# Supplementary material for: Molecular prognosticators in clinically and pathologically distinct cohorts of head and neck squamous cell carcinoma—A meta-analysis approach
Source: PLoS One. 2019 Jul 16;14(7):e0218989. doi: 10.1371/journal.pone.0218989 (PMC6634788; doi:10.1371/journal.pone.0218989)
Supplement: S1 File — (XLSX) [file pone.0218989.s003.xlsx]

## Sheet: S1 File
		Reddy et al., 2018 Molecular prognosticators in clinically and pathologically distinct cohorts of oral cavity, laryngopharyngeal and oropharyngeal cancers- A Meta-Analysis approach
		S1 File: Details of microarray series used in the Site specific Meta-analysis.
		S.No	PUBLIC DATASETS	AFFYMETRIX ARRAY PLATFORM	SITE DETAILS*	NUMBER OF SAMPLES	PUBMED ID
		1	E-GEOD-29330	HG-U133_Plus_2	HNSCC	18	PMID: 23403885
		2	E-GEOD-52915	HG-U133_Plus_2	Tongue	27	PMID: 25422907
		3	E-GEOD-9844	HG-U133_Plus_2	Tongue	38	PMID: 18254958
		4	E-TABM-302	HG-U133_Plus_2	HNSCC	81	PMID:20664600, PMID:18679425
		5	E-GEOD-6791	HG-U133_Plus_2	HNSCC	84	PMID: 17510386
		6	E-MTAB-1328	HG-U133_Plus_2	HNSCC	89	PMID: 23757353
		7	GSE3526	HG-U133_Plus_2	Various Human tissue samples (Control/normal)	353	PMID: 16572319
		8	GSE7307	HG-U133_Plus_2	Various Human tissue samples	677	No publication
		* OSCC= Oral Squamous cell carcinoma, HNSCC= Head and Neck Squamous cell carcinoma
