# Supplementary material for: Molecular prognosticators in clinically and pathologically distinct cohorts of head and neck squamous cell carcinoma—A meta-analysis approach
Source: PLoS One. 2019 Jul 16;14(7):e0218989. doi: 10.1371/journal.pone.0218989 (PMC6634788; doi:10.1371/journal.pone.0218989)
Supplement: S2 File — (XLSX) [file pone.0218989.s004.xlsx]

## Sheet: S2 File
	Reddy et al., 2018 Molecular prognosticators in clinically and pathologically distinct cohorts of oral cavity, laryngopharyngeal and oropharyngeal cancers- A Meta-Analysis approach
	S2 File : List of concordant, differentially expressed genes obtained from Tongue, Larynx Pharynx and Oropharyngeal cancer
	S.No	Gene_ID	p	Regulation	FC (abs)	Chromosomal Location	Gene Symbol*	Gene Title	UniGene ID
	1	1553505_at,1564307_a_at|144568	2.32159e-10	down	11.3465	chr12p13.31	A2ML1	alpha-2-macroglobulin-like 1	Hs.334306///Hs.620532
	2	227534_at|195827	6.03335e-12	up	2.72593	chr9q22.32	AAED1	AhpC/TSA antioxidant enzyme domain containing 1	Hs.44640///Hs.530270///Hs.638086
	3	209165_at|26574	3.28372e-11	up	2.84617	chr17q12	AATF	apoptosis antagonizing transcription factor	Hs.195740
	4	215465_at|26154	1.01888e-07	up	2.68809	chr2q34	ABCA12	ATP-binding cassette, sub-family A (ABC1), member 12	Hs.134585
	5	204719_at,1565778_at,1565780_at|10351	2.77765e-13	down	5.45579	chr17q24	ABCA8	ATP-binding cassette, sub-family A (ABC1), member 8	Hs.58351///Hs.606204
	6	220518_at,223395_at,1559077_at|25890	9.92254e-06	down	2.2947	chr3q12	ABI3BP	ABI family, member 3 (NESH) binding protein	Hs.477015///Hs.737268
	7	201127_s_at,201128_s_at,210337_s_at|47	7.55128e-12	up	2.47183	chr17q21.2	ACLY	ATP citrate lyase	Hs.387567///Hs.677991///Hs.739744
	8	208002_s_at,215728_s_at|11332	3.47154e-06	up	3.39538	chr1p36	ACOT7	acyl-CoA thioesterase 7	Hs.126137///Hs.599325
	9	221641_s_at|23597	1.70765e-09	up	3.37564	chrXp22.11	ACOT9	acyl-CoA thioesterase 9	Hs.298885///Hs.660973
	10	208636_at,208637_x_at,211160_x_at,237401_at|87	1.37006e-06	up	3.16516	chr14q24|14q22-q24	ACTN1	actinin, alpha 1	Hs.509765///Hs.653481
	11	203935_at|90	1.11941e-09	up	3.70824	chr2q23-q24	ACVR1	activin A receptor, type I	Hs.470316
	12	232570_s_at,233868_x_at|80332	1.90748e-10	down	5.95805	chr20p13	ADAM33	ADAM metallopeptidase domain 33	Hs.173716
	13	214454_at,214535_s_at,226311_at|9509	1.80964e-19	up	4.20161	chr5qter	ADAMTS2	ADAM metallopeptidase with thrombospondin type 1 motif, 2	Hs.23871
	14	209612_s_at,209613_s_at,209614_at,243544_at|125	0.00189743	down	7.07871	chr4q23	ADH1B	alcohol dehydrogenase 1B (class I), beta polypeptide	Hs.4///Hs.613968
	15	205891_at|136	5.09972e-09	up	2.7952	chr17p12	ADORA2B	adenosine A2b receptor	Hs.167046///Hs.628501
	16	201792_at|165	2.64067e-06	up	5.13048	chr7p13	AEBP1	AE binding protein 1	Hs.439463
	17	215147_at	0.000351483	down	2.2649		AF007147	Homo sapiens clone 23712 mRNA sequence.	Hs.657557
	18	225059_at,238135_at,1555736_a_at|57085	7.74821e-14	up	2.25041	chr1p36.22	AGTRAP	angiotensin II receptor-associated protein	Hs.464438///Hs.550061
	19	225806_at,225807_at,243446_at,1553764_a_at|84962	3.19867e-06	up	3.43454	chr14q11.2	AJUBA	ajuba LIM protein	Hs.655832
	20	232174_at	2.00968e-16	down	5.58713		AK025288	Homo sapiens clone 24838 mRNA sequence.	Hs.655763
	21	242235_x_at	9.87014e-16	down	3.66791		AK090844	Homo sapiens cDNA FLJ33525 fis, clone BRAMY2006779.
	22	204174_at|241	4.16884e-05	up	2.21458	chr13q12	ALOX5AP	arachidonate 5-lipoxygenase-activating protein	Hs.507658
	23	226319_s_at,226320_at|10189	1.70592e-05	up	3.78539	chr17q25.3	ALYREF	Aly/REF export factor	Hs.534385
	24	215504_x_at,226663_at|100505494	1.69696e-18	down	2.61898		ANKRD10-IT1	ANKRD10 intronic transcript 1 (non-protein coding)	Hs.655994
	25	231118_at|148741	7.27682e-13	down	3.92636	chr1q21.1	ANKRD35	ankyrin repeat domain 35	Hs.710624
	26	222608_s_at,1552619_a_at|54443	3.37507e-05	up	4.79127	chr7p15-p14	ANLN	anillin, actin binding protein	Hs.62180
	27	218804_at,1555269_a_at|55107	4.49222e-14	up	7.02425	chr11q13.3	ANO1	anoctamin 1, calcium activated chloride channel	Hs.503074///Hs.608678///Hs.706156
	28	201301_s_at,201302_at|307	0.000719905	up	2.07955	chr2p13	ANXA4	annexin A4	Hs.422986///Hs.618893///Hs.739442
	29	200782_at|308	2.34868e-27	up	3.19241	chr4q27	ANXA5	annexin A5	Hs.480653///Hs.611925///Hs.705884
	30	200612_s_at,200615_s_at|163	8.83796e-07	up	3.28428	chr17q11.2-q12	AP2B1	adaptor-related protein complex 2, beta 1 subunit	Hs.514819
	31	200613_at|1173	6.47868e-17	up	2.82726	chr3q28	AP2M1	adaptor-related protein complex 2, mu 1 subunit	Hs.518460///Hs.713745
	32	225427_s_at|128240	4.55463e-08	up	2.21372	chr1q21	APOA1BP	apolipoprotein A-I binding protein	Hs.528320
	33	200602_at,211277_x_at,214953_s_at|351	1.16998e-19	up	2.51693	chr21q21.3	APP	amyloid beta (A4) precursor protein	Hs.434980///Hs.713750
	34	223328_at,1554480_a_at|83787	1.77901e-20	up	3.57299	chr7q22.1	ARMC10	armadillo repeat containing 10	Hs.287412///Hs.380752///Hs.729488///Hs.729929
	35	200950_at|10552	1.33985e-09	up	2.25818	chr7q22.1	ARPC1A	actin related protein 2/3 complex, subunit 1A, 41kDa	Hs.124126///Hs.634860
	36	219973_at|79642	6.65906e-07	up	2.1599	chr4q26	ARSJ	arylsulfatase family, member J	Hs.22895
	37	206414_s_at|8853	0.00299508	up	3.5013	chr2p25|2p24	ASAP2	ArfGAP with SH3 domain, ankyrin repeat and PH domain 2	Hs.555902///Hs.695627
	38	219087_at,224396_s_at|54829	3.42392e-05	up	4.78521	chr9q22	ASPN	asporin	Hs.435655///Hs.664385
	39	218782_s_at,222740_at,228401_at,235266_at|29028	2.19435e-08	up	5.60854	chr8q24.13	ATAD2	ATPase family, AAA domain containing 2	Hs.370834
	40	218214_at|60673	2.28044e-12	up	2.36782	chr12q13.13	ATG101	autophagy related 101	Hs.9911
	41	233535_at,1557136_at,1559571_a_at|84239	1.11952e-06	down	5.14055	chr3q29	ATP13A4	ATPase type 13A4	Hs.674423
	42	202872_at,202873_at,202874_s_at,226463_at|528	1.35543e-18	up	4.60119	chr8q22.3	ATP6V1C1	ATPase, H+ transporting, lysosomal 42kDa, V1 subunit C1	Hs.596735///Hs.626958///Hs.86905
	43	204092_s_at,208079_s_at,208080_at|6790	2.60413e-10	up	4.85886	chr20q13	AURKA	aurora kinase A	Hs.250822///Hs.608070
	44	209464_at,239219_at|9212	0.00192725	up	2.36687	chr17p13.1	AURKB	aurora kinase B	Hs.442658
	45	233431_x_at	1.00162e-06	down	2.32765		AY940074	Homo sapiens cDNA FLJ12393 fis, clone MAMMA1002711.	Hs.672650
	46	210125_s_at|8815	1.68977e-12	up	2.10498	chr11q13.1	BANF1	barrier to autointegration factor 1	Hs.433759
	47	208478_s_at,211833_s_at|581	2.06449e-09	up	4.19544	chr19q13.3-q13.4	BAX	BCL2-associated X protein	Hs.624291///Hs.717082
	48	1558448_a_at	3.82084e-07	down	2.62788		BC032415	Homo sapiens cDNA FLJ35687 fis, clone SPLEN2019349.
	49	1569091_at	6.19626e-10	down	3.43706		BC044596	Homo sapiens cDNA clone IMAGE:5312161.	Hs.677564
	50	214390_s_at,214452_at,225285_at,226517_at|586	2.48005e-20	up	5.37657	chr12p12.1	BCAT1	branched chain amino-acid transaminase 1, cytosolic	Hs.438993///Hs.628296
	51	233110_s_at|83596	0.000114378	up	2.47635	chr19q13.3	BCL2L12	BCL2-like 12 (proline rich)	Hs.289052
	52	204493_at,211725_s_at,227143_s_at|637	2.957e-19	up	5.55755	chr22q11.1	BID	BH3 interacting domain death agonist	Hs.591054///Hs.517145
	53	205289_at,205290_s_at|650	3.73536e-07	up	3.09022	chr20p12	BMP2	bone morphogenetic protein 2	Hs.73853
	54	231106_at|642826	0.000185147	down	4.2896	chr10q11.22	BMS1P6	BMS1 pseudogene 6	Hs.711898
	55	206581_at,1552487_a_at|646	1.09748e-12	up	4.9758	chr15q25.2	BNC1	basonuclin 1	Hs.459153
	56	215631_s_at|25855	0.00155151	up	2.84722	chr11q13-q13.2	BRMS1	breast cancer metastasis suppressor 1	Hs.100426
	57	224484_s_at,226580_at|84312	2.12416e-07	up	2.47264	chr14q13.2	BRMS1L	breast cancer metastasis-suppressor 1-like	Hs.525299
	58	208677_s_at|682	9.13704e-05	up	3.10259	chr19p13.3	BSG	basigin (Ok blood group)	Hs.501293///Hs.716791///Hs.742151
	59	201641_at|684	3.95893e-20	up	6.7691	chr19p13.1	BST2	bone marrow stromal cell antigen 2	Hs.118110
	60	215349_at|643376	0.000397456	down	2.18414	chr11q12.1	BTBD18	BTB (POZ) domain containing 18	Hs.606355
	61	205548_s_at,213134_x_at,215425_at,1556213_a_at|10950	7.77107e-09	up	4.89208	chr21q21.1	BTG3	BTG family, member 3	Hs.473420///Hs.634837
	62	228434_at,229985_at,230992_at,241496_at,1553279_at|153579	1.7362e-08	down	2.02352	chr5q35.3	BTNL9	butyrophilin-like 9	Hs.546502
	63	205690_s_at,215815_at|8896	1.12123e-12	up	2.57062	chr7q22.1	BUD31	BUD31 homolog (S. cerevisiae)	Hs.380233
	64	203612_at|705	0.00134241	up	2.29778	chr6p21.1	BYSL	bystin-like	Hs.106880
	65	219099_at|57103	1.28334e-07	up	4.61548	chr12p13.3	C12orf5	chromosome 12 open reading frame 5	Hs.504545///Hs.598023
	66	225105_at|387882	2.2868e-07	up	4.84005	chr12q23.3	C12orf75	chromosome 12 open reading frame 75	Hs.368938///Hs.708371///Hs.708907
	67	227272_at|388115	9.86172e-10	down	2.2829	chr15q15.1	C15orf52	chromosome 15 open reading frame 52	Hs.32433///Hs.628722
	68	217957_at|29105	6.09475e-17	up	3.04236	chr16q21	C16orf80	chromosome 16 open reading frame 80	Hs.532755
	69	1557206_at,1562484_at,1564075_a_at,1566478_at,1566480_x_at|284071	4.04143e-06	down	2.2264	chr17q21.31	C17orf104	chromosome 17 open reading frame 104	Hs.349758///Hs.668746///Hs.734394
	70	220840_s_at|55732	1.13677e-16	up	4.42089	chr1q24.2	C1orf112	chromosome 1 open reading frame 112	Hs.443551
	71	225401_at,1558692_at,1558693_s_at|112770	1.83416e-05	up	2.69075	chr1q22	C1orf85	chromosome 1 open reading frame 85	Hs.202522///Hs.732777
	72	218232_at|712	0.00919575	up	2.39354	chr1p36.12	C1QA	complement component 1, q subcomponent, A chain	Hs.632379
	73	202953_at|713	0.00159053	up	4.1241	chr1p36.12	C1QB	complement component 1, q subcomponent, B chain	Hs.8986
	74	225353_s_at|714	0.00533505	up	2.47155	chr1p36.11	C1QC	complement component 1, q subcomponent, C chain	Hs.467753///Hs.602329
	75	220149_at|79919	5.13381e-10	down	14.379	chr2q37.3	C2orf54	chromosome 2 open reading frame 54	Hs.193745
	76	229860_x_at|401115	2.97958e-08	up	3.933	chr4p16.3	C4orf48	chromosome 4 open reading frame 48	Hs.446474
	77	220088_at|728	1.79059e-08	up	2.8386	chr19q13.3-q13.4	C5AR1	complement component 5a receptor 1	Hs.2161
	78	230405_at,232253_at,1560128_x_at,1564276_at|441108	3.8647e-08	down	2.01199	chr5q31.1	C5orf56	chromosome 5 open reading frame 56	Hs.658288///Hs.708847
	79	218187_s_at,222551_s_at|65265	3.16466e-14	up	2.85815	chr8q24.3	C8orf33	chromosome 8 open reading frame 33	Hs.169615
	80	223697_x_at,235940_at|84267	2.60264e-11	down	3.33768	chr9q21.32	C9orf64	chromosome 9 open reading frame 64	Hs.208914
	81	209301_at|760	0.000741271	up	3.62658	chr8q22	CA2	carbonic anhydrase II	Hs.155097///Hs.596159
	82	205625_s_at,205626_s_at|793	0.00154699	up	2.50955	chr8q21.3	CALB1	calbindin 1, 28kDa	Hs.65425
	83	200755_s_at,200756_x_at,200757_s_at,214845_s_at,229549_at|813	1.07946e-06	up	2.38299	chr7q32.1	CALU	calumenin	Hs.624418///Hs.735529///Hs.743262///Hs.7753
	84	212763_at,212765_at,217196_s_at|23271	0.000263809	up	2.47464	chr1q32.1	CAMSAP2	calmodulin regulated spectrin-associated protein family, member 2	Hs.23585
	85	1557321_a_at|440854	1.13408e-20	down	43.338	chr2p23.1-p21	CAPN14	calpain 14	Hs.468059
	86	210944_s_at,211890_x_at,214475_x_at|825	0.00065114	down	4.89795	chr15q15.1	CAPN3	calpain 3, (p94)	Hs.143261///Hs.733336
	87	207620_s_at,211208_s_at,227156_at,238698_at,238699_s_at|8573	6.83398e-12	up	2.57145	chrXp11.4	CASK	calcium/calmodulin-dependent serine protein kinase (MAGUK family)	Hs.495984
	88	203323_at,203324_s_at,213426_s_at|858	1.62465e-10	up	4.08054	chr7q31.1	CAV2	caveolin 2	Hs.212332///Hs.603096///Hs.671556///Hs.707759///Hs.737623
	89	202370_s_at,206788_s_at|865	1.92104e-12	up	3.34611	chr16q22.1	CBFB	core-binding factor, beta subunit	Hs.460988///Hs.605312///Hs.713012
	90	212914_at|23492	1.19551e-19	down	2.30046	chr22q13.1	CBX7	chromobox homolog 7	Hs.356416///Hs.681020
	91	237475_x_at,242519_at|100129792	3.12324e-07	down	5.70774	chr5p12	CCDC152	coiled-coil domain containing 152	Hs.745017
	92	235244_at|131076	2.85492e-08	up	2.64475	chr3q21.1	CCDC58	coiled-coil domain containing 58	Hs.220594
	93	226756_at,227883_at,228668_x_at,229521_at|168455	6.06997e-16	up	3.55479	chr7q22.3	CCDC71L	coiled-coil domain containing 71-like	Hs.29692///Hs.633903///Hs.744354///Hs.744476
	94	227208_at|338657	3.28897e-07	down	2.66717	chr11q23.3	CCDC84	coiled-coil domain containing 84	Hs.534613
	95	210133_at|6356	5.2907e-10	up	3.35288	chr17q12	CCL11	chemokine (C-C motif) ligand 11	Hs.54460///Hs.604705
	96	209924_at,32128_at|6362	0.000164925	up	5.22977	chr17q11.2	CCL18	chemokine (C-C motif) ligand 18 (pulmonary and activation-regulated)	Hs.143961
	97	216598_s_at|6347	0.00091218	up	4.86077	chr17q11.2-q12	CCL2	chemokine (C-C motif) ligand 2	Hs.303649///Hs.595481
	98	204103_at|6351	5.2875e-06	up	5.10935	chr17q12	CCL4	chemokine (C-C motif) ligand 4	Hs.75703
	99	214038_at|6355	1.51397e-09	up	4.62961	chr17q11.2	CCL8	chemokine (C-C motif) ligand 8	Hs.271387///Hs.713001
	100	203418_at,213226_at|890	4.23979e-05	up	2.84084	chr4q27	CCNA2	cyclin A2	Hs.58974
	101	214710_s_at,228729_at|891	5.00566e-09	up	4.06548	chr5q12	CCNB1	cyclin B1	Hs.23960
	102	201946_s_at,201947_s_at|10576	7.41651e-08	up	2.92928	chr12q15	CCT2	chaperonin containing TCP1, subunit 2 (beta)	Hs.189772
	103	201743_at|929	9.14232e-05	up	6.23656	chr5q31.1	CD14	CD14 molecule	Hs.163867
	104	203645_s_at,215049_x_at,216233_at|9332	0.00019603	up	4.59927	chr12p13.3	CD163	CD163 molecule	Hs.504641///Hs.735678
	105	205173_x_at,211744_s_at,216322_at,216942_s_at,222061_at|965	0.000492636	up	2.23217	chr1p13	CD58	CD58 molecule	Hs.34341
	106	202870_s_at|991	6.35468e-06	up	4.40721	chr1p34.1	CDC20	cell division cycle 20	Hs.524947
	107	204126_s_at|8318	6.71234e-06	up	3.38894	chr22q11.21	CDC45	cell division cycle 45	Hs.474217///Hs.742418
	108	203967_at,203968_s_at|990	1.04302e-11	up	5.9555	chr17q21.3	CDC6	cell division cycle 6	Hs.405958
	109	224753_at|113130	1.0513e-07	up	3.65733	chr11q12.1	CDCA5	cell division cycle associated 5	Hs.434886
	110	207172_s_at,207173_x_at,236179_at,239286_at|1009	1.53173e-23	up	8.62092	chr16q21	CDH11	cadherin 11, type 2, OB-cadherin (osteoblast)	Hs.116471
	111	203256_at|1001	1.47302e-18	up	6.09185	chr16q22.1	CDH3	cadherin 3, type 1, P-cadherin (placental)	Hs.191842///Hs.629576///Hs.718737
	112	203213_at,203214_x_at,210559_s_at,231534_at|983	1.70035e-25	up	5.27891	chr10q21.1	CDK1	cyclin-dependent kinase 1	Hs.623223///Hs.732435
	113	207318_s_at,207319_s_at,210965_x_at,213987_s_at,214287_s_at,228991_at,232266_x_at|8621	4.20258e-07	down	2.66621	chr7p13	CDK13	cyclin-dependent kinase 13	Hs.233552///Hs.596234///Hs.701006
	114	204252_at,211803_at,211804_s_at|1017	1.15979e-10	up	2.07179	chr12q13	CDK2	cyclin-dependent kinase 2	Hs.19192///Hs.717547
	115	202246_s_at|1019	3.06274e-15	up	2.86321	chr12q14	CDK4	cyclin-dependent kinase 4	Hs.95577
	116	207143_at,224847_at,224848_at,224851_at,231198_at,235287_at,243000_at|1021	1.97168e-14	up	3.98468	chr7q21-q22	CDK6	cyclin-dependent kinase 6	Hs.119882///Hs.594280///Hs.606869///Hs.612501///Hs.708472
	117	209714_s_at,1555758_a_at|1033	1.41234e-13	up	5.41835	chr14q22	CDKN3	cyclin-dependent kinase inhibitor 3	Hs.733107///Hs.84113
	118	206198_s_at,206199_at,211848_s_at|1087	8.73492e-10	down	11.9393	chr19q13.2	CEACAM7	carcinoembryonic antigen-related cell adhesion molecule 7	Hs.74466
	119	207331_at,207828_s_at,209172_s_at|1063	2.34301e-09	up	4.96504	chr1q41	CENPF	centromere protein F, 350/400kDa	Hs.497741///Hs.596369///Hs.601409///Hs.610772///Hs.695109
	120	231772_x_at|64946	7.14178e-06	up	3.64866	chr5p15.2	CENPH	centromere protein H	Hs.631967
	121	219555_s_at,222118_at,228559_at,234811_at|55839	1.7621e-11	up	4.96079	chr16q23.2	CENPN	centromere protein N	Hs.726537
	122	230860_at,1553158_at|84984	3.12587e-22	up	4.3998	chr3q29	CEP19	centrosomal protein 19kDa	Hs.282800///Hs.642473
	123	218542_at|55165	5.33236e-11	up	7.30139	chr10q23.33	CEP55	centrosomal protein 55kDa	Hs.14559///Hs.597408
	124	209395_at,209396_s_at,216546_s_at|1116	7.87255e-09	up	4.30184	chr1q32.1	CHI3L1	chitinase 3-like 1 (cartilage glycoprotein-39)	Hs.382202
	125	209763_at|91851	7.11036e-16	down	7.8674	chrXq23	CHRDL1	chordin-like 1	Hs.496587
	126	219634_at,226368_at,226372_at|50515	1.60947e-16	up	5.03864	chr12q	CHST11	carbohydrate (chondroitin 4) sulfotransferase 11	Hs.17569///Hs.717994
	127	229610_at|150468	9.44844e-08	up	2.88489	chr2q13	CKAP2L	cytoskeleton associated protein 2-like	Hs.434250
	128	212832_s_at,1555278_a_at|9793	2.36554e-05	up	2.43042	chr11p11.2	CKAP5	cytoskeleton associated protein 5	Hs.201253///Hs.737795
	129	201897_s_at|1163	2.15845e-14	up	3.97673	chr1q21.2	CKS1B	CDC28 protein kinase regulatory subunit 1B	Hs.374378///Hs.660781///Hs.667409///Hs.672502
	130	204170_s_at|1164	0.000166908	up	5.42996	chr9q22	CKS2	CDC28 protein kinase regulatory subunit 2	Hs.83758
	131	220026_at|22802	1.61061e-13	down	20.7	chr1p31-p22	CLCA4	chloride channel accessory 4	Hs.567422///Hs.607191
	132	218182_s_at,222549_at|9076	1.51635e-13	up	4.11328	chr3q28-q29	CLDN1	claudin 1	Hs.439060
	133	221698_s_at,241098_at,1555213_a_at,1555214_a_at,1554406_a_at,1555756_a_at|64581	6.55872e-10	up	3.07765	chr12p13.2	CLEC7A	C-type lectin domain family 7, member A	Hs.143929
	134	201559_s_at,201560_at,221881_s_at|25932	3.06036e-05	up	5.88447	chr1p36.11	CLIC4	chloride intracellular channel 4	Hs.440544///Hs.592249///Hs.595507///Hs.602330///Hs.611641
	135	208791_at,208792_s_at,222043_at,1559228_at|1191	3.91993e-05	down	2.59301	chr8p21-p12	CLU	clusterin	Hs.436657///Hs.619313
	136	227522_at,230995_at,234981_x_at|134147	2.40692e-06	down	2.83381	chr5p15.2	CMBL	carboxymethylenebutenolidase homolog (Pseudomonas)	Hs.192586///Hs.736191
	137	226702_at|129607	7.41739e-21	up	8.11402	chr2p25.2	CMPK2	cytidine monophosphate (UMP-CMP) kinase 2, mitochondrial	Hs.598628///Hs.7155
	138	224523_s_at|84319	1.96475e-15	up	5.32597	chr3q12.1	CMSS1	cms1 ribosomal small subunit homolog (yeast)	Hs.581320///Hs.729147
	139	218728_s_at,222721_at,223993_s_at,228306_at,228437_at,243051_at|29097	2.59025e-05	up	2.14366	chr1q42.11	CNIH4	cornichon family AMPA receptor auxiliary protein 4	Hs.445890///Hs.599545///Hs.736661
	140	205941_s_at,217428_s_at|1300	4.25228e-16	up	6.61345	chr6q21-q22	COL10A1	collagen, type X, alpha 1	Hs.520339///Hs.672812///Hs.703146
	141	204320_at,37892_at,229271_x_at|1301	1.65712e-11	up	5.90465	chr1p21	COL11A1	collagen, type XI, alpha 1	Hs.523446///Hs.602186
	142	225664_at,231766_s_at,231879_at,233109_at,234951_s_at|1303	1.42473e-10	up	3.12045	chr6q12-q13	COL12A1	collagen, type XII, alpha 1	Hs.101302
	143	204636_at|1308	6.1543e-06	up	2.20367	chr10q24.3	COL17A1	collagen, type XVII, alpha 1	Hs.117938///Hs.732773
	144	202310_s_at,202311_s_at,202312_s_at,217430_x_at,1556499_s_at|1277	0.000255083	up	3.79005	chr17q21.33	COL1A1	collagen, type I, alpha 1	Hs.172928///Hs.600888///Hs.744900
	145	202403_s_at,202404_s_at,229218_at|1278	1.9964e-06	up	3.73733	chr7q22.1	COL1A2	collagen, type I, alpha 2	Hs.489142///Hs.629269
	146	201852_x_at,211161_s_at,215076_s_at,232458_at|1281	6.00347e-05	up	6.76153	chr2q31	COL3A1	collagen, type III, alpha 1	Hs.443625///Hs.708235
	147	211980_at,211981_at|1282	5.1001e-09	up	11.013	chr13q34	COL4A1	collagen, type IV, alpha 1	Hs.17441///Hs.708294
	148	211964_at,211966_at|1284	9.53565e-12	up	8.33617	chr13q34	COL4A2	collagen, type IV, alpha 2	Hs.508716///Hs.594456
	149	210945_at,211473_s_at,213992_at|1288	6.89534e-08	up	2.10912	chrXq22	COL4A6	collagen, type IV, alpha 6	Hs.145586///Hs.592785
	150	203325_s_at,212488_at,212489_at|1289	7.25115e-07	up	7.37954	chr9q34.2-q34.3	COL5A1	collagen, type V, alpha 1	Hs.210283///Hs.595415///Hs.712826
	151	221729_at,221730_at|1290	4.88082e-09	up	11.0231	chr2q14-q32	COL5A2	collagen, type V, alpha 2	Hs.445827///Hs.700848///Hs.705959
	152	209156_s_at,213290_at|1292	0.00434916	up	2.10588	chr21q22.3	COL6A2	collagen, type VI, alpha 2	Hs.420269
	153	201438_at|1293	1.00894e-05	up	4.35576	chr2q37	COL6A3	collagen, type VI, alpha 3	Hs.233240
	154	214587_at,221152_at,226237_at|1295	3.99616e-11	up	9.08059	chr3q12.3	COL8A1	collagen, type VIII, alpha 1	Hs.654548///Hs.740613///Hs.740617
	155	221676_s_at,222409_at|23603	3.30163e-08	up	3.10855	chr12q24.1	CORO1C	coronin, actin binding protein, 1C	Hs.330384///Hs.714142///Hs.715881
	156	220090_at|49860	1.64173e-21	down	87.3968	chr1q21	CRNN	cornulin	Hs.242057
	157	206224_at|1469	1.42809e-05	up	3.15078	chr20p11.21	CST1	cystatin SN	Hs.123114
	158	225681_at|115908	3.14171e-07	up	29.8898	chr8q22.3	CTHRC1	collagen triple helix repeat containing 1	Hs.405614
	159	202613_at|1503	4.99063e-05	up	3.60144	chr1p34.1	CTPS1	CTP synthase 1	Hs.473087
	160	201487_at,225646_at,225647_s_at,231234_at|1075	3.12747e-15	up	4.20547	chr11q14.2	CTSC	cathepsin C	Hs.128065///Hs.597318
	161	202087_s_at|1514	2.59635e-07	up	2.59862	chr9q21.33	CTSL	cathepsin L	Hs.731507///Hs.731952
	162	210074_at|1515	2.91502e-08	up	4.5091	chr9q22.2	CTSV	cathepsin V	Hs.610096
	163	204470_at|2919	7.63974e-09	up	17.8885	chr4q21	CXCL1	chemokine (C-X-C motif) ligand 1 (melanoma growth stimulating activity, alpha)	Hs.789
	164	204533_at|3627	1.03665e-20	up	13.3895	chr4q21	CXCL10	chemokine (C-X-C motif) ligand 10	Hs.632586
	165	210163_at,211122_s_at|6373	1.028e-16	up	8.51955	chr4q21.2	CXCL11	chemokine (C-X-C motif) ligand 11	Hs.632592
	166	203666_at,209687_at|6387	1.28946e-05	down	3.03732	chr10q11.1	CXCL12	chemokine (C-X-C motif) ligand 12	Hs.522891///Hs.613659///Hs.617446
	167	223454_at|58191	1.00478e-18	up	2.05711	chr17p13	CXCL16	chemokine (C-X-C motif) ligand 16	Hs.737318///Hs.745037
	168	207850_at|2921	8.17086e-13	up	6.64124	chr4q21	CXCL3	chemokine (C-X-C motif) ligand 3	Hs.617230///Hs.89690
	169	207852_at,214974_x_at,215101_s_at|6374	2.99128e-16	up	7.4285	chr4q13.3	CXCL5	chemokine (C-X-C motif) ligand 5	Hs.89714///Hs.603888
	170	206336_at|6372	1.3273e-16	up	7.25943	chr4q13.3	CXCL6	chemokine (C-X-C motif) ligand 6	Hs.164021
	171	202859_x_at,211506_s_at|3576	5.33773e-07	up	29.4269	chr4q13-q21	CXCL8	chemokine (C-X-C motif) ligand 8	Hs.624///Hs.632880
	172	203915_at|4283	6.27859e-16	up	8.30571	chr4q21	CXCL9	chemokine (C-X-C motif) ligand 9	Hs.77367
	173	203922_s_at,203923_s_at,217431_x_at,233538_s_at|1536	3.35137e-12	up	3.2611	chrXp21.1	CYBB	cytochrome b-245, beta polypeptide	Hs.292356///Hs.599853
	174	1431_at,209975_at,209976_s_at|1571	1.5275e-06	down	5.90055	chr10q26.3	CYP2E1	cytochrome P450, family 2, subfamily E, polypeptide 1	Hs.12907///Hs.644140///Hs.705473
	175	205765_at,214234_s_at,214235_at,243015_at|1577	2.37259e-09	down	6.44522	chr7q21.1	CYP3A5	cytochrome P450, family 3, subfamily A, polypeptide 5	Hs.571258
	176	210096_at,1555497_a_at|1580	1.13348e-06	down	3.25008	chr1p33	CYP4B1	cytochrome P450, family 4, subfamily B, polypeptide 1	Hs.436317///Hs.738634
	177	228738_at|728294	5.77055e-06	down	2.44058	chr2q37.3	D2HGDH	D-2-hydroxyglutarate dehydrogenase	Hs.516813///Hs.675279
	178	200046_at|1603	2.8712e-09	up	2.08055	chr14q11.2	DAD1	defender against cell death 1	Hs.613213///Hs.82890
	179	205369_x_at,205370_x_at,205371_s_at,211196_at,231919_at,244687_at|1629	3.73725e-05	down	2.52051	chr1p31	DBT	dihydrolipoamide branched chain transacylase E2	Hs.709187
	180	226609_at,1553768_a_at|285761	4.82205e-17	up	3.46857	chr6q22.1	DCBLD1	discoidin, CUB and LCCL domain containing 1	Hs.658304///Hs.740055
	181	208674_x_at,208675_s_at|1650	3.4025e-07	up	2.11125	chr1p36.1	DDOST	dolichyl-diphosphooligosaccharide--protein glycosyltransferase subunit (non-catalytic)	Hs.523145
	182	218986_s_at|55601	7.85418e-26	up	10.1645	chr4q32.3	DDX60	DEAD (Asp-Glu-Ala-Asp) box polypeptide 60	Hs.481141///Hs.591710
	183	220295_x_at,222958_s_at,232278_s_at,235545_at|55635	7.39543e-19	up	3.04387	chr1p31.2	DEPDC1	DEP domain containing 1	Hs.445098///Hs.641921
	184	203695_s_at|1687	4.57588e-09	up	3.58342	chr7p15	DFNA5	deafness, autosomal dominant 5	Hs.520708///Hs.598842///Hs.599805
	185	220997_s_at,229097_at,232596_at|81624	8.40339e-17	up	2.84227	chr13q21.2	DIAPH3	diaphanous-related formin 3	Hs.283127///Hs.666705///Hs.695151
	186	215529_x_at,227199_at,1552677_a_at,1554967_at,1554969_x_at,1555301_a_at,1556127_at,1561286_a_at|23181	1.48139e-15	down	2.07892	chr21q22.3	DIP2A	DIP2 disco-interacting protein 2 homolog A (Drosophila)	Hs.189585///Hs.629325
	187	204602_at|22943	4.50032e-09	up	5.41552	chr10q11.2	DKK1	dickkopf WNT signaling pathway inhibitor 1	Hs.40499
	188	202196_s_at,214247_s_at,221126_at,221127_s_at,230508_at|27122	0.000113509	up	2.36427	chr11p15.2	DKK3	dickkopf WNT signaling pathway inhibitor 3	Hs.292156
	189	203764_at|9787	1.00633e-05	up	7.35348	chr14q22.3	DLGAP5	discs, large (Drosophila) homolog-associated protein 5	Hs.77695
	190	223054_at|51726	9.18182e-09	up	2.75717	chr3q27.3	DNAJB11	DnaJ (Hsp40) homolog, subfamily B, member 11	Hs.317192///Hs.601927///Hs.621619///Hs.734774///Hs.738892
	191	223420_at,1554451_s_at|85406	6.95413e-05	up	2.45595	chr12q13.2	DNAJC14	DnaJ (Hsp40) homolog, subfamily C, member 14	Hs.709320///Hs.722861///Hs.734057
	192	218567_x_at,232510_s_at|10072	1.0793e-11	up	2.24349	chr11q12-q13.1	DPP3	dipeptidyl-peptidase 3	Hs.502914
	193	218627_at|55332	2.39284e-10	up	3.63103	chr12q23.2	DRAM1	DNA-damage regulated autophagy modulator 1	Hs.525634
	194	217901_at,1553105_s_at|1829	4.0003e-09	up	8.18366	chr18q12.1	DSG2	desmoglein 2	Hs.412597
	195	218585_s_at,222680_s_at|51514	2.34717e-09	up	8.20282	chr1q32	DTL	denticleless E3 ubiquitin protein ligase homolog (Drosophila)	Hs.606773///Hs.656473
	196	203367_at|11072	4.3953e-05	up	2.52813	chr17q12	DUSP14	dual specificity phosphatase 14	Hs.91448
	197	228033_at,241725_at|144455	3.52422e-10	up	2.45289	chr12q21.2	E2F7	E2F transcription factor 7	Hs.416375
	198	219906_at|55096	7.23294e-09	down	2.99348	chr3p13	EBLN2	endogenous Bornavirus-like nucleoprotein 2	Hs.658858
	199	218552_at,235305_s_at|55268	2.97008e-13	down	4.24326	chr1p32.3	ECHDC2	enoyl CoA hydratase domain containing 2	Hs.476319///Hs.707047///Hs.732669
	200	219787_s_at,234992_x_at,237241_at|1894	1.6123e-07	up	4.60254	chr3q26.1-q26.2	ECT2	epithelial cell transforming 2	Hs.518299///Hs.741516
	201	218282_at|55741	1.03106e-15	up	2.52694	chr20q11.22	EDEM2	ER degradation enhancer, mannosidase alpha-like 2	Hs.720177
	202	219454_at|25975	2.58187e-05	up	7.81082	chrXp22	EGFL6	EGF-like-domain, multiple 6	Hs.12844
	203	219232_s_at,222847_s_at|112399	0.00272675	up	2.8251	chr14q13.1	EGLN3	egl-9 family hypoxia-inducible factor 3	Hs.135507///Hs.597964///Hs.664985///Hs.674838
	204	208725_at,208726_s_at|8894	2.25084e-07	up	2.47711	chr20q11.2	EIF2S2	eukaryotic translation initiation factor 2, subunit 2 beta, 38kDa	Hs.429180///Hs.662402///Hs.684089
	205	201122_x_at,201123_s_at,213753_x_at|1984	0.0209779	up	2.10462	chr17p13-p12	EIF5A	eukaryotic translation initiation factor 5A	Hs.523097///Hs.534314
	206	220198_s_at,235289_at,235296_at|56648	4.273e-17	up	2.46528	chr3q26.2	EIF5A2	eukaryotic translation initiation factor 5A2	Hs.164144
	207	209233_at|10436	1.0342e-05	up	2.46361	chr12p13.3	EMG1	EMG1 N1-specific pseudouridine methyltransferase	Hs.744040
	208	203729_at|2014	4.37168e-06	up	4.2744	chr19q13.3	EMP3	epithelial membrane protein 3	Hs.609040///Hs.9999
	209	220559_at|2019	4.39979e-09	up	3.82449	chr2q14.2	EN1	engrailed homeobox 1	Hs.271977///Hs.604307
	210	217820_s_at,222433_at,222434_at,228310_at,228553_at,1553672_at|55740	2.63956e-06	up	3.80777	chr1q42.12	ENAH	enabled homolog (Drosophila)	Hs.497893///Hs.619045///Hs.707594///Hs.708428
	211	206605_at|8909	1.39665e-08	down	19.6827	chr12q13.1	ENDOU	endonuclease, polyU-specific	Hs.997
	212	218778_x_at,218779_x_at,221655_x_at,221665_s_at,91826_at|54869	1.87116e-29	down	11.8937	chr19q13.42	EPS8L1	EPS8-like 1	Hs.438862
	213	227609_at,235276_at|94240	6.65544e-24	up	6.83641	chr13q13.3	EPSTI1	epithelial stromal interaction 1 (breast)	Hs.546467///Hs.613034
	214	208973_at|79033	1.92801e-07	up	2.04538	chr1p32	ERI3	ERI1 exoribonuclease family member 3	Hs.629028///Hs.731413
	215	227828_s_at|84141	3.54188e-10	up	2.71766	chr2p12	EVA1A	eva-1 homolog A (C. elegans)	Hs.302346///Hs.732464
	216	218695_at,58696_at,91684_g_at|54512	7.25142e-11	up	2.71018	chr8q24.3	EXOSC4	exosome component 4	Hs.632041
	217	201995_at,214985_at,230183_at|2131	9.03831e-05	up	2.13353	chr8q24.11	EXT1	exostosin glycosyltransferase 1	Hs.44609///Hs.44690///Hs.492618///Hs.606813///Hs.613910
	218	202012_s_at,202013_s_at|2132	3.16192e-12	up	2.99996	chr11p12-p11	EXT2	exostosin glycosyltransferase 2	Hs.368404///Hs.625019
	219	202535_at|8772	1.39417e-15	up	5.49523	chr11q13.3	FADD	Fas (TNFRSF6)-associated via death domain	Hs.86131
	220	207547_s_at,209074_s_at|11170	2.78032e-05	down	5.14913	chr3p21.1	FAM107A	family with sequence similarity 107, member A	Hs.506357///Hs.729396
	221	235378_at,242608_x_at|145483	1.96762e-08	down	6.15032	chr14q24.3	FAM161B	family with sequence similarity 161, member B	Hs.550547
	222	213900_at|9413	8.64203e-13	down	3.7549	chr9q21.11	FAM189A2	family with sequence similarity 189, member A2	Hs.118003
	223	227194_at|54097	1.15269e-08	down	8.11731	chr21q22.3	FAM3B	family with sequence similarity 3, member B	Hs.473877///Hs.736846
	224	227676_at|131177	8.34718e-19	down	19.3557	chr3p14.2	FAM3D	family with sequence similarity 3, member D	Hs.61265
	225	220147_s_at,223038_s_at|58516	9.2763e-15	up	3.91268	chr12p11	FAM60A	family with sequence similarity 60, member A	Hs.505154///Hs.604653///Hs.702800///Hs.729794
	226	221856_s_at,226062_x_at|55793	1.92734e-12	down	4.27792	chr1q21.3	FAM63A	family with sequence similarity 63, member A	Hs.743952
	227	232202_at,1563900_at|222584	1.00687e-06	up	3.30363	chr6p12.1	FAM83B	family with sequence similarity 83, member B	Hs.152423///Hs.600252
	228	228011_at,235391_at,237910_x_at|137392	3.9717e-10	up	3.90167	chr8q22.1	FAM92A1	family with sequence similarity 92, member A1	Hs.125038///Hs.709969///Hs.737901
	229	209955_s_at|2191	6.71454e-15	up	7.02098	chr2q23	FAP	fibroblast activation protein, alpha	Hs.628667///Hs.654370
	230	201579_at|2195	8.73488e-06	up	3.44353	chr4q35	FAT1	FAT atypical cadherin 1	Hs.481371
	231	203184_at,215717_s_at,1554737_at|2201	8.82839e-10	up	3.42904	chr5q23-q31	FBN2	fibrillin 2	Hs.519294///Hs.624411
	232	218875_s_at,234863_x_at|26271	9.95399e-16	up	4.07622	chr6q25.2	FBXO5	F-box protein 5	Hs.520506///Hs.713801
	233	231769_at|26270	1.52009e-06	up	3.02638	chr1p36.22	FBXO6	F-box protein 6	Hs.464419
	234	215600_x_at,1564138_at|285231	9.09636e-07	down	3.57061	chr3p21.31	FBXW12	F-box and WD repeat domain containing 12	Hs.288793
	235	204232_at,1554899_s_at|2207	1.30589e-23	up	7.32034	chr1q23	FCER1G	Fc fragment of IgE, high affinity I, receptor for; gamma polypeptide	Hs.433300
	236	204767_s_at,204768_s_at|2237	1.44507e-05	up	3.10166	chr11q12	FEN1	flap structure-specific endonuclease 1	Hs.409065///Hs.710825
	237	219901_at,226799_at,243142_at,1555136_at,1555137_a_at|55785	9.08234e-18	up	3.17179	chr12q22	FGD6	FYVE, RhoGEF and PH domain containing 6	Hs.506381///Hs.606337///Hs.707232
	238	202041_s_at|9158	2.04325e-21	up	2.37757	chr11q13.1	FIBP	fibroblast growth factor (acidic) intracellular binding protein	Hs.7768
	239	219522_at|24147	6.13965e-11	up	2.80593	chr11p13	FJX1	four jointed box 1 (Drosophila)	Hs.39384
	240	220352_x_at,221944_at,232050_at|645644	6.24625e-12	down	3.32845	chr16p13.3	FLJ42627	uncharacterized LOC645644	Hs.597810///Hs.654846///Hs.664340///Hs.677234///Hs.718278
	241	211726_s_at,228268_at|2327	0.000259371	down	6.01476	chr1q24.3	FMO2	flavin containing monooxygenase 2 (non-functional)	Hs.144912///Hs.610163///Hs.623040
	242	210495_x_at,211719_x_at,212464_s_at,214701_s_at,214702_at,216442_x_at,1558199_at|2335	0.000212491	up	3.58706	chr2q34	FN1	fibronectin 1	Hs.203717///Hs.626165///Hs.629065///Hs.660195
	243	206307_s_at|2297	1.21998e-09	up	2.89176	chr5q13.2	FOXD1	forkhead box D1	Hs.519385
	244	202580_x_at|2305	5.43846e-07	up	4.32064	chr12p13	FOXM1	forkhead box M1	Hs.239
	245	232096_x_at|100506815	3.16169e-06	down	2.08127		FOXP1-IT1	FOXP1 intronic transcript 1 (non-protein coding)	Hs.655773
	246	205118_at,205119_s_at|2357	1.63465e-06	up	2.12076	chr19q13.4	FPR1	formyl peptide receptor 1	Hs.753
	247	214560_at,230422_at|2359	3.21763e-14	up	3.13517	chr19q13.3-q13.4	FPR3	formyl peptide receptor 3	Hs.445466
	248	201564_s_at,210933_s_at|6624	0.000112758	up	2.79318	chr7p22	FSCN1	fascin actin-bundling protein 1	Hs.118400///Hs.645050///Hs.739284
	249	1558515_at|100302692	4.8862e-16	down	7.91261	chrXq13.2	FTX	FTX transcript, XIST regulator (non-protein coding)	Hs.349570
	250	223120_at|2519	2.23311e-06	up	2.93258	chr6q24	FUCA2	fucosidase, alpha-L- 2, plasma	Hs.17680///Hs.734934
	251	210398_x_at,210399_x_at,211465_x_at,211882_x_at,211885_x_at,1565660_at,1565661_x_at|2528	3.22454e-17	down	12.3275	chr19p13.3	FUT6	fucosyltransferase 6 (alpha (1,3) fucosyltransferase)	Hs.631846///Hs.705615
	252	224641_at,224642_at|84248	0.000715138	up	2.01223	chr3q29	FYTTD1	forty-two-three domain containing 1	Hs.236836///Hs.277533///Hs.594960///Hs.598859///Hs.602541
	253	203987_at|8323	0.00333554	up	3.63159	chr8q22.3-q23.1	FZD6	frizzled class receptor 6	Hs.591863
	254	218885_s_at,222773_s_at|79695	4.47879e-06	down	3.30469	chr9q22.33	GALNT12	polypeptide N-acetylgalactosaminyltransferase 12	Hs.47099///Hs.604435///Hs.607606
	255	233188_at,1554079_at|374378	2.60619e-07	up	2.11619	chr11p15.3	GALNT18	polypeptide N-acetylgalactosaminyltransferase 18	Hs.655152
	256	217787_s_at,217788_s_at,223991_s_at,239930_at|2590	5.06413e-15	up	3.13797	chr1q41-q42	GALNT2	polypeptide N-acetylgalactosaminyltransferase 2	Hs.743964
	257	229625_at,238581_at|115362	4.04654e-10	up	4.03374	chr1p22.2	GBP5	guanylate binding protein 5	Hs.513726///Hs.602752
	258	1559606_at,1559607_s_at|163351	3.05965e-14	down	14.4842	chr1p22.2	GBP6	guanylate binding protein family, member 6	Hs.254338
	259	201667_at|2697	2.78718e-06	up	3.67402	chr6q22.31	GJA1	gap junction protein, alpha 1, 43kDa	Hs.74471
	260	218350_s_at|51053	2.4553e-09	up	3.66596	chr6p22.3	GMNN	geminin, DNA replication inhibitor	Hs.234896
	261	214431_at,229333_at,236648_at|8833	5.20656e-27	up	3.27792	chr3q24	GMPS	guanine monphosphate synthase	Hs.546324///Hs.591314///Hs.627405///Hs.681195///Hs.735296
	262	205495_s_at,37145_at|10578	3.50237e-07	up	3.5697	chr2p11.2	GNLY	granulysin	Hs.105806
	263	225853_at|64841	2.51215e-18	up	3.42583	chr14q22.1	GNPNAT1	glucosamine-phosphate N-acetyltransferase 1	Hs.478025///Hs.744102
	264	212510_at|23171	1.64718e-07	down	4.50974	chr3p22.3	GPD1L	glycerol-3-phosphate dehydrogenase 1-like	Hs.622121///Hs.82432
	265	208308_s_at|2821	1.13679e-06	up	2.07498	chr19q13.1	GPI	glucose-6-phosphate isomerase	Hs.466471///Hs.740140
	266	201141_at,1554018_at|10457	1.66973e-05	up	2.4284	chr7p15	GPNMB	glycoprotein (transmembrane) nmb	Hs.190495///Hs.602515///Hs.605668///Hs.639968
	267	213170_at|2882	2.88659e-12	up	9.25147	chr1p32	GPX7	glutathione peroxidase 7	Hs.43728
	268	227628_at,228141_at|493869	1.88929e-09	up	4.86917	chr5q11.2	GPX8	glutathione peroxidase 8 (putative)	Hs.289044///Hs.718761///Hs.732562
	269	218468_s_at,218469_at|26585	4.86297e-18	up	28.9597	chr15q13.3	GREM1	gremlin 1, DAN family BMP antagonist	Hs.40098///Hs.607314///Hs.713838
	270	203577_at|2968	1.81124e-15	up	4.22142	chr6p21.3	GTF2H4	general transcription factor IIH, polypeptide 4, 52kDa	Hs.485070///Hs.597526
	271	208579_x_at|54145	4.1164e-07	up	6.33694	chr21q22.3	H2BFS	H2B histone family, member S (pseudogene)	Hs.437275///Hs.689116
	272	203138_at|8520	4.32203e-05	up	6.65431	chr2q31.2-q33.1	HAT1	histone acetyltransferase 1	Hs.632532///Hs.661925///Hs.692684
	273	209524_at,209525_at,209526_s_at,216693_x_at,221976_s_at,228266_s_at,1558102_at,1558103_a_at|50810	5.32903e-15	up	4.19129	chr15q25.2	HDGFRP3	hepatoma-derived growth factor, related protein 3	Hs.513954///Hs.683018///Hs.713085///Hs.660989
	274	219863_at|51191	7.68475e-11	up	5.24464	chr4q22.1	HERC5	HECT and RLD domain containing E3 ubiquitin protein ligase 5	Hs.26663
	275	201944_at|3074	4.88757e-12	up	2.53709	chr5q13	HEXB	hexosaminidase B (beta polypeptide)	Hs.69293
	276	209911_x_at,222067_x_at|3017	0.00995082	up	2.01807	chr6p21.3	HIST1H2BD	histone cluster 1, H2bd	Hs.591797
	277	208546_x_at|8345	0.00194741	up	4.30893	chr6p21.3	HIST1H2BH	histone cluster 1, H2bh	Hs.247815
	278	209806_at|85236	2.97204e-05	up	4.7627	chr6p21.33	HIST1H2BK	histone cluster 1, H2bk	Hs.437275
	279	204753_s_at,204754_at,204755_x_at|3131	9.5009e-05	down	3.591	chr17q22	HLF	hepatic leukemia factor	Hs.196952///Hs.611966///Hs.735805
	280	202983_at|6596	4.64707e-07	up	5.61137	chr3q25.1-q26.1	HLTF	helicase-like transcription factor	Hs.3068///Hs.594973///Hs.708498
	281	209113_s_at,210719_s_at,213966_at|10362	2.94245e-13	up	2.32847	chr19p13.3	HMG20B	high mobility group 20B	Hs.406534
	282	208025_s_at,1558682_at,1558683_a_at,1559891_at,1561633_at,1567223_at,1567224_at,1568286_at,1568287_at|8091	1.44089e-07	up	2.08719	chr12q15	HMGA2	high mobility group AT-hook 2	Hs.505924
	283	203744_at,225601_at|3149	2.5404e-11	up	3.595	chrXq28	HMGB3	high mobility group box 3	Hs.19114///Hs.591080///Hs.595140
	284	224348_s_at|103344718	1.28276e-11	down	8.94772		HOTS	H19 Opposite Tumor Suppressor
	285	204778_x_at,204779_s_at,216973_s_at|3217	1.54782e-10	up	3.13875	chr17q21.3	HOXB7	homeobox B7	Hs.436181///Hs.600415
	286	206858_s_at|3223	4.37307e-11	up	6.99225	chr12q13.3	HOXC6	homeobox C6	Hs.549040///Hs.735752
	287	207373_at,229400_at,238847_at|3236	4.17537e-15	up	3.57468	chr2q31.1	HOXD10	homeobox D10	Hs.123070
	288	214604_at|3237	1.5905e-10	up	2.18685	chr2q31.1	HOXD11	homeobox D11	Hs.421136///Hs.614530
	289	202854_at,1565446_at|3251	2.53598e-08	up	4.08548	chrXq26.1	HPRT1	hypoxanthine phosphoribosyltransferase 1	Hs.412707///Hs.733165
	290	203790_s_at,231705_at|10247	2.02227e-22	up	2.84829	chr8q22	HRSP12	heat-responsive protein 12	Hs.18426///Hs.597599
	291	221667_s_at,233057_at|26353	3.21357e-13	down	8.86647	chr12q24.23	HSPB8	heat shock 22kDa protein 8	Hs.400095
	292	206976_s_at,208744_x_at,235573_at|10808	3.68182e-21	up	3.90036	chr13q12.3	HSPH1	heat shock 105kDa/110kDa protein 1	Hs.743267
	293	202637_s_at,202638_s_at,215485_s_at|3383	3.08832e-07	up	3.10135	chr19p13.3-p13.2	ICAM1	intercellular adhesion molecule 1	Hs.643447
	294	202411_at|3429	0.0133093	up	2.53925	chr14q32	IFI27	interferon, alpha-inducible protein 27	Hs.532634
	295	209417_s_at|3430	4.52104e-17	up	4.64238	chr17q21	IFI35	interferon-induced protein 35	Hs.604861///Hs.632258
	296	214059_at,214453_s_at|10561	7.73904e-14	up	4.02916	chr1p31.1	IFI44	interferon-induced protein 44	Hs.82316///Hs.605995
	297	204439_at|10964	4.53277e-05	up	3.77134	chr1p31.1	IFI44L	interferon-induced protein 44-like	Hs.389724///Hs.671157///Hs.744918
	298	204415_at|2537	0.000114774	up	10.2568	chr1p35	IFI6	interferon, alpha-inducible protein 6	Hs.523847
	299	203153_at|3434	3.80056e-12	up	5.52269	chr10q23.31	IFIT1	interferon-induced protein with tetratricopeptide repeats 1	Hs.20315
	300	217502_at,226757_at|3433	7.502e-10	up	2.54926	chr10q23.31	IFIT2	interferon-induced protein with tetratricopeptide repeats 2	Hs.437609
	301	204747_at,229450_at|3437	3.35293e-14	up	4.0147	chr10q24	IFIT3	interferon-induced protein with tetratricopeptide repeats 3	Hs.744072
	302	203819_s_at,203820_s_at,216493_s_at,1569033_at|10643	1.72185e-09	up	3.62532	chr7p11	IGF2BP3	insulin-like growth factor 2 mRNA binding protein 3	Hs.700696
	303	210095_s_at,212143_s_at|3486	7.80456e-08	up	3.84775	chr7p13-p12	IGFBP3	insulin-like growth factor binding protein 3	Hs.450230
	304	206999_at|3595	0.000340336	up	2.22097	chr1p31.3-p31.2	IL12RB2	interleukin 12 receptor, beta 2	Hs.479347
	305	206172_at|3598	2.96877e-06	up	2.82837	chrXq23	IL13RA2	interleukin 13 receptor, alpha 2	Hs.336046
	306	205067_at,39402_at|3553	8.00475e-11	up	4.60951	chr2q14	IL1B	interleukin 1, beta	Hs.126256///Hs.700961
	307	205227_at,210233_at|3556	5.8549e-08	up	2.64261	chr3q28	IL1RAP	interleukin 1 receptor accessory protein	Hs.478673///Hs.624644
	308	206569_at|11009	2.83664e-11	up	4.79718	chr1q32	IL24	interleukin 24	Hs.58831
	309	220322_at|56300	0.00147513	up	5.76695	chr2q12-q21	IL36G	interleukin 36, gamma	Hs.211238
	310	200052_s_at|3608	2.61093e-11	up	4.15489	chr1q21.3	ILF2	interleukin enhancer binding factor 2	Hs.688332///Hs.75117
	311	212411_at|92856	1.01879e-07	up	3.11181	chr2q21.1	IMP4	IMP4, U3 small nucleolar ribonucleoprotein	Hs.618071///Hs.91579
	312	218516_s_at,222654_at,222655_s_at,224743_at,224744_at,227774_s_at|54928	2.50065e-07	up	2.24871	chr8q12.1	IMPAD1	inositol monophosphatase domain containing 1	Hs.438689///Hs.602528///Hs.703549///Hs.704203///Hs.745237
	313	204926_at,210511_s_at,227140_at|3624	6.68585e-25	up	14.4397	chr7p15-p13	INHBA	inhibin, beta A	Hs.583348///Hs.28792///Hs.604940///Hs.689272///Hs.706943///Hs.737347
	314	205483_s_at|9636	1.0461e-11	up	11.2109	chr1p36.33	ISG15	ISG15 ubiquitin-like modifier	Hs.458485
	315	201389_at|3678	9.06586e-09	up	3.94323	chr12q11-q13	ITGA5	integrin, alpha 5 (fibronectin receptor, alpha polypeptide)	Hs.505654///Hs.691136
	316	201656_at,215177_s_at|3655	6.4801e-07	up	3.72463	chr2q31.1	ITGA6	integrin, alpha 6	Hs.133397///Hs.613769
	317	211945_s_at,215878_at,215879_at,216178_x_at,216190_x_at,1553530_a_at,1553678_a_at|3688	1.22486e-07	up	2.54812	chr10p11.2	ITGB1	integrin, beta 1 (fibronectin receptor, beta polypeptide, antigen CD29 includes MDF2, MSK12)	Hs.643813
	318	201751_at|9929	2.92279e-27	up	2.89253	chr22q13.1	JOSD1	Josephin domain containing 1	Hs.3094///Hs.608933///Hs.620784///Hs.704191
	319	219479_at|79070	5.43472e-12	up	4.35875	chr13q33	KDELC1	KDEL (Lys-Asp-Glu-Leu) containing 1	Hs.408629
	320	212348_s_at|23028	6.07536e-18	up	2.21666	chr1p36.12	KDM1A	lysine (K)-specific demethylase 1A	Hs.591518///Hs.626355
	321	201547_at,201548_s_at,201549_x_at,211202_s_at,235285_at|10765	0.000152392	up	2.13123	chr1q32.1	KDM5B	lysine (K)-specific demethylase 5B	Hs.443650///Hs.644643///Hs.708276
	322	214294_at,214295_at|57235	6.1897e-06	down	3.04203		KIAA0485	uncharacterized LOC57235	Hs.604754
	323	214134_at,228067_at,229320_at|343990	0.000311784	down	2.67648	chr2q11.2	KIAA1211L	KIAA1211-like	Hs.469398
	324	228565_at|84451	9.75134e-13	up	2.5991	chr1q42	KIAA1804	mixed lineage kinase 4	Hs.547779///Hs.617078
	325	206364_at,236641_at|9928	4.05596e-27	up	5.31922	chr1q32.1	KIF14	kinesin family member 14	Hs.3104
	326	221258_s_at|81930	3.15001e-28	up	4.81488	chr11p14.1	KIF18A	kinesin family member 18A	Hs.301052///Hs.602989
	327	218755_at|10112	3.96355e-13	up	4.39046	chr5q31	KIF20A	kinesin family member 20A	Hs.718626
	328	218355_at|24137	2.34142e-07	up	3.78536	chrXq13.1	KIF4A	kinesin family member 4A	Hs.648326
	329	203333_at|22920	6.67412e-08	up	2.65091	chr1q24.2	KIFAP3	kinesin-associated protein 3	Hs.433442///Hs.706155
	330	219371_s_at,226646_at|10365	0.00339769	down	2.38074	chr19p13.11	KLF2	Kruppel-like factor 2	Hs.744182
	331	219930_at,230986_at|11279	0.00411529	down	2.4987	chrXp11.21	KLF8	Kruppel-like factor 8	Hs.646614
	332	225300_at|90417	1.71547e-09	up	2.89913	chr15q15.1	KNSTRN	kinetochore-localized astrin/SPAG5 binding protein	Hs.525796///Hs.659314
	333	207935_s_at|3860	4.45178e-15	down	17.2367	chr17q21.2	KRT13	keratin 13	Hs.654550
	334	209800_at|3868	0.0151076	up	3.80542	chr17q21.2	KRT16	keratin 16	Hs.655160
	335	213240_s_at,214399_s_at|3851	8.8044e-19	down	44.1498	chr12q13.13	KRT4	keratin 4	Hs.654610///Hs.736109
	336	1553212_at,1553213_a_at|196374	3.45122e-13	down	61.3258	chr12q13.13	KRT78	keratin 78	Hs.665267
	337	203726_s_at,234608_at,234719_at,1560078_at,1563772_a_at,1568879_a_at|3909	1.70099e-12	up	2.96914	chr18q11.2	LAMA3	laminin, alpha 3	Hs.436367///Hs.606148///Hs.667382///Hs.685087
	338	201505_at,211651_s_at|3912	9.96899e-07	up	9.99126	chr7q22	LAMB1	laminin, beta 1	Hs.650585
	339	209270_at|3914	3.1564e-23	up	6.71782	chr1q32	LAMB3	laminin, beta 3	Hs.497636
	340	202267_at,207517_at|3918	4.71031e-22	up	11.0224	chr1q25-q31	LAMC2	laminin, gamma 2	Hs.591484///Hs.676433///Hs.702528
	341	224890_s_at|389541	2.76212e-07	up	2.39158	chr7q22.1	LAMTOR4	late endosomal/lysosomal adaptor, MAPK and MTOR activator 4	Hs.406520
	342	217933_s_at|51056	2.75272e-06	up	3.1739	chr4p15.32	LAP3	leucine aminopeptidase 3	Hs.570791
	343	208029_s_at,208767_s_at,214039_s_at,1554679_a_at|55353	2.02319e-05	up	3.02535	chr8q22.1	LAPTM4B	lysosomal protein transmembrane 4 beta	Hs.492314
	344	226996_at|253558	4.83974e-05	up	3.35554	chr2p23.1	LCLAT1	lysocardiolipin acyltransferase 1	Hs.468048///Hs.625116
	345	229927_at|93273	3.7348e-09	up	3.18322	chr1q32.1	LEMD1	LEM domain containing 1	Hs.655520///Hs.745447
	346	218717_s_at,230813_at|55214	1.10185e-09	up	4.17223	chr3q28	LEPREL1	leprecan-like 1	Hs.374191
	347	201105_at|3956	1.93864e-09	up	4.40832	chr22q13.1	LGALS1	lectin, galactoside-binding, soluble, 1	Hs.445351
	348	203245_s_at|266655	6.07087e-16	up	3.17444	chr9q34	LINC00094	long intergenic non-protein coding RNA 94	Hs.654869
	349	232034_at,1554516_at,1554517_x_at|203274	2.50524e-24	down	3.46908	chr9q21.11	LINC00537	long intergenic non-protein coding RNA 537	Hs.741916///Hs.599821///Hs.744389
	350	219181_at|9388	1.33148e-06	up	2.01559	chr18q21.1	LIPG	lipase, endothelial	Hs.465102///Hs.618013
	351	216952_s_at|84823	0.000174707	up	2.08733	chr19p13.3	LMNB2	lamin B2	Hs.538286///Hs.621763///Hs.623611///Hs.745480
	352	1558152_at|100131262	1.25274e-09	up	2.53305		LOC100131262	uncharacterized LOC100131262	Hs.657010
	353	1558569_at|100131541	7.86304e-05	down	2.7481	chr11q21	LOC100131541	uncharacterized LOC100131541	Hs.661972
	354	235060_at,235167_at|100190986	4.99891e-13	down	2.93227	chr16p12.2	LOC100190986	uncharacterized LOC100190986	Hs.648439///Hs.676485
	355	213089_at|100272216	8.71915e-05	down	3.74663		LOC100272216	uncharacterized LOC100272216	Hs.662074
	356	226125_at|100288152	6.02136e-05	down	4.4631	chr5p15.33	LOC100288152	uncharacterized LOC100288152	Hs.535801///Hs.672959
	357	233775_x_at|100289333	1.00196e-10	down	3.92321	chr19p13.2	LOC100289333	uncharacterized LOC100289333	Hs.703794
	358	227985_at|100506098	0.000476066	down	2.2461		LOC100506098	uncharacterized LOC100506098	Hs.59203
	359	234423_x_at|100996255	1.71473e-11	down	3.96493		LOC100996255	uncharacterized LOC100996255	Hs.634408
	360	1561346_at,1561347_a_at|101927166	1.91107e-12	down	6.96836	chr17q21.32	LOC101927166	uncharacterized LOC101927166
	361	232182_at|286272	7.25049e-09	down	2.26905	chr9q12	LOC286272	uncharacterized LOC286272	Hs.648390
	362	232455_x_at|340085	5.31037e-06	down	2.75339	chr5q11.2	LOC340085	uncharacterized LOC340085	Hs.444279
	363	1561685_a_at,1563894_at|441178	2.16633e-07	down	23.1033	chr6q27	LOC441178	uncharacterized LOC441178	Hs.628956
	364	238715_at|646014	4.61449e-07	down	6.3636	chr17q24.1	LOC646014	uncharacterized LOC646014	Hs.657259
	365	233599_at|728061	0.000233807	down	3.08225	chr9q22.32	LOC728061	hCG2003663	Hs.655858
	366	204298_s_at,213640_s_at,215446_s_at|4015	6.9881e-13	up	6.17118	chr5q23.2	LOX	lysyl oxidase	Hs.102267///Hs.660104///Hs.670905///Hs.696708///Hs.708303
	367	203570_at|4016	7.16085e-06	up	2.64425	chr15q22	LOXL1	lysyl oxidase-like 1	Hs.598750///Hs.65436
	368	202997_s_at,202998_s_at,202999_s_at,228808_s_at|4017	4.49024e-09	up	4.14017	chr8p21.3	LOXL2	lysyl oxidase-like 2	Hs.626637///Hs.736854
	369	220816_at,231192_at|23566	6.08145e-06	up	2.29378	chr1p22.3	LPAR3	lysophosphatidic acid receptor 3	Hs.527909///Hs.622268///Hs.674915///Hs.708438///Hs.711460
	370	212272_at,212274_at,212276_at|23175	3.32716e-09	down	3.60802	chr2p25.1	LPIN1	lipin 1	Hs.467740///Hs.695105
	371	219631_at,220253_s_at,220254_at|29967	3.28249e-06	up	3.23282	chr8q22.2	LRP12	low density lipoprotein receptor-related protein 12	Hs.600630///Hs.715867
	372	215084_s_at|115353	8.83577e-08	up	2.19218	chr1p33-p32.1	LRRC42	leucine rich repeat containing 42	Hs.40094
	373	222231_s_at,234812_at,1569371_at|55379	4.78668e-07	up	2.52481	chr17q21.33	LRRC59	leucine rich repeat containing 59	Hs.370927
	374	209449_at|57819	3.02438e-10	up	2.25843	chr6p21.3	LSM2	LSM2 homolog, U6 small nuclear RNA associated (S. cerevisiae)	Hs.103106///Hs.618091
	375	202728_s_at,202729_s_at|4052	7.99613e-06	up	2.82196	chr2p22-p21	LTBP1	latent transforming growth factor beta binding protein 1	Hs.619315
	376	202018_s_at|4057	0.0033074	down	7.07163	chr3p21.31	LTF	lactotransferrin	Hs.529517///Hs.610567///Hs.739670
	377	227443_at|286343	1.28277e-05	up	2.58066	chr9p23	LURAP1L	leucine rich adaptor protein 1-like	Hs.445356///Hs.595325
	378	202145_at|4061	1.05701e-10	up	3.17935	chr8q24.3	LY6E	lymphocyte antigen 6 complex, locus E	Hs.521903
	379	223687_s_at,223688_s_at|54742	8.50954e-05	up	2.05379	chr8q24.3	LY6K	lymphocyte antigen 6 complex, locus K	Hs.69517
	380	218561_s_at,222672_at|57128	1.91437e-06	up	4.07834	chr6p25.1	LYRM4	LYR motif containing 4	Hs.387755///Hs.665075///Hs.714166
	381	204857_at|8379	1.29396e-15	up	3.12667	chr7p22	MAD1L1	MAD1 mitotic arrest deficient-like 1 (yeast)	Hs.654838
	382	203362_s_at,236312_at,1554768_a_at|4085	3.9311e-09	up	3.55898	chr4q27	MAD2L1	MAD2 mitotic arrest deficient-like 1 (yeast)	Hs.44380///Hs.543482///Hs.591697
	383	223234_at|10459	4.07082e-09	up	3.21654	chr1p36	MAD2L2	MAD2 mitotic arrest deficient-like 2 (yeast)	Hs.19400
	384	210467_x_at|4111	1.21274e-05	up	2.78882	chrXq28	MAGEA12	melanoma antigen family A, 12	Hs.169246
	385	214254_at|4103	1.42726e-07	up	4.8802	chrXq28	MAGEA4	melanoma antigen family A, 4	Hs.37107
	386	206144_at,215372_x_at,222372_at,225465_at,225474_at,232859_s_at,1555262_a_at,1559256_at,1559257_a_at,1563881_at,1566538_at,1566539_at|9223	6.81042e-07	down	2.86641	chr3p14.1	MAGI1	membrane associated guanylate kinase, WW and PDZ domain containing 1	Hs.476636///Hs.600507///Hs.682733
	387	204777_s_at|4118	1.46969e-24	down	79.0725	chr2q11.1	MAL	mal, T-cell differentiation protein	Hs.80395
	388	223577_x_at,223578_x_at,223940_x_at,224558_s_at,224559_at,224567_x_at,224568_x_at,226675_s_at,227510_x_at,228582_x_at,231735_s_at,1558678_s_at|378938	1.5572e-14	down	12.0825	chr11q13.1	MALAT1	metastasis associated lung adenocarcinoma transcript 1 (non-protein coding)	Hs.621695///Hs.605347///Hs.717401///Hs.718983
	389	228885_at|256691	3.6697e-08	down	12.6043	chr9q21.12	MAMDC2	MAM domain containing 2	Hs.547172///Hs.603308
	390	206249_at,211083_s_at,226190_at,226556_at,229771_at,233508_at,1562440_at|9175	1.29265e-05	up	2.47151	chr3q27	MAP3K13	mitogen-activated protein kinase kinase kinase 13	Hs.591306///Hs.634586///Hs.656069///Hs.665971///Hs.715977
	391	212871_at|8550	3.42065e-15	up	3.05886	chr12q24.13	MAPKAPK5	mitogen-activated protein kinase-activated protein kinase 5	Hs.413901
	392	200712_s_at,200713_s_at|22919	8.71189e-06	up	2.54292	chr20q11.1-q11.23	MAPRE1	microtubule-associated protein, RP/EB family, member 1	Hs.472437///Hs.603059
	393	202107_s_at|4171	2.61663e-11	up	3.57312	chr3q21	MCM2	minichromosome maintenance complex component 2	Hs.477481
	394	201555_at|4172	7.43125e-07	up	2.14977	chr6p12	MCM3	minichromosome maintenance complex component 3	Hs.179565
	395	208795_s_at,210983_s_at|4176	1.91345e-05	up	3.64946	chr7q21.3-q22.1	MCM7	minichromosome maintenance complex component 7	Hs.438720
	396	209035_at|4192	9.6581e-13	up	4.39721	chr11p11.2	MDK	midkine (neurite growth-promoting factor 2)	Hs.82045
	397	227786_at,227787_s_at,230555_s_at|90390	1.00375e-08	up	3.05459	chr8q24.11	MED30	mediator complex subunit 30	Hs.492612
	398	204825_at|9833	1.59072e-10	up	2.76484	chr9p13.2	MELK	maternal embryonic leucine zipper kinase	Hs.184339
	399	202016_at|4232	8.04127e-10	up	9.09325	chr7q32	MEST	mesoderm specific transcript	Hs.270978///Hs.596119
	400	203510_at,211599_x_at,213807_x_at,213816_s_at|4233	3.40638e-07	up	2.03753	chr7q31	MET	MET proto-oncogene, receptor tyrosine kinase	Hs.132966///Hs.619431
	401	207761_s_at,209703_x_at,211424_x_at,244376_at|25840	3.96227e-06	down	2.22622	chr12q13.12	METTL7A	methyltransferase like 7A	Hs.744021///Hs.745354
	402	203417_at|4237	1.03108e-08	up	9.90952	chr1p36.1-p35	MFAP2	microfibrillar-associated protein 2	Hs.389137///Hs.618727///Hs.712974
	403	211386_at|84786	9.37089e-10	down	3.53989		MGC12488	uncharacterized protein MGC12488	Hs.659351
	404	232568_at|158295	9.5439e-07	down	2.31964	chr9p22.3	MGC24103	uncharacterized MGC24103	Hs.664877
	405	206275_s_at,212472_at,212473_s_at,236475_at|9645	7.02541e-16	up	3.92744	chr11p15.3	MICAL2	microtubule associated monooxygenase, calponin and LIM domain containing 2	Hs.501928///Hs.621916///Hs.627793///Hs.735627
	406	209585_s_at|9562	2.27225e-18	up	6.65741	chr10q23	MINPP1	multiple inositol-polyphosphate phosphatase 1	Hs.121260
	407	208082_x_at	3.19255e-12	down	3.87946		MKRN4P	makorin ring finger protein 4, pseudogene
	408	203414_at,244523_at|23531	9.40481e-07	up	4.49647	chr17q	MMD	monocyte to macrophage differentiation-associated	Hs.463483
	409	204475_at|4312	1.97485e-37	up	228.328	chr11q22.3	MMP1	matrix metallopeptidase 1 (interstitial collagenase)	Hs.572378///Hs.83169
	410	205680_at|4319	1.09585e-21	up	30.6983	chr11q22.3	MMP10	matrix metallopeptidase 10 (stromelysin 2)	Hs.2258
	411	204580_at|4321	5.84298e-26	up	57.2754	chr11q22.3	MMP12	matrix metallopeptidase 12 (macrophage elastase)	Hs.1695///Hs.709832
	412	205959_at|4322	7.65253e-13	up	5.87157	chr11q22.3	MMP13	matrix metallopeptidase 13 (collagenase 3)	Hs.2936///Hs.623032
	413	201069_at,1566677_at,1566678_at|4313	0.0014323	up	2.30353	chr16q13-q21	MMP2	matrix metallopeptidase 2 (gelatinase A, 72kDa gelatinase, 72kDa type IV collagenase)	Hs.513617///Hs.592941///Hs.667363
	414	205828_at|4314	3.33765e-27	up	35.8163	chr11q22.3	MMP3	matrix metallopeptidase 3 (stromelysin 1, progelatinase)	Hs.375129///Hs.645710
	415	204259_at|4316	0.000177303	up	3.02832	chr11q21-q22	MMP7	matrix metallopeptidase 7 (matrilysin, uterine)	Hs.2256
	416	223700_at|84057	3.0461e-11	up	4.37946	chr4q31.3	MND1	meiotic nuclear divisions 1 homolog (S. cerevisiae)	Hs.294088
	417	204959_at|4332	4.79752e-17	up	8.76503	chr1q22	MNDA	myeloid cell nuclear differentiation antigen	Hs.153837
	418	203466_at|4358	1.20656e-23	up	2.46559	chr2p23.3	MPV17	MpV17 mitochondrial inner membrane protein	Hs.75659
	419	204438_at|4360	0.00250645	up	2.25676	chr10p12.33	MRC1	mannose receptor, C type 1	Hs.592933///Hs.613980///Hs.743569///Hs.743903///Hs.75182
	420	218586_at|55257	6.66221e-16	up	2.08371	chr20q13.33	MRGBP	MRG/MORF4L binding protein	Hs.590870///Hs.623651///Hs.734101
	421	219162_s_at|65003	4.55179e-06	up	2.74256	chr11q13.3	MRPL11	mitochondrial ribosomal protein L11	Hs.418450///Hs.611590
	422	218049_s_at|28998	0.000198834	up	4.25716	chr8q22.1-q22.3	MRPL13	mitochondrial ribosomal protein L13	Hs.333823
	423	222216_s_at|63875	0.000296376	up	2.32012	chr11p15.5-p15.4	MRPL17	mitochondrial ribosomal protein L17	Hs.523456
	424	225315_at|219927	1.33059e-09	up	3.5555	chr11q13.3	MRPL21	mitochondrial ribosomal protein L21	Hs.503047
	425	217919_s_at,222466_s_at,242289_at|28977	9.86641e-05	up	3.20437	chr12q22	MRPL42	mitochondrial ribosomal protein L42	Hs.199579///Hs.731195
	426	223480_s_at,223481_s_at|57129	5.26871e-08	up	3.37378	chr3q26.33	MRPL47	mitochondrial ribosomal protein L47	Hs.283734
	427	204330_s_at,204331_s_at,210008_s_at,213840_s_at|6183	1.24698e-05	up	2.78408	chr19q13.1-q13.2	MRPS12	mitochondrial ribosomal protein S12	Hs.411125
	428	218982_s_at|51373	1.39587e-11	up	5.13091	chr7p11	MRPS17	mitochondrial ribosomal protein S17	Hs.44298///Hs.710695
	429	218001_at|51116	2.7322e-05	up	2.19721	chr9q34	MRPS2	mitochondrial ribosomal protein S2	Hs.382044
	430	223156_at,238728_at|51649	2.78e-10	up	4.35423	chr17q22-q23	MRPS23	mitochondrial ribosomal protein S23	Hs.5836
	431	219819_s_at|28957	3.49518e-05	up	2.13438	chr8q21.1-q21.2	MRPS28	mitochondrial ribosomal protein S28	Hs.368433///Hs.521124
	432	1552277_a_at,1555841_at|91283	0.00011391	up	2.53895	chr9q31.1	MSANTD3	Myb/SANT-like DNA-binding domain containing 3	Hs.530272
	433	209421_at|4436	6.17506e-08	up	6.05365	chr2p21	MSH2	mutS homolog 2	Hs.597656
	434	203207_s_at,203208_s_at,232314_at|9650	0.000223383	up	2.39736	chr8q13.1	MTFR1	mitochondrial fission regulator 1	Hs.584788///Hs.618542///Hs.729165
	435	202086_at|4599	9.28785e-06	up	2.02612	chr21q22.3	MX1	myxovirus (influenza virus) resistance 1, interferon-inducible protein p78 (mouse)	Hs.517307///Hs.679475
	436	202431_s_at|4609	0.00871049	up	2.23593	chr8q24.21	MYC	v-myc avian myelocytomatosis viral oncogene homolog	Hs.202453///Hs.596284
	437	211926_s_at|4627	6.3226e-09	up	2.12501	chr22q13.1	MYH9	myosin, heavy chain 9, non-muscle	Hs.474751///Hs.713174///Hs.735360
	438	201976_s_at,216222_s_at,236718_at,244350_at,1554026_a_at|4651	2.19859e-17	up	2.98259	chr5p15.1-p14.3	MYO10	myosin X	Hs.481720///Hs.597126
	439	212364_at,212365_at,215074_at|4430	4.81172e-08	up	7.67316	chr2q12-q34	MYO1B	myosin IB	Hs.439620///Hs.598289
	440	228523_at|340719	2.93142e-07	up	2.37233	chr10q26.11	NANOS1	nanos homolog 1 (Drosophila)	Hs.591918
	441	201774_s_at|9918	1.74703e-22	up	5.51687	chr12p13.3	NCAPD2	non-SMC condensin I complex, subunit D2	Hs.5719
	442	209519_at,209520_s_at|4686	2.88191e-08	up	3.5028	chr9q34.1	NCBP1	nuclear cap binding protein subunit 1, 80kDa	Hs.595669///Hs.686479
	443	201517_at,201521_s_at|22916	7.16957e-12	up	3.52243	chr3q29	NCBP2	nuclear cap binding protein subunit 2, 20kDa	Hs.591671
	444	209949_at|4688	2.0188e-09	up	3.7618	chr1q25	NCF2	neutrophil cytosolic factor 2	Hs.587558
	445	218484_at|56901	0.00245486	up	2.85465	chr12q13.3	NDUFA4L2	NADH dehydrogenase (ubiquinone) 1 alpha subcomplex, 4-like 2	Hs.658194///Hs.75069
	446	221801_x_at,221805_at,221916_at|4747	0.0214179	up	2.24889	chr8p21	NEFL	neurofilament, light polypeptide	Hs.521461
	447	204641_at,211080_s_at|4751	2.76156e-23	up	4.95442	chr1q32.3	NEK2	NIMA-related kinase 2	Hs.153704
	448	1557170_at,1557172_x_at|284086	9.62696e-05	down	2.6598	chr17q11.1	NEK8	NIMA-related kinase 8	Hs.448468///Hs.574403
	449	218888_s_at,222774_s_at|81831	7.17217e-09	up	7.54078	chr16q11	NETO2	neuropilin (NRP) and tolloid (TLL)-like 2	Hs.645802///Hs.730937
	450	208926_at|4758	6.00173e-05	up	2.71728	chr6p21.3	NEU1	sialidase 1 (lysosomal sialidase)	Hs.520037
	451	224970_at,224975_at,224976_at,226806_s_at,229994_at,1557639_at,1558101_at|4774	3.85713e-06	down	2.60407	chr1p31.3-p31.2	NFIA	nuclear factor I/A	Hs.191911///Hs.678749///Hs.710546///Hs.744898
	452	203574_at|4783	0.000175736	up	6.42629	chr9q22	NFIL3	nuclear factor, interleukin 3 regulated	Hs.599756///Hs.602328///Hs.79334
	453	204114_at|22795	1.23432e-08	up	5.37458	chr14q22.1	NID2	nidogen 2 (osteonidogen)	Hs.369840///Hs.657399
	454	224063_at,225942_at,225943_at,225944_at,228797_at,234762_x_at|57486	1.18917e-07	down	2.42684	chr5q12.3	NLN	neurolysin (metallopeptidase M3 family)	Hs.247460///Hs.611336
	455	201577_at|4830	2.98726e-06	up	3.41006	chr17q21.3	NME1	NME/NM23 nucleoside diphosphate kinase 1	Hs.463456
	456	203964_at|9111	0.000835749	up	3.33946	chr2q23	NMI	N-myc (and STAT) interactor	Hs.54483///Hs.605931
	457	200057_s_at,208698_s_at,210470_x_at|4841	1.62887e-18	up	2.02001	chrXq13.1	NONO	non-POU domain containing, octamer-binding	Hs.533282///Hs.572371///Hs.650731
	458	228723_at|101241892	2.67524e-25	down	7.3661	chr15q24.1	NPTN-IT1	NPTN intronic transcript 1 (non-protein coding)	Hs.656678
	459	221803_s_at,223650_s_at|29982	2.3706e-05	up	5.12197	chr10q21.3	NRBF2	nuclear receptor binding factor 2	Hs.449628///Hs.727033
	460	203675_at,229838_at|4925	0.00211913	down	2.66281	chr11p15.1	NUCB2	nucleobindin 2	Hs.654599
	461	225438_at,225439_at|84955	1.86352e-25	up	4.78349	chr8q23	NUDCD1	NudC domain containing 1	Hs.380291///Hs.594025
	462	204766_s_at|4521	1.28844e-08	up	5.10252	chr7p22	NUDT1	nudix (nucleoside diphosphate linked moiety X)-type motif 1	Hs.534331
	463	206550_s_at|9631	2.62316e-06	up	4.83431	chr5p13.1	NUP155	nucleoporin 155kDa	Hs.547696///Hs.633161
	464	218039_at,219978_s_at|51203	7.26627e-05	up	2.48628	chr15q15.1	NUSAP1	nucleolar and spindle associated protein 1	Hs.603916///Hs.615092
	465	204972_at,206553_at,228607_at|4939	5.90155e-10	up	2.10649	chr12q24.2	OAS2	2'-5'-oligoadenylate synthetase 2, 69/71kDa	Hs.414332///Hs.620043
	466	218400_at,232666_at|4940	6.1993e-06	up	2.61504	chr12q24.2	OAS3	2'-5'-oligoadenylate synthetase 3, 100kDa	Hs.528634///Hs.744211
	467	225314_at|132299	5.41774e-15	up	2.32539	chr4p11	OCIAD2	OCIA domain containing 2	Hs.95835
	468	200790_at|4953	0.0106184	up	4.80319	chr2p25	ODC1	ornithine decarboxylase 1	Hs.467701///Hs.678417
	469	213599_at|11339	2.17016e-05	up	3.08749	chr15q15.1	OIP5	Opa interacting protein 5	Hs.661645///Hs.733222
	470	205085_at|4998	6.32928e-07	up	2.63747	chr1p32	ORC1	origin recognition complex, subunit 1	Hs.17908
	471	204957_at,211212_s_at,211213_at|5001	2.31828e-10	up	3.0091	chr7q22.1	ORC5	origin recognition complex, subunit 5	Hs.432948
	472	205729_at,226621_at,1554008_at|9180	3.56484e-10	up	3.59545	chr5p13.1	OSMR	oncostatin M receptor	Hs.120658///Hs.658389
	473	220962_s_at,223739_at|29943	1.31877e-09	down	26.6013	chr1p36.13	PADI1	peptidyl arginine deiminase, type I	Hs.412941
	474	203228_at|5050	6.74186e-07	up	2.48942	chr19q13.1	PAFAH1B3	platelet-activating factor acetylhydrolase 1b, catalytic subunit 3 (29kDa)	Hs.466831
	475	201013_s_at,201014_s_at,214664_at|10606	1.27411e-06	up	3.78772	chr4q12	PAICS	phosphoribosylaminoimidazole carboxylase, phosphoribosylaminoimidazole succinocarboxamide synthetase	Hs.518774
	476	205962_at,208875_s_at,208876_s_at,208877_at,208878_s_at,1559052_s_at|5062	1.73032e-05	up	3.0757	chr3q29	PAK2	p21 protein (Cdc42/Rac)-activated kinase 2	Hs.518530///Hs.613790///Hs.618519///Hs.620793
	477	204715_at,227107_at,235295_at,236372_at|24145	3.20539e-24	up	3.29487	chr11q21	PANX1	pannexin 1	Hs.591976
	478	223220_s_at,227807_at|83666	2.65827e-07	up	2.59905	chr3q21	PARP9	poly (ADP-ribose) polymerase family, member 9	Hs.518200///Hs.600223///Hs.634988
	479	219148_at|55872	4.80573e-11	up	6.99864	chr8p21.2	PBK	PDZ binding kinase	Hs.104741///Hs.668270
	480	231726_at|56122	5.57492e-11	up	3.19151	chr5q31	PCDHB14	protocadherin beta 14	Hs.658497
	481	205463_s_at,216867_s_at|5154	1.35726e-06	up	2.67757	chr7p22	PDGFA	platelet-derived growth factor alpha polypeptide	Hs.535898///Hs.714993
	482	218718_at,222719_s_at|56034	1.70371e-12	up	6.05368	chr4q32	PDGFC	platelet derived growth factor C	Hs.566038///Hs.570855///Hs.600482
	483	207668_x_at,208638_at,208639_x_at,216640_s_at|10130	9.41769e-17	up	2.69058	chr2p25.1	PDIA6	protein disulfide isomerase family A, member 6	Hs.212102///Hs.580464///Hs.739130///Hs.739169///Hs.739363
	484	205960_at,225207_at,1562321_at|5166	0.0143735	down	7.84862	chr7q21.3	PDK4	pyruvate dehydrogenase kinase, isozyme 4	Hs.8364
	485	204879_at,208233_at,221898_at,226658_at|10630	8.12219e-19	up	5.49324	chr1p36.21	PDPN	podoplanin	Hs.468675
	486	218336_at|5202	2.87712e-07	up	2.95185	chr1q23.3	PFDN2	prefoldin subunit 2	Hs.492516
	487	209652_s_at,215179_x_at|5228	5.42507e-16	down	3.00762	chr14q24.3	PGF	placental growth factor	Hs.252820///Hs.738487
	488	225688_s_at,238419_at,1554778_at,1554779_s_at,1557578_at|90102	3.42946e-09	up	4.02401	chr3q13.2	PHLDB2	pleckstrin homology-like domain, family B, member 2	Hs.603252///Hs.708546///Hs.726782///Hs.732215
	489	207938_at,229947_at|51050	4.65308e-09	up	2.24248	chr8q21.11	PI15	peptidase inhibitor 15	Hs.98558
	490	227403_at,1552291_at,1563111_a_at|54965	1.1654e-14	up	4.90617	chr3q29	PIGX	phosphatidylinositol glycan anchor biosynthesis, class X	Hs.223296///Hs.608993
	491	218667_at|64219	5.18326e-08	up	3.10571	chrXq13.1	PJA1	praja ring finger 1, E3 ubiquitin protein ligase	Hs.522679
	492	206214_at|7941	8.06456e-07	up	5.16297	chr6p21.2-p12	PLA2G7	phospholipase A2, group VII (platelet-activating factor acetylhydrolase, plasma)	Hs.584823
	493	207002_s_at,207943_x_at,209318_x_at|5325	0.00211624	down	2.59953	chr6q24-q25	PLAGL1	pleiomorphic adenoma gene-like 1	Hs.743225
	494	201860_s_at|5327	1.83536e-11	up	2.57474	chr8p12	PLAT	plasminogen activator, tissue	Hs.491582
	495	205479_s_at,211668_s_at|5328	2.41828e-28	up	9.96726	chr10q22.2	PLAU	plasminogen activator, urokinase	Hs.77274
	496	210845_s_at,211924_s_at,214866_at|5329	1.87632e-07	up	3.53994	chr19q13	PLAUR	plasminogen activator, urokinase receptor	Hs.466871
	497	218644_at|26499	0.000131691	up	2.13157	chr14q23.3	PLEK2	pleckstrin 2	Hs.170473
	498	202240_at|5347	6.23897e-06	up	2.64495	chr16p12.2	PLK1	polo-like kinase 1	Hs.592049
	499	202619_s_at,202620_s_at|5352	0.000261024	up	6.89153	chr3q24	PLOD2	procollagen-lysine, 2-oxoglutarate 5-dioxygenase 2	Hs.477866
	500	202430_s_at,202446_s_at,244315_at|5359	0.000522592	up	2.3863	chr3q23	PLSCR1	phospholipid scramblase 1	Hs.130759///Hs.595419
	501	217875_s_at,222449_at,222450_at|56937	4.65224e-19	up	8.50184	chr20q13.31-q13.33	PMEPA1	prostate transmembrane protein, androgen induced 1	Hs.517155///Hs.611389///Hs.622471
	502	212176_at,212177_at,212179_at,225507_at,226412_at,230375_at|25957	0.000466091	down	2.33324	chr6q16.3	PNISR	PNN-interacting serine/arginine-rich protein	Hs.520287///Hs.602226///Hs.644863///Hs.710131
	503	225291_at|87178	1.6691e-05	up	3.41511	chr2p15	PNPT1	polyribonucleotide nucleotidyltransferase 1	Hs.388733///Hs.639774///Hs.673273
	504	218866_s_at,222766_at|51728	5.79676e-08	up	2.48287	chr16p13.3	POLR3K	polymerase (RNA) III (DNA directed) polypeptide K, 12.3 kDa	Hs.632223
	505	210809_s_at,214981_at,1555777_at,1555778_a_at|10631	1.03363e-23	up	49.2175	chr13q13.3	POSTN	periostin, osteoblast specific factor	Hs.136348///Hs.712786///Hs.721018
	506	214858_at|100130449	4.93777e-15	down	3.09654	chr2q37.3	PP14571	uncharacterized LOC100130449	Hs.655753
	507	202065_s_at,202066_at,210235_s_at,210236_at|8500	7.28277e-18	up	4.36424	chr11q13.3	PPFIA1	protein tyrosine phosphatase, receptor type, f polypeptide (PTPRF), interacting protein (liprin), alpha 1	Hs.530749
	508	200967_at,200968_s_at|5479	2.28688e-09	up	2.01447	chr15q21-q22	PPIB	peptidylprolyl isomerase B (cyclophilin B)	Hs.434937
	509	201957_at,201958_s_at,1555444_a_at,1557553_at|4660	1.67038e-05	down	2.76211	chr1q32.1	PPP1R12B	protein phosphatase 1, regulatory subunit 12B	Hs.444403///Hs.707749
	510	226907_at|81706	2.49799e-10	up	3.82433	chr6q24.3-q25.3	PPP1R14C	protein phosphatase 1, regulatory (inhibitor) subunit 14C	Hs.486798///Hs.595038///Hs.715251
	511	218009_s_at|9055	1.89521e-05	up	3.18997	chr15q26.1	PRC1	protein regulator of cytokinesis 1	Hs.366401///Hs.641727
	512	208938_at|5546	1.03704e-14	up	2.10213	chr1q21.1	PRCC	papillary renal cell carcinoma (translocation-associated)	Hs.516948///Hs.609662///Hs.678281
	513	206445_s_at,1565016_at|3276	3.73583e-05	up	3.20618	chr19q13.3	PRMT1	protein arginine methyltransferase 1	Hs.20521
	514	203650_at|10544	1.92304e-10	up	3.25288	chr20q11.2	PROCR	protein C receptor, endothelial	Hs.647450
	515	209161_at,209162_s_at|9128	2.65425e-15	up	2.62516	chr9q31-q33	PRPF4	pre-mRNA processing factor 4	Hs.374973///Hs.744014
	516	219392_x_at,228273_at,232215_x_at|55771	1.625e-06	down	2.35584	chr17q22	PRR11	proline rich 11	Hs.631750
	517	222803_at|56952	1.15862e-16	up	6.96356	chr10p12.1	PRTFDC1	phosphoribosyl transferase domain containing 1	Hs.405619///Hs.604693
	518	220892_s_at,223062_s_at|29968	0.0016942	up	2.16533	chr9q21.2	PSAT1	phosphoserine aminotransferase 1	Hs.494261///Hs.592595
	519	218302_at|55851	2.13031e-07	up	2.20469	chr19q13.12	PSENEN	presenilin enhancer gamma secretase subunit	Hs.534465
	520	201400_at|5691	8.97396e-06	up	2.06627	chr17q12	PSMB3	proteasome (prosome, macropain) subunit, beta type, 3	Hs.82793
	521	201267_s_at|5702	2.98471e-07	up	4.15779	chr11p11.2	PSMC3	proteasome (prosome, macropain) 26S subunit, ATPase, 3	Hs.250758
	522	201252_at|5704	6.53074e-06	up	2.29187	chr19q13.11-q13.13	PSMC4	proteasome (prosome, macropain) 26S subunit, ATPase, 4	Hs.211594
	523	219485_s_at,1554577_a_at|5716	2.34147e-08	up	2.6064	chrXq22.3	PSMD10	proteasome (prosome, macropain) 26S subunit, non-ATPase, 10	Hs.522752///Hs.657084
	524	212296_at|10213	2.77597e-06	up	2.3741	chr2q24.2	PSMD14	proteasome (prosome, macropain) 26S subunit, non-ATPase, 14	Hs.740477
	525	200830_at|5708	6.91561e-06	up	2.49025	chr3q27.1	PSMD2	proteasome (prosome, macropain) 26S subunit, non-ATPase, 2	Hs.518464///Hs.623484///Hs.654941///Hs.673369///Hs.693192
	526	200987_x_at,200988_s_at,209852_x_at,209853_s_at|10197	1.10016e-06	up	2.2681	chr17q21	PSME3	proteasome (prosome, macropain) activator subunit 3 (PA28 gamma; Ki)	Hs.152978///Hs.579301///Hs.656967
	527	203405_at|8624	0.001751	up	2.21175	chr21q22.3	PSMG1	proteasome (prosome, macropain) assembly chaperone 1	Hs.473838
	528	223363_at|84262	4.9698e-06	up	2.42066	chr7p22.3	PSMG3	proteasome (prosome, macropain) assembly chaperone 3	Hs.446311
	529	211663_x_at,211748_x_at,212187_x_at|5730	3.94597e-07	down	2.76769	chr9q34.2-q34.3	PTGDS	prostaglandin D2 synthase 21kDa (brain)	Hs.446429
	530	224937_at,224950_at|5738	9.61788e-11	up	2.90265	chr1p13.1	PTGFRN	prostaglandin F2 receptor inhibitor	Hs.418093///Hs.710711
	531	204748_at,1554997_a_at|5743	1.05462e-08	up	5.9439	chr1q25.2-q25.3	PTGS2	prostaglandin-endoperoxide synthase 2 (prostaglandin G/H synthase and cyclooxygenase)	Hs.196384
	532	206300_s_at,210355_at,211756_at|5744	1.20203e-09	up	6.33942	chr12p12.1-p11.2	PTHLH	parathyroid hormone-like hormone	Hs.591159///Hs.607264
	533	207011_s_at,1555324_at|5754	1.44603e-10	up	2.17166	chr6p21.1-p12.2	PTK7	protein tyrosine kinase 7	Hs.90572
	534	202006_at,216884_at,216915_s_at|5782	1.02292e-08	up	4.46455	chr7q11.23	PTPN12	protein tyrosine phosphatase, non-receptor type 12	Hs.61812///Hs.708621
	535	206157_at|5806	1.35564e-10	up	4.02618	chr3q25	PTX3	pentraxin 3, long	Hs.591286///Hs.667287
	536	209899_s_at|22827	1.01422e-08	up	2.29202	chr8q24.3	PUF60	poly-U binding splicing factor 60KDa	Hs.521924
	537	218984_at|54517	0.000309869	up	2.44176	chr7q22.3	PUS7	pseudouridylate synthase 7 (putative)	Hs.520619///Hs.604162
	538	226587_at,226591_at|100506965	0.014614	down	2.57605		PWAR6	Prader Willi/Angelman region RNA 6	Hs.592473
	539	217762_s_at,217763_s_at,217764_s_at|11031	3.1409e-09	up	3.78244	chr18p11.3	RAB31	RAB31, member RAS oncogene family	Hs.744887
	540	204214_s_at,228161_at|10981	1.42824e-06	up	2.55224	chr6q24.3	RAB32	RAB32, member RAS oncogene family	Hs.287714
	541	204146_at|10635	2.1358e-07	up	6.31951	chr12p13.2-p13.1	RAD51AP1	RAD51 associated protein 1	Hs.730696
	542	202052_s_at|26064	1.25049e-30	up	10.5105	chr5p13.3-p13.2	RAI14	retinoic acid induced 14	Hs.431400///Hs.610799///Hs.610855
	543	202482_x_at,202483_s_at,221915_s_at|5902	2.42748e-05	up	2.57547	chr22q11.21	RANBP1	RAN binding protein 1	Hs.24763
	544	238763_at|282996	0.000573823	down	7.68201	chr10q25.2	RBM20	RNA binding motif protein 20	Hs.116630///Hs.742330
	545	201967_at,228030_at,1556672_a_at|10180	8.3204e-05	down	2.09908	chr3p21.3	RBM6	RNA binding motif protein 6	Hs.696735///Hs.720606
	546	203423_at,239782_at|5947	4.07909e-13	up	7.21358	chr3q23	RBP1	retinol binding protein 1, cellular	Hs.529571///Hs.721405
	547	208370_s_at,215253_s_at,215254_at|1827	6.0853e-05	up	2.04102	chr21q22.12	RCAN1	regulator of calcineurin 1	Hs.282326///Hs.737849
	548	1053_at,203696_s_at|5982	5.64404e-20	up	3.5024	chr7q11.23	RFC2	replication factor C (activator 1) 2, 40kDa	Hs.647062
	549	204023_at|5984	1.59347e-07	up	9.04117	chr3q27	RFC4	replication factor C (activator 1) 4, 37kDa	Hs.671735///Hs.732098
	550	219554_at|51458	6.0823e-20	down	23.2129	chr15q25	RHCG	Rh family, C glycoprotein	Hs.459284
	551	200885_at,235742_at|389	1.48624e-15	up	2.06937	chr1p13.1	RHOC	ras homolog family member C	Hs.502659///Hs.658289
	552	209544_at,209545_s_at|8767	1.41193e-24	up	2.87569	chr8q21	RIPK2	receptor-interacting serine-threonine kinase 2	Hs.103755
	553	203022_at|10535	1.2225e-09	up	4.60651	chr19p13.2	RNASEH2A	ribonuclease H2, subunit A	Hs.532851
	554	207735_at,235199_at|54941	0.000141329	down	2.26365	chr18q12.1	RNF125	ring finger protein 125, E3 ubiquitin protein ligase	Hs.633703
	555	209507_at|6119	1.05983e-19	up	3.41539	chr7p22	RPA3	replication protein A3, 14kDa	Hs.487540///Hs.738841
	556	210115_at|116832	3.78004e-09	up	7.51605	chr3q27	RPL39L	ribosomal protein L39-like	Hs.647900
	557	201011_at|6184	1.0731e-13	up	2.35268	chr3q21.3	RPN1	ribophorin I	Hs.518244
	558	218909_at|26750	8.72904e-08	up	4.02178	chr1q41	RPS6KC1	ribosomal protein S6 kinase, 52kDa, polypeptide 1	Hs.591416///Hs.593959///Hs.623871
	559	208456_s_at,212589_at,212590_at|22800	8.27233e-06	up	4.34559	chr11p15.2	RRAS2	related RAS viral (r-ras) oncogene homolog 2	Hs.502004
	560	201890_at,209773_s_at|6241	0.00114946	up	3.51375	chr2p25-p24	RRM2	ribonucleotide reductase M2	Hs.226390
	561	213797_at,242625_at|91543	9.39529e-16	up	5.35681	chr2p25.2	RSAD2	radical S-adenosyl methionine domain containing 2	Hs.17518
	562	219507_at,235354_s_at,1555501_s_at|51319	1.34278e-05	up	2.50235	chr3q25.32	RSRC1	arginine/serine-rich coiled-coil 1	Hs.591283
	563	219684_at|64108	1.64633e-15	up	3.679	chr3q27.3	RTP4	receptor (chemosensory) transporter protein 4	Hs.43388///Hs.734988
	564	230256_at,1552862_at|284618	0.000836207	down	2.3257	chr1q22	RUSC1-AS1	RUSC1 antisense RNA 1	Hs.732744///Hs.650801
	565	201614_s_at|8607	2.47935e-10	up	5.00612	chr3q21	RUVBL1	RuvB-like AAA ATPase 1	Hs.272822///Hs.619487///Hs.710868
	566	217946_s_at,241185_at,1555618_s_at|10055	4.90563e-17	up	2.25559	chr19q13.32	SAE1	SUMO1 activating enzyme subunit 1	Hs.515500///Hs.620309
	567	203889_at|6447	0.0301345	up	3.09749	chr15q13-q14	SCG5	secretogranin V (7B2 protein)	Hs.156540
	568	222272_x_at,1552365_at,1552367_a_at|85477	0.000326172	down	7.05099	chr7p21.3	SCIN	scinderin	Hs.655515
	569	209889_at|25956	1.47477e-14	down	2.50935	chr10q24.31	SEC31B	SEC31 homolog B (S. cerevisiae)	Hs.18889
	570	217716_s_at,222385_x_at|29927	1.05153e-09	up	2.16718	chr3q21.3	SEC61A1	Sec61 alpha 1 subunit (S. cerevisiae)	Hs.518236///Hs.745144
	571	226051_at|140606	5.31782e-11	up	3.99946	chr22q12.2	SELM	selenoprotein M	Hs.55940
	572	217811_at,225561_at|51714	2.09369e-05	up	3.95349	chr3q25.1	SELT	selenoprotein T	Hs.369052///Hs.527469///Hs.595376///Hs.610777
	573	203788_s_at,203789_s_at|10512	2.3825e-06	up	6.11761	chr7q21-q31	SEMA3C	sema domain, immunoglobulin domain (Ig), short basic domain, secreted, (semaphorin) 3C	Hs.269109///Hs.617058///Hs.690390
	574	218122_s_at,222523_at,228380_at|59343	8.1957e-12	up	2.59285	chr3q27.2	SENP2	SUMO1/sentrin/SMT3 specific peptidase 2	Hs.401388///Hs.707383
	575	202833_s_at,211428_at,211429_s_at,230318_at|5265	4.48365e-20	up	3.70942	chr14q32.1	SERPINA1	serpin peptidase inhibitor, clade A (alpha-1 antiproteinase, antitrypsin), member 1	Hs.525557
	576	202627_s_at,202628_s_at,1568765_at|5054	3.31592e-12	up	9.95399	chr7q22.1	SERPINE1	serpin peptidase inhibitor, clade E (nexin, plasminogen activator inhibitor type 1), member 1	Hs.414795///Hs.741440
	577	212190_at,227487_s_at|5270	0.00142289	up	2.40756	chr2q36.1	SERPINE2	serpin peptidase inhibitor, clade E (nexin, plasminogen activator inhibitor type 1), member 2	Hs.38449///Hs.708453///Hs.727245
	578	207714_s_at|871	2.58224e-08	up	4.95839	chr11q13.5	SERPINH1	serpin peptidase inhibitor, clade H (heat shock protein 47), member 1, (collagen binding protein 1)	Hs.596449///Hs.628639
	579	218346_s_at|27244	1.89956e-11	down	2.48131	chr6q21	SESN1	sestrin 1	Hs.591336///Hs.600713
	580	212319_at,217538_at,36129_at|9905	1.21341e-11	down	2.9148	chr17p13.3	SGSM2	small G protein signaling modulator 2	Hs.513861///Hs.641345///Hs.739300
	581	225354_s_at|83699	1.56694e-09	down	4.40941	chr6q14.1	SH3BGRL2	SH3 domain binding glutamate-rich protein like 2	Hs.302772///Hs.606947///Hs.728634///Hs.743659
	582	227591_at|100505696	7.0381e-05	down	2.06865	chr3p25.1	SH3BP5-AS1	SH3BP5 antisense RNA 1	Hs.745026
	583	231823_s_at,1562910_at|285590	1.37035e-08	up	2.43299	chr5q35.1	SH3PXD2B	SH3 and PX domains 2B	Hs.285666///Hs.629010///Hs.734561
	584	230493_at|387914	2.08987e-12	up	7.8045	chr13q12.13	SHISA2	shisa family member 2	Hs.433791///Hs.619232
	585	217640_x_at|220134	0.000111071	up	2.57826	chr18q21.1	SKA1	spindle and kinetochore associated complex subunit 1	Hs.134726
	586	225684_at,225686_at|348235	0.000208274	up	2.33959	chr17q22	SKA2	spindle and kinetochore associated complex subunit 2	Hs.463607///Hs.619211
	587	203625_x_at,203626_s_at,210567_s_at|6502	2.89394e-06	up	3.08822	chr5p13	SKP2	S-phase kinase-associated protein 2, E3 ubiquitin protein ligase	Hs.23348///Hs.658694
	588	202234_s_at,202235_at,202236_s_at,209900_s_at,1557918_s_at|6566	4.19438e-05	up	3.42411	chr1p12	SLC16A1	solute carrier family 16 (monocarboxylate transporter), member 1	Hs.713862///Hs.75231
	589	207038_at,230748_at|9120	5.85252e-05	down	4.05295	chr17q24.2	SLC16A6	solute carrier family 16, member 6	Hs.42645///Hs.463838///Hs.604780///Hs.605976
	590	207057_at,210807_s_at,230003_at,241866_at,241925_x_at|9194	1.46943e-05	down	3.78008	chr12q13	SLC16A7	solute carrier family 16 (monocarboxylate transporter), member 7	Hs.589104///Hs.88156
	591	205421_at,242578_x_at|6581	2.72403e-05	down	4.23706	chr6q25.3	SLC22A3	solute carrier family 22 (organic cation transporter), member 3	Hs.567337///Hs.606278///Hs.742534
	592	220182_at,226010_at|79085	2.90636e-07	down	3.31761	chr19p13.3	SLC25A23	solute carrier family 25 (mitochondrial carrier; phosphate carrier), member 23	Hs.356231///Hs.620764///Hs.732434
	593	201249_at,201250_s_at|6513	1.01651e-07	up	2.27043	chr1p34.2	SLC2A1	solute carrier family 2 (facilitated glucose transporter), member 1	Hs.473721
	594	212110_at,1555433_at,1555434_a_at|23516	2.11871e-23	up	3.79338	chr8p21.3	SLC39A14	solute carrier family 39 (zinc transporter), member 14	Hs.491232///Hs.594244///Hs.611826
	595	219215_s_at|55630	1.05601e-10	up	3.69787	chr8q24.3	SLC39A4	solute carrier family 39 (zinc transporter), member 4	Hs.521934
	596	202088_at,202089_s_at,1555460_a_at,1556551_s_at|25800	1.69704e-07	up	5.06968	chr18q12.2	SLC39A6	solute carrier family 39 (zinc transporter), member 6	Hs.744368///Hs.79136
	597	202667_s_at|7922	0.000259304	up	2.4706	chr6p21.3	SLC39A7	solute carrier family 39 (zinc transporter), member 7	Hs.631995
	598	201663_s_at,201664_at,215623_x_at|10051	3.84017e-06	up	4.06383	chr3q26.1	SMC4	structural maintenance of chromosomes 4	Hs.58992
	599	223276_at|85027	2.24755e-21	up	3.92661	chr5q33.1	SMIM3	small integral membrane protein 3	Hs.29444///Hs.597409///Hs.623614
	600	202043_s_at|6611	7.94379e-20	up	3.19351	chrXp22.1	SMS	spermine synthase	Hs.634016///Hs.662446///Hs.724874///Hs.745307
	601	218788_s_at|64754	1.99976e-07	up	5.31931	chr1q44	SMYD3	SET and MYND domain containing 3	Hs.567571///Hs.677453
	602	213139_at|6591	0.000221047	up	7.40029	chr8q11	SNAI2	snail family zinc finger 2	Hs.360174
	603	215905_s_at|9410	2.03361e-08	up	2.11715	chr1p35.2	SNRNP40	small nuclear ribonucleoprotein 40kDa (U5)	Hs.33962
	604	241987_x_at|169166	0.00423759	down	5.58226	chr8q22.3	SNX31	sorting nexin 31	Hs.567758
	605	204288_s_at,220858_at,225728_at,233720_at,237285_at,1555472_at,1558815_at|8470	3.30011e-06	down	2.9064	chr4q35.1	SORBS2	sorbin and SH3 domain containing 2	Hs.620021///Hs.655143///Hs.742471
	606	201416_at,201417_at,201418_s_at,213665_at,213668_s_at,1567906_at|6659	3.73697e-17	up	3.24256	chr6p22.3	SOX4	SRY (sex determining region Y)-box 4	Hs.603902///Hs.643910///Hs.653479///Hs.654258
	607	203145_at|10615	3.71564e-13	up	5.20658	chr17q11.2	SPAG5	sperm associated antigen 5	Hs.514033
	608	209891_at|57405	1.98933e-12	up	4.60216	chr2q31.1	SPC25	SPC25, NDC80 kinetochore complex component	Hs.421956
	609	205185_at|11005	4.60096e-20	down	17.4475	chr5q32	SPINK5	serine peptidase inhibitor, Kazal type 5	Hs.331555
	610	225671_at|124976	6.2887e-16	down	10.8398	chr17p13.2	SPNS2	spinster homolog 2 (Drosophila)	Hs.22824
	611	209875_s_at,1568574_x_at|6696	1.10673e-24	up	38.8849	chr4q22.1	SPP1	secreted phosphoprotein 1	Hs.313
	612	207435_s_at,208610_s_at,216629_at,1554671_a_at|23524	2.53456e-10	down	4.18614	chr16p13.3	SRRM2	serine/arginine repetitive matrix 2	Hs.433343///Hs.728409///Hs.744086
	613	232469_x_at|619518	1.10276e-06	down	3.30284	chr1p32.3	SSBP3-AS1	SSBP3 antisense RNA 1	Hs.591438
	614	217790_s_at,222411_s_at,222412_s_at,237817_at|6747	5.5514e-09	up	2.4899	chr3q25.31	SSR3	signal sequence receptor, gamma (translocon-associated protein gamma)	Hs.518346///Hs.603700///Hs.659884///Hs.711838
	615	203114_at|10534	9.60125e-09	up	3.50216	chr11q13.1	SSSCA1	Sjogren syndrome/scleroderma autoantigen 1	Hs.25723
	616	AFFX-HUMISGF3A/M97935_5_at,AFFX-HUMISGF3A/M97935_MA_at,AFFX-HUMISGF3A/M97935_MB_at,AFFX-HUMISGF3A/M97935_3_at,200887_s_at,209969_s_at|6772	2.45148e-09	up	5.6521	chr2q32.2	STAT1	signal transducer and activator of transcription 1, 91kDa	Hs.627802///Hs.743244
	617	205542_at|26872	4.71711e-07	up	4.57502	chr7q21	STEAP1	six transmembrane epithelial antigen of the prostate 1	Hs.61635
	618	212009_s_at,213330_s_at|10963	1.91288e-20	up	3.5994	chr11q13	STIP1	stress-induced phosphoprotein 1	Hs.337295///Hs.618350///Hs.702077
	619	204068_at,211078_s_at|6788	8.15076e-07	up	3.77806	chr8q22.2	STK3	serine/threonine kinase 3	Hs.492333///Hs.607421///Hs.609702///Hs.738869
	620	202223_at|3703	2.73241e-13	up	2.30537	chr11q23.3	STT3A	STT3A, subunit of the oligosaccharyltransferase complex (catalytic)	Hs.504237
	621	212344_at,212353_at,212354_at|23213	4.15968e-07	up	6.95	chr8q13.1	SULF1	sulfatase 1	Hs.409602///Hs.617218///Hs.710666
	622	224724_at,233555_s_at|55959	0.000160165	up	2.03631	chr20q12-q13.2	SULF2	sulfatase 2	Hs.162016///Hs.668626
	623	225002_s_at|25870	4.44624e-11	up	2.29108	chr7q11.1	SUMF2	sulfatase modifying factor 2	Hs.279696
	624	209447_at,215350_at,232027_at,244070_at,244144_at|23345	2.54968e-05	down	2.13001	chr6q25	SYNE1	spectrin repeat containing, nuclear envelope 1	Hs.12967///Hs.737852///Hs.738925
	625	209463_s_at|6883	2.10442e-07	up	2.86096	chr1p35.3	TAF12	TAF12 RNA polymerase II, TATA box binding protein (TBP)-associated factor, 20kDa	Hs.530251
	626	202307_s_at|6890	2.89786e-09	up	3.80451	chr6p21.3	TAP1	transporter 1, ATP-binding cassette, sub-family B (MDR/TAP)	Hs.352018///Hs.731555
	627	218746_at,218747_s_at|55080	3.30799e-08	up	2.368	chr12p13.31	TAPBPL	TAP binding protein-like	Hs.504597///Hs.682600
	628	205943_at,231702_at|6999	2.7498e-13	up	4.58868	chr4q31-q32	TDO2	tryptophan 2,3-dioxygenase	Hs.183671
	629	231867_at|57451	1.57111e-15	up	8.24168	chr5q34	TENM2	teneurin transmembrane protein 2	Hs.631957
	630	203084_at,203085_s_at|7040	7.87891e-05	up	2.50794	chr19q13.1	TGFB1	transforming growth factor, beta 1	Hs.645227///Hs.611591
	631	201506_at|7045	2.22742e-07	up	4.53911	chr5q31	TGFBI	transforming growth factor, beta-induced, 68kDa	Hs.369397
	632	204731_at,226625_at|7049	2.30896e-12	down	4.49621	chr1p33-p32	TGFBR3	transforming growth factor, beta receptor III	Hs.482390///Hs.739252
	633	203313_s_at,244858_at,1566901_at|7050	1.24191e-10	up	2.00168	chr18p11.3	TGIF1	TGFB-induced factor homeobox 1	Hs.373550///Hs.594154///Hs.734437
	634	206004_at|7053	1.11871e-22	down	57.6221	chr20q11.2	TGM3	transglutaminase 3	Hs.2022
	635	201107_s_at,201108_s_at,201109_s_at,201110_s_at,215775_at,235086_at,239336_at|7057	7.93058e-05	up	2.6637	chr15q15	THBS1	thrombospondin 1	Hs.164226///Hs.599979///Hs.611774///Hs.713837///Hs.732539///Hs.736912
	636	203083_at|7058	1.80867e-08	up	3.42265	chr6q27	THBS2	thrombospondin 2	Hs.371147///Hs.599698///Hs.604579
	637	218848_at|79228	2.25375e-07	up	3.74862	chr16p13.3	THOC6	THO complex 6 homolog (Drosophila)	Hs.412304
	638	217612_at,224913_s_at|92609	2.11673e-05	up	2.53399	chr19q13.2	TIMM50	translocase of inner mitochondrial membrane 50 homolog (S. cerevisiae)	Hs.590956///Hs.597106///Hs.742476
	639	201666_at|7076	2.87668e-09	up	2.79695	chrXp11.3-p11.23	TIMP1	TIMP metallopeptidase inhibitor 1	Hs.522632
	640	202338_at,1554408_a_at|7083	1.42263e-05	up	3.7718	chr17q23.2-q25.3	TK1	thymidine kinase 1, soluble	Hs.515122///Hs.624417
	641	224413_s_at|83877	1.99236e-06	up	2.88676	chr8p11.22	TM2D2	TM2 domain containing 2	Hs.322452///Hs.629585///Hs.7471
	642	223594_at|84216	2.78676e-05	up	2.45536	chr12q12	TMEM117	transmembrane protein 117	Hs.444668
	643	213338_at|25907	3.49379e-12	up	6.88356	chr3p21.3	TMEM158	transmembrane protein 158 (gene/pseudogene)	Hs.740403
	644	219253_at,227604_at|79134	1.24121e-13	up	2.033	chr2q14.2	TMEM185B	transmembrane protein 185B	Hs.376722
	645	234994_at|114801	4.83861e-18	up	6.14312	chr6q23.1	TMEM200A	transmembrane protein 200A	Hs.591341
	646	221597_s_at|29100	1.23471e-10	up	2.28796	chr16q22.1	TMEM208	transmembrane protein 208	Hs.433203///Hs.598226
	647	1560712_at|132724	4.01708e-21	down	68.1581	chr4q13.2	TMPRSS11B	transmembrane protease, serine 11B	Hs.407122
	648	217733_s_at|9168	3.1905e-06	up	2.34568	chr2p11.2	TMSB10	thymosin beta 10	Hs.446574///Hs.612032
	649	201645_at,216005_at,237169_at|3371	1.44944e-07	up	7.63842	chr9q33	TNC	tenascin C	Hs.143250///Hs.684865
	650	206025_s_at,206026_s_at|7130	1.00686e-16	up	7.48961	chr2q23.3	TNFAIP6	tumor necrosis factor, alpha-induced protein 6	Hs.437322///Hs.615156
	651	218368_s_at|51330	0.00203376	up	2.49123	chr16p13.3	TNFRSF12A	tumor necrosis factor receptor superfamily, member 12A	Hs.355899
	652	202687_s_at,202688_at,214329_x_at|8743	0.00696568	up	2.83174	chr3q26	TNFSF10	tumor necrosis factor (ligand) superfamily, member 10	Hs.478275///Hs.619712
	653	203476_at,239903_at|7162	9.35392e-07	up	2.59959	chr6q14-q15	TPBG	trophoblast glycoprotein	Hs.597045///Hs.71947///Hs.82128
	654	206179_s_at,227643_at,230104_s_at,230197_s_at|11076	1.85533e-07	down	2.78389	chr5p15.3	TPPP	tubulin polymerization promoting protein	Hs.481466
	655	218855_at|131601	5.77308e-14	up	2.1797	chr3q21.2	TPRA1	transmembrane protein, adipocyte asscociated 1	Hs.6418///Hs.676058
	656	204140_at|8460	1.55133e-05	up	2.74494	chr7q11.21	TPST1	tyrosylprotein sulfotransferase 1	Hs.421194
	657	210052_s_at|22974	1.10442e-23	up	6.26001	chr20q11.2	TPX2	TPX2, microtubule-associated	Hs.244580
	658	219434_at|54210	9.25971e-10	up	3.21339	chr6p21.1	TREM1	triggering receptor expressed on myeloid cells 1	Hs.283022///Hs.674770
	659	204033_at|9319	4.46156e-06	up	5.97688	chr5p15.33	TRIP13	thyroid hormone receptor interactor 13	Hs.436187///Hs.734471
	660	223267_at|54931	2.44505e-05	up	2.53063	chr3q12.3	TRMT10C	tRNA methyltransferase 10 homolog C (S. cerevisiae)	Hs.740864///Hs.744223///Hs.744320///Hs.745326
	661	217774_s_at|51504	4.75873e-14	up	2.24424	chr11q13.1	TRMT112	tRNA methyltransferase 11-2 homolog (S. cerevisiae)	Hs.333579///Hs.591577
	662	226152_at|145567	3.37258e-06	up	2.41028	chr14q32.11	TTC7B	tetratricopeptide repeat domain 7B	Hs.607039///Hs.655697
	663	201714_at|7283	0.000103724	up	2.53072	chr17q21	TUBG1	tubulin, gamma 1	Hs.279669
	664	209227_at,209228_x_at,213423_x_at,232770_at,235801_at|7991	5.42888e-12	up	4.78736	chr8p22	TUSC3	tumor suppressor candidate 3	Hs.600825///Hs.613699///Hs.426324
	665	204858_s_at,217497_at|1890	0.00581363	up	2.1561	chr22q13.33	TYMP	thymidine phosphorylase	Hs.180903///Hs.685254
	666	202589_at,217684_at,1554696_s_at|7298	1.41591e-05	up	2.9946	chr18p11.32	TYMS	thymidylate synthetase	Hs.369762
	667	204122_at|7305	0.000256205	up	3.89258	chr19q13.1	TYROBP	TYRO protein tyrosine kinase binding protein	Hs.515369
	668	202954_at|11065	0.000167875	up	2.95145	chr20q13.12	UBE2C	ubiquitin-conjugating enzyme E2C	Hs.93002
	669	201649_at|9246	2.2712e-06	up	5.0512	chr11q12	UBE2L6	ubiquitin-conjugating enzyme E2L 6	Hs.425777///Hs.623506
	670	202779_s_at|27338	1.43193e-09	up	6.81745	chr19q13.43	UBE2S	ubiquitin-conjugating enzyme E2S	Hs.396393
	671	223229_at|29089	8.81555e-08	up	5.76648	chr1q32.1	UBE2T	ubiquitin-conjugating enzyme E2T (putative)	Hs.5199
	672	225655_at|29128	8.94419e-07	up	4.10174	chr19p13.3	UHRF1	ubiquitin-like with PHD and ring finger domains 1	Hs.108106
	673	225067_at|25989	7.65571e-10	down	4.69654	chr15q24.1	ULK3	unc-51 like kinase 3	Hs.513034
	674	202706_s_at,202707_at,215165_x_at,239800_at|7372	1.52309e-10	up	2.69537	chr3q13	UMPS	uridine monophosphate synthetase	Hs.2057///Hs.598373
	675	210157_at,211563_s_at,214173_x_at,1556231_a_at|8725	3.0507e-06	up	3.38274	chr19q12	URI1	URI1, prefoldin-like chaperone	Hs.466391///Hs.607593///Hs.669840///Hs.707284
	676	219211_at|11274	6.05034e-07	up	2.83949	chr22q11.21	USP18	ubiquitin specific peptidase 18	Hs.38260///Hs.474184///Hs.585279///Hs.637428///Hs.736485
	677	226029_at|57216	0.00106151	up	2.26188	chr1q22-q23	VANGL2	VANGL planar cell polarity protein 2	Hs.704145///Hs.99477
	678	209946_at|7424	0.00075826	up	2.13987	chr4q34.3	VEGFC	vascular endothelial growth factor C	Hs.435215
	679	200628_s_at,200629_at|7453	3.62755e-12	up	4.08663	chr14q32.31	WARS	tryptophanyl-tRNA synthetase	Hs.497599///Hs.736264
	680	204727_at,204728_s_at,216228_s_at|11169	1.15842e-08	up	2.42343	chr14q22.2	WDHD1	WD repeat and HMG-box DNA binding protein 1	Hs.385998///Hs.603079
	681	230193_at,1555006_at,1555007_s_at|144406	8.35832e-16	up	5.64254	chr12q24.31	WDR66	WD repeat domain 66	Hs.602740///Hs.678426///Hs.709837
	682	227174_at,236741_at,238253_at,1563874_at|256764	3.88092e-26	up	10.0298	chr15q21.3	WDR72	WD repeat domain 72	Hs.122125///Hs.745540
	683	219060_at|55093	0.000746108	up	2.67327	chr8q24.13	WDYHV1	WDYHV motif containing 1	Hs.18029///Hs.703376///Hs.737445
	684	206796_at,211312_s_at,229802_at,235821_at|8840	1.50292e-09	up	3.60796	chr8q24.22	WISP1	WNT1 inducible signaling pathway protein 1	Hs.492974///Hs.607409
	685	202132_at,202133_at,202134_s_at|25937	2.19224e-05	up	2.39635	chr3q23-q24	WWTR1	WW domain containing transcription regulator 1	Hs.477921///Hs.535002///Hs.743486///Hs.745074
	686	222581_at,226615_at,244755_at|9213	4.36902e-10	up	3.37533	chr1q25.1	XPR1	xenotropic and polytropic retrovirus receptor 1	Hs.227656///Hs.598681///Hs.608150///Hs.623603
	687	207598_x_at|7516	7.90176e-17	down	2.37111	chr7q36.1	XRCC2	X-ray repair complementing defective repair in Chinese hamster cells 2	Hs.647093
	688	223002_s_at,233878_s_at|22803	1.38351e-21	up	5.71684	chr20p11.2-p11.1	XRN2	5'-3' exoribonuclease 2	Hs.255932///Hs.644644
	689	217784_at,217785_s_at|10652	5.88774e-15	up	2.38899	chr7p15.1	YKT6	YKT6 v-SNARE homolog (S. cerevisiae)	Hs.520794
	690	201020_at,236559_at,242325_at|7533	0.000377181	up	2.46618	chr22q12.3	YWHAH	tyrosine 3-monooxygenase/tryptophan 5-monooxygenase activation protein, eta	Hs.226755///Hs.595784
	691	205883_at|7704	5.16651e-05	down	8.81309	chr11q23.1	ZBTB16	zinc finger and BTB domain containing 16	Hs.591945
	692	205383_s_at,213156_at,213158_at,222357_at,226250_at,226252_at,227082_at,227121_at,232125_at,232929_at,235308_at,244581_at|26137	3.25789e-07	down	2.13191	chr3q13.2	ZBTB20	zinc finger and BTB domain containing 20	Hs.655108///Hs.592414///Hs.661491
	693	205877_s_at,206168_at,206169_x_at,213323_s_at,216844_at|23264	0.000328322	down	2.36832	chr22q13.2	ZC3H7B	zinc finger CCCH-type containing 7B	Hs.474970///Hs.592188
	694	223642_at|7546	2.63503e-10	up	4.58625	chr13q32	ZIC2	Zic family member 2	Hs.653700///Hs.707293
	695	214715_x_at,224014_at,239954_at,1567032_s_at|90338	9.38245e-08	down	3.76304	chr19q13.42	ZNF160	zinc finger protein 160	Hs.655967///Hs.675243
	696	208137_x_at,1559059_s_at|81856	3.63721e-07	down	3.12536	chr19q13.41	ZNF611	zinc finger protein 611	Hs.143951
	697	215978_x_at,228029_at|170960	2.24341e-05	down	2.56695	chr4p16.3	ZNF721	zinc finger protein 721	Hs.724168///Hs.428360///Hs.745030
	698	201541_s_at|10467	3.20987e-11	up	3.52113	chr7q22.1	ZNHIT1	zinc finger, HIT-type containing 1	Hs.211079
	* The genes are sorted based on the Gene symbol
	Blank space indicates no information available in chromosomal location and in Unigene ID
