# Supplementary material for: Molecular prognosticators in clinically and pathologically distinct cohorts of head and neck squamous cell carcinoma—A meta-analysis approach
Source: PLoS One. 2019 Jul 16;14(7):e0218989. doi: 10.1371/journal.pone.0218989 (PMC6634788; doi:10.1371/journal.pone.0218989)
Supplement: S3 File — List of differentially expressed genes obtained from HPV based analysis (A). List of Gene Ontology categories from TOPPFUN enrichment analysis for HPV associated cancer (B). List of KEGG and Reactome pathways obtained from TOPPFUN enrichment analysis for HPV associated cancer (C). (XLSX) [file pone.0218989.s005.xlsx]

## Sheet: S3A File
	Reddy et al., 2018 Molecular prognosticators in clinically and pathologically distinct cohorts of oral cavity, laryngopharyngeal and oropharyngeal cancers- A Meta-Analysis approach
	S3A File : List of differentially expressed genes obtained from HPV based analysis
	S.No	Gene_ID	p	Regulation	FC (abs)	Chromosomal Location	Gene Symbol*	Gene Title	UniGene ID
	1	218865_at|64757	7.48674e-12	up	2.24707	chr1q41	2019-03-01	mitochondrial amidoxime reducing component 1	Hs.497816
	2	227552_at|1731	1.56316e-24	down	-3.65704	chr16p11.1	2019-09-01	septin 1	Hs.632176
	3	220951_s_at,241547_at|29974	6.67873e-13	up	2.35374	chr10q11.23	A1CF	APOBEC1 complementation factor	Hs.282795
	4	217757_at,1558450_at|2	0.00422453	down	-2.11782	chr12p13.31	A2M	alpha-2-macroglobulin	Hs.212838
	5	236394_at|3	3.61283e-09	up	2.29095	chr12p13.31	A2MP1	alpha-2-macroglobulin pseudogene 1
	6	219488_at|53947	4.99914e-07	down	-2.28473	chr22q13.2	A4GALT	alpha 1,4-galactosyltransferase	Hs.105956
	7	201511_at|14	5.39929e-10	down	-2.22765	chr2q35	AAMP	angio-associated migratory cell protein	Hs.83347
	8	215465_at|26154	0.00149059	down	-2.18811	chr2q34	ABCA12	ATP binding cassette subfamily A member 12	Hs.134585
	9	231164_at|650655	0.00303399	up	3.771	chr16p13.3	ABCA17P	ATP binding cassette subfamily A member 17, pseudogene	Hs.376281
	10	240717_at,243167_at,1555371_at,1569072_s_at|340273	7.62901e-13	up	2.13163	chr7p21.1	ABCB5	ATP binding cassette subfamily B member 5	Hs.404102
	11	224146_s_at,1554911_at|85320	1.11732e-12	up	3.35307	chr16q12.1	ABCC11	ATP binding cassette subfamily C member 11	Hs.652267
	12	202394_s_at|55324	4.22991e-09	down	-2.73948	chr3q27.1	ABCF3	ATP binding cassette subfamily F member 3	Hs.361323
	13	224742_at,228123_s_at,228124_at|26090	0.000521987	down	-2.42139	chr20p11.21	ABHD12	abhydrolase domain containing 12	Hs.441550
	14	221267_s_at|81926	2.43739e-06	down	-4.59981	chr19p13.3	ABHD17A	abhydrolase domain containing 17A	Hs.465542///Hs.653679
	15	204617_s_at|65057	0.00210503	down	-2.2123	chr16q22.1	ACD	adrenocortical dysplasia homolog (mouse)	Hs.78019
	16	201715_s_at|22985	0.000132858	down	-2.05266	chr14q11.2	ACIN1	apoptotic chromatin condensation inducer 1	Hs.124490
	17	206887_at,1559432_at,1568850_at|1238	2.03836e-24	up	2.41169	chr3p21.3	ACKR2	atypical chemokine receptor 2	Hs.146346
	18	200793_s_at,217307_at|50	6.72009e-06	down	-2.64603	chr22q13.2	ACO2	aconitase 2, mitochondrial	Hs.643610
	19	204565_at|55856	1.18953e-06	down	-2.27199	chr6p22.3	ACOT13	acyl-CoA thioesterase 13	Hs.731605
	20	208002_s_at,215728_s_at|11332	0.000538951	down	-2.26504	chr1p36	ACOT7	acyl-CoA thioesterase 7	Hs.126137
	21	238825_at|93953	7.41492e-05	up	2.00945	chrXq13.1	ACRC	acidic repeat containing	Hs.135167
	22	206776_x_at,207969_x_at,207973_x_at,207990_x_at,207991_x_at,208013_s_at|56	1.1494e-12	up	2.86964	chr11q24.2	ACRV1	acrosomal vesicle protein 1	Hs.169222
	23	221716_s_at|81616	7.64906e-09	up	2.60583	chr19p13.3	ACSBG2	acyl-CoA synthetase bubblegum family member 2	Hs.465720
	24	211207_s_at,213683_at,216409_at,229725_at|23305	2.28533e-12	up	2.01775	chr5q31.1	ACSL6	acyl-CoA synthetase long-chain family member 6	Hs.14945
	25	203872_at|58	0.0333951	down	-2.61312	chr1q42.13	ACTA1	actin, alpha 1, skeletal muscle	Hs.1288
	26	200974_at,215787_at,243140_at|59	0.000493758	down	-2.67849	chr10q23.3	ACTA2	actin, alpha 2, smooth muscle, aorta	Hs.500483
	27	208636_at,208637_x_at,211160_x_at,237401_at|87	7.32118e-05	down	-2.44436	chr14q24|14q22-q24	ACTN1	actinin, alpha 1	Hs.509765
	28	200601_at|81	9.47846e-05	down	-2.181	chr19q13	ACTN4	actinin, alpha 4	Hs.270291
	29	206833_s_at|98	4.72418e-07	down	-2.51002	chr2p16.2	ACYP2	acylphosphatase 2, muscle type	Hs.516173
	30	231448_at,240299_at|132612	6.06559e-10	up	2.3556	chr4q27	ADAD1	adenosine deaminase domain containing 1	Hs.518957
	31	207665_at,1552579_a_at|8747	2.63961e-14	up	2.67335	chr14q24.1	ADAM21	ADAM metallopeptidase domain 21	Hs.178748
	32	206615_s_at,206616_s_at,208226_x_at,208227_x_at,208237_x_at,213411_at,244194_at,1555024_at|53616	6.27539e-14	up	2.03612	chr7q21	ADAM22	ADAM metallopeptidase domain 22	Hs.256398
	33	221337_s_at|11086	4.44207e-10	up	3.30395	chr4q34	ADAM29	ADAM metallopeptidase domain 29	Hs.126838
	34	216998_s_at,217003_s_at|255926	1.47894e-10	up	2.51991	chr8p11.22	ADAM5	ADAM metallopeptidase domain 5 (pseudogene)	Hs.369765
	35	237909_at|8755	1.66926e-07	up	2.1197	chr14q32.33	ADAM6	ADAM metallopeptidase domain 6 (pseudogene)	Hs.662288
	36	211238_at,211239_s_at,239079_at|8756	8.02358e-11	up	2.132	chr8p21.2	ADAM7	ADAM metallopeptidase domain 7	Hs.116147
	37	1555380_at|9507	2.74312e-10	up	2.32321	chr1q21-q23	ADAMTS4	ADAM metallopeptidase with thrombospondin type 1 motif 4
	38	233928_at,241369_at|101929335	1.72092e-11	up	2.48199	chr3p14.1	ADAMTS9-AS1	ADAMTS9 antisense RNA 1	Hs.476604
	39	1561127_at|642394	3.06844e-13	up	3.12904	chr10p15.3	ADARB2-AS1	ADARB2 antisense RNA 1	Hs.568831
	40	233959_at,236832_at|221442	1.02846e-06	up	2.53236	chr6p21.1	ADCY10P1	adenylate cyclase 10 (soluble) pseudogene 1	Hs.374076
	41	209320_at,209321_s_at|109	2.02807e-05	down	-2.1517	chr2p23.3	ADCY3	adenylate cyclase 3	Hs.467898
	42	207151_at,226690_at|117	8.77906e-17	up	2.30775	chr7p14	ADCYAP1R1	adenylate cyclase activating polypeptide 1 (pituitary) receptor type I	Hs.377783
	43	216289_at|347088	1.01692e-06	down	-2.14413	chr9q33.3	ADGRD2	adhesion G protein-coupled receptor D2
	44	202910_s_at|976	7.16099e-06	down	-2.41384	chr19p13.12	ADGRE5	adhesion G protein-coupled receptor E5	Hs.466039
	45	236608_at,1553016_at|165082	3.45793e-17	up	2.75054	chr2p23.3	ADGRF3	adhesion G protein-coupled receptor F3	Hs.631878
	46	213094_at,233887_at,1553025_at|57211	0.000135311	up	2.20638	chr6q24.1	ADGRG6	adhesion G protein-coupled receptor G6	Hs.743302
	47	227113_at|137872	1.35078e-08	up	2.29243	chr8q13.1	ADHFE1	alcohol dehydrogenase, iron containing 1	Hs.720023
	48	203571_s_at|10974	6.48323e-06	down	-7.97067	chr10q23.2	ADIRF	adipogenesis regulatory factor	Hs.642660
	49	237447_at,239513_at|646023	1.77045e-09	up	2.35222	chr22q11.23	ADORA2A-AS1	ADORA2A antisense RNA 1	Hs.632761
	50	206170_at|154	0.00196417	up	2.21941	chr5q31-q32	ADRB2	adrenoceptor beta 2, surface	Hs.2551
	51	201281_at|11047	9.72297e-05	down	-2.99245	chr20q13.33	ADRM1	adhesion regulating molecule 1	Hs.90107
	52	201792_at|165	2.45083e-06	down	-3.97366	chr7p13	AEBP1	AE binding protein 1	Hs.439463
	53	217729_s_at|166	5.82222e-11	down	-6.95661	chr19p13.3	AES	amino-terminal enhancer of split	Hs.515053
	54	206105_at,210957_s_at,216364_s_at|2334	1.39781e-09	up	2.38753	chrXq28	AFF2	AF4/FMR2 family, member 2	Hs.496911
	55	1553447_at|123624	5.70437e-05	up	2.21361	chr15q25.3	AGBL1	ATP/GTP binding protein-like 1	Hs.679833
	56	218480_at,231857_s_at,238889_at|60509	9.36437e-11	down	-2.09282	chr2p23.3	AGBL5	ATP/GTP binding protein-like 5	Hs.138207
	57	203566_s_at|178	0.00232181	up	2.17602	chr1p21	AGL	amylo-alpha-1, 6-glucosidase, 4-alpha-glucanotransferase	Hs.904
	58	229229_at|64902	6.04057e-06	up	2.41542	chr5p13	AGXT2	alanine--glyoxylate aminotransferase 2	Hs.34494
	59	212814_at,215672_s_at|23382	4.2521e-07	up	2.36221	chr7q32.1	AHCYL2	adenosylhomocysteinase-like 2	Hs.600789
	60	212980_at,226334_s_at,226665_at,230148_at|130872	3.84377e-12	up	2.4208	chr2p15	AHSA2	AHA1, activator of heat shock 90kDa protein ATPase homolog 2 (yeast)	Hs.655602
	61	223074_s_at,223075_s_at|83543	0.002373	up	2.01931	chr9q34.13-q34.3	AIF1L	allograft inflammatory factor 1-like	Hs.4944
	62	205359_at,217669_s_at|9472	4.36328e-14	up	2.29844	chr14q12	AKAP6	A kinase (PRKA) anchor protein 6	Hs.509083
	63	209160_at|8644	0.0470771	down	-3.75025	chr10p15-p14	AKR1C3	aldo-keto reductase family 1, member C3	Hs.78183
	64	223856_at,1555220_a_at,1559982_s_at|83592	1.96291e-08	up	2.08716	chr10p15.1	AKR1E2	aldo-keto reductase family 1, member E2	Hs.657944
	65	207163_s_at|207	5.8371e-09	down	-3.10342	chr14q32.32	AKT1	v-akt murine thymoma viral oncogene homolog 1	Hs.525622
	66	224982_at,1555821_a_at|84335	3.65223e-11	down	-2.93243	chr19q13.33	AKT1S1	AKT1 substrate 1 (proline rich)	Hs.515542
	67	217791_s_at,222416_at|5832	5.21993e-07	down	-2.26023	chr10q24.3	ALDH18A1	aldehyde dehydrogenase 18 family, member A1	Hs.500645
	68	212224_at|216	4.00435e-06	down	-6.43915	chr9q21.13	ALDH1A1	aldehyde dehydrogenase 1 family, member A1	Hs.76392
	69	218444_at|79087	2.43014e-07	down	-2.70386	chr22q13.33	ALG12	ALG12, alpha-1,6-mannosyltransferase	Hs.526711
	70	219649_at|29929	0.000352494	up	2.12515	chr1p31.3	ALG6	ALG6, alpha-1,3-glucosyltransferase	Hs.258501
	71	1557564_at,1557565_a_at|100507300	1.94236e-09	up	2.30354		ALKBH3-AS1	ALKBH3 antisense RNA 1	Hs.664588
	72	222228_s_at|54784	4.14989e-09	down	-2.40356	chr7q22.1	ALKBH4	alkB homolog 4, lysine demthylase	Hs.658598
	73	225969_at|84964	2.1552e-05	down	-2.09049	chr19q13.12	ALKBH6	alkB homolog 6	Hs.71941
	74	223317_at,223318_s_at,227878_s_at,227879_at|84266	7.99016e-09	down	-3.3867	chr19p13.3	ALKBH7	alkB homolog 7	Hs.111099
	75	220365_at|55821	2.35309e-08	up	2.17401	chr2q35	ALLC	allantoicase	Hs.97899
	76	229833_at,236433_at|100506713	1.10589e-08	up	2.69719		ALOX12-AS1	ALOX12 antisense RNA 1	Hs.422967
	77	214340_at|245	1.97551e-09	up	2.43522	chr17p13	ALOX12P2	arachidonate 12-lipoxygenase pseudogene 2	Hs.378695
	78	204174_at|241	0.00301758	down	-2.18819	chr13q12	ALOX5AP	arachidonate 5-lipoxygenase-activating protein	Hs.507658
	79	222333_at,229887_at,243276_at|259173	0.000501147	up	2.01148	chr3p21.31	ALS2CL	ALS2 C-terminal like	Hs.517937
	80	226319_s_at,226320_at|10189	6.998e-05	down	-3.73628	chr17q25.3	ALYREF	Aly/REF export factor	Hs.534385
	81	221114_at|258	7.04993e-19	up	2.55001	chr4q21	AMBN	ameloblastin	Hs.272396
	82	206892_at|269	2.12742e-11	up	2.32415	chr12q13	AMHR2	anti-Mullerian hormone receptor, type II	Hs.659889
	83	226258_at|196394	9.22874e-07	up	2.56105	chr12p11.21	AMN1	antagonist of mitotic exit network 1 homolog	Hs.585084///Hs.740628
	84	209521_s_at|154796	1.89451e-07	up	2.1966	chrXq23	AMOT	angiomotin	Hs.528051
	85	204294_at|275	6.17618e-12	up	2.3902	chr3p21.31	AMT	aminomethyltransferase	Hs.102
	86	223443_s_at|201283	2.12349e-06	down	-2.0466	chr17q24.1	AMZ2P1	archaelysin family metallopeptidase 2 pseudogene 1	Hs.396447
	87	205572_at,211148_s_at,236034_at,237261_at|285	0.00888531	down	-2.07147	chr8p23.1	ANGPT2	angiopoietin 2	Hs.583870
	88	221134_at|51378	4.39105e-09	up	2.09244	chr20p13	ANGPT4	angiopoietin 4	Hs.278973
	89	213001_at,213004_at,219514_at,239039_at|23452	2.90303e-06	down	-2.18371	chr9q34	ANGPTL2	angiopoietin like 2	Hs.653262
	90	1556959_at,1556960_a_at|647589	3.16552e-10	up	2.74837	chr12q24.33	ANHX	anomalous homeobox	Hs.703008
	91	1561225_at,1570473_at,1570474_s_at|338579	1.27138e-10	up	2.7835	chr10q11.21	ANKRD30BP3	ankyrin repeat domain 30B pseudogene 3	Hs.666134
	92	232735_at|284615	2.60577e-06	up	2.26029	chr1q21.1	ANKRD34A	ankyrin repeat domain 34A	Hs.620591
	93	216686_at,1556183_at,1569040_s_at|645784	8.89961e-05	up	3.29992	chr2p11.2	ANKRD36BP2	ankyrin repeat domain 36B pseudogene 2	Hs.105323
	94	1555898_at|400986	0.000485892	up	2.06002	chr2q11.1	ANKRD36C	ankyrin repeat domain 36C	Hs.646318
	95	220112_at|79722	5.16043e-10	up	2.98494	chr5q11.2	ANKRD55	ankyrin repeat domain 55	Hs.436214
	96	218804_at,1555269_a_at|55107	4.56106e-05	down	-5.86624	chr11q13.3	ANO1	anoctamin 1, calcium activated chloride channel	Hs.503074
	97	241918_at|50636	3.85568e-10	up	2.45672	chr2q37.3	ANO7	anoctamin 7	Hs.163909
	98	216376_x_at|3734	1.29045e-11	up	2.06176	chrYq11	ANOS2P	anosmin 2, pseudogene
	99	210143_at|11199	1.997e-11	up	2.58308	chr4q33	ANXA10	annexin A10	Hs.188401
	100	200982_s_at,244250_at|309	2.83056e-07	down	-2.19773	chr5q33.1	ANXA6	annexin A6	Hs.412117
	101	1562871_at|344454	4.08451e-11	up	2.48813	chr2q33.1	AOX2P	aldehyde oxidase 2 pseudogene	Hs.148269
	102	223024_at,223025_s_at|8907	1.41402e-07	down	-2.13997	chr19p13.12	AP1M1	adaptor-related protein complex 1, mu 1 subunit	Hs.71040
	103	200612_s_at,200615_s_at|163	4.87481e-07	down	-2.43235	chr17q12	AP2B1	adaptor-related protein complex 2, beta 1 subunit	Hs.514819
	104	200613_at|1173	0.00152817	down	-2.82304	chr3q28	AP2M1	adaptor-related protein complex 2, mu 1 subunit	Hs.518460
	105	202120_x_at,208074_s_at,211047_x_at|1175	0.000351389	down	-2.54902	chr19q13.32	AP2S1	adaptor-related protein complex 2 sigma 1 subunit	Hs.119591
	106	209837_at|9179	1.02487e-06	down	-2.02905	chr7q22.1	AP4M1	adaptor-related protein complex 4, mu 1 subunit	Hs.632317
	107	1556900_at,1556901_s_at,1559433_at|149773	1.11896e-07	up	2.33642	chr20q13.32	APCDD1L-AS1	APCDD1L antisense RNA 1 (head to head)	Hs.729646///Hs.685214
	108	218389_s_at,237327_at,1554417_s_at|51107	1.41031e-06	down	-2.68289	chr1p36.13-q31.3	APH1A	APH1A gamma secretase subunit	Hs.108408
	109	225427_s_at|128240	1.27998e-07	down	-3.19434	chr1q21	APOA1BP	apolipoprotein A-I binding protein	Hs.528320
	110	224243_at,224244_s_at|116519	5.15563e-11	up	2.18727	chr11q23	APOA5	apolipoprotein A-V	Hs.283923
	111	1553831_at|140564	8.85493e-17	up	2.01676	chr22q13.1	APOBEC3D	apolipoprotein B mRNA editing enzyme, catalytic polypeptide-like 3D
	112	1554545_at|403314	1.36893e-12	up	4.48879	chr1q25.3	APOBEC4	apolipoprotein B mRNA editing enzyme, catalytic polypeptide-like 4 (putative)	Hs.97335
	113	201525_at|347	4.22791e-05	down	-2.54283	chr3q29	APOD	apolipoprotein D	Hs.522555
	114	205216_s_at,231359_at|350	2.73199e-16	up	2.53212	chr17q24.2	APOH	apolipoprotein H (beta-2-glycoprotein I)	Hs.445358
	115	220478_at|80831	1.15514e-10	up	2.03035	chr22q12.3	APOL5	apolipoprotein L, 5	Hs.326561
	116	218218_at|55198	0.000103165	down	-2.26696	chr12q24.1	APPL2	adaptor protein, phosphotyrosine interaction, PH domain and leucine zipper containing 2	Hs.506603
	117	207542_s_at,209047_at|358	6.05217e-13	down	-3.0186	chr7p14	AQP1	aquaporin 1 (Colton blood group)	Hs.76152
	118	213618_at,242402_x_at,1561407_at|116984	9.58203e-06	up	2.1972	chr4p14	ARAP2	ArfGAP with RhoGAP domain, ankyrin repeat and PH domain 2	Hs.479451
	119	201526_at|381	6.57031e-14	down	-3.36237	chr7q31.3	ARF5	ADP-ribosylation factor 5	Hs.653202
	120	203174_s_at,215984_s_at|10139	1.3785e-06	down	-2.04671	chr20q13.3	ARFRP1	ADP-ribosylation factor related protein 1	Hs.389277
	121	1557615_a_at|100533184	5.45625e-10	up	2.95295	chr10q	ARHGAP19-SLIT1	ARHGAP19-SLIT1 readthrough (NMD candidate)	Hs.80305
	122	1556459_at,1556460_a_at|100689073	4.80812e-13	up	2.82331	chr10q11.22	ARHGAP22-IT1	ARHGAP22 intronic transcript 1	Hs.667964
	123	219610_at,232994_s_at,1554003_at,1554004_a_at,1559706_at,1560348_at|64283	7.42558e-07	up	2.10504	chr5q13.2	ARHGEF28	Rho guanine nucleotide exchange factor 28	Hs.482521
	124	221119_at|54848	8.65351e-11	up	2.75941	chr4q24	ARHGEF38	Rho guanine nucleotide exchange factor 38	Hs.585224
	125	1560510_at|100874371	8.365e-10	up	2.8123	chr13q34	ARHGEF7-IT1	ARHGEF7 intronic transcript 1	Hs.666495
	126	228201_at|200894	0.000429015	down	-2.06715	chr3q11.1	ARL13B	ADP-ribosylation factor like GTPase 13B	Hs.533086
	127	234972_at|339231	1.15583e-08	down	-2.29185	chr17q25.3	ARL16	ADP-ribosylation factor like GTPase 16	Hs.658789
	128	202564_x_at|402	1.60731e-06	down	-2.00545	chr11q13	ARL2	ADP-ribosylation factor like GTPase 2	Hs.502836
	129	202092_s_at|23568	8.6395e-10	down	-2.91078	chr16q13	ARL2BP	ADP-ribosylation factor like GTPase 2 binding protein	Hs.719024
	130	225347_at|127829	2.38236e-08	down	-2.12528	chr1q32.1	ARL8A	ADP-ribosylation factor like GTPase 8A	Hs.497399
	131	223328_at,1554480_a_at|83787	2.66502e-08	down	-2.29623	chr7q22.1	ARMC10	armadillo repeat containing 10	Hs.287412
	132	227738_s_at|79798	2.46164e-06	down	-2.20802	chr16p11.2	ARMC5	armadillo repeat containing 5	Hs.732945
	133	200950_at|10552	4.78005e-06	down	-3.41653	chr7q22.1	ARPC1A	actin related protein 2/3 complex subunit 1A	Hs.124126
	134	201954_at|10095	2.85334e-05	down	-2.12354	chr7q22.1	ARPC1B	actin related protein 2/3 complex subunit 1B	Hs.489284
	135	211963_s_at,237387_at,1555797_a_at,1569325_at|10092	0.000113916	down	-2.0326	chr1q25.3	ARPC5	actin related protein 2/3 complex subunit 5	Hs.518609
	136	207136_at|407	5.21716e-08	up	2.06069	chrXcen-q21	ARR3	arrestin 3, retinal (X-arrestin)	Hs.308
	137	239147_at,1569132_s_at,1569133_x_at|153642	8.37688e-09	up	2.17211	chr5q15	ARSK	arylsulfatase family, member K	Hs.585051
	138	207919_at,1570479_at,1570480_s_at|417	3.55359e-11	up	2.16377	chr11p15	ART1	ADP-ribosyltransferase 1	Hs.382188
	139	1552524_at|116969	3.54741e-12	up	2.20604	chr11p15.4	ART5	ADP-ribosyltransferase 5	Hs.125680
	140	220694_at|29065	7.57087e-08	up	3.62953	chr8q24.21	ASAP1-IT1	ASAP1 intronic transcript 1	Hs.639318
	141	1553039_a_at,1564536_at,1564537_a_at|136371	3.56547e-12	up	2.44295	chr7q36.1	ASB10	ankyrin repeat and SOCS box containing 10	Hs.647081
	142	236033_at|142689	9.34526e-09	up	3.75168	chrXq11.2	ASB12	ankyrin repeat and SOCS box containing 12	Hs.56281
	143	237785_at,1553453_at|142686	6.2622e-09	up	2.52731	chr3p21.1	ASB14	ankyrin repeat and SOCS box containing 14	Hs.665154
	144	1553253_at|92591	2.83335e-18	up	3.34467	chr17q21.31	ASB16	ankyrin repeat and SOCS box containing 16	Hs.534517
	145	215684_s_at|84164	2.76538e-06	down	-4.60933	chr22q12.1	ASCC2	activating signal cointegrator 1 complex subunit 2	Hs.731754
	146	221161_at|56676	4.95923e-12	up	3.2034	chr11p15.3	ASCL3	achaete-scute family bHLH transcription factor 3	Hs.501852
	147	205156_s_at,37953_s_at|41	8.5437e-08	up	2.61674	chr12q12	ASIC1	acid sensing ion channel 1	Hs.274361
	148	204608_at|435	0.00159571	down	-2.16527	chr7q11.21	ASL	argininosuccinate lyase	Hs.632015
	149	202024_at|439	3.41169e-05	down	-2.47632	chr19q13.3	ASNA1	arsA arsenite transporter, ATP-binding, homolog 1 (bacterial)	Hs.465985
	150	205047_s_at,241082_at|440	0.000707853	down	-2.01351	chr7q21.3	ASNS	asparagine synthetase (glutamine-hydrolyzing)	Hs.489207
	151	219087_at,224396_s_at|54829	0.0341742	down	-2.33675	chr9q22	ASPN	asporin	Hs.435655
	152	235514_at|151516	0.0215546	up	2.54149	chr2p13.3	ASPRV1	aspartic peptidase, retroviral-like 1	Hs.516253
	153	218908_at|79058	5.22582e-08	down	-2.40133	chr17q25.3	ASPSCR1	alveolar soft part sarcoma chromosome region, candidate 1	Hs.298351
	154	218874_s_at,228510_at|79969	4.87328e-14	up	2.13856	chr6p21.33	ATAT1	alpha tubulin acetyltransferase 1	Hs.654798
	155	227365_at|85300	3.38323e-11	up	2.1943	chr19p13.3	ATCAY	ataxia, cerebellar, Cayman type	Hs.418055
	156	225883_at,229389_at|89849	1.42829e-09	up	2.04536	chr11q13.4	ATG16L2	autophagy related 16-like 2	Hs.653186
	157	220237_at,221492_s_at|64422	3.67257e-05	down	-2.30932	chr3q13.2	ATG3	autophagy related 3	Hs.477126
	158	229252_at,1553390_at|285973	2.85729e-05	up	2.48749	chr7q36.1	ATG9B	autophagy related 9B	Hs.707300
	159	214070_s_at,220920_at|23120	1.90186e-05	up	2.24256	chr5q34	ATP10B	ATPase, class V, type 10B	Hs.109358
	160	218608_at|23400	4.99863e-05	down	-2.46736	chr1p36	ATP13A2	ATPase type 13A2	Hs.128866
	161	243585_at,1561332_at|344905	1.34918e-12	up	2.15148	chr3q29	ATP13A5	ATPase type 13A5	Hs.658032
	162	204311_at|482	8.37264e-08	up	2.02417	chr17p13.1	ATP1B2	ATPase, Na+/K+ transporting, beta 2 polypeptide	Hs.643540
	163	203926_x_at,213041_s_at|513	1.54939e-05	down	-2.56046	chr19p13.3	ATP5D	ATP synthase, H+ transporting, mitochondrial F1 complex, delta subunit	Hs.418668
	164	207552_at,208764_s_at|517	2.27973e-08	down	-3.50615	chr12q13.13	ATP5G2	ATP synthase, H+ transporting, mitochondrial Fo complex subunit C2 (subunit 9)	Hs.524464
	165	210149_s_at,1555998_at|10476	1.35615e-05	down	-3.14089	chr17q25	ATP5H	ATP synthase, H+ transporting, mitochondrial Fo complex subunit D	Hs.514465
	166	212041_at|9114	0.000560476	down	-2.37063	chr16q22.1	ATP6V0D1	ATPase, H+ transporting, lysosomal 38kDa, V0 subunit d1	Hs.106876
	167	1553151_at,1553153_at,1553155_x_at|245972	3.78086e-09	up	3.05993		ATP6V0D2	ATPase, H+ transporting, lysosomal 38kDa, V0 subunit d2	Hs.436360
	168	1552532_a_at,1553989_a_at|245973	1.53406e-06	up	2.1178		ATP6V1C2	ATPase, H+ transporting, lysosomal 42kDa, V1 subunit C2	Hs.580464
	169	214762_at|534	8.37046e-12	up	2.40513	chr6p21.3	ATP6V1G2	ATPase, H+ transporting, lysosomal 13kDa, V1 subunit G2	Hs.249227
	170	216873_s_at,226771_at|57198	2.29826e-13	down	-2.4874	chr1q21.3	ATP8B2	ATPase, aminophospholipid transporter, class I, type 8B, member 2	Hs.435700
	171	216404_at|6315	3.30201e-12	up	2.72173	chr13q21	ATXN8OS	ATXN8 opposite strand (non-protein coding)	Hs.676453
	172	218580_x_at,225552_x_at,225555_x_at,227546_x_at,228800_x_at|54998	1.30714e-05	down	-2.27824	chr1p36.33	AURKAIP1	aurora kinase A interacting protein 1	Hs.632515
	173	211107_s_at|6795	1.85045e-08	up	2.17078	chr19q13.43	AURKC	aurora kinase C	Hs.98338
	174	208260_at|553	3.50271e-11	up	2.11342	chr1q32	AVPR1B	arginine vasopressin receptor 1B	Hs.1372
	175	202685_s_at,202686_s_at|558	4.51259e-05	down	-2.25769	chr19q13.1	AXL	AXL receptor tyrosine kinase	Hs.590970
	176	219521_at|27087	1.70734e-16	up	2.06635	chr11q25	B3GAT1	beta-1,3-glucuronyltransferase 1	Hs.381050
	177	226058_at|84752	4.71589e-06	down	-2.0381	chr16q22.1	B3GNT9	UDP-GlcNAc:betaGal beta-1,3-N-acetylglucosaminyltransferase 9	Hs.744158
	178	1861_at,209364_at,232660_at|572	2.07655e-09	down	-2.51441	chr11q13.1	BAD	BCL2-associated agonist of cell death	Hs.370254
	179	203304_at|25805	2.84243e-05	down	-3.39209	chr10p12.3-p11.2	BAMBI	BMP and activin membrane-bound inhibitor	Hs.533336
	180	210125_s_at|8815	7.63816e-05	down	-3.43629	chr11q13.1	BANF1	barrier to autointegration factor 1	Hs.433759
	181	232766_at|140836	2.57652e-07	up	2.05631	chr20p12.1	BANF2	barrier to autointegration factor 2	Hs.115366
	182	219845_at|56033	5.04042e-07	down	-2.1142	chr9q12	BARX1	BARX homeobox 1	Hs.164960
	183	208478_s_at,211833_s_at|581	2.34204e-15	down	-6.49008	chr19q13.3-q13.4	BAX	BCL2-associated X protein	Hs.624291
	184	211692_s_at|27113	5.67749e-07	down	-2.26366	chr19q13.3-q13.4	BBC3	BCL2 binding component 3	Hs.467020
	185	214390_s_at,214452_at,225285_at,226517_at|586	0.00174698	down	-2.17536	chr12p12.1	BCAT1	branched chain amino-acid transaminase 1, cytosolic	Hs.438993
	186	205681_at|597	0.0312885	down	-2.75677	chr15q24.3	BCL2A1	BCL2-related protein A1	Hs.227817
	187	221241_s_at,233464_at,234191_at,234533_at,1552841_s_at,1569719_at|79370	1.53865e-05	up	2.30691	chr12p13-p12	BCL2L14	BCL2-like 14 (apoptosis facilitator)	Hs.210343///Hs.734567
	188	236083_at,236979_at,242013_at|440603	1.90853e-10	up	2.01209	chr1p13.2	BCL2L15	BCL2-like 15	Hs.123106
	189	204907_s_at,204908_s_at|602	1.09902e-06	down	-2.33611	chr19q13.1-q13.2	BCL3	B-cell CLL/lymphoma 3	Hs.31210
	190	219072_at|9274	6.39011e-06	down	-2.2488	chr16p11	BCL7C	B-cell CLL/lymphoma 7C	Hs.658547
	191	205870_at|624	0.000429616	down	-2.32983	chr14q32.1-q32.2	BDKRB2	bradykinin receptor B2	Hs.726620
	192	207671_s_at,1554442_at,1554443_s_at|7439	5.8687e-10	up	2.00803	chr11q13	BEST1	bestrophin 1	Hs.712676
	193	207432_at|54831	1.79812e-05	up	3.47937	chr19p13.2	BEST2	bestrophin 2	Hs.435611
	194	215440_s_at|56271	2.23006e-07	down	-5.1044	chrXq22.1-q22.3	BEX4	brain expressed X-linked 4	Hs.184736
	195	237739_at|103344929	4.96469e-08	up	2.04416	chr11p15.4	BGLT3	beta globin locus transcript 3 (non-protein coding)	Hs.295459
	196	201261_x_at,201262_s_at,213905_x_at|633	0.00122295	down	-2.10798	chrXq28	BGN	biglycan	Hs.821
	197	206119_at|635	2.08647e-16	up	3.48362	chr5q14.1	BHMT	betaine--homocysteine S-methyltransferase	Hs.80756
	198	204493_at,211725_s_at,227143_s_at|637	4.45283e-09	down	-2.25787	chr22q11.1	BID	BH3 interacting domain death agonist	Hs.591054
	199	205780_at|638	4.88103e-09	down	-2.43091	chr22q13.31	BIK	BCL2-interacting killer (apoptosis-inducing)	Hs.475055
	200	202592_at|2647	2.25193e-06	down	-3.22872	chr12q13-q14	BLOC1S1	biogenesis of lysosomal organelles complex-1, subunit 1	Hs.94672
	201	222826_at,224883_at,224892_at|26258	8.69176e-06	down	-2.01962	chr15q21.1	BLOC1S6	biogenesis of lysosomal organelles complex-1, subunit 6, pallidin	Hs.7037
	202	221332_at|9210	1.35696e-08	up	2.58153	chrXp11.2	BMP15	bone morphogenetic protein 15	Hs.532692
	203	206464_at|660	2.8185e-16	up	2.33364	chrXp22.2	BMX	BMX non-receptor tyrosine kinase	Hs.495731
	204	225030_at|91272	1.77207e-05	down	-2.08446	chr5q35.2	BOD1	biorientation of chromosomes in cell division 1	Hs.425091
	205	236954_at|66037	2.57709e-11	up	2.70981	chr2q33	BOLL	boule homolog, RNA binding protein	Hs.169797
	206	212563_at,216397_s_at|23246	7.98232e-06	down	-3.06484	chr8q24.3	BOP1	block of proliferation 1	Hs.645279
	207	227723_at|118426	4.01733e-06	down	-2.29764	chr12p12	BORCS5	BLOC-1 related complex subunit 5	Hs.720779
	208	220542_s_at|51297	1.24976e-05	up	2.06895	chr20q11.2	BPIFA1	BPI fold containing family A, member 1	Hs.211092
	209	240359_at|128861	4.33616e-13	up	3.57391	chr20q11.21	BPIFA3	BPI fold containing family A, member 3
	210	1555554_at|317716	3.72382e-25	up	3.05055	chr20q11.21	BPIFA4P	BPI fold containing family A, member 4, pseudogene	Hs.434194
	211	233523_at|149954	5.32375e-07	up	2.20655	chr20q11.21	BPIFB4	BPI fold containing family B, member 4	Hs.38961
	212	1555535_at|128859	1.87146e-11	up	2.24241	chr20q11.21	BPIFB6	BPI fold containing family B, member 6	Hs.375090
	213	1555773_at|254240	5.6054e-05	up	2.5867	chr22q12.3	BPIFC	BPI fold containing family C	Hs.736771
	214	208331_at|9083	5.3239e-12	up	2.41363	chrYq11	BPY2	basic charge, Y-linked, 2	Hs.632848///Hs.664724
	215	216521_s_at,221196_x_at,229436_x_at,231913_s_at|79184	8.34917e-10	down	-2.25039	chrXq28	BRCC3	BRCA1/BRCA2-containing complex subunit 3	Hs.558537
	216	221776_s_at,222737_s_at,228289_at,238545_at|29117	1.04289e-06	down	-2.08607	chr16q12	BRD7	bromodomain containing 7	Hs.437894
	217	208677_s_at|682	4.50044e-09	down	-9.6247	chr19p13.3	BSG	basigin (Ok blood group)	Hs.501293
	218	1564131_a_at|100132677	1.96021e-09	up	3.19568	chr3p21.31	BSN-AS2	BSN antisense RNA 2 (head to head)	Hs.435651
	219	215349_at|643376	1.8686e-08	up	2.60215	chr11q12.1	BTBD18	BTB (POZ) domain containing 18	Hs.606355
	220	207722_s_at|55643	6.84099e-10	down	-2.9616	chr19p13.3	BTBD2	BTB (POZ) domain containing 2	Hs.465543
	221	207395_at|696	6.58669e-12	up	2.57856	chr6p22.1	BTN1A1	butyrophilin, subfamily 1, member A1	Hs.153058
	222	221457_s_at|56244	1.59939e-09	up	2.39396	chr6p21.3	BTNL2	butyrophilin-like 2	Hs.534471
	223	217207_s_at|10917	3.59967e-08	up	2.05597	chr5q35.3	BTNL3	butyrophilin-like 3	Hs.225949
	224	220421_at|79908	5.29693e-17	up	3.3664	chr5q35.3	BTNL8	butyrophilin-like 8	Hs.189109
	225	228434_at,229985_at,230992_at,241496_at,1553279_at|153579	0.00106058	up	2.3885	chr5q35.3	BTNL9	butyrophilin-like 9	Hs.546502
	226	205690_s_at,215815_at|8896	1.8807e-10	down	-3.37258	chr7q22.1	BUD31	BUD31 homolog	Hs.380233
	227	223853_at,228783_at|11149	6.81123e-08	up	2.90834	chr6q21	BVES	blood vessel epicardial substance	Hs.221660
	228	244077_at|387638	1.94307e-10	up	2.38904	chr10p12.31	C10orf113	chromosome 10 open reading frame 113	Hs.664110
	229	1552422_at|220979	5.87265e-10	up	2.4128	chr10q11.21	C10orf25	chromosome 10 open reading frame 25	Hs.707791
	230	1553843_at,1553844_a_at,1553845_x_at|256815	2.88069e-19	up	2.28465	chr10p12.2	C10orf67	chromosome 10 open reading frame 67	Hs.522360
	231	219240_s_at,222852_at|80007	3.99063e-21	up	2.08379	chr10q26.13	C10orf88	chromosome 10 open reading frame 88	Hs.501286
	232	1556200_a_at,1562657_a_at,1564198_a_at|118611	9.99819e-10	up	2.13705	chr10q26.2	C10orf90	chromosome 10 open reading frame 90	Hs.587663
	233	218299_at,52164_at|53838	1.61347e-06	down	-2.19242	chr11q13	C11orf24	chromosome 11 open reading frame 24	Hs.303025
	234	1553417_at|283171	2.39292e-09	up	2.25386	chr11q24.3	C11orf44	chromosome 11 open reading frame 44	Hs.376151
	235	1553438_at|100505621	4.37331e-17	up	4.38387	chr11q13.2	C11orf72	chromosome 11 open reading frame 72
	236	231210_at|283129	1.70658e-09	up	3.06422	chr11q13.1	C11orf85	chromosome 11 open reading frame 85	Hs.567793
	237	227099_s_at|387763	0.0029231	down	-2.69395	chr11p11.2	C11orf96	chromosome 11 open reading frame 96	Hs.530443
	238	224719_s_at|113246	9.74133e-06	down	-4.26357	chr12p13.31	C12orf57	chromosome 12 open reading frame 57	Hs.405913
	239	1560276_at,1560277_a_at|283403	2.42247e-15	up	3.2367	chr12q13.13	C12orf80	chromosome 12 open reading frame 80	Hs.667179
	240	223273_at|84520	0.00133894	down	-2.26725	chr14q32.12	C14orf142	chromosome 14 open reading frame 142	Hs.20142
	241	1564816_at|283579	7.05547e-11	up	2.54805	chr14q24.3	C14orf178	chromosome 14 open reading frame 178	Hs.375834
	242	1561985_at|317761	0.0229822	up	2.14123	chr14q23.1	C14orf39	chromosome 14 open reading frame 39	Hs.335754
	243	1562367_at|400360	5.15821e-07	up	2.44762	chr15q14	C15orf54	chromosome 15 open reading frame 54	Hs.376109
	244	217891_at,222190_s_at|64755	1.65839e-05	down	-2.21345	chr16p11.2	C16orf58	chromosome 16 open reading frame 58	Hs.9003
	245	227806_at|404550	2.75007e-07	down	-2.297	chr16q24.1	C16orf74	chromosome 16 open reading frame 74	Hs.461655
	246	240209_at|123970	1.24257e-08	up	2.05432	chr16q12.1	C16orf78	chromosome 16 open reading frame 78	Hs.125875
	247	231076_at|162083	3.41841e-08	up	2.07323	chr16p12.1	C16orf82	chromosome 16 open reading frame 82	Hs.120831
	248	1554662_at|284083	4.79972e-11	up	2.4332	chr17q22	C17orf47	chromosome 17 open reading frame 47	Hs.646574
	249	1553087_at|84322	3.05958e-10	up	2.24313	chr18q21.1	C18orf12	chromosome 18 open reading frame 12	Hs.334493
	250	1553435_at|147276	2.31594e-16	up	2.18587	chr18p11.21	C18orf15	chromosome 18 open reading frame 15	Hs.675872
	251	229442_at,241733_at,244324_at,1553651_at,1553652_a_at|162681	1.55286e-05	up	2.42486	chr18q21.2	C18orf54	chromosome 18 open reading frame 54	Hs.208701
	252	221587_s_at|55009	4.38839e-07	down	-2.42752	chr19p13.3	C19orf24	chromosome 19 open reading frame 24	Hs.591383
	253	238866_at|374920	2.61939e-08	down	-2.80534	chr19q13.33	C19orf68	chromosome 19 open reading frame 68
	254	225823_at|125988	3.04565e-05	down	-2.21142	chr19p13.3	C19orf70	chromosome 19 open reading frame 70	Hs.356626
	255	1560830_a_at|147646	1.30533e-13	up	5.11689	chr19q13.41	C19orf84	chromosome 19 open reading frame 84	Hs.148344
	256	237603_at|200159	2.42292e-14	up	2.60087	chr1q44	C1orf100	chromosome 1 open reading frame 100	Hs.442703
	257	214357_at|92346	7.06004e-21	up	3.49989	chr1q24.3	C1orf105	chromosome 1 open reading frame 105	Hs.517991
	258	231163_at|284680	8.22402e-16	up	2.72508	chr1q23.3	C1orf111	chromosome 1 open reading frame 111	Hs.97784
	259	228528_at|100128537	6.43611e-06	up	3.78751	chr1q32.2	C1orf132	chromosome 1 open reading frame 132	Hs.445414
	260	231044_at|127003	2.72569e-19	up	3.47373	chr1p13.3	C1orf194	chromosome 1 open reading frame 194	Hs.446962
	261	205103_at,222301_at,1559402_a_at,1570451_at|10485	2.31637e-10	up	2.4355	chr1q22	C1orf61	chromosome 1 open reading frame 61	Hs.380027
	262	231514_at|84970	5.63047e-07	up	2.56901	chr1p34.3	C1orf94	chromosome 1 open reading frame 94	Hs.194610
	263	218232_at|712	5.23387e-08	down	-4.00238	chr1p36.12	C1QA	complement component 1, q subcomponent, A chain	Hs.632379
	264	202953_at|713	0.0140296	down	-2.0033	chr1p36.12	C1QB	complement component 1, q subcomponent, B chain	Hs.8986
	265	225353_s_at|714	4.75763e-09	down	-4.48402	chr1p36.11	C1QC	complement component 1, q subcomponent, C chain	Hs.467753
	266	222277_at|542767	4.71004e-10	up	2.24919	chr13q12	C1QTNF9B-AS1	C1QTNF9B antisense RNA 1	Hs.642624
	267	212067_s_at|715	9.65566e-07	down	-2.24256	chr12p13	C1R	complement component 1, r subcomponent	Hs.524224
	268	1553204_at,1553205_at|253868	2.53335e-13	up	2.76443	chr20q13.33	C20orf166-AS1	C20orf166 antisense RNA 1	Hs.337024
	269	233143_at|140873	6.90597e-09	up	2.14561	chr20q11.22	C20orf173	chromosome 20 open reading frame 173	Hs.158680
	270	233598_at|728434	3.25555e-08	up	2.18491	chr20p12.2	C20orf187	chromosome 20 open reading frame 187
	271	1556721_at,1556722_a_at|284805	1.8404e-11	up	2.81802	chr20q11.21	C20orf203	chromosome 20 open reading frame 203	Hs.353262
	272	218081_at,50314_i_at|54976	2.75075e-08	down	-2.82729	chr20p13	C20orf27	chromosome 20 open reading frame 27	Hs.274422
	273	237793_at|100128496	9.18212e-17	up	2.54089	chr20p11.23	C20orf78	chromosome 20 open reading frame 78	Hs.664484
	274	1557782_s_at,1559755_at|54067	6.10186e-13	up	2.84437	chr21q22.11	C21orf62-AS1	C21orf62 antisense RNA 1	Hs.54725
	275	220941_s_at,226109_at|54149	2.01834e-06	up	2.94628	chr21q21.1	C21orf91	chromosome 21 open reading frame 91	Hs.293811
	276	1558333_at,1558334_a_at|150248	1.2399e-14	up	2.77998	chr22q11.23	C22orf15	chromosome 22 open reading frame 15	Hs.116254
	277	224000_at|84226	5.81368e-13	up	2.77249	chr2p23.3	C2orf16	chromosome 2 open reading frame 16	Hs.131021
	278	227840_at|130355	1.01512e-07	down	-2.67133	chr2q14.2	C2orf76	chromosome 2 open reading frame 76	Hs.99488
	279	1553146_at|152405	3.20815e-08	up	2.06358	chr3q13.32	C3orf30	chromosome 3 open reading frame 30	Hs.730099
	280	1553805_at|132200	4.04332e-09	up	2.28679	chr3p14.1	C3orf49	chromosome 3 open reading frame 49	Hs.506386
	281	1562762_at|285311	6.02958e-08	up	2.31019	chr3q21.3	C3orf56	chromosome 3 open reading frame 56	Hs.591284
	282	205654_at|722	1.18897e-10	up	2.03569	chr1q32	C4BPA	complement component 4 binding protein, alpha	Hs.1012
	283	223990_at|84103	8.4672e-07	up	2.00335	chr4q23	C4orf17	chromosome 4 open reading frame 17	Hs.97501
	284	1553838_at|152940	2.17852e-08	up	2.10017	chr4q32.1	C4orf45	chromosome 4 open reading frame 45	Hs.415576
	285	229860_x_at|401115	6.43468e-05	down	-2.50964	chr4p16.3	C4orf48	chromosome 4 open reading frame 48	Hs.446474
	286	220088_at|728	3.63368e-06	down	-2.52255	chr19q13.3-q13.4	C5AR1	complement component 5a receptor 1	Hs.2161
	287	237955_at,237956_s_at,1554115_at|133874	3.58343e-14	up	2.24406	chr5q35.1	C5orf58	chromosome 5 open reading frame 58	Hs.519749
	288	1553426_at|285668	5.29527e-07	up	2.15239	chr5q12.1	C5orf64	chromosome 5 open reading frame 64	Hs.683866
	289	220375_s_at|100996485	3.16064e-07	up	2.8682		C5orf66	chromosome 5 open reading frame 66
	290	210168_at|729	4.91993e-12	up	2.43933	chr5p13	C6	complement component 6	Hs.481992
	291	226306_at|221491	1.63846e-07	down	-2.03488	chr6p21.31	C6orf1	chromosome 6 open reading frame 1	Hs.381300
	292	221100_at|29113	1.42362e-09	up	2.03036	chr6p21.3	C6orf15	chromosome 6 open reading frame 15	Hs.272214
	293	206979_at|732	1.05854e-11	up	2.31541	chr1p32.2	C8B	complement component 8, beta polypeptide	Hs.391835
	294	218187_s_at,222551_s_at|65265	8.71527e-06	down	-2.25825	chr8q24.3	C8orf33	chromosome 8 open reading frame 33	Hs.169615
	295	218541_s_at|56892	0.0104951	down	-3.17538	chr8p11.2	C8orf4	chromosome 8 open reading frame 4	Hs.591849
	296	226165_at,1555241_at,1555243_x_at|401466	2.10918e-06	down	-2.21832	chr8q21.2	C8orf59	chromosome 8 open reading frame 59	Hs.443072
	297	226710_at|414919	0.00181802	down	-2.03895	chr8q24	C8orf82	chromosome 8 open reading frame 82	Hs.105685
	298	226070_at|286257	3.01468e-06	down	-2.15047	chr9q34.3	C9orf142	chromosome 9 open reading frame 142	Hs.409582
	299	1557885_at|101927380	1.61242e-13	up	2.72606	chr9q21.13	C9orf41-AS1	C9orf41 antisense RNA 1	Hs.257556
	300	1553919_at|157927	1.74558e-10	up	2.11417	chr9q34.3	C9orf62	chromosome 9 open reading frame 62	Hs.559511
	301	233504_at,1553920_at|158401	2.51628e-05	up	2.74002	chr9q31.3	C9orf84	chromosome 9 open reading frame 84	Hs.428209
	302	205949_at,205950_s_at|759	1.62154e-07	up	2.56351	chr8q21.2	CA1	carbonic anhydrase I	Hs.23118
	303	219464_at|23632	1.04932e-12	up	3.38093	chr1q21	CA14	carbonic anhydrase XIV	Hs.528988
	304	207504_at|766	3.93998e-07	up	2.00488	chr16q22.1	CA7	carbonic anhydrase VII	Hs.37014
	305	1552890_a_at,1554201_at,1554202_x_at|57010	4.20534e-11	up	3.20918	chr11q13.2	CABP4	calcium binding protein 4	Hs.143036
	306	221160_s_at|56344	1.06319e-08	up	2.15325	chr19q13.33	CABP5	calcium binding protein 5	Hs.117694
	307	219223_at,61874_at|11094	2.72313e-09	up	2.16183	chr9q34	CACFD1	calcium channel flower domain containing 1	Hs.62003
	308	208377_s_at|778	5.38478e-10	up	2.50049	chrXp11.23	CACNA1F	calcium channel, voltage-dependent, L type, alpha 1F subunit	Hs.632799
	309	1559061_at|253962	3.35323e-10	up	2.05159	chr17q21.33	CACNA1G-AS1	CACNA1G antisense RNA 1	Hs.558704
	310	221585_at,62987_r_at,231737_at|27092	3.01028e-09	up	2.30037	chr17q24	CACNG4	calcium channel, voltage-dependent, gamma subunit 4	Hs.514423
	311	224291_at,1552863_a_at|59285	8.7787e-12	up	3.77079	chr19q13.4	CACNG6	calcium channel, voltage-dependent, gamma subunit 6	Hs.631560
	312	209030_s_at,209031_at,209032_s_at,232767_at,244345_at|23705	7.65804e-05	down	-2.28668	chr11q23.2	CADM1	cell adhesion molecule 1	Hs.370510
	313	217442_at|100131825	3.35917e-13	up	3.08039	chr1q23.2	CADM3-AS1	CADM3 antisense RNA 1	Hs.701271
	314	235829_at|100526820	2.01529e-08	up	2.01168		CAHM	colon adenocarcinoma hypermethylated (non-protein coding)	Hs.644159
	315	205625_s_at,205626_s_at|793	1.11162e-06	down	-2.84767	chr8q21.3	CALB1	calbindin 1	Hs.65425
	316	1554367_at|255022	2.2069e-07	up	2.49335	chr10q24.33	CALHM1	calcium homeostasis modulator 1	Hs.680365
	317	200755_s_at,200756_x_at,200757_s_at,214845_s_at,229549_at|813	6.90621e-09	down	-2.71449	chr7q32.1	CALU	calumenin	Hs.743262
	318	215161_at,217128_s_at|57172	9.47881e-17	up	2.71133	chr1q32.2	CAMK1G	calcium/calmodulin-dependent protein kinase IG	Hs.199068
	319	207613_s_at,213108_at|815	2.66988e-12	up	2.25243	chr5q32	CAMK2A	calcium/calmodulin-dependent protein kinase II alpha	Hs.743976
	320	201850_at|822	0.000600113	down	-2.46741	chr2p11.2	CAPG	capping protein (actin filament), gelsolin-like	Hs.516155
	321	210944_s_at,211890_x_at,214475_x_at|825	0.00629595	up	2.02944	chr15q15.1	CAPN3	calpain 3	Hs.143261
	322	200001_at|826	2.68059e-05	down	-2.91063	chr19q13.12	CAPNS1	calpain, small subunit 1	Hs.515371
	323	223398_at,1562559_at|84270	1.2234e-05	down	-2.15875	chr9q22.31	CARD19	caspase recruitment domain family, member 19	Hs.434213
	324	212512_s_at|10498	1.70878e-05	down	-3.23231	chr19p13.2	CARM1	coactivator-associated arginine methyltransferase 1	Hs.323213
	325	228984_at|57571	4.21701e-10	up	2.60219	chr11q13.2	CARNS1	carnosine synthase 1	Hs.502982
	326	202402_s_at,212971_at,240982_at,240983_s_at|833	3.21509e-06	up	2.11893	chr11p15.5	CARS	cysteinyl-tRNA synthetase	Hs.274873
	327	239503_at,1555922_at,1555923_a_at|399726	4.18285e-10	up	2.10573	chr10p12.31	CASC10	cancer susceptibility candidate 10	Hs.554052///Hs.315568
	328	238211_at|643714	5.89136e-09	up	2.16764	chr16q12.1	CASC16	cancer susceptibility candidate 16 (non-protein coding)
	329	1557875_at|101928165	3.04664e-10	up	3.06494	chr17q24.3	CASC17	cancer susceptibility candidate 17 (non-protein coding)	Hs.407613
	330	1557330_at|103581031	1.21815e-24	up	3.56145	chr11p15.4	CASC23	cancer susceptibility candidate 23 (non-protein coding)	Hs.249366
	331	1561476_at|101929083	1.66183e-10	up	2.4505	chr6q15	CASC6	cancer susceptibility candidate 6 (non-protein coding)	Hs.586238
	332	231722_at|23581	1.12911e-09	up	2.13077	chr19p13.1	CASP14	caspase 14	Hs.466057
	333	219645_at|844	0.000185802	up	2.14682	chr1q21	CASQ1	calsequestrin 1 (fast-twitch, skeletal muscle)	Hs.632476
	334	207317_s_at|845	0.000223769	up	2.41225	chr1p13.1	CASQ2	calsequestrin 2 (cardiac muscle)	Hs.57975
	335	1560625_s_at|101928513	7.5013e-10	up	2.17562	chr2q35	CATIP-AS1	CATIP antisense RNA 1	Hs.512386
	336	230981_at|347732	4.85608e-08	up	2.41262	chr5q31.1	CATSPER3	cation channel, sperm associated 3	Hs.631804
	337	203323_at,203324_s_at,213426_s_at|858	0.00526349	down	-2.0928	chr7q31.1	CAV2	caveolin 2	Hs.212332
	338	205747_at|869	6.39581e-10	up	2.25994	chr16q12.1	CBLN1	cerebellin 1 precursor	Hs.458423
	339	242301_at|147381	0.00307038	up	2.57565	chr18q22.3	CBLN2	cerebellin 2 precursor	Hs.569851
	340	235221_at|643866	5.22719e-07	up	3.08101	chr14q12	CBLN3	cerebellin 3 precursor	Hs.207603
	341	209213_at|873	8.60223e-07	down	-3.58612	chr21q22.13	CBR1	carbonyl reductase 1	Hs.88778
	342	1559501_at,1559917_a_at|100506428	4.69606e-15	up	2.22607		CBR3-AS1	CBR3 antisense RNA 1	Hs.651214
	343	206037_at,1570650_at|883	4.24684e-10	up	2.08574	chr9q34.11	CCBL1	cysteine conjugate-beta lyase, cytoplasmic	Hs.495250
	344	232051_at|92922	2.30326e-10	down	-2.11964	chr16q21	CCDC102A	coiled-coil domain containing 102A	Hs.644611
	345	207006_s_at|29903	1.06925e-08	down	-2.44784	chr19q13.42	CCDC106	coiled-coil domain containing 106	Hs.82482
	346	222890_at|29070	0.000374634	down	-2.38762	chr16q21	CCDC113	coiled-coil domain containing 113	Hs.11614
	347	225453_x_at,225454_at|115098	9.53706e-07	down	-2.67795	chr19p13.11	CCDC124	coiled-coil domain containing 124	Hs.100043
	348	1553396_a_at,1553397_at,1554022_at,1554023_s_at|152206	2.06199e-12	up	2.48362	chr3p22.1	CCDC13	coiled-coil domain containing 13	Hs.604182
	349	225017_at,240884_at,1561054_a_at|64770	3.12065e-07	up	2.92663	chr3q21.1	CCDC14	coiled-coil domain containing 14	Hs.645028
	350	227091_at|57639	3.59088e-06	up	3.87652	chr7q11.23	CCDC146	coiled-coil domain containing 146	Hs.113940
	351	237475_x_at,242519_at|100129792	0.00474657	up	2.12635	chr5p12	CCDC152	coiled-coil domain containing 152	Hs.745017
	352	240950_s_at|147872	1.28296e-11	up	2.98428	chr19q13.33	CCDC155	coiled-coil domain containing 155	Hs.662085///Hs.743867
	353	243875_at,1554846_at|339965	2.91099e-11	up	2.31965	chr4q21.1	CCDC158	coiled-coil domain containing 158	Hs.529680
	354	236320_at|149483	6.81339e-08	up	2.16003	chr1p34.1	CCDC17	coiled-coil domain containing 17	Hs.18912
	355	1555443_at|374355	2.46376e-12	up	3.57827	chr10q25.3	CCDC172	coiled-coil domain containing 172	Hs.233407
	356	220887_at|56936	2.8198e-05	up	2.49629	chr14q24.1	CCDC177	coiled-coil domain containing 177	Hs.458319
	357	1558820_a_at|374864	1.99141e-13	up	3.515	chr18q12.1	CCDC178	coiled-coil domain containing 178	Hs.115461
	358	227074_at|100131564	3.39944e-05	up	2.54169	chr1p22.1	CCDC18-AS1	CCDC18 antisense RNA 1	Hs.732666
	359	206016_at,214037_s_at|28952	2.2846e-06	down	-2.80858	chrXp11.23	CCDC22	coiled-coil domain containing 22	Hs.26333
	360	1554909_at,1564600_a_at,1569690_at|339834	1.07808e-09	up	2.30786	chr3p21.31	CCDC36	coiled-coil domain containing 36	Hs.631931
	361	244735_at|84692	2.2825e-10	up	2.582	chr3q13.12	CCDC54	coiled-coil domain containing 54	Hs.164799
	362	235244_at|131076	0.00520855	down	-2.06131	chr3q21.1	CCDC58	coiled-coil domain containing 58	Hs.220594
	363	231567_s_at|84660	1.94904e-11	up	3.4282	chr12q24.31	CCDC62	coiled-coil domain containing 62	Hs.592008
	364	212886_at,1553102_a_at|26112	1.24145e-08	down	-2.66578	chr5q33.1	CCDC69	coiled-coil domain containing 69	Hs.655336
	365	220749_at,1553214_a_at,1553215_s_at|79741	1.13377e-11	up	2.46151	chr10p11.22	CCDC7	coiled-coil domain containing 7	Hs.585464
	366	224521_s_at|84318	0.00779948	up	2.2113	chr12p13.33	CCDC77	coiled-coil domain containing 77	Hs.631656
	367	1553451_at|283847	3.07386e-10	up	2.51559	chr16q22.1	CCDC79	coiled-coil domain containing 79
	368	227208_at|338657	3.97117e-05	up	2.40611	chr11q23.3	CCDC84	coiled-coil domain containing 84	Hs.534613
	369	204609_at,204610_s_at,213250_at|11007	4.89951e-06	down	-2.56743	chr11q12.1	CCDC85B	coiled-coil domain containing 85B	Hs.66713
	370	210381_s_at,234475_x_at|887	6.3086e-12	up	2.06981	chr11p15.4	CCKBR	cholecystokinin B receptor	Hs.203
	371	210133_at|6356	4.01809e-08	down	-3.21727	chr17q12	CCL11	chemokine (C-C motif) ligand 11	Hs.54460
	372	207354_at|6360	7.64568e-10	up	2.27345	chr17q12	CCL16	chemokine (C-C motif) ligand 16	Hs.10458
	373	216598_s_at|6347	0.000903858	down	-6.29248	chr17q11.2-q12	CCL2	chemokine (C-C motif) ligand 2	Hs.303649
	374	204606_at|6366	9.07196e-12	down	-3.444	chr9p13	CCL21	chemokine (C-C motif) ligand 21	Hs.57907
	375	206988_at|6370	1.85754e-11	up	2.81923	chr19p13.2	CCL25	chemokine (C-C motif) ligand 25	Hs.310511
	376	231481_at|85417	2.23259e-08	up	2.08147	chrXp11	CCNB3	cyclin B3	Hs.130310///Hs.659681///Hs.740165
	377	208711_s_at,208712_at|595	1.06496e-05	down	-2.98291	chr11q13	CCND1	cyclin D1	Hs.523852
	378	223084_s_at|23582	0.00022705	down	-2.3423	chr15q14-q15	CCNDBP1	cyclin D-type binding-protein 1	Hs.36794
	379	219273_at,225824_at|8812	3.86214e-05	down	-2.09948	chr14q32	CCNK	cyclin K	Hs.510409
	380	208376_at|1233	3.83172e-10	up	2.77787	chr3p24	CCR4	chemokine (C-C motif) receptor 4	Hs.184926
	381	201743_at|929	1.60809e-08	down	-4.96897	chr5q31.1	CD14	CD14 molecule	Hs.163867
	382	204306_s_at|977	0.000229955	down	-2.4143	chr11p15.5	CD151	CD151 molecule (Raph blood group)	Hs.654379
	383	207840_at|11126	2.99534e-08	up	2.00027	chr1q21.1	CD160	CD160 molecule	Hs.740780
	384	203645_s_at,215049_x_at,216233_at|9332	0.00554869	down	-2.31395	chr12p13.3	CD163	CD163 molecule	Hs.504641
	385	210325_at|909	1.32968e-07	up	3.56395	chr1q23.1	CD1A	CD1a molecule	Hs.1309
	386	206749_at|910	3.34323e-12	up	3.84215	chr1q23.1	CD1B	CD1b molecule	Hs.1310
	387	205987_at|911	0.000178745	up	2.27202	chr1q23.1	CD1C	CD1c molecule	Hs.132448
	388	1554173_at,1554175_at|124599	5.25054e-11	up	2.63866	chr17q25.1	CD300LB	CD300 molecule-like family member b	Hs.313343
	389	244244_at,1552509_a_at,1555636_at,1555656_at|146894	2.88377e-11	up	2.93533	chr17q21.31	CD300LG	CD300 molecule-like family member g	Hs.147313
	390	206120_at|945	2.60149e-10	up	2.26265	chr19q13.3	CD33	CD33 molecule	Hs.83731
	391	204192_at,238321_at|951	8.97972e-19	down	-2.4744	chr19q13.3	CD37	CD37 molecule	Hs.166556
	392	204661_at,34210_at|1043	0.00273559	down	-2.22322	chr1p36	CD52	CD52 molecule	Hs.276770
	393	201925_s_at,201926_s_at,1555950_a_at|1604	0.000189038	down	-3.0988	chr1q32	CD55	CD55 molecule, decay accelerating factor for complement (Cromer blood group)	Hs.126517
	394	206508_at|970	6.35087e-09	down	-2.15973	chr19p13	CD70	CD70 molecule	Hs.501497
	395	209619_at,1567627_at,1567628_at|972	0.00209051	down	-2.50838	chr5q32	CD74	CD74 molecule, major histocompatibility complex, class II invariant chain	Hs.436568
	396	205049_s_at,1555779_a_at|973	3.86952e-07	down	-2.24246	chr19q13.2	CD79A	CD79a molecule, immunoglobulin-associated alpha	Hs.631567
	397	207176_s_at,1554519_at,1555689_at|941	3.00651e-11	up	2.23127	chr3q13.3-q21	CD80	CD80 molecule	Hs.838
	398	204440_at|9308	0.000137948	up	2.61283	chr6p23	CD83	CD83 molecule	Hs.595133
	399	205627_at|978	0.00639854	down	-2.20417	chr1p36.2-p35	CDA	cytidine deaminase	Hs.466910
	400	209953_s_at|11140	1.48995e-08	down	-5.15287	chr19p13.2	CDC37	cell division cycle 37	Hs.160958
	401	204693_at|11135	2.30305e-08	down	-2.12945	chr22q13.1	CDC42EP1	CDC42 effector protein (Rho GTPase binding) 1	Hs.225356
	402	227850_x_at|148170	0.00394533	down	-2.96643	chr19q13.42	CDC42EP5	CDC42 effector protein (Rho GTPase binding) 5	Hs.415791
	403	204510_at|8317	2.4314e-05	up	3.0619	chr1p22	CDC7	cell division cycle 7	Hs.533573
	404	224428_s_at,230060_at|83879	0.00560687	up	2.15977	chr2q31	CDCA7	cell division cycle associated 7	Hs.470654
	405	207172_s_at,207173_x_at,236179_at,239286_at,239769_at,241780_at|1009	3.80648e-05	down	-2.94883	chr16q21	CDH11	cadherin 11, type 2, OB-cadherin (osteoblast)	Hs.116471
	406	209847_at|1015	1.69487e-09	up	2.33637	chr8q22.1	CDH17	cadherin 17, LI cadherin (liver-intestine)	Hs.591853
	407	215181_at,1569679_at|64405	4.2803e-13	up	2.56487	chr20q13.1	CDH22	cadherin 22, type 2	Hs.472861
	408	230157_at,1553166_at|64403	3.08273e-20	up	3.10193	chr14q11.2	CDH24	cadherin 24, type 2	Hs.155912
	409	204677_at|1003	1.55923e-07	down	-4.00581	chr16q22.1	CDH5	cadherin 5, type 2 (vascular endothelium)	Hs.76206
	410	239201_at,1552559_a_at,1554826_at|65061	7.21183e-12	up	3.39868	chr2q33.2	CDK15	cyclin-dependent kinase 15	Hs.348711
	411	203252_at|10263	2.27931e-09	down	-5.74835	chr11q13	CDK2AP2	cyclin-dependent kinase 2 associated protein 2	Hs.523835
	412	207143_at,224847_at,224848_at,224851_at,231198_at,235287_at,243000_at|1021	0.000775267	down	-2.34373	chr7q21-q22	CDK6	cyclin-dependent kinase 6	Hs.119882
	413	203198_at,228901_at,236023_at|1025	1.80571e-07	down	-2.31589	chr9q34.1	CDK9	cyclin-dependent kinase 9	Hs.150423
	414	207039_at,209644_x_at,211156_at|1029	7.36189e-21	up	6.28251	chr9p21	CDKN2A	cyclin-dependent kinase inhibitor 2A	Hs.512599
	415	218929_at|55602	0.00128912	down	-2.12143	chr4q35.1	CDKN2AIP	CDKN2A interacting protein	Hs.644077
	416	207530_s_at,236313_at|1030	0.00234284	up	2.76894	chr9p21	CDKN2B	cyclin-dependent kinase inhibitor 2B (p15, inhibits CDK4)	Hs.72901
	417	207230_at,227526_at,1563677_at|50937	0.000557855	up	2.0389	chr11q24.2	CDON	cell adhesion associated, oncogene regulated	Hs.38034
	418	212501_at|1051	0.000362388	down	-3.10071	chr20q13.1	CEBPB	CCAAT/enhancer binding protein (C/EBP), beta	Hs.719041
	419	1564352_at|27442	3.00258e-09	up	2.30915		CECR3	cat eye syndrome chromosome region, candidate 3 (non-protein coding)	Hs.517394
	420	1560255_at|414196	1.06129e-12	up	2.50173	chr10p14	CELF2-AS1	CELF2 antisense RNA 1	Hs.729598
	421	205165_at,40020_at|1951	5.77646e-06	up	2.53903	chr3p21.31	CELSR3	cadherin, EGF LAG seven-pass G-type receptor 3	Hs.631926
	422	212437_at|1059	0.000199001	down	-2.36145	chr20p13	CENPB	centromere protein B	Hs.516855
	423	222848_at|64105	5.22353e-05	up	3.15305	chr5q12.3	CENPK	centromere protein K	Hs.529778
	424	230860_at,1553158_at|84984	4.27811e-06	down	-2.51333	chr3q29	CEP19	centrosomal protein 19kDa	Hs.282800
	425	223815_at,225705_at,243206_at|90799	7.50906e-07	up	2.10205	chr17q23.3	CEP95	centrosomal protein 95kDa	Hs.569713
	426	221378_at|9350	3.09182e-11	up	2.6122	chr9p23-p22	CER1	cerberus 1, DAN family BMP antagonist	Hs.248204
	427	207209_at|1068	7.14147e-11	up	2.64343	chr18p11.32	CETN1	centrin 1	Hs.122511
	428	231172_at,1557866_at,1557867_s_at|286207	1.69421e-11	up	3.07584	chr9q34.11	CFAP157	cilia and flagella associated protein 157	Hs.652519
	429	224968_at|112942	8.38572e-09	down	-5.01556	chr2p16.1	CFAP36	cilia and flagella associated protein 36	Hs.264208
	430	221103_s_at,230152_at|55779	3.13115e-08	up	2.88616	chr3q13.2	CFAP44	cilia and flagella associated protein 44	Hs.584936
	431	1569172_a_at|402160	8.86194e-11	up	2.41326	chr4p16.3	CFAP99	cilia and flagella associated protein 99
	432	205382_s_at|1675	0.00342376	down	-2.10127	chr19p13.3	CFD	complement factor D (adipsin)	Hs.155597
	433	1556924_at|65072	5.31694e-11	up	2.22537	chr2q33	CFLAR-AS1	CFLAR antisense RNA 1	Hs.664613
	434	1558685_a_at|158960	1.67405e-09	up	2.67746	chrXq28	CH17-340M24.3	uncharacterized protein BC009467	Hs.553131
	435	206869_at|1101	2.03963e-09	up	2.10277	chr17q21.33	CHAD	chondroadherin	Hs.97220
	436	226194_at|283489	4.46219e-09	down	-3.39531	chr13q34	CHAMP1	chromosome alignment maintaining phosphoprotein 1	Hs.7542
	437	224932_at|400916	4.24943e-06	down	-3.93561	chr22q11.23	CHCHD10	coiled-coil-helix-coiled-coil-helix domain containing 10	Hs.66915
	438	217720_at|51142	2.35848e-07	down	-2.22991	chr7p11.2	CHCHD2	coiled-coil-helix-coiled-coil-helix domain containing 2	Hs.389996
	439	219492_at|26511	5.77618e-07	down	-3.35216	chr4q11	CHIC2	cysteine rich hydrophobic domain 2	Hs.335393
	440	208168_s_at|1118	0.0198959	up	2.12635	chr1q32.1	CHIT1	chitinase 1 (chitotriosidase)	Hs.201688
	441	218177_at,218178_s_at|57132	6.51664e-08	down	-2.95958	chr18p11.21	CHMP1B	charged multivesicular body protein 1B	Hs.656244
	442	202121_s_at|27243	1.22129e-08	down	-5.36119	chr19q	CHMP2A	charged multivesicular body protein 2A	Hs.12107
	443	219867_at|140578	1.36451e-05	up	4.08227	chr21q11.2	CHODL	chondrolectin	Hs.283725
	444	206149_at|63928	1.29542e-06	up	2.33223	chr16p12.2	CHP2	calcineurin-like EF-hand protein 2	Hs.178589
	445	221330_at|1129	1.57295e-14	up	3.15541	chr7q31-q35	CHRM2	cholinergic receptor, muscarinic 2	Hs.535891
	446	221357_at|1132	5.75811e-08	up	2.10938	chr11p12-p11.2	CHRM4	cholinergic receptor, muscarinic 4	Hs.248100
	447	221347_at|1133	1.32471e-13	up	3.16522	chr15q26	CHRM5	cholinergic receptor, muscarinic 5	Hs.584747
	448	207868_at|1135	9.26925e-08	up	2.01306	chr8p21	CHRNA2	cholinergic receptor, nicotinic alpha 2	Hs.57718
	449	210221_at,211587_x_at,211772_x_at|1136	6.17775e-18	up	2.42922	chr15q24	CHRNA3	cholinergic receptor, nicotinic alpha 3	Hs.89605
	450	221107_at|55584	4.61812e-10	up	2.06743	chr4p14	CHRNA9	cholinergic receptor, nicotinic alpha 9	Hs.272278
	451	203921_at,243478_at|9435	1.92898e-06	down	-3.47272	chr3q24	CHST2	carbohydrate (N-acetylglucosamine-6-O) sulfotransferase 2	Hs.8786
	452	208252_s_at,209834_at,32094_at|9469	0.0003033	up	2.00229	chr10q22.1	CHST3	carbohydrate (chondroitin 6) sulfotransferase 3	Hs.158304
	453	220446_s_at|10164	3.16995e-12	up	2.04292	chr16q22.2	CHST4	carbohydrate (N-acetylglucosamine 6-O) sulfotransferase 4	Hs.251383
	454	209666_s_at|1147	5.61695e-05	up	2.3949	chr10q24-q25	CHUK	conserved helix-loop-helix ubiquitous kinase	Hs.198998
	455	236378_at|130106	1.93503e-11	up	2.05635	chr2p23.3	CIB4	calcium and integrin binding family member 4	Hs.591579
	456	219398_at|63924	1.9717e-08	up	2.06224	chr3p25.3	CIDEC	cell death-inducing DFFA-like effector c	Hs.567562
	457	1554839_at|152302	4.90925e-10	up	2.24716	chr3p25.3	CIDECP	cell death-inducing DFFA-like effector c pseudogene	Hs.635072
	458	206227_at|8483	5.75416e-08	up	3.7195	chr15q22	CILP	cartilage intermediate layer protein, nucleotide pyrophosphohydrolase	Hs.442180
	459	239126_at,1552868_at|148046	4.27743e-10	up	2.09009	chr19p13.3	CIRBP-AS1	CIRBP antisense RNA 1	Hs.438829
	460	207980_s_at,209357_at,227287_at|10370	1.287e-12	down	-2.7862	chr6q23.3	CITED2	Cbp/p300-interacting transactivator, with Glu/Asp rich carboxy-terminal domain, 2	Hs.82071
	461	228625_at|163732	2.56073e-09	down	-2.6258	chr1p34.2|1p35-p34	CITED4	Cbp/p300-interacting transactivator, with Glu/Asp rich carboxy-terminal domain, 4	Hs.355820
	462	205516_x_at,211358_s_at,213976_at,213977_s_at|25792	2.69839e-07	down	-2.53532	chr9q34.1	CIZ1	CDKN1A interacting zinc finger protein 1	Hs.212395
	463	220332_at|10686	1.52672e-08	up	2.00051	chr3q28	CLDN16	claudin 16	Hs.251391
	464	221328_at|26285	3.44728e-13	up	2.30137	chr21q22.11	CLDN17	claudin 17	Hs.258589
	465	1552535_at,1554804_a_at,1554805_at|149461	3.70948e-08	up	2.02015	chr1p34.2	CLDN19	claudin 19	Hs.496270
	466	203953_s_at,203954_x_at|1365	2.50953e-08	down	-2.00302	chr7q11.23	CLDN3	claudin 3	Hs.647023
	467	202790_at|1366	0.000368581	down	-2.41415	chr17p13.1	CLDN7	claudin 7	Hs.513915
	468	219761_at|51267	7.09101e-08	up	4.25966	chr12p13.2	CLEC1A	C-type lectin domain family 1, member A	Hs.29549
	469	231802_at|10143	4.3219e-09	up	2.83288	chr16q23	CLEC3A	C-type lectin domain family 3, member A	Hs.177936
	470	1552410_at|165530	1.46689e-11	up	2.87543	chr2p13.3	CLEC4F	C-type lectin domain family 4, member F	Hs.681239
	471	1559194_a_at|440508	1.01045e-13	up	2.57046	chr19p13.2	CLEC4GP1	C-type lectin domain family 4, member G pseudogene 1	Hs.568222
	472	219529_at|9022	0.00148917	down	-4.46619	chr9q34.3	CLIC3	chloride intracellular channel 3	Hs.64746
	473	211031_s_at|7461	3.97953e-05	down	-2.02142	chr7q11.23	CLIP2	CAP-GLY domain containing linker protein 2	Hs.647018
	474	214683_s_at|1195	2.60738e-06	up	2.49602	chr2q33	CLK1	CDC like kinase 1	Hs.433732
	475	226834_at,228082_at|79827	0.00100331	down	-2.14081	chr11q24.1	CLMP	CXADR-like membrane protein	Hs.591949
	476	241483_at,1562587_at,1570239_a_at|116449	2.01457e-06	up	2.08727	chr4p16.1	CLNK	cytokine-dependent hematopoietic cell linker	Hs.678910
	477	202799_at|8192	1.2731e-07	down	-3.03409	chr19p13.3	CLPP	caseinolytic mitochondrial matrix peptidase proteolytic subunit	Hs.515092
	478	201640_x_at,211136_s_at|1209	9.35119e-11	down	-3.88523	chr19q13.3	CLPTM1	cleft lip and palate associated transmembrane protein 1	Hs.444441
	479	1555035_a_at,1555034_at,1555695_a_at|7401	1.68953e-10	up	2.24853	chr3q25	CLRN1	clarin 1	Hs.745448
	480	229777_at|119467	2.04628e-17	up	2.08944	chr10q26.2	CLRN3	clarin 3	Hs.242014
	481	208791_at,208792_s_at,222043_at,1559228_at|1191	1.76985e-07	down	-6.23789	chr8p21-p12	CLU	clusterin	Hs.436657
	482	1562443_at|134829	1.70023e-11	up	2.44057	chr6q22.31	CLVS2	clavesin 2	Hs.486361
	483	1566176_at|101927465	3.01499e-09	up	2.16948	chr13q22.3	CLYBL-AS1	CLYBL antisense RNA 1
	484	218111_s_at,241065_x_at|55907	1.25745e-06	down	-2.67282	chr12p12.1	CMAS	cytidine monophosphate N-acetylneuraminic acid synthetase	Hs.311346
	485	230942_at|116173	1.40259e-10	up	2.22412	chr14q11.2	CMTM5	CKLF-like MARVEL transmembrane domain containing 5	Hs.99272
	486	223699_at|84735	2.57786e-19	up	4.8891	chr18q22.3	CNDP1	carnosine dipeptidase 1 (metallopeptidase M20 family)	Hs.400613
	487	203951_at|1264	2.60671e-08	down	-2.55458	chr19p13.2-p13.1	CNN1	calponin 1, basic, smooth muscle	Hs.465929
	488	201445_at|1266	0.000129633	down	-2.82474	chr1p22-p21	CNN3	calponin 3, acidic	Hs.483454
	489	203239_s_at,211141_s_at,229143_at|4849	1.58029e-14	down	-2.66673	chr19q13.4	CNOT3	CCR4-NOT transcription complex subunit 3
	490	217931_at,228369_at,1552977_a_at,1556389_at|10695	2.28221e-06	down	-2.13203	chr6p21.1	CNPY3	canopy FGF signaling regulator 3	Hs.414099
	491	206586_at|1269	8.42707e-17	up	3.96229	chr1p36.11	CNR2	cannabinoid receptor 2	Hs.73037
	492	226751_at|25927	2.97486e-05	down	-2.11586	chr2p14	CNRIP1	cannabinoid receptor interacting protein 1	Hs.212885
	493	231463_at|124817	3.11845e-09	up	2.24676	chr17q21.31	CNTD1	cyclin N-terminal domain containing 1	Hs.12272
	494	219400_at|8506	6.52894e-11	up	2.59563	chr17q21	CNTNAP1	contactin associated protein 1	Hs.408730
	495	205229_s_at,1554241_at,1554242_a_at|1690	6.83316e-05	down	-2.24791	chr14q11.2-q13	COCH	cochlin	Hs.21016
	496	213190_at|91949	2.72461e-09	down	-2.80924	chr16p12.2	COG7	component of oligomeric golgi complex 7	Hs.185807
	497	205941_s_at,217428_s_at|1300	0.0147744	down	-2.3981	chr6q21-q22	COL10A1	collagen, type X, alpha 1	Hs.520339
	498	225664_at,231766_s_at,231879_at,233109_at,234951_s_at|1303	0.0156812	down	-2.18161	chr6q12-q13	COL12A1	collagen, type XII, alpha 1	Hs.101302
	499	203477_at|1306	8.14649e-05	down	-4.74751	chr9q21-q22	COL15A1	collagen, type XV, alpha 1	Hs.409034
	500	202310_s_at,202311_s_at,202312_s_at,217430_x_at,1556499_s_at|1277	9.88245e-06	down	-3.49484	chr17q21.33	COL1A1	collagen, type I, alpha 1	Hs.172928
	501	202403_s_at,202404_s_at,229218_at|1278	0.00656933	down	-2.39723	chr7q22.1	COL1A2	collagen, type I, alpha 2	Hs.489142
	502	225288_at,225292_at,225293_at,230603_at,1564008_at|85301	0.00356303	up	2.01092	chr9q32	COL27A1	collagen, type XXVII, alpha 1	Hs.494892
	503	201852_x_at,211161_s_at,215076_s_at,232458_at|1281	0.0158216	down	-2.27896	chr2q31	COL3A1	collagen, type III, alpha 1	Hs.443625
	504	211964_at,211966_at|1284	7.69641e-05	down	-2.38052	chr13q34	COL4A2	collagen, type IV, alpha 2	Hs.508716
	505	214602_at,229779_at,241565_at|1286	0.00690609	up	2.2937	chr2q35-q37	COL4A4	collagen, type IV, alpha 4	Hs.591645
	506	213110_s_at,234387_at|1287	0.0184335	up	2.05205	chrXq22	COL4A5	collagen, type IV, alpha 5	Hs.369089
	507	203325_s_at,212488_at,212489_at|1289	0.0034542	down	-2.10984	chr9q34.2-q34.3	COL5A1	collagen, type V, alpha 1	Hs.210283
	508	212091_s_at,212937_s_at,212938_at,212939_at,212940_at,213428_s_at,214200_s_at,216904_at|1291	2.26911e-05	down	-2.83098	chr21q22.3	COL6A1	collagen, type VI, alpha 1	Hs.474053
	509	209156_s_at,213290_at|1292	1.2191e-10	down	-12.9551	chr21q22.3	COL6A2	collagen, type VI, alpha 2	Hs.420269
	510	214587_at,221152_at,226237_at|1295	0.000111918	down	-4.32536	chr3q12.3	COL8A1	collagen, type VIII, alpha 1	Hs.740617///Hs.740613
	511	213622_at,232542_at|1298	9.54208e-09	up	2.15607	chr1p33-p32	COL9A2	collagen, type IX, alpha 2	Hs.418012
	512	204724_s_at|1299	8.32624e-05	down	-2.32079	chr20q13.3	COL9A3	collagen, type IX, alpha 3	Hs.716639
	513	230956_at,238701_x_at|399948	2.24936e-07	up	2.3078	chr11q23.1	COLCA1	colorectal cancer associated 1	Hs.729225
	514	207420_at|10584	3.71708e-10	up	2.14732	chr8q23-q24.1	COLEC10	collectin sub-family member 10 (C-type lectin)	Hs.176615
	515	221019_s_at,240397_x_at|81035	6.52131e-06	down	-2.56641	chr18p11.32	COLEC12	collectin sub-family member 12	Hs.464422
	516	226024_at|150684	3.89434e-05	down	-2.19379	chr2p15	COMMD1	copper metabolism (Murr1) domain containing 1	Hs.468702
	517	205713_s_at|1311	0.00146568	down	-2.19811	chr19p13.1	COMP	cartilage oligomeric matrix protein	Hs.1584
	518	201098_at,226256_at|9276	4.51657e-07	down	-2.16094	chr3q23	COPB2	coatomer protein complex subunit beta 2 (beta prime)	Hs.681616
	519	201264_at,220469_at|11316	5.62174e-09	down	-4.76191	chr19p13.11	COPE	coatomer protein complex subunit epsilon	Hs.10326
	520	217749_at|22820	1.26701e-09	down	-5.78156	chr3q21.3	COPG1	coatomer protein complex subunit gamma 1	Hs.518250
	521	225747_at|93058	2.53163e-09	up	2.20706	chr12q13.3	COQ10A	coenzyme Q10A	Hs.4096
	522	209083_at|11151	3.22786e-06	down	-3.13488	chr16p11.2	CORO1A	coronin, actin binding protein, 1A	Hs.415067
	523	1552301_a_at|84940	0.00550991	up	2.16762	chr17q11.2	CORO6	coronin 6	Hs.143046
	524	221059_s_at,224583_at,1556346_at|23406	1.21164e-06	down	-2.45162	chr16q24.1	COTL1	coactosin-like F-actin binding protein 1	Hs.289092///Hs.660628
	525	203880_at,1558346_at|10063	8.34828e-06	down	-2.76031	chr3q13.33	COX17	COX17 cytochrome c oxidase copper chaperone	Hs.534383
	526	238199_x_at|4514	7.80533e-05	up	2.06827		COX3	cytochrome c oxidase III
	527	202343_x_at,211025_x_at,213735_s_at,213736_at|1329	3.22277e-05	down	-2.06575	chr2q11.2	COX5B	cytochrome c oxidase subunit Vb	Hs.1342
	528	204570_at|1346	3.40665e-05	down	-4.58384	chr19q13.1	COX7A1	cytochrome c oxidase subunit VIIa polypeptide 1 (muscle)	Hs.421621
	529	202110_at,239252_at|1349	1.81163e-05	down	-2.06414	chrXq21.1	COX7B	cytochrome c oxidase subunit VIIb	Hs.522699
	530	201119_s_at|1351	5.62837e-06	down	-2.05981	chr11q12-q13	COX8A	cytochrome c oxidase subunit VIIIA (ubiquitous)	Hs.743989
	531	204846_at,227253_at,228143_at,1558034_s_at|1356	6.55757e-07	down	-2.2207	chr3q23-q25	CP	ceruloplasmin (ferroxidase)	Hs.558314
	532	206212_at|1358	1.79448e-14	up	2.82727	chr7q32	CPA2	carboxypeptidase A2 (pancreatic)	Hs.490038
	533	205624_at|1359	0.000448305	down	-2.25917	chr3q24	CPA3	carboxypeptidase A3 (mast cell)	Hs.646
	534	205832_at|51200	0.000260238	up	2.31462	chr7q32	CPA4	carboxypeptidase A4	Hs.93764
	535	205509_at|1360	3.93262e-16	up	2.72783	chr3q24	CPB1	carboxypeptidase B1 (tissue)	Hs.477891
	536	201116_s_at,201117_s_at|1363	1.08795e-05	down	-4.01701	chr4q32.3	CPE	carboxypeptidase E	Hs.75360
	537	219578_s_at,222903_s_at|64506	1.55324e-06	up	2.12056	chr15q25.2	CPEB1	cytoplasmic polyadenylation element binding protein 1	Hs.547988
	538	216223_at|1370	1.14877e-07	up	2.3393	chr3q29	CPN2	carboxypeptidase N, polypeptide 2	Hs.528368
	539	203633_at,203634_s_at,210687_at,210688_s_at|1374	2.48872e-14	down	-2.96956	chr11q13.2	CPT1A	carnitine palmitoyltransferase 1A (liver)	Hs.503043
	540	227860_at|56265	0.00860694	down	-2.12289	chr20p13	CPXM1	carboxypeptidase X (M14 family), member 1	Hs.659346
	541	202575_at|1382	0.000527817	down	-2.80504	chr1q21.3	CRABP2	cellular retinoic acid binding protein 2	Hs.405662
	542	220522_at,244403_at|23418	4.35216e-11	up	2.12337	chr1q31.3	CRB1	crumbs family member 1, photoreceptor morphogenesis associated	Hs.126135
	543	205984_at|1393	4.87685e-12	up	2.23381	chr5q13.3	CRHBP	corticotropin releasing hormone binding protein	Hs.115617
	544	205081_at|1396	0.000259561	down	-3.53531	chr14q32.33	CRIP1	cysteine-rich protein 1 (intestinal)	Hs.70327
	545	208978_at|1397	2.7543e-07	down	-4.89694	chr14q32.3	CRIP2	cysteine-rich protein 2	Hs.534309
	546	228318_s_at,241408_at|285464	6.18369e-08	up	3.25556	chr4p16.3	CRIPAK	cysteine-rich PAK1 inhibitor	Hs.26410
	547	207032_s_at,216314_at|167	2.27049e-11	up	2.42673	chr6p21.3	CRISP1	cysteine-rich secretory protein 1	Hs.109620
	548	207802_at|10321	1.04121e-08	down	-2.77179	chr6p12.3	CRISP3	cysteine-rich secretory protein 3	Hs.404466
	549	223475_at|83690	0.0180668	down	-2.20239	chr8q21.11	CRISPLD1	cysteine-rich secretory protein LCCL domain containing 1	Hs.436542
	550	202224_at,202225_at,202226_s_at|1398	1.69849e-06	down	-2.29329	chr17p13.3	CRK	v-crk avian sarcoma virus CT10 oncogene homolog	Hs.461896
	551	209283_at|1410	0.00276945	down	-2.67251	chr11q23.1	CRYAB	crystallin alpha B	Hs.53454
	552	223643_at,223644_s_at|1427	9.38237e-08	up	2.15285	chr3q27.3	CRYGS	crystallin gamma S	Hs.376209
	553	207085_x_at,210340_s_at,211286_x_at,211287_x_at|1438	1.17247e-12	down	-2.17551	chrXp22.32 and Yp11.3	CSF2RA	colony stimulating factor 2 receptor, alpha, low-affinity (granulocyte-macrophage)	Hs.520937
	554	1569696_at|402779	3.18389e-12	up	4.25204		CSMD2-AS1	CSMD2 antisense RNA 1	Hs.666207
	555	207951_at|1447	2.78667e-08	up	2.22663	chr4q21.1	CSN2	casein beta	Hs.2242
	556	207803_s_at|1448	4.52352e-13	up	2.54882	chr4q21.1	CSN3	casein kappa	Hs.54415
	557	1553871_at|255193	8.74291e-12	up	2.82072	chr19p13.3	CSNK1G2-AS1	CSNK1G2 antisense RNA 1	Hs.374717
	558	203575_at,224922_at|1459	8.67944e-06	down	-2.22231	chr16q21	CSNK2A2	casein kinase 2, alpha prime polypeptide	Hs.82201
	559	206224_at|1469	1.97012e-19	down	-6.71314	chr20p11.21	CST1	cystatin SN	Hs.123114
	560	201360_at,230343_at,237623_at|1471	0.0013059	down	-2.50152	chr20p11.21	CST3	cystatin C	Hs.304682
	561	220627_at|10047	2.21872e-09	up	2.13161	chr20p11.21	CST8	cystatin 8 (cystatin-related epididymal specific)	Hs.121602
	562	221121_at|54967	4.16622e-10	up	2.08767	chrXq26.3	CT55	cancer/testis antigen 55	Hs.272804
	563	1561413_at|101927096	5.83329e-12	up	2.99224	chr5q33.1	CTB-113P19.1	uncharacterized LOC101927096	Hs.571023
	564	233237_at,233238_s_at|101927115	1.61499e-13	up	2.75782	chr5q33.1	CTB-12O2.1	uncharacterized LOC101927115	Hs.549665
	565	1565909_at|105379181	3.815e-13	up	2.38525		CTB-49A3.2	uncharacterized LOC105379181	Hs.586216
	566	209101_at|1490	2.76149e-05	down	-5.25855	chr6q23.1	CTGF	connective tissue growth factor	Hs.410037
	567	200766_at|1509	0.000990761	down	-2.49619	chr11p15.5	CTSD	cathepsin D	Hs.654447
	568	205927_s_at|1510	8.6185e-06	up	2.73807	chr1q31	CTSE	cathepsin E	Hs.644082
	569	203078_at,203079_s_at|8453	4.92125e-05	down	-2.0228	chr10p11.21	CUL2	cullin 2	Hs.82919
	570	220275_at|50624	2.44373e-09	up	2.48231	chr10q26.13	CUZD1	CUB and zona pellucida-like domains 1	Hs.647182
	571	204470_at|2919	0.0151054	down	-2.80997	chr4q21	CXCL1	chemokine (C-X-C motif) ligand 1 (melanoma growth stimulating activity, alpha)	Hs.789
	572	209774_x_at,230101_at,1569203_at|2920	0.00964468	down	-2.34842	chr4q21	CXCL2	chemokine (C-X-C motif) ligand 2	Hs.75765
	573	207850_at|2921	0.0118802	down	-2.41389	chr4q21	CXCL3	chemokine (C-X-C motif) ligand 3	Hs.89690
	574	207852_at,214974_x_at,215101_s_at|6374	0.00140308	down	-3.76548	chr4q13.3	CXCL5	chemokine (C-X-C motif) ligand 5	Hs.89714
	575	206336_at|6372	0.00262607	down	-3.07459	chr4q13.3	CXCL6	chemokine (C-X-C motif) ligand 6	Hs.164021
	576	202859_x_at,211506_s_at|3576	0.000237421	down	-6.00587	chr4q13-q21	CXCL8	chemokine (C-X-C motif) ligand 8	Hs.624
	577	207008_at|3579	8.55662e-07	down	-2.60471	chr2q35	CXCR2	chemokine (C-X-C motif) receptor 2	Hs.846
	578	231377_at|158830	0.000335856	up	2.58033	chrXq13.1	CXorf65	chromosome X open reading frame 65	Hs.443936
	579	1564367_at|392459	1.27425e-10	up	2.13869	chrXp11.23	CXXC1P1	CXXC finger protein 1 pseudogene 1	Hs.562045
	580	203028_s_at,229445_at|1535	5.94624e-06	down	-2.80818	chr16q24	CYBA	cytochrome b-245, alpha polypeptide	Hs.513803
	581	203922_s_at,203923_s_at,217431_x_at,233538_s_at|1536	5.46405e-06	down	-2.46606	chrXp21.1	CYBB	cytochrome b-245, beta polypeptide	Hs.292356
	582	219565_at|57404	1.74598e-07	down	-2.05482	chr2q33.2	CYP20A1	cytochrome P450, family 20, subfamily A, polypeptide 1	Hs.446065
	583	205676_at|1594	9.08347e-08	up	4.08639	chr12q14.1	CYP27B1	cytochrome P450, family 27, subfamily B, polypeptide 1	Hs.524528
	584	216058_s_at|1557	1.36536e-08	up	2.85519	chr10q24	CYP2C19	cytochrome P450, family 2, subfamily C, polypeptide 19	Hs.282409
	585	214419_s_at,214420_s_at,214421_x_at,216025_x_at,216661_x_at,217558_at,220017_x_at|1559	1.71536e-08	up	2.39879	chr10q24	CYP2C9	cytochrome P450, family 2, subfamily C, polypeptide 9	Hs.282624
	586	205073_at|1573	0.00606455	up	2.05667	chr1p31.3-p31.2	CYP2J2	cytochrome P450, family 2, subfamily J, polypeptide 2	Hs.152096
	587	223385_at|29785	5.77877e-13	down	-3.55554	chr19q13.1	CYP2S1	cytochrome P450, family 2, subfamily S, polypeptide 1	Hs.98370
	588	205998_x_at,205999_x_at,208367_x_at,210726_at,231704_at|1576	1.42507e-07	up	2.36266	chr7q21.1	CYP3A4	cytochrome P450, family 3, subfamily A, polypeptide 4	Hs.728751
	589	207773_x_at,211440_x_at,211441_x_at,211442_x_at|64816	1.08785e-12	up	2.0049	chr7q21.1	CYP3A43	cytochrome P450, family 3, subfamily A, polypeptide 43	Hs.306220
	590	206539_s_at|66002	0.000512288	up	2.32268	chr19p13.1	CYP4F12	cytochrome P450, family 4, subfamily F, polypeptide 12	Hs.131459
	591	237395_at|199974	0.00580973	up	2.07674	chr1p33	CYP4Z1	cytochrome P450, family 4, subfamily Z, polypeptide 1	Hs.176588
	592	232494_at|1582	1.44637e-11	up	2.72978	chr3p22.1	CYP8B1	cytochrome P450, family 8, subfamily B, polypeptide 1	Hs.447793
	593	220813_at|57105	1.15896e-09	up	2.05492	chr13q14.2	CYSLTR2	cysteinyl leukotriene receptor 2	Hs.253706
	594	224707_at|84418	9.53648e-07	down	-3.35987	chr5q31.3	CYSTM1	cysteine-rich transmembrane module containing 1	Hs.529798
	595	1559470_at,1559471_s_at|266917	4.54004e-10	up	2.96089		D21S2088E	D21S2088E	Hs.145622
	596	225828_at,225832_s_at,225833_at,226640_at|221955	5.78001e-07	down	-2.05324	chr7p22.1	DAGLB	diacylglycerol lipase, beta	Hs.487498
	597	1562772_a_at|199699	5.97593e-09	up	2.19203	chr19p13.2	DAND5	DAN domain family member 5, BMP antagonist	Hs.331981
	598	206878_at|1610	2.51316e-09	up	2.28727	chr12q24	DAO	D-amino-acid oxidase	Hs.113227
	599	203890_s_at,203891_s_at,228681_x_at|1613	1.77021e-09	down	-3.53902	chr19p13.3	DAPK3	death-associated protein kinase 3	Hs.631844
	600	243355_at|101928243	1.03887e-11	up	2.82158	chr2q21.3	DARS-AS1	DARS antisense RNA 1
	601	224258_at|100169989	1.79861e-13	up	2.76854	chr2p15	DBIL5P2	diazepam binding inhibitor-like 5 pseudogene 2	Hs.606147
	602	1553946_at|117159	7.86968e-10	up	2.12606	chr12q13.1	DCD	dermcidin	Hs.350570
	603	220373_at,242764_at|54798	1.5071e-06	up	2.02234	chr4q31.3	DCHS2	dachsous cadherin-related 2	Hs.655664
	604	218774_at|28960	5.24191e-06	down	-2.01655	chr11q24.2	DCPS	decapping enzyme, scavenger	Hs.504249
	605	221266_s_at|81501	1.35348e-09	up	2.71816	chr8q23	DCSTAMP	dendrocyte expressed seven transmembrane protein	Hs.652230
	606	217973_at|51181	1.23255e-05	down	-2.39682	chr17q25.3	DCXR	dicarbonyl/L-xylulose reductase	Hs.9857
	607	218260_at,227472_at|79016	2.91887e-14	down	-2.89782	chr19p13.11	DDA1	DET1 and DDB1 associated 1	Hs.466154
	608	202262_x_at,214909_s_at,215537_x_at|23564	6.38099e-10	down	-2.45636	chr6p21.3	DDAH2	dimethylarginine dimethylaminohydrolase 2
	609	208674_x_at,208675_s_at|1650	1.91996e-08	down	-2.45407	chr1p36.1	DDOST	dolichyl-diphosphooligosaccharide--protein glycosyltransferase subunit (non-catalytic)	Hs.523145
	610	205168_at,225442_at,227561_at,235631_at|4921	1.28753e-06	down	-2.68112	chr1q23.3	DDR2	discoidin domain receptor tyrosine kinase 2	Hs.593833///Hs.275757
	611	223777_at|84771	2.95802e-11	up	3.42026	chr2q13	DDX11L2	DEAD/H (Asp-Glu-Ala-Asp/His) box helicase 11 like 2	Hs.592089///Hs.712940
	612	208151_x_at,208718_at,208719_s_at,213998_s_at,230180_at|10521	9.54102e-07	up	2.20271	chr22q13.1	DDX17	DEAD (Asp-Glu-Ala-Asp) box helicase 17	Hs.528305
	613	219945_at|29118	0.000558245	up	2.07605	chr11q24	DDX25	DEAD (Asp-Glu-Ala-Asp) box helicase 25	Hs.420263
	614	227485_at|203522	0.000135202	up	2.55531	chrXq26.3	DDX26B	DEAD/H (Asp-Glu-Ala-Asp/His) box polypeptide 26B	Hs.496829
	615	207814_at|1671	4.74362e-11	up	2.40676	chr8p23.1	DEFA6	defensin, alpha 6, Paneth cell-specific	Hs.711
	616	233221_at|117285	1.25967e-12	up	3.33283	chr20q11.21	DEFB118	defensin, beta 118	Hs.274124
	617	1568375_at,1568377_x_at|245937	1.20734e-05	up	2.27593	chr20q11.1	DEFB124	defensin, beta 124	Hs.381373
	618	1552998_at|245938	8.16303e-10	up	2.03145	chr20p13	DEFB125	defensin, beta 125	Hs.380220
	619	221080_s_at|79958	1.13204e-06	up	2.35832	chr19p13.3	DENND1C	DENN/MADD domain containing 1C	Hs.236449
	620	202860_at|9909	1.94201e-07	up	2.24753	chr1q21	DENND4B	DENN/MADD domain containing 4B	Hs.744878
	621	235365_at|494513	0.000141765	up	2.39565	chr2q31.2	DFNB59	deafness, autosomal recessive 59	Hs.87734
	622	203669_s_at|8694	0.000111471	down	-2.43956	chr8q24.3	DGAT1	diacylglycerol O-acyltransferase 1	Hs.521954
	623	1566235_at,1566236_at|25784	4.06571e-10	up	2.27223	chr22q11.21	DGCR12	DiGeorge syndrome critical region gene 12 (non-protein coding)	Hs.737683
	624	216349_at,227415_at,235952_at,240145_at,1553300_a_at|160851	2.39582e-05	up	2.42784	chr13q14.11	DGKH	diacylglycerol kinase, eta	Hs.733239
	625	238194_at|139189	9.40115e-16	up	4.34628	chrXp11.22	DGKK	diacylglycerol kinase, kappa	Hs.631770
	626	201790_s_at,201791_s_at|1717	0.000492549	down	-2.42685	chr11q13.4	DHCR7	7-dehydrocholesterol reductase	Hs.503134
	627	223138_s_at,223139_s_at,223140_s_at,1559039_at|170506	9.41245e-06	down	-2.16257	chr3q25.2	DHX36	DEAH (Asp-Glu-Ala-His) box polypeptide 36	Hs.446270
	628	217050_at,217245_at|10824	5.04667e-09	up	2.00602	chrXq21.33	DIAPH2-AS1	DIAPH2 antisense RNA 1	Hs.654372
	629	1562827_at|100628307	1.69737e-08	up	2.2076		DIO2-AS1	DIO2 antisense RNA 1	Hs.623865
	630	235005_at|115752	3.20752e-05	down	-2.53777	chr15q22.31	DIS3L	DIS3 like exosome 3'-5' exoribonuclease	Hs.446251
	631	1563511_at|401282	1.61479e-12	up	2.9716	chr6q26	DKFZp451B082	uncharacterized LOC401282	Hs.444817
	632	1569987_at|100874074	4.00909e-11	up	3.13183		DLEU7-AS1	DLEU7 antisense RNA 1	Hs.734030
	633	241839_at|100873930	4.38789e-08	up	2.03047	chrXq13.1	DLG3-AS1	DLG3 antisense RNA 1
	634	1560522_at|201477	5.95367e-08	up	2.01531	chr18p11.31	DLGAP1-AS3	DLGAP1 antisense RNA 3	Hs.627208
	635	1558630_at|101926987	2.85457e-13	up	2.01691		DLGAP4-AS1	DLGAP4 antisense RNA 1	Hs.647444
	636	215210_s_at|1743	1.65399e-07	down	-3.35362	chr14q24.3	DLST	dihydrolipoamide S-succinyltransferase (E2 component of 2-oxo-glutarate complex)	Hs.525459
	637	230882_at|285987	1.42949e-06	up	2.05377	chr7q21.3	DLX6-AS1	DLX6 antisense RNA 1	Hs.34969
	638	203881_s_at,207660_at,208086_s_at,234752_x_at|1756	0.00828431	up	2.76392	chrXp21.2	DMD	dystrophin	Hs.495912
	639	226926_at|93099	0.0342469	down	-3.32344	chr19q13.12	DMKN	dermokine	Hs.417795
	640	219166_at|55172	1.68098e-07	down	-4.84076	chr14q21.3	DNAAF2	dynein, axonemal, assembly factor 2	Hs.231761
	641	237804_at,1553159_at,1560416_at|8701	1.13056e-08	up	2.23771	chr7p21	DNAH11	dynein, axonemal, heavy chain 11	Hs.520245
	642	220636_at,221668_s_at|64446	2.27918e-11	up	2.02318	chr17q25	DNAI2	dynein, axonemal, intermediate chain 2	Hs.147472
	643	200664_s_at,200666_s_at|3337	9.38795e-05	down	-2.35666	chr19p13.2	DNAJB1	DnaJ (Hsp40) homolog, subfamily B, member 1	Hs.515210
	644	219861_at|55192	0.00111465	down	-2.28875	chr15q15.1	DNAJC17	DnaJ (Hsp40) homolog, subfamily C, member 17	Hs.511069
	645	225358_at,225359_at|131118	8.68725e-06	down	-2.13587	chr3q26.33	DNAJC19	DnaJ (Hsp40) homolog, subfamily C, member 19	Hs.230601
	646	232798_at,1554258_a_at|85479	8.73115e-10	up	2.984	chr8q13.1	DNAJC5B	DnaJ (Hsp40) homolog, subfamily C, member 5 beta	Hs.491885
	647	1552450_a_at|285126	9.7324e-11	up	2.63963	chr2p23.3	DNAJC5G	DnaJ (Hsp40) homolog, subfamily C, member 5 gamma	Hs.116303
	648	1557827_at|414245	1.48064e-11	up	4.22614	chr10q22.2	DNAJC9-AS1	DNAJC9 antisense RNA 1	Hs.661857
	649	209831_x_at,214992_s_at|1777	2.55637e-07	down	-2.21468	chr19p13.2	DNASE2	deoxyribonuclease II, lysosomal	Hs.118243
	650	229631_at,232240_at,242540_at,1560781_at|144132	1.66542e-09	up	2.17026	chr11p15.4	DNHD1	dynein heavy chain domain 1	Hs.720080
	651	228272_at|728489	5.29932e-10	down	-3.25111	chr9q34.3	DNLZ	DNL-type zinc finger	Hs.528581
	652	224825_at,234942_s_at|116092	4.68944e-10	down	-3.92122	chr20q13.12	DNTTIP1	deoxynucleotidyltransferase, terminal, interacting protein 1	Hs.472852///Hs.744057
	653	1562011_at|100506413	1.19168e-12	up	2.1001		DOCK4-AS1	DOCK4 antisense RNA 1	Hs.677513
	654	231062_at|100861541	7.6603e-07	up	2.31661	chr13q32.3	DOCK9-AS2	DOCK9 antisense RNA 2 (head to head)	Hs.344872
	655	207747_s_at,209690_s_at,209691_s_at|55715	7.23848e-07	down	-2.14154	chr16q21	DOK4	docking protein 4	Hs.279832
	656	219746_at,235357_at,236442_at,238532_at|8110	1.79076e-12	up	2.13279	chr14q24.2	DPF3	D4, zinc and double PHD fingers, family 3	Hs.162868
	657	1561618_at|101927591	2.17534e-12	up	3.48394	chr2q14.1	DPP10-AS3	DPP10 antisense RNA 3	Hs.553019
	658	207789_s_at,228546_at,1554796_at|1804	5.12408e-12	up	2.96367	chr7q36.2	DPP6	dipeptidyl-peptidase 6	Hs.490684///Hs.703229
	659	1557290_at|442523	1.83788e-08	up	2.17492	chr7q21.13	DPY19L2P4	DPY19L2 pseudogene 4	Hs.406964
	660	201430_s_at,201431_s_at,237292_at|1809	0.000547246	down	-2.1319	chr5q32	DPYSL3	dihydropyrimidinase-like 3	Hs.519659
	661	203258_at|10589	4.74992e-07	down	-4.80676	chr11q13.3	DRAP1	DR1-associated protein 1 (negative cofactor 2 alpha)	Hs.356742
	662	231133_at|92749	1.03726e-11	up	2.64623	chr2p23.3	DRC1	dynein regulatory complex subunit 1	Hs.393714
	663	208486_at|1816	2.79763e-08	up	2.25138	chr4p16.1	DRD5	dopamine receptor D5	Hs.380681
	664	207648_at,1556627_at,1569881_at|1821	2.22817e-11	up	2.79974	chrXq22	DRP2	dystrophin related protein 2	Hs.159291
	665	1562821_a_at|100506492	4.41315e-11	up	3.2639		DSCAM-AS1	DSCAM antisense RNA 1	Hs.667053
	666	1552467_at,1552468_a_at|259234	2.00135e-13	up	2.27083	chr21q22.13	DSCR10	Down syndrome critical region 10 (non-protein coding)	Hs.147695
	667	207258_at|10281	2.60896e-17	up	2.31941	chr21q22.2	DSCR4	Down syndrome critical region 4	Hs.744972
	668	230470_at|257203	3.39111e-10	up	2.01281	chr21q22.13	DSCR9	Down syndrome critical region 9 (non-protein coding)	Hs.505159
	669	243081_at,1556834_at,1556835_s_at|100652770	9.17127e-09	up	2.18888		DSG2-AS1	DSG2 antisense RNA 1	Hs.562766
	670	234107_s_at,1552718_at|92675	3.18469e-05	up	2.27817	chr20p11.23	DTD1	D-tyrosyl-tRNA deacylase 1	Hs.659442
	671	215732_s_at|113878	9.24707e-06	down	-2.17621	chr7q11.23	DTX2	deltex 2, E3 ubiquitin ligase	Hs.187058
	672	224966_s_at,230145_at|56931	4.18389e-09	down	-2.77486	chr19p13.3	DUS3L	dihydrouridine synthase 3-like	Hs.284297
	673	205761_s_at,205762_s_at|11062	1.33122e-14	down	-2.23647	chr7q22-q31	DUS4L	dihydrouridine synthase 4-like	Hs.97627
	674	209457_at|1847	0.000919638	down	-2.19158	chr10q25	DUSP5	dual specificity phosphatase 5	Hs.2128
	675	219990_at|79733	0.0127247	up	2.00761	chr11p15.1	E2F8	E2F transcription factor 8	Hs.523526
	676	219906_at|55096	0.000767044	up	2.27378	chr3p13	EBLN2	endogenous Bornavirus-like nucleoprotein 2	Hs.658858
	677	201323_at|10969	7.82658e-07	down	-2.42176	chr1p35-p33	EBNA1BP2	EBNA1 binding protein 2	Hs.346868
	678	203013_at|11319	1.59835e-09	down	-2.14046	chr10q22.3	ECD	ecdysoneless homolog (Drosophila)	Hs.631822
	679	209365_s_at|1893	0.00179765	down	-2.68681	chr1q21	ECM1	extracellular matrix protein 1	Hs.81071
	680	218225_at|51295	4.93793e-06	down	-2.89335	chr19p13.2	ECSIT	ECSIT signalling integrator	Hs.515146
	681	221399_at|60401	5.69157e-09	up	2.23053	chrXq12	EDA2R	ectodysplasin A2 receptor	Hs.302017
	682	218282_at|55741	3.90804e-07	down	-2.64791	chr20q11.22	EDEM2	ER degradation enhancer, mannosidase alpha-like 2	Hs.720177
	683	207379_at,225275_at,1558643_s_at|10085	0.0119435	down	-2.13223	chr5q14	EDIL3	EGF-like repeats and discoidin I-like domains 3	Hs.482730
	684	1568791_s_at|100505518	6.87868e-07	up	2.21994		EDNRB-AS1	EDNRB antisense RNA 1	Hs.742215
	685	204540_at|1917	1.41447e-11	down	-2.95489	chr20q13.3	EEF1A2	eukaryotic translation elongation factor 1 alpha 2	Hs.433839
	686	1558300_at,1558301_a_at|374786	2.98833e-13	up	2.26014	chr17q11.2	EFCAB5	EF-hand calcium binding domain 5	Hs.662411
	687	206580_s_at,209356_x_at|30008	3.13175e-05	down	-2.18723	chr11q13.1	EFEMP2	EGF containing fibulin-like extracellular matrix protein 2	Hs.731454
	688	217992_s_at,222483_at|79180	9.44463e-06	down	-2.18524	chr1p36.21	EFHD2	EF-hand domain family member D2	Hs.465374
	689	210132_at|1944	1.22056e-05	down	-2.20482	chr1q21-q22	EFNA3	ephrin-A3	Hs.516656
	690	1559311_at|643210	3.43464e-12	up	3.87994	chr9q34.3	EHMT1-IT1	EHMT1 intronic transcript 1	Hs.721002
	691	208669_s_at,208670_s_at,211698_at|23741	5.81225e-05	down	-3.66723	chr15q21.1	EID1	EP300 interacting inhibitor of differentiation 1	Hs.255973///Hs.714048
	692	1556248_at,1556249_a_at,1557212_at|440952	4.94101e-11	up	2.7977	chr3p22.1	EIF1B-AS1	EIF1B antisense RNA 1	Hs.660388
	693	208725_at,208726_s_at|8894	0.000492354	down	-2.1287	chr20q11.2	EIF2S2	eukaryotic translation initiation factor 2, subunit 2 beta, 38kDa	Hs.429180
	694	200023_s_at,200865_at,230479_at|8665	2.67972e-05	down	-2.06477	chr11p15.4	EIF3F	eukaryotic translation initiation factor 3, subunit F	Hs.516023
	695	208756_at|8668	7.63806e-06	down	-2.14434	chr1p34.1	EIF3I	eukaryotic translation initiation factor 3, subunit I	Hs.530096
	696	221539_at|1978	2.19651e-07	down	-4.94713	chr8p12	EIF4EBP1	eukaryotic translation initiation factor 4E binding protein 1	Hs.411641
	697	208624_s_at,208625_s_at|1981	2.8993e-05	down	-3.47645	chr3q27.1	EIF4G1	eukaryotic translation initiation factor 4 gamma, 1	Hs.433750
	698	201122_x_at,201123_s_at,213753_x_at|1984	8.55932e-18	down	-7.08615	chr17p13-p12	EIF5A	eukaryotic translation initiation factor 5A	Hs.534314
	699	208427_s_at,228260_at|1993	0.0145972	up	2.34637	chr9p21	ELAVL2	ELAV like neuron-specific RNA binding protein 2	Hs.166109
	700	231443_at|101927125	3.86382e-08	up	2.82157	chr7p22.3	ELFN1-AS1	ELFN1 antisense RNA 1
	701	218028_at,57163_at|64834	0.000178521	down	-2.61194	chr1p34.2	ELOVL1	ELOVL fatty acid elongase 1	Hs.25597
	702	218057_x_at,222504_s_at,227363_s_at|10328	1.61562e-05	down	-2.10229	chr16q24	EMC8	ER membrane protein complex subunit 8	Hs.173162
	703	209477_at|2010	7.95314e-06	down	-2.10214	chrXq28	EMD	emerin	Hs.522823
	704	204163_at|11117	1.2407e-15	down	-6.60517	chr2p23.3-p23.2	EMILIN1	elastin microfibril interfacer 1	Hs.63348
	705	204796_at,204797_s_at|2009	1.42678e-05	down	-2.32893	chr14q32	EML1	echinoderm microtubule associated protein like 1	Hs.12451
	706	203729_at|2014	7.31099e-08	down	-3.40607	chr19q13.3	EMP3	epithelial membrane protein 3	Hs.9999
	707	220559_at|2019	2.32212e-11	down	-2.36226	chr2q14.2	EN1	engrailed homeobox 1	Hs.271977
	708	207060_at|2020	7.23774e-07	up	2.37244	chr7q36	EN2	engrailed homeobox 2	Hs.134989
	709	223893_at,240586_at|10117	1.54227e-14	up	2.30473	chr4q13.3	ENAM	enamelin	Hs.667018
	710	201808_s_at,201809_s_at|2022	6.09005e-09	down	-2.17166	chr9q34.11	ENG	endoglin	Hs.76753
	711	220349_s_at,65635_at|64772	2.81276e-08	up	2.55359	chr17q25.3	ENGASE	endo-beta-N-acetylglucosaminidase	Hs.29288
	712	237314_at|219670	9.96378e-12	up	2.41042	chr10p12.1	ENKUR	enkurin, TRPC channel interacting protein	Hs.534486
	713	204844_at,204845_s_at|2028	2.26336e-05	down	-2.11299	chr4q25	ENPEP	glutamyl aminopeptidase (aminopeptidase A)	Hs.435765
	714	209392_at,210839_s_at|5168	0.00759575	down	-2.00542	chr8q24.1	ENPP2	ectonucleotide pyrophosphatase/phosphodiesterase 2	Hs.190977
	715	238245_at|339221	2.37238e-12	up	2.17869	chr17q25.3	ENPP7	ectonucleotide pyrophosphatase/phosphodiesterase 7	Hs.114084
	716	220119_at,220120_s_at,228256_s_at,1555038_at|64097	1.53698e-05	up	2.40699	chr5q21.3	EPB41L4A	erythrocyte membrane protein band 4.1 like 4A	Hs.584954
	717	210746_s_at|2038	1.92947e-10	up	2.47515	chr15q15-q21	EPB42	erythrocyte membrane protein band 4.2	Hs.368642
	718	231796_at,1554069_at|2046	7.42632e-13	up	2.81451	chr1p36.12	EPHA8	EPH receptor A8	Hs.283613
	719	202017_at|2052	0.00015215	down	-4.01345	chr1q42.1	EPHX1	epoxide hydrolase 1, microsomal (xenobiotic)	Hs.89649
	720	206318_at,206319_s_at|57119	1.19304e-07	up	2.30153	chr20q13.12	EPPIN	epididymal peptidase inhibitor	Hs.121084
	721	208156_x_at,232164_s_at,232165_at,234552_at,234555_at|83481	7.73661e-05	up	2.8205	chr8q24.3	EPPK1	epiplakin 1	Hs.743673
	722	202609_at|2059	0.00010675	down	-2.84321	chr12p12.3	EPS8	epidermal growth factor receptor pathway substrate 8	Hs.591160
	723	219404_at|79574	3.28022e-08	up	2.32554	chr1p13.3	EPS8L3	EPS8-like 3	Hs.485352
	724	208247_at|711	9.67444e-06	up	2.05976	chr3p14.3	ERC2-IT1	ERC2 intronic transcript 1	Hs.667161
	725	210158_at,235215_at|2072	1.10964e-11	up	2.11707	chr16p13.12	ERCC4	excision repair cross-complementation group 4	Hs.567265
	726	203643_at,230368_at|2077	7.24328e-11	down	-2.19705	chr19q13	ERF	Ets2 repressor factor	Hs.655969
	727	215257_at,216032_s_at,1558020_at|51614	0.00014205	down	-2.39774	chr20pter-q12	ERGIC3	ERGIC and golgi 3	Hs.472558
	728	208973_at|79033	9.66957e-06	down	-3.15798	chr1p32	ERI3	ERI1 exoribonuclease family member 3	Hs.731413
	729	1554978_at,1557679_at|619343	1.10286e-11	up	2.11941	chr8p23.3	ERICH1-AS1	ERICH1 antisense RNA 1	Hs.722154///Hs.667939
	730	240729_at|131831	2.77569e-11	up	3.65783	chr3q25.1	ERICH6	glutamate rich 6	Hs.147128
	731	222139_at|57612	3.9599e-06	up	4.06906	chr7q33	ERV3-2	endogenous retrovirus group 3, member 2
	732	1557914_s_at|100616104	2.28096e-07	up	3.07638	chr7p21.3	ERVFH21-1	endogenous retrovirus group FH21, member 1	Hs.655515
	733	1555880_at|405754	4.29773e-12	up	2.33362	chr6p24.1	ERVFRD-1	endogenous retrovirus group FRD, member 1	Hs.631996
	734	1570266_x_at|100616446	7.07481e-11	up	2.97047	chr4p15.2	ERVH-1	endogenous retrovirus group H, member 1	Hs.383006
	735	1557919_a_at|100289683	2.53409e-12	up	2.6089	chr6q12	ERVH-3	endogenous retrovirus group H, member 3	Hs.289232
	736	211614_at,1555742_at,1555743_s_at,1555753_x_at|51581	1.0337e-11	up	2.63447	chrYq11.223	ERVH-6	endogenous retrovirus group H, member 6	Hs.567221
	737	1553255_at|147664	6.25879e-07	up	2.07547	chr19q13.41	ERVV-1	endogenous retrovirus group V, member 1	Hs.44329
	738	1553352_x_at,1555299_s_at|30816	2.43159e-10	up	2.12162	chr7q21.2	ERVW-1	endogenous retrovirus group W, member 1
	739	1557000_at,1557002_x_at|339768	1.09893e-07	up	2.45667	chr2q37.3	ESPNL	espin-like	Hs.127724
	740	207981_s_at,209966_x_at|2104	0.044635	up	2.10307	chr1q41	ESRRG	estrogen-related receptor gamma	Hs.444225
	741	220134_x_at,221710_x_at,229998_x_at|55194	6.03995e-10	down	-3.08068	chr1p34.3	EVA1B	eva-1 homolog B (C. elegans)	Hs.87016
	742	240912_x_at|283673	9.62656e-09	up	3.99658	chr15q23	EWSAT1	Ewing sarcoma associated transcript 1	Hs.177927
	743	1552889_a_at|90332	4.12672e-09	up	2.31222	chr19q13.32	EXOC3L2	exocyst complex component 3-like 2	Hs.337557
	744	218695_at,58696_at,91682_at,91684_g_at|54512	3.28968e-05	down	-2.27604	chr8q24.3	EXOSC4	exosome component 4	Hs.632041
	745	203249_at,211310_at,32259_at,239197_s_at,239198_at|2145	2.07722e-08	up	2.46121	chr17q21.1-q21.3	EZH1	enhancer of zeste 1 polycomb repressive complex 2 subunit	Hs.194669
	746	203358_s_at|2146	3.08881e-05	up	2.43636	chr7q35-q36	EZH2	enhancer of zeste 2 polycomb repressive complex 2 subunit	Hs.444082
	747	208621_s_at,208622_s_at,208623_s_at,217230_at,217234_s_at|7430	8.18664e-07	down	-3.13067	chr6q25.3	EZR	ezrin	Hs.1041///Hs.487027
	748	230792_at|158584	0.000141279	up	2.34814	chrXp11.21	FAAH2	fatty acid amide hydrolase 2	Hs.496205///Hs.745495
	749	214816_x_at|91442	4.08118e-09	down	-2.35845	chr19q13.11	FAAP24	Fanconi anemia core complex associated protein 24	Hs.579899
	750	203980_at,235978_at|2167	0.0145123	down	-3.13783	chr8q21	FABP4	fatty acid binding protein 4, adipocyte	Hs.391561
	751	202535_at|8772	0.000469902	down	-2.40987	chr11q13.3	FADD	Fas (TNFRSF6)-associated via death domain	Hs.86131
	752	202218_s_at,243953_at|9415	1.17539e-10	down	-2.16528	chr11q12.2	FADS2	fatty acid desaturase 2	Hs.502745
	753	226767_s_at,227960_s_at|81889	3.74438e-06	down	-2.7161	chr16p13.3	FAHD1	fumarylacetoacetate hydrolase domain containing 1	Hs.513265
	754	220643_s_at|55179	3.13629e-06	down	-2.45979	chr3q22.3	FAIM	Fas apoptotic inhibitory molecule	Hs.173438
	755	222673_x_at,225361_x_at,225362_at|159090	6.34722e-06	up	2.10283	chrXq26.3	FAM122B	family with sequence similarity 122B	Hs.404706
	756	243292_at|388581	4.31101e-05	down	-2.24905	chr1p36.33	FAM132A	family with sequence similarity 132, member A	Hs.197613
	757	224001_at,236786_at,1557838_at|51059	4.0489e-16	up	2.34698	chr8q24.23	FAM135B	family with sequence similarity 135, member B	Hs.126024///Hs.662285
	758	243020_at,1558711_at|285512	1.09583e-06	up	2.39638	chr4q22.1	FAM13A-AS1	FAM13A antisense RNA 1	Hs.744957
	759	218518_at|51306	0.0013884	up	2.49453	chr5q31	FAM13B	family with sequence similarity 13, member B	Hs.567453
	760	235378_at,242608_x_at|145483	1.56438e-05	up	2.74388	chr14q24.3	FAM161B	family with sequence similarity 161, member B	Hs.550547
	761	209353_s_at,222095_s_at,231267_at|148753	6.38802e-10	up	2.05904	chr1q25.2	FAM163A	family with sequence similarity 163, member A	Hs.729631///Hs.400696
	762	223812_at|51252	7.35923e-08	up	2.25194	chr2q11.2	FAM178B	family with sequence similarity 178, member B	Hs.107922
	763	231117_at|90050	8.90024e-08	up	2.05459	chr14q32.12	FAM181A	family with sequence similarity 181, member A	Hs.525550
	764	1569887_a_at|286135	9.76036e-10	up	2.17957	chr8p12	FAM183CP	family with sequence similarity 183, member C, pseudogene	Hs.376840
	765	220150_s_at,1558523_at|79632	2.36348e-10	up	2.37168	chr6q22.31	FAM184A	family with sequence similarity 184, member A	Hs.443789
	766	236182_at,1556373_a_at|222234	0.00124208	up	2.69837	chr7q22.1	FAM185A	family with sequence similarity 185, member A	Hs.202543///Hs.651224
	767	224039_at|84070	1.73953e-06	up	2.14369	chr12q13.12	FAM186B	family with sequence similarity 186, member B	Hs.524406
	768	237827_at|100129969	6.5133e-14	up	3.83341	chr9p13.3	FAM205C	family with sequence similarity 205, member C
	769	238703_at,243750_x_at|85395	1.82408e-08	down	-3.08481	chr21q22.3	FAM207A	family with sequence similarity 207, member A	Hs.410830
	770	202915_s_at,202916_s_at|9917	1.67033e-06	down	-3.26261	chr1q25	FAM20B	family with sequence similarity 20, member B	Hs.5737
	771	236036_at|100506343	5.02155e-12	up	2.58519		FAM212B-AS1	FAM212B antisense RNA 1	Hs.485810
	772	239051_at|100421577	1.19116e-22	up	2.65225	chr10q11.23	FAM21EP	family with sequence similarity 21, member A pseudogene	Hs.712902
	773	225812_at|619208	6.91733e-10	down	-2.21064	chr6q21	FAM229B	family with sequence similarity 229, member B	Hs.591340
	774	1553388_at|221301	2.74991e-07	up	2.41323	chr6q22.1	FAM26D	family with sequence similarity 26, member D
	775	231639_at,1559812_at|101927944	1.3027e-08	up	2.18671	chr10q26.13	FAM53B-AS1	FAM53B antisense RNA 1
	776	227781_x_at|83723	1.78692e-06	down	-2.0743	chr16p11.2	FAM57B	family with sequence similarity 57, member B	Hs.558560
	777	226466_s_at|92002	2.27363e-08	down	-2.55455	chrXq28	FAM58A	family with sequence similarity 58, member A	Hs.496943
	778	1552383_at,1552384_a_at,1564112_at|149647	5.86431e-10	up	2.1023	chr1q32.3	FAM71A	family with sequence similarity 71, member A	Hs.129293
	779	1552526_at|196472	4.14903e-08	up	2.23797	chr12q23.1	FAM71C	family with sequence similarity 71, member C	Hs.591011
	780	1552839_at|161142	1.17682e-09	up	3.35395	chr14q23.3	FAM71D	family with sequence similarity 71, member D	Hs.412818
	781	241456_at,1558113_at|149297	3.03349e-09	up	2.26421	chr1q24.1	FAM78B	family with sequence similarity 78, member B	Hs.133029
	782	227756_at,241481_at|145773	6.45629e-10	up	2.02593	chr15q22.2	FAM81A	family with sequence similarity 81, member A	Hs.531168
	783	218074_at|51647	0.00411412	down	-2.0065	chr16q22.1	FAM96B	family with sequence similarity 96, member B	Hs.9825
	784	205189_s_at,242654_at,1559513_a_at|2176	7.9582e-12	up	2.29116	chr9q22.3	FANCC	Fanconi anemia complementation group C	Hs.494529
	785	231531_at|115795	4.01513e-09	up	2.11646	chr3p25.3	FANCD2OS	FANCD2 opposite strand	Hs.190413
	786	203564_at|2189	5.78506e-06	up	2.02457	chr9p13	FANCG	Fanconi anemia complementation group G	Hs.591084
	787	218397_at|55120	3.47697e-05	up	2.68582	chr2p16.1	FANCL	Fanconi anemia complementation group L	Hs.631890
	788	209955_s_at|2191	0.0171767	down	-2.15893	chr2q23	FAP	fibroblast activation protein alpha	Hs.654370
	789	220751_s_at,48030_i_at,48031_r_at|10826	8.06965e-10	up	2.5933	chr5q31-q32	FAXDC2	fatty acid hydroxylase domain containing 2	Hs.519694///Hs.713175
	790	203886_s_at|2199	0.000160956	down	-2.1468	chr3p25.1	FBLN2	fibulin 2	Hs.198862
	791	203088_at|10516	0.00110016	down	-2.09777	chr14q32.1	FBLN5	fibulin 5	Hs.332708
	792	202765_s_at,202766_s_at,235318_at|2200	0.0377316	down	-2.0424	chr15q21.1	FBN1	fibrillin 1	Hs.591133
	793	236852_at|286151	0.00010418	up	2.03722	chr8q22.2	FBXO43	F-box protein 43	Hs.339577
	794	223870_at|10517	5.01519e-10	up	2.34779	chr17p12	FBXW10	F-box and WD repeat domain containing 10	Hs.548021///Hs.592128
	795	221519_at|6468	3.14287e-07	down	-2.09659	chr10q24	FBXW4	F-box and WD repeat domain containing 4	Hs.500822
	796	204232_at,1554899_s_at|2207	5.99241e-06	down	-4.05485	chr1q23	FCER1G	Fc fragment of IgE, high affinity I, receptor for; gamma polypeptide	Hs.433300
	797	203240_at|8857	0.00768409	up	2.31917	chr19q13.1	FCGBP	Fc fragment of IgG binding protein	Hs.111732
	798	205237_at|2219	1.0986e-09	down	-2.50648	chr9q34	FCN1	ficolin (collagen/fibrinogen domain containing) 1	Hs.440898
	799	233353_at|90342	1.10742e-07	up	2.02282	chr2q11.2	FER1L5	fer-1-like family member 5
	800	209209_s_at,209210_s_at,214212_x_at|10979	5.03044e-05	down	-3.14156	chr14q22.1	FERMT2	fermitin family member 2	Hs.509343
	801	207260_at|54738	3.02876e-09	up	2.46322	chr2q36	FEV	FEV (ETS oncogene family)	Hs.234759
	802	205649_s_at,205650_s_at,231671_at|2243	5.55989e-13	up	2.52383	chr4q28	FGA	fibrinogen alpha chain	Hs.351593///Hs.612036
	803	1562691_at|101927075	3.33377e-09	up	2.50108	chr5p12	FGF10-AS1	FGF10 antisense RNA 1	Hs.617390
	804	221310_at,230231_at,230288_at,231523_at,233185_at|2259	9.62765e-11	up	2.04061	chr13q34	FGF14	fibroblast growth factor 14	Hs.508616///Hs.656892
	805	221374_at|8823	6.69164e-10	up	2.10706	chrXq13	FGF16	fibroblast growth factor 16	Hs.666364
	806	1557771_at,1560097_at,1563639_a_at,1563830_a_at,1564635_a_at,1563961_at|114827	3.92142e-10	up	2.23359	chr1p36.21	FHAD1	forkhead-associated (FHA) phosphopeptide binding domain 1	Hs.659997
	807	221007_s_at,227293_at,1554424_at|81608	7.81542e-09	down	-2.50196	chr4q12	FIP1L1	factor interacting with PAPOLA and CPSF1	Hs.624245///Hs.555109
	808	1558791_at|286467	8.36534e-08	up	2.28162	chrXq26.2	FIRRE	firre intergenic repeating RNA element	Hs.720385
	809	218034_at|51024	5.53812e-07	down	-3.7406	chr7q22.1	FIS1	fission, mitochondrial 1	Hs.423968
	810	219390_at,230728_at,235311_at|55033	8.19744e-07	down	-2.76766	chr7p14.3	FKBP14	FK506 binding protein 14	Hs.390838
	811	203391_at|2286	2.64352e-05	down	-2.21104	chr11q13.1-q13.3	FKBP2	FK506 binding protein 2	Hs.227729
	812	223667_at,224002_s_at,231130_at|51661	1.32843e-07	down	-2.24839	chr2q31.2	FKBP7	FK506 binding protein 7	Hs.410378
	813	223896_at|100131561	2.01568e-08	up	2.17721	chr13q32.3	FKSG29	FKSG29	Hs.721900
	814	212024_x_at,212025_s_at,222065_s_at|2314	1.08602e-06	down	-2.00101	chr17p11.2	FLII	flightless I actin binding protein	Hs.513984
	815	1557296_at|440101	3.11305e-09	up	2.10621	chr12q13.13	FLJ12825	uncharacterized LOC440101	Hs.350378
	816	234216_at,234627_at|400512	8.64454e-13	up	2.42759	chr16p12.1	FLJ21408	uncharacterized LOC400512
	817	1557466_at|441072	3.75531e-09	up	2.22304	chr5q11.2	FLJ31104	uncharacterized LOC441072
	818	1563969_at|401172	3.60408e-09	up	2.63459	chr5p15.31	FLJ33360	FLJ33360 protein	Hs.376760
	819	1560654_at|283011	3.06153e-15	up	2.6285	chr10q23.31	FLJ37201	tigger transposable element derived 2 pseudogene	Hs.679445
	820	1559441_s_at|651430	1.1751e-11	up	2.42354	chr4q35.2	FLJ38576	uncharacterized LOC651430	Hs.727796
	821	237659_at,1553464_at|286023	1.56551e-11	up	2.08407	chr7q32.3	FLJ40288	uncharacterized FLJ40288	Hs.671875
	822	244395_at|441441	0.000862926	up	2.0951	chr9q12	FLJ41455	uncharacterized LOC441441	Hs.494023
	823	244237_at|400926	1.47634e-10	up	2.25804	chr22q12.3	FLJ90680	FLJ90680 protein	Hs.143856
	824	200859_x_at,213746_s_at,214752_x_at|2316	4.24778e-08	down	-4.12174	chrXq28	FLNA	filamin A, alpha	Hs.195464
	825	210414_at|23769	1.64775e-11	up	2.73056	chr11q13.1	FLRT1	fibronectin leucine rich transmembrane protein 1	Hs.584876
	826	226079_at|114984	1.68781e-08	down	-2.00734	chr16p13.3	FLYWCH2	FLYWCH family member 2	Hs.534525
	827	206263_at|2329	1.2177e-10	up	2.68897	chr1q24.3	FMO4	flavin containing monooxygenase 4	Hs.386502
	828	202709_at|2331	0.000134059	down	-2.34647	chr1q32	FMOD	fibromodulin	Hs.519168
	829	212232_at,229272_at,235101_at,242472_x_at|23360	6.13995e-10	up	3.03852	chr11p11.2	FNBP4	formin binding protein 4	Hs.6834
	830	226930_at|84624	0.000938095	down	-3.1012	chr6q25	FNDC1	fibronectin type III domain containing 1	Hs.520525
	831	240837_at|163479	4.97122e-08	up	2.19138	chr1p13.3	FNDC7	fibronectin type III domain containing 7	Hs.258253
	832	1554801_at|408263	7.11768e-11	up	2.8879	chr5q33.3	FNDC9	fibronectin type III domain containing 9	Hs.437066
	833	202768_at|2354	0.0456765	up	2.21472	chr19q13.32	FOSB	FBJ murine osteosarcoma viral oncogene homolog B	Hs.590958
	834	206377_at|2295	0.000138897	down	-2.31145	chr6p25.3	FOXF2	forkhead box F2	Hs.484423
	835	220852_at|29018	8.54256e-10	up	2.86619	chr14q32.11	FOXN3-AS2	FOXN3 antisense RNA 2	Hs.673124
	836	214560_at,230422_at|2359	0.000453334	down	-2.06794	chr19q13.3-q13.4	FPR3	formyl peptide receptor 3	Hs.445466
	837	220819_at|79981	2.22512e-08	up	2.19275	chr6q27	FRMD1	FERM domain containing 1	Hs.266746
	838	210043_at,227964_at,1554903_at,1554905_x_at|83786	2.61043e-07	up	2.31919	chr11q13	FRMD8	FERM domain containing 8	Hs.578433
	839	236688_at|84443	3.76534e-23	up	3.09091	chrXq22	FRMPD3	FERM and PDZ domain containing 3
	840	213904_at,239097_at,1558414_at|23732	7.38654e-11	up	2.66422	chr9q31	FRRS1L	ferric-chelate reductase 1-like	Hs.587484///Hs.347537
	841	201564_s_at,210933_s_at|6624	1.28677e-06	down	-4.9082	chr7p22	FSCN1	fascin actin-bundling protein 1	Hs.118400
	842	220379_at|29999	3.02825e-08	up	2.89653	chr7q31.3	FSCN3	fascin actin-bundling protein 3, testicular	Hs.712692
	843	237222_at|123722	3.69332e-08	up	3.38513	chr15q25.2	FSD2	fibronectin type III and SPRY domain containing 2	Hs.719372
	844	211201_at|2492	4.46963e-09	up	2.75413	chr2p21-p16	FSHR	follicle stimulating hormone receptor	Hs.1428
	845	200748_s_at,214211_at|2495	1.37937e-05	down	-3.14574	chr11q13	FTH1	ferritin, heavy polypeptide 1	Hs.524910
	846	200959_at,215744_at,217370_x_at,231108_at,1565716_at,1565717_s_at|2521	0.000116839	down	-2.09848	chr16p11.2	FUS	FUS RNA binding protein	Hs.46894
	847	203988_s_at,1554930_a_at|2530	7.27733e-05	down	-2.12566	chr14q24.3	FUT8	fucosyltransferase 8 (alpha (1,6) fucosyltransferase)	Hs.597649
	848	221187_s_at|80199	1.10775e-07	down	-2.08339	chr19q13.33	FUZ	fuzzy planar cell polarity protein	Hs.288800
	849	231058_at|53828	4.23107e-12	up	2.55447	chr10q11.21	FXYD4	FXYD domain containing ion transport regulator 4	Hs.130497
	850	210220_at,238129_s_at|2535	2.86164e-11	down	-2.30657	chr17q21.31	FZD2	frizzled class receptor 2	Hs.142912
	851	213524_s_at|50486	0.000198558	down	-4.33112	chr1q32.2	G0S2	G0/G1 switch 2	Hs.432132
	852	206952_at,1555612_s_at|2538	6.15968e-12	up	2.35318	chr17q21	G6PC	glucose-6-phosphatase, catalytic subunit	Hs.212293///Hs.742566
	853	221453_at|57818	8.12851e-13	up	2.42729	chr2q24.3	G6PC2	glucose-6-phosphatase, catalytic, 2	Hs.283963
	854	202275_at|2539	0.0158927	down	-2.25151	chrXq28	G6PD	glucose-6-phosphate dehydrogenase	Hs.461047
	855	228466_at|126626	0.000436771	up	2.68409	chr1q21.3	GABPB2	GA binding protein transcription factor, beta subunit 2	Hs.15671
	856	208463_at,233437_at|2557	9.45119e-13	up	2.54899	chr4p12	GABRA4	gamma-aminobutyric acid (GABA) A receptor, alpha 4	Hs.248112
	857	207352_s_at,242344_at,1557122_s_at|2561	3.82441e-08	up	2.15325	chr5q34	GABRB2	gamma-aminobutyric acid (GABA) A receptor, beta 2	Hs.303527
	858	237621_at|101928869	3.96823e-12	up	2.39377	chr15q12	GABRG3-AS1	GABRG3 antisense RNA 1
	859	212889_x_at,212891_s_at,225495_x_at|90480	4.52205e-12	down	-2.62878	chr19p13.2	GADD45GIP1	growth arrest and DNA-damage-inducible, gamma interacting protein 1	Hs.515164
	860	1555645_at|100130322	2.31684e-07	up	2.51889	chr16q23.2	GAFA2	FGF-2 activity-associated protein 2	Hs.675726
	861	207466_at,214240_at|51083	8.49723e-06	down	-2.29189	chr11q13.3	GAL	galanin/GMAP prepropeptide	Hs.278959
	862	218313_s_at,222587_s_at|51809	0.000525504	down	-2.10568	chr4q31.1	GALNT7	polypeptide N-acetylgalactosaminyltransferase 7	Hs.548088
	863	33579_i_at|8484	2.34581e-15	up	3.24767	chr22q13.1	GALR3	galanin receptor 3	Hs.158353
	864	211934_x_at,214626_s_at|23193	8.85667e-07	down	-2.94978	chr11q12.3	GANAB	glucosidase, alpha; neutral AB	Hs.595071
	865	216165_at,223604_at,1563907_at|84253	1.8577e-07	up	2.44176	chr9q33.3	GARNL3	GTPase activating Rap/RanGAP domain-like 3	Hs.736053///Hs.29304
	866	238463_at,1556936_at|100506834	1.75705e-09	up	2.13557		GAS1RR	GAS1 adjacent regulatory RNA	Hs.553987
	867	204921_at|2622	6.28295e-09	up	2.0421	chr16q24.3	GAS8	growth arrest-specific 8	Hs.431792
	868	236118_at|100128893	2.62559e-08	up	2.1881	chr18q11.2	GATA6-AS1	GATA6 antisense RNA 1 (head to head)	Hs.514745
	869	208503_s_at,213018_at,214718_at,242634_at|57798	3.4101e-13	down	-2.93627	chr7q21-q22	GATAD1	GATA zinc finger domain containing 1	Hs.21145
	870	227321_at,1553971_a_at|352954	9.00397e-13	up	2.21452	chr7q22.1	GATS	GATS, stromal antigen 3 opposite strand	Hs.556063
	871	204867_at|2644	4.38245e-07	down	-2.32972	chr15q15	GCHFR	GTP cyclohydrolase I feedback regulator	Hs.631717
	872	235310_at|257144	7.31978e-06	up	2.28373	chr3q13.2	GCSAM	germinal center-associated, signaling and motility	Hs.49614
	873	202593_s_at,226214_at|51573	1.62111e-07	down	-3.02219	chr16p12-p11.2	GDE1	glycerophosphodiester phosphodiesterase 1	Hs.512607
	874	221314_at|2661	3.40832e-14	up	2.87855	chr5q31.1	GDF9	growth differentiation factor 9	Hs.25022
	875	208501_at,237403_at|8328	2.55515e-10	up	2.03772	chr9q34.13	GFI1B	growth factor independent 1B transcription repressor	Hs.553160
	876	214479_at,229936_at|2676	4.86565e-08	up	2.01154	chr5q31.1-q31.3	GFRA3	GDNF family receptor alpha 3	Hs.58042
	877	221199_at,234868_s_at|64096	4.43365e-12	up	2.08463	chr20p13-p12	GFRA4	GDNF family receptor alpha 4	Hs.302025
	878	217560_at,218114_at,45572_s_at,50277_at,1554670_at|26088	4.22443e-07	up	2.07596	chr22q13.31	GGA1	golgi-associated, gamma adaptin ear containing, ARF binding protein 1	Hs.499158
	879	1570125_at|102723099	2.44481e-09	up	3.05717	chr7q36.1	GHET1	gastric carcinoma proliferation enhancing transcript 1
	880	225576_at|116254	6.88702e-06	down	-3.51854	chr6q25.1	GINM1	glycoprotein integral membrane 1	Hs.438872
	881	1553044_at|84694	3.59168e-15	up	3.5597	chr6q15	GJA10	gap junction protein alpha 10	Hs.334499
	882	216579_at|127534	4.16007e-15	up	4.31117	chr1p34.3	GJB4	gap junction protein beta 4	Hs.351203
	883	221407_at|57369	2.06473e-17	up	2.86477	chr15q14	GJD2	gap junction protein delta 2	Hs.283816
	884	215430_at|2712	2.65621e-09	up	2.33668	chr4q13	GK2	glycerol kinase 2	Hs.98008
	885	238222_at|200504	3.13315e-09	up	2.97965	chr2p13.3	GKN2	gastrokine 2	Hs.16757
	886	1569886_a_at,1562888_at|112937	4.25204e-14	up	2.67359	chr11q25	GLB1L3	galactosidase beta 1 like 3	Hs.721382
	887	230360_at,232649_at|342035	1.75659e-07	up	2.04117	chr15q21.2	GLDN	gliomedin	Hs.526441
	888	208390_s_at,208391_s_at,208400_at,208401_s_at,211232_x_at|2740	6.4217e-10	up	2.16572	chr6p21	GLP1R	glucagon-like peptide 1 receptor	Hs.389103
	889	207462_at|2742	3.90899e-12	up	3.31503	chrXp22.2	GLRA2	glycine receptor alpha 2	Hs.2700
	890	221932_s_at|51218	7.3903e-06	down	-2.64997	chr14q32.13	GLRX5	glutaredoxin 5	Hs.744943
	891	210447_at,215794_x_at|2747	2.67215e-11	down	-4.67413	chrXq24-q25	GLUD2	glutamate dehydrogenase 2	Hs.368538
	892	206930_at,222083_at,231683_at|10249	9.3724e-11	up	2.92197	chr11q12.1	GLYAT	glycine-N-acyltransferase	Hs.145384
	893	204220_at|9535	8.01654e-05	down	-2.65451	chr19q13.2	GMFG	glia maturation factor, gamma	Hs.5210
	894	208000_at|2765	4.02936e-13	up	3.46703	chr8q24.3	GML	glycosylphosphatidylinositol anchored molecule like	Hs.661218
	895	1569616_at|647309	1.30937e-10	up	3.52331	chr3q28	GMNC	geminin coiled-coil domain containing	Hs.518490
	896	218070_s_at|29926	3.83864e-07	down	-2.83074	chr2q35	GMPPA	GDP-mannose pyrophosphorylase A	Hs.27059
	897	220108_at,243580_at|9630	3.51494e-11	up	2.14514	chr9q21	GNA14	guanine nucleotide binding protein (G protein), alpha 14	Hs.657795
	898	204762_s_at,204763_s_at,215912_at,231951_at|2775	2.39526e-07	up	2.44266	chr16q13	GNAO1	guanine nucleotide binding protein (G protein), alpha activating activity polypeptide O	Hs.644524
	899	200744_s_at,200745_s_at,200746_s_at|2782	2.06199e-07	down	-2.29317	chr1p36.33	GNB1	guanine nucleotide binding protein (G protein), beta polypeptide 1	Hs.430425
	900	200852_x_at|2783	7.4455e-05	down	-3.47395	chr7q22	GNB2	guanine nucleotide binding protein (G protein), beta polypeptide 2	Hs.185172
	901	204115_at,239942_at|2791	2.83085e-07	down	-3.68091	chr7q21	GNG11	guanine nucleotide binding protein (G protein), gamma 11	Hs.83381
	902	207987_s_at,235540_at|2796	3.32983e-08	up	2.5934	chr8p21-p11.2	GNRH1	gonadotropin releasing hormone 1	Hs.82963
	903	217771_at,1558248_at|51280	1.70881e-06	down	-2.85771	chr9q21.33	GOLM1	golgi membrane protein 1	Hs.494337
	904	207389_at|2811	2.27423e-07	up	2.268	chr17p13.2	GP1BA	glycoprotein Ib (platelet), alpha polypeptide	Hs.1472
	905	205929_at|10223	1.82504e-15	up	4.77968	chr1q24.1	GPA33	glycoprotein A33 (transmembrane)	Hs.651244
	906	1552501_a_at|151306	4.03425e-13	up	2.41807	chr2q35	GPBAR1	G protein-coupled bile acid receptor 1	Hs.160954
	907	217877_s_at,222452_s_at,1569320_at|60313	3.96805e-07	down	-2.11527	chr1p34.1	GPBP1L1	GC-rich promoter binding protein 1-like 1	Hs.238432
	908	208308_s_at|2821	4.4976e-05	down	-2.98226	chr19q13.1	GPI	glucose-6-phosphate isomerase	Hs.466471
	909	218799_at,235058_at|54707	2.72388e-06	down	-2.00262	chr1p36.11	GPN2	GPN-loop GTPase 2	Hs.14333///Hs.648440
	910	1553544_at|83550	9.99295e-15	up	2.25848	chrXq26.3	GPR101	G protein-coupled receptor 101	Hs.350569
	911	214558_at,1559603_at|2835	2.80062e-11	up	3.02466	chr13q12	GPR12	G protein-coupled receptor 12	Hs.123034
	912	239607_at,1553028_at|165829	5.11104e-14	up	2.01507	chr3q13.33	GPR156	G protein-coupled receptor 156	Hs.333358
	913	232195_at|57512	0.00486375	up	2.17082	chr10p12.1	GPR158	G protein-coupled receptor 158	Hs.499108
	914	207651_at|29909	0.0114777	up	2.31561	chr3q25.1	GPR171	G protein-coupled receptor 171	Hs.549152
	915	207183_at|2842	2.0554e-06	up	2.16411	chr12p12.3	GPR19	G protein-coupled receptor 19	Hs.657862
	916	221306_at,227769_at|2850	2.81911e-13	down	-2.03405	chr3p21-p14	GPR27	G protein-coupled receptor 27	Hs.591653
	917	221313_at|9293	5.34944e-13	up	5.04862	chr1q24	GPR52	G protein-coupled receptor 52	Hs.673850
	918	214655_at,1553507_a_at|2830	9.04859e-12	up	2.4982	chr6q21	GPR6	G protein-coupled receptor 6	Hs.46332
	919	224531_at|83873	1.2374e-13	up	2.05124	chr1p13.3	GPR61	G protein-coupled receptor 61	Hs.709782
	920	1554559_at|118442	4.19653e-19	up	3.68272	chr3p21.1	GPR62	G protein-coupled receptor 62	Hs.232213
	921	204793_at|9737	1.12479e-05	up	2.38873	chrXq22.1	GPRASP1	G protein-coupled receptor associated sorting protein 1	Hs.729265
	922	1552775_at|222545	1.42981e-09	up	2.85115	chr6q22.1	GPRC6A	G protein-coupled receptor, class C, group 6, member A	Hs.266745
	923	206747_at,1554541_a_at|9721	3.00879e-06	up	2.08807	chr10q11.22	GPRIN2	G protein regulated inducer of neurite outgrowth 2	Hs.523375
	924	217782_s_at|2873	1.88085e-08	down	-3.36633	chr17q25.3	GPS1	G protein pathway suppressor 1	Hs.268530
	925	201348_at,214091_s_at|2878	0.0105218	down	-2.878	chr5q33.1	GPX3	glutathione peroxidase 3	Hs.386793
	926	201106_at|2879	4.46723e-05	down	-2.95031	chr19p13.3	GPX4	glutathione peroxidase 4	Hs.433951
	927	213170_at|2882	6.19804e-05	down	-3.91145	chr1p32	GPX7	glutathione peroxidase 7	Hs.43728
	928	227628_at,228141_at|493869	9.24836e-05	down	-2.34134	chr5q11.2	GPX8	glutathione peroxidase 8 (putative)	Hs.289044
	929	224807_at,244808_at|57655	4.46981e-09	down	-2.94163	chr19q13.13	GRAMD1A	GRAM domain containing 1A	Hs.515351
	930	229616_s_at|196996	1.78821e-05	up	2.31343	chr15q23	GRAMD2	GRAM domain containing 2	Hs.596332
	931	220340_at,233977_at,243907_at|80000	6.11259e-14	up	2.37576	chr18q11.2	GREB1L	growth regulation by estrogen in breast cancer-like	Hs.149020
	932	218468_s_at,218469_at|26585	0.000195058	down	-5.50028	chr15q13.3	GREM1	gremlin 1, DAN family BMP antagonist	Hs.40098
	933	231977_at,1555267_at,1555268_a_at|2894	3.02069e-10	up	2.03798	chr10q22	GRID1	glutamate receptor, ionotropic, delta 1	Hs.530653
	934	212090_at|2907	2.43572e-05	down	-2.13874	chr8q24.3	GRINA	glutamate receptor, ionotropic, N-methyl D-aspartate-associated protein 1 (glutamate binding)	Hs.594634
	935	216481_at|80852	6.95645e-10	up	2.42621	chr3p24-p23	GRIP2	glutamate receptor interacting protein 2	Hs.517819
	936	208035_at|2916	9.68819e-15	up	3.46936	chr5q35	GRM6	glutamate receptor, metabotropic 6	Hs.248131
	937	200678_x_at,211284_s_at,216041_x_at|2896	0.00850127	down	-2.03413	chr17q21.32	GRN	granulin	Hs.514220
	938	207929_at|2925	2.37476e-10	up	2.66132	chrXp22.2	GRPR	gastrin-releasing peptide receptor	Hs.567282
	939	1559653_at,1559654_s_at|100874068	1.37509e-12	up	3.00155	chr13q34	GRTP1-AS1	GRTP1 antisense RNA 1	Hs.661837
	940	231992_x_at|493754	0.000438186	up	2.40217	chr7q11.21	GS1-124K5.11	RAB guanine nucleotide exchange factor (GEF) 1 pseudogene	Hs.741442
	941	239896_at|100289098	1.63255e-08	down	-2.03445	chr7q11.21	GS1-124K5.4	uncharacterized LOC100289098	Hs.662276
	942	230277_at|100289187	2.09554e-07	up	2.13278	chr7q22.1	GS1-259H13.2	transmembrane protein 225-like	Hs.729333
	943	242226_at|100288079	2.69688e-19	up	3.26347	chr1q25.3	GS1-279B7.1	microtubule-associated protein 1 light chain 3 beta pseudogene	Hs.131220
	944	213142_x_at,222150_s_at|54103	0.000121537	up	2.00755	chr7q11.23	GSAP	gamma-secretase activating protein	Hs.186649
	945	215659_at,219233_s_at,240701_at|55876	2.42995e-05	up	2.08786	chr17q12	GSDMB	gasdermin B	Hs.306777
	946	221072_at|57000	5.42819e-08	up	2.85899	chr9q33.2	GSN-AS1	GSN antisense RNA 1	Hs.522373
	947	215766_at|221357	1.18642e-11	up	2.50915	chr6p12.2	GSTA5	glutathione S-transferase alpha 5	Hs.646984
	948	205752_s_at|2949	1.63019e-08	up	2.60132	chr1p13.3	GSTM5	glutathione S-transferase mu 5	Hs.75652
	949	234791_at,1555676_s_at|219409	2.2657e-13	up	2.9859	chr13q12.2	GSX1	GS homeobox 1	Hs.351785
	950	202354_s_at,202355_s_at,202356_s_at|2962	2.49497e-10	down	-2.51424	chr19p13.3	GTF2F1	general transcription factor IIF subunit 1	Hs.68257
	951	203577_at|2968	0.000124761	down	-2.71796	chr6p21.3	GTF2H4	general transcription factor IIH subunit 4	Hs.485070
	952	232820_s_at,232821_at|149699	3.53605e-09	up	2.11097	chr20q13.12	GTSF1L	gametocyte specific factor 1-like	Hs.447626
	953	223928_s_at,233902_at,233953_at|9626	4.46536e-08	up	2.04834	chr3q13.1	GUCA1C	guanylate cyclase activator 1C	Hs.233363
	954	220506_at|2974	6.45213e-08	up	2.06648	chr13q14.3	GUCY1B2	guanylate cyclase 1, soluble, beta 2 (pseudogene)	Hs.411573
	955	200075_s_at,213621_s_at|2987	7.84088e-05	down	-2.46376	chr1q32-q41	GUK1	guanylate kinase 1	Hs.376933
	956	204805_s_at|8971	0.000796065	down	-2.6263	chr3q21.3	H1FX	H1 histone family, member X	Hs.75307
	957	220936_s_at,224301_x_at,225245_x_at,228213_at|55766	0.00447317	down	-2.02835	chr12p12.3	H2AFJ	H2A histone family, member J	Hs.524280
	958	206010_at|3026	3.6285e-12	up	2.29698	chr10q25.3	HABP2	hyaluronan binding protein 2	Hs.422542
	959	227471_at|57531	0.0009679	up	2.07065	chr6q16.3	HACE1	HECT domain and ankyrin repeat containing E3 ubiquitin protein ligase 1	Hs.434340
	960	206643_at,217521_at,237967_at|3034	0.000152702	up	2.51185	chr12q22-q24.1	HAL	histidine ammonia-lyase	Hs.190783
	961	220138_at|9421	2.20088e-12	up	2.29759	chr5q33	HAND1	heart and neural crest derivatives expressed 1	Hs.152531
	962	235420_at|404037	7.66863e-13	up	2.32422	chr19p13.1	HAPLN4	hyaluronan and proteoglycan link protein 4	Hs.367829
	963	203138_at|8520	0.00493224	down	-2.09316	chr2q31.2-q33.1	HAT1	histone acetyltransferase 1	Hs.632532
	964	213053_at,213054_at,36888_at|23354	3.05208e-09	up	2.2637	chr19q13.12	HAUS5	HAUS augmin like complex subunit 5	Hs.7426
	965	209116_x_at,211696_x_at,217232_x_at,1562981_at|3043	7.70171e-07	down	-4.93146	chr11p15.5	HBB	hemoglobin, beta	Hs.523443
	966	216063_at|3044	2.42622e-07	up	2.13299	chr11p15.5	HBBP1	hemoglobin, beta pseudogene 1	Hs.20205
	967	1570315_at|283902	3.46799e-09	up	2.97907	chr16q22.3	HCCAT5	hepatocellular carcinoma associated transcript 5 (non-protein coding)	Hs.382776
	968	218537_at,45714_at|54985	1.82096e-09	down	-2.93754	chr16p13.3	HCFC1R1	host cell factor C1 regulator 1 (XPO1 dependent)	Hs.423103
	969	1560767_at|285834	1.75992e-10	up	2.36466	chr6p21.33	HCG22	HLA complex group 22	Hs.207528
	970	1559050_at|253018	1.7434e-06	up	2.07599	chr6p21.33	HCG27	HLA complex group 27 (non-protein coding)	Hs.659818
	971	208018_s_at|3055	0.000165007	down	-2.56984	chr20q11-q12	HCK	HCK proto-oncogene, Src family tyrosine kinase	Hs.655210
	972	1560213_at|352990	2.33715e-09	up	2.52059	chr6p21.3	HCP5B	HLA complex P5B (non-protein coding)
	973	223345_at,223908_at,223909_s_at|55869	1.77195e-09	down	-2.55137	chrXq13	HDAC8	histone deacetylase 8	Hs.310536
	974	232680_at|154150	2.17886e-10	up	4.04973	chr6p22.3	HDGFL1	hepatoma derived growth factor-like 1	Hs.629246
	975	1553378_a_at|256957	7.49814e-12	up	2.21518	chr17q12	HEATR9	HEAT repeat containing 9	Hs.514820
	976	218450_at|50865	9.1685e-05	down	-2.37923	chr12p13.1	HEBP1	heme binding protein 1	Hs.642618
	977	211034_s_at,230216_at,244378_at,1553821_at,1557529_at,1561130_at|283450	1.02958e-07	up	2.04094	chr12q24.13	HECTD4	HECT domain containing E3 ubiquitin protein ligase 4	Hs.530943
	978	210331_at,215584_at,243163_at|23072	2.8155e-11	up	2.4623	chr7p13	HECW1	HECT, C2 and WW domain containing E3 ubiquitin protein ligase 1	Hs.164453
	979	227347_x_at|57801	3.46772e-05	down	-3.31718	chr1p36.33	HES4	hes family bHLH transcription factor 4	Hs.154029
	980	223572_at|57467	7.0144e-07	up	2.09659	chr3p22.1	HHATL	hedgehog acyltransferase-like	Hs.476041
	981	217427_s_at,1569560_at|7290	8.95014e-07	down	-3.37986	chr22q11.21	HIRA	histone cell cycle regulator	Hs.474206
	982	208527_x_at|8344	0.0131594	down	-2.00215	chr6p22.2	HIST1H2BE	histone cluster 1, H2be	Hs.534369
	983	210387_at,215779_s_at|8339	0.0001588	down	-3.27051	chr6p22.2	HIST1H2BG	histone cluster 1, H2bg	Hs.591809
	984	208546_x_at|8345	0.00385869	down	-2.52527	chr6p22.2	HIST1H2BH	histone cluster 1, H2bh	Hs.247815
	985	208523_x_at|8346	0.00227281	down	-2.03725	chr6p22.2	HIST1H2BI	histone cluster 1, H2bi	Hs.553506
	986	214616_at|8353	2.99665e-14	up	3.75868	chr6p22.2	HIST1H3E	histone cluster 1, H3e	Hs.443021
	987	208076_at|8360	1.32926e-05	up	2.82724	chr6p22.2	HIST1H4D	histone cluster 1, H4d	Hs.248179
	988	208894_at,210982_s_at|3122	0.00634363	down	-2.82364	chr6p21.3	HLA-DRA	major histocompatibility complex, class II, DR alpha	Hs.520048
	989	224615_x_at,230107_at,232209_x_at,1557148_at,1558561_at|81502	1.04483e-06	down	-2.01778	chr20q11.21	HM13	histocompatibility (minor) 13	Hs.373741
	990	209113_s_at,210719_s_at,213966_at|10362	1.60261e-06	down	-2.88215	chr19p13.3	HMG20B	high mobility group 20B	Hs.406534
	991	205822_s_at,221750_at|3157	6.41553e-05	down	-2.03006	chr5p14-p13	HMGCS1	3-hydroxy-3-methylglutaryl-CoA synthase 1 (soluble)	Hs.397729
	992	1557029_at|101927813	2.79976e-09	up	2.32846	chr5q34	HMMR-AS1	HMMR antisense RNA 1	Hs.726818
	993	218120_s_at,218121_at|3163	0.000439521	down	-2.02073	chr16p13.3	HMOX2	heme oxygenase 2	Hs.284279
	994	205313_at,208135_at|6928	8.484e-12	up	2.64115	chr17q12	HNF1B	HNF1 homeobox B	Hs.191144
	995	201376_s_at|3185	3.63032e-06	down	-2.29161	chr10q11.21	HNRNPF	heterogeneous nuclear ribonucleoprotein F	Hs.808
	996	219976_at,225792_at|51361	0.020283	up	2.13027	chr1p32.1	HOOK1	hook microtubule-tethering protein 1	Hs.378836
	997	237781_at,244442_at|150280	1.44253e-11	up	2.40849	chr22q12.2	HORMAD2	HORMA domain containing 2	Hs.120391
	998	244553_at,1564069_at,1564070_s_at|100316868	3.39806e-14	up	3.41047	chr7p15.2	HOTTIP	HOXA distal transcript antisense RNA	Hs.199486
	999	207397_s_at,207398_at,236681_at|3239	1.83877e-11	down	-2.08582	chr2q31.1	HOXD13	homeobox D13	Hs.152414
	1000	205462_s_at,212552_at|3241	3.04816e-08	down	-2.33732	chr2p25.1	HPCAL1	hippocalcin-like 1	Hs.580427
	1001	210013_at,39763_at|3263	7.73925e-13	up	2.16034	chr11p15.5-p15.4	HPX	hemopexin	Hs.426485
	1002	1566916_at,1566917_at|93668	2.74393e-10	up	2.35431	chr8q24.22	HPYR1	Helicobacter pylori responsive 1 (non-protein coding)	Hs.545218
	1003	212983_at|3265	0.00732125	down	-2.34295	chr11p15.5	HRAS	Harvey rat sarcoma viral oncogene homolog	Hs.37003
	1004	219983_at,219984_s_at|57110	0.00372555	down	-2.29821	chr3q29	HRASLS	HRAS-like suppressor	Hs.36761
	1005	219697_at|9956	2.18798e-05	up	2.25862	chr16p12	HS3ST2	heparan sulfate (glucosamine) 3-O-sulfotransferase 2	Hs.115830
	1006	228206_at|9951	0.00013069	up	2.32866	chr16p11.2	HS3ST4	heparan sulfate (glucosamine) 3-O-sulfotransferase 4	Hs.655275
	1007	200941_at,200942_s_at|3281	0.000105376	down	-2.03117	chr16q23.3	HSBP1	heat shock factor binding protein 1	Hs.250899
	1008	206294_at|3284	7.5128e-09	up	2.06503	chr1p13.1	HSD3B2	hydroxy-delta-5-steroid dehydrogenase, 3 beta- and steroid delta-isomerase 2	Hs.654399
	1009	202344_at,213756_s_at|3297	0.000123186	down	-2.33432	chr8q24.3	HSF1	heat shock transcription factor 1	Hs.530227
	1010	230718_at|124535	4.15096e-08	up	2.32237	chr17q22	HSF5	heat shock transcription factor family member 5	Hs.380061
	1011	200064_at,214359_s_at,1557910_at|3326	2.08341e-06	down	-3.6656	chr6p12	HSP90AB1	heat shock protein 90kDa alpha (cytosolic), class B member 1	Hs.509736
	1012	200598_s_at,200599_s_at,216449_x_at,216450_x_at|7184	1.89097e-05	down	-2.38482	chr12q24.2-q24.3	HSP90B1	heat shock protein 90kDa beta (Grp94), member 1	Hs.192374
	1013	202557_at,202558_s_at|6782	0.000127035	down	-2.44345	chr21q11	HSPA13	heat shock protein 70kDa family, member 13	Hs.352341
	1014	208814_at,208815_x_at,211015_s_at,211016_x_at|3308	2.5641e-07	down	-2.01724	chr5q31.1	HSPA4	heat shock 70kDa protein 4	Hs.731440///Hs.90093
	1015	211936_at,230031_at|3309	4.48244e-06	down	-2.42883	chr9q33.3	HSPA5	heat shock 70kDa protein 5 (glucose-regulated protein, 78kDa)	Hs.743241
	1016	117_at,213418_at|3310	2.61226e-06	down	-2.07735	chr1q23	HSPA6	heat shock 70kDa protein 6 (HSP70B')	Hs.654614///Hs.662180
	1017	201841_s_at|3315	0.0103071	down	-2.52871	chr7q11.23	HSPB1	heat shock 27kDa protein 1	Hs.520973
	1018	214767_s_at,226304_at|126393	3.99686e-13	up	2.82706	chr19q13.12	HSPB6	heat shock protein, alpha-crystallin-related, B6	Hs.534538///Hs.744178
	1019	1560636_a_at|100286989	1.13091e-07	up	2.387	chr1q23.2	HSPC081	uncharacterized LOC100286989	Hs.649555
	1020	201654_s_at,201655_s_at|3339	1.16585e-06	down	-3.25138	chr1p36.1-p34	HSPG2	heparan sulfate proteoglycan 2	Hs.562227
	1021	210799_at|3351	5.54546e-16	up	2.68814	chr6q13	HTR1B	5-hydroxytryptamine (serotonin) receptor 1B, G protein-coupled	Hs.123016
	1022	207404_s_at|3354	6.99797e-08	up	2.88696	chr6q14-q15	HTR1E	5-hydroxytryptamine (serotonin) receptor 1E, G protein-coupled	Hs.1611
	1023	221458_at|3355	1.43055e-09	up	2.42886	chr3p12	HTR1F	5-hydroxytryptamine (serotonin) receptor 1F, G protein-coupled	Hs.248136
	1024	216615_s_at,217002_s_at|3359	2.43784e-09	up	2.02971	chr11q23.1	HTR3A	5-hydroxytryptamine (serotonin) receptor 3A, ionotropic	Hs.413899
	1025	221084_at|9177	7.46409e-13	up	2.69363	chr11q23.1	HTR3B	5-hydroxytryptamine (serotonin) receptor 3B, ionotropic	Hs.241377
	1026	1553041_at|170572	6.38646e-09	up	2.55196	chr3q27.1	HTR3C	5-hydroxytryptamine (serotonin) receptor 3C, ionotropic	Hs.632579
	1027	1553706_at|203100	1.05993e-05	up	3.13507	chr8p11.22	HTRA4	HtrA serine peptidase 4	Hs.661014
	1028	226879_at|84329	3.83036e-07	up	2.69759	chr12q24.11	HVCN1	hydrogen voltage gated channel 1	Hs.334637
	1029	206855_s_at|8692	4.51709e-08	down	-2.31499	chr3p21.3	HYAL2	hyaluronoglucosaminidase 2	Hs.76873
	1030	220249_at|23553	3.16416e-06	up	2.496	chr7q31.3	HYAL4	hyaluronoglucosaminidase 4	Hs.28673
	1031	215142_at|25763	1.0478e-09	up	2.04616	chrXp21.1	HYPM	huntingtin interacting protein M	Hs.122959
	1032	202637_s_at,202638_s_at,215485_s_at|3383	1.96521e-08	down	-2.73821	chr19p13.3-p13.2	ICAM1	intercellular adhesion molecule 1	Hs.643447
	1033	208937_s_at|3397	1.9139e-05	down	-9.8284	chr20q11	ID1	inhibitor of DNA binding 1, dominant negative helix-loop-helix protein	Hs.504609
	1034	207826_s_at|3399	8.23919e-08	down	-5.14563	chr1p36.13-p36.12	ID3	inhibitor of DNA binding 3, dominant negative helix-loop-helix protein	Hs.76884
	1035	202471_s_at,214333_x_at|3421	0.000120032	down	-2.01304	chrXq28	IDH3G	isocitrate dehydrogenase 3 (NAD+) gamma	Hs.410197
	1036	1568638_a_at|169355	3.34021e-08	up	2.61801	chr8p11.21	IDO2	indoleamine 2,3-dioxygenase 2	Hs.676257
	1037	230172_at|122509	7.80946e-09	up	2.68155	chr14q32.12	IFI27L1	interferon, alpha-inducible protein 27-like 1	Hs.19414
	1038	214059_at,214453_s_at|10561	0.000943592	up	2.73783	chr1p31.1	IFI44	interferon-induced protein 44	Hs.82316
	1039	208344_x_at|3447	1.87324e-11	up	3.32658	chr9p22	IFNA13	interferon, alpha 13	Hs.37026///Hs.533471
	1040	208182_x_at|3448	5.97005e-20	up	2.86858	chr9p22	IFNA14	interferon, alpha 14	Hs.93907
	1041	211405_x_at|3451	1.29949e-10	up	3.11197	chr9p22	IFNA17	interferon, alpha 17	Hs.282276
	1042	211145_x_at|3452	2.71334e-09	up	2.28249	chr9p22	IFNA21	interferon, alpha 21	Hs.113211
	1043	207964_x_at|3441	4.83276e-08	up	2.42431	chr9p22	IFNA4	interferon, alpha 4	Hs.1510
	1044	208259_x_at|3444	1.58731e-08	up	2.3209	chr9p22	IFNA7	interferon, alpha 7	Hs.282274
	1045	1553574_at|338376	0.00341393	up	2.08755	chr9p21.3	IFNE	interferon, epsilon	Hs.682604
	1046	218100_s_at,222519_s_at,222520_s_at|55081	1.09342e-08	down	-2.73254	chr3q13.13	IFT57	intraflagellar transport 57	Hs.412196
	1047	230960_at,232037_at|9543	6.90048e-12	up	2.38035	chr15q22.3-q23	IGDCC3	immunoglobulin superfamily, DCC subclass, member 3	Hs.128292
	1048	202718_at|3485	8.30937e-09	down	-20.0415	chr2q35	IGFBP2	insulin like growth factor binding protein 2	Hs.438102
	1049	210095_s_at,212143_s_at|3486	3.91439e-07	down	-4.85551	chr7p12.3	IGFBP3	insulin like growth factor binding protein 3	Hs.450230
	1050	201508_at|3487	4.86516e-08	down	-4.28966	chr17q21.2	IGFBP4	insulin like growth factor binding protein 4	Hs.462998
	1051	203424_s_at,203425_s_at,203426_s_at,211958_at,211959_at,1555997_s_at|3488	6.74403e-06	down	-3.09464	chr2q35	IGFBP5	insulin like growth factor binding protein 5	Hs.607212
	1052	203851_at|3489	0.00702135	down	-2.67826	chr12q13	IGFBP6	insulin like growth factor binding protein 6	Hs.274313
	1053	217239_x_at|28425	3.17872e-14	down	-3.36621	chr14q32.33	IGHV3-47	immunoglobulin heavy variable 3-47 (pseudogene)
	1054	211642_at|28409	6.23569e-08	down	-2.3121	chr14q32.33	IGHV3-73	immunoglobulin heavy variable 3-73	Hs.547404
	1055	215906_at|243469	3.39457e-15	up	2.72545	chr6 C1|6 30.89 cM	Igk	immunoglobulin kappa chain complex	Mm.333124
	1056	211645_x_at|28937	0.000845281	down	-8.67714	chr2p12	IGKV1-17	immunoglobulin kappa variable 1-17	Hs.449609///Hs.649818
	1057	216207_x_at|28902	0.00046805	down	-4.63606	chr2p12	IGKV1D-13	immunoglobulin kappa variable 1D-13	Hs.390427
	1058	217378_x_at|28862	0.00116577	down	-5.6505	chr2q12-q14	IGKV1OR2-108	immunoglobulin kappa variable 1/OR2-108 (non-functional)
	1059	214777_at|28908	3.48013e-05	down	-9.10524	chr2p12	IGKV4-1	immunoglobulin kappa variable 4-1	Hs.449609///Hs.592929
	1060	217235_x_at,234366_x_at|3546	0.000196987	down	-3.13206	chr22q11.2	IGLV@	immunoglobulin lambda variable cluster	Hs.640434
	1061	217148_x_at|28815	1.51844e-05	down	-5.55245	chr22q11.2	IGLV2-14	immunoglobulin lambda variable 2-14	Hs.449585///Hs.625768///Hs.640434///Hs.729860///Hs.743939
	1062	216560_x_at|28803	6.71007e-08	down	-7.6643	chr22q11.2	IGLV3-10	immunoglobulin lambda variable 3-10	Hs.449585
	1063	215777_at|28785	1.92457e-17	down	-3.86738	chr22q11.2	IGLV4-60	immunoglobulin lambda variable 4-60	Hs.449575
	1064	233969_at|28773	5.06735e-07	down	-2.07686	chr22q11.2	IGLV9-49	immunoglobulin lambda variable 9-49	Hs.449585///Hs.674509
	1065	243027_at|150084	1.35359e-08	up	2.18387	chr21q22.2	IGSF5	immunoglobulin superfamily, member 5	Hs.422120
	1066	227295_at,235202_x_at,236249_at|121457	3.69767e-07	down	-2.42945	chr12q23.1	IKBIP	IKBKB interacting protein	Hs.252543
	1067	209575_at|3588	5.09808e-07	down	-3.2684	chr21q22.11	IL10RB	interleukin 10 receptor, beta	Hs.654593
	1068	204773_at,1552646_at|3590	5.85917e-05	up	2.0146	chr9p13	IL11RA	interleukin 11 receptor, alpha	Hs.591088
	1069	219255_x_at,224156_x_at,224361_s_at|55540	3.90579e-05	up	2.97862	chr3p21.1	IL17RB	interleukin 17 receptor B	Hs.654970
	1070	208200_at,210118_s_at|3552	0.0040367	down	-2.08984	chr2q14	IL1A	interleukin 1 alpha	Hs.1722
	1071	205067_at,39402_at|3553	3.95866e-05	down	-2.03995	chr2q14	IL1B	interleukin 1 beta	Hs.126256
	1072	221112_at|26280	4.62634e-13	up	3.61153	chrXq22	IL1RAPL2	interleukin 1 receptor accessory protein-like 2	Hs.675519
	1073	207526_s_at,210442_at,234066_at,242809_at|9173	1.60131e-10	up	2.3223	chr2q12	IL1RL1	interleukin 1 receptor-like 1	Hs.66
	1074	1559443_s_at|283888	5.63481e-09	up	2.01345	chr16p12.2	IL21R-AS1	IL21R antisense RNA 1	Hs.660935
	1075	206569_at|11009	0.000803036	down	-2.62147	chr1q32	IL24	interleukin 24	Hs.58831
	1076	204116_at|3561	8.58063e-07	down	-2.17921	chrXq13.1	IL2RG	interleukin 2 receptor, gamma	Hs.84
	1077	203828_s_at|9235	4.78399e-18	down	-11.5146	chr16p13.3	IL32	interleukin 32	Hs.943
	1078	207902_at,210744_s_at,211516_at,211517_s_at|3568	1.46766e-09	up	2.01693	chr3p26-p24	IL5RA	interleukin 5 receptor, alpha	Hs.68876
	1079	205207_at|3569	0.000116741	down	-3.11764	chr7p21	IL6	interleukin 6	Hs.654458
	1080	200052_s_at|3608	0.00474826	down	-2.35074	chr1q21.3	ILF2	interleukin enhancer binding factor 2	Hs.75117
	1081	235014_at|147727	7.93016e-12	down	-3.15461	chr19p13.2	ILF3-AS1	ILF3 antisense RNA 1 (head to head)	Hs.631616
	1082	221688_s_at|55272	3.88227e-05	down	-2.50501	chr15q24	IMP3	IMP3, U3 small nucleolar ribonucleoprotein	Hs.513043
	1083	212411_at|92856	7.38702e-08	down	-3.11428	chr2q21.1	IMP4	IMP4 homolog, U3 small nucleolar ribonucleoprotein	Hs.91579
	1084	203126_at|3613	0.0073257	down	-2.29893	chr18p11.2	IMPA2	inositol(myo)-1(or 4)-monophosphatase 2	Hs.743311
	1085	204465_s_at|9118	0.00398129	up	2.17611	chr10q24.33	INA	internexin neuronal intermediate filament protein, alpha	Hs.500916
	1086	205258_at|3625	3.13373e-06	down	-2.12414	chr2cen-q13	INHBB	inhibin beta B	Hs.1735
	1087	207687_at|3626	1.24787e-13	up	3.23763	chr12q13.1	INHBC	inhibin beta C	Hs.632722
	1088	227286_at|283899	2.52717e-05	down	-2.57997	chr16p11.2	INO80E	INO80 complex subunit E	Hs.434864
	1089	202794_at|3628	0.000353289	up	2.55798	chr2q32	INPP1	inositol polyphosphate-1-phosphatase	Hs.32309
	1090	204706_at|56623	1.00546e-05	up	2.16608	chr9q34.3	INPP5E	inositol polyphosphate-5-phosphatase E	Hs.120998
	1091	240841_at|84684	2.53149e-09	up	2.02758	chr14q13.2	INSM2	insulinoma-associated 2	Hs.62813
	1092	1563887_at|285905	4.41046e-10	up	2.24241	chr7q11.21	INTS4P1	integrator complex subunit 4 pseudogene 1	Hs.567827
	1093	214735_at|26034	0.000937989	up	2.17693	chr6q25.2	IPCEF1	interaction protein for cytohesin exchange factors 1	Hs.146100
	1094	233567_at|100873949	5.89639e-08	up	3.2034	chr1q32.1	IPO9-AS1	IPO9 antisense RNA 1
	1095	213447_at,221974_at,241834_at|3653	0.00106323	up	2.0787	chr15q11.2	IPW	imprinted in Prader-Willi syndrome (non-protein coding)	Hs.555970
	1096	206650_at|55721	7.86285e-07	down	-2.01496	chr1p36.11-p34.2	IQCC	IQ motif containing C	Hs.274356
	1097	1564300_at|101928999	3.45843e-08	up	2.53115	chr3p21.2	IQCF5-AS1	IQCF5 antisense RNA 1
	1098	238485_at|100506686	4.52576e-14	up	2.50479	chr15q23	IQCH-AS1	IQCH antisense RNA 1	Hs.656245
	1099	229538_s_at,241939_at,1569061_at,1569062_s_at|128239	1.9384e-07	up	2.80166	chr1q21.3	IQGAP3	IQ motif containing GTPase activating protein 3	Hs.591495
	1100	219618_at|51135	7.66869e-07	down	-2.22012	chr12q12	IRAK4	interleukin 1 receptor associated kinase 4	Hs.138499
	1101	230472_at|79192	9.27975e-06	down	-2.21372	chr5p15.3	IRX1	iroquois homeobox 1	Hs.424156
	1102	228404_at,228462_at|153572	0.000580162	down	-2.35585	chr5p15.33	IRX2	iroquois homeobox 2	Hs.282089
	1103	206104_at|3670	0.00339234	up	3.1837	chr5q11.1	ISL1	ISL LIM homeobox 1	Hs.505
	1104	207191_s_at|3671	3.58235e-10	down	-3.56275	chr15q23-q24	ISLR	immunoglobulin superfamily containing leucine-rich repeat	Hs.699822///Hs.745166
	1105	218893_at|79763	1.30589e-08	down	-3.21815	chr19q13.42	ISOC2	isochorismatase domain containing 2	Hs.467306
	1106	232707_at|91464	5.23952e-13	up	2.68799	chr22q12.3	ISX	intestine-specific homeobox	Hs.567637
	1107	223428_s_at,223429_x_at,223831_x_at,232142_at|57461	3.63381e-11	down	-2.04503	chr3q21.3	ISY1	ISY1 splicing factor homolog	Hs.512661
	1108	206766_at|8515	6.1542e-13	up	2.39595	chr1q21	ITGA10	integrin alpha 10	Hs.158237
	1109	201389_at|3678	1.88018e-05	down	-3.17296	chr12q11-q13	ITGA5	integrin alpha 5	Hs.505654
	1110	1560686_at|3681	9.49326e-08	up	2.1146	chr16p11.2	ITGAD	integrin alpha D	Hs.679163
	1111	202803_s_at,236988_x_at,1555349_a_at|3689	0.000677204	down	-2.06531	chr21q22.3	ITGB2	integrin, beta 2 (complement component 3 receptor 3 and 4 subunit)	Hs.375957
	1112	204989_s_at,204990_s_at,211905_s_at,214292_at,230704_s_at|3691	6.40373e-05	down	-2.28538	chr17q25	ITGB4	integrin beta 4	Hs.632226
	1113	204987_at|3698	4.63503e-13	up	2.74659	chr10p15	ITIH2	inter-alpha-trypsin inhibitor heavy chain 2	Hs.75285
	1114	221004_s_at|81618	4.33389e-10	down	-2.59561	chr2q37	ITM2C	integral membrane protein 2C	Hs.111577
	1115	240037_at|150771	1.03515e-07	up	2.50532	chr2q11.2	ITPRIPL1	inositol 1,4,5-trisphosphate receptor interacting protein-like 1	Hs.65009
	1116	207322_at,209297_at,209298_s_at,210713_at,35776_at,230042_at,1557279_at,1557280_s_at|6453	1.82943e-07	up	2.05264	chr21q22.1-q22.2	ITSN1	intersectin 1	Hs.160324///Hs.90221
	1117	240559_at|126123	3.33606e-14	up	2.21148	chr19q13.33	IZUMO2	IZUMO family member 2	Hs.414175
	1118	1561101_at|153469	9.01736e-09	up	2.10235	chr5q32	JAKMIP2-AS1	JAKMIP2 antisense RNA 1	Hs.184323
	1119	212592_at|3512	0.0363004	down	-4.14086	chr4q21	JCHAIN	joining chain of multimeric IgA and IgM	Hs.643431
	1120	227096_at|126119	1.05594e-07	down	-2.11901	chr19q13.33	JOSD2	Josephin domain containing 2	Hs.467151
	1121	201473_at|3726	0.000180983	down	-2.15785	chr19p13.2	JUNB	jun B proto-oncogene	Hs.25292
	1122	215046_at,230561_s_at,231252_at,239682_at,1554791_a_at|151050	3.55205e-06	up	3.0778	chr2q34	KANSL1L	KAT8 regulatory NSL complex subunit 1 like	Hs.591638
	1123	220950_s_at,223756_at,224318_s_at,1558652_at|55683	5.61092e-05	up	2.10288	chr2q11.2	KANSL3	KAT8 regulatory NSL complex subunit 3	Hs.516341
	1124	208564_at,239118_at|3737	1.23052e-05	up	2.14457	chr1p13	KCNA2	potassium channel, voltage gated shaker related subfamily A, member 2	Hs.248139
	1125	206762_at|3741	1.39183e-10	up	2.26067	chr12p13	KCNA5	potassium channel, voltage gated shaker related subfamily A, member 5	Hs.150208
	1126	211006_s_at,217637_at,231053_at,240869_at|3745	5.26828e-11	up	2.17883	chr20q13.2	KCNB1	potassium channel, voltage gated Shab related subfamily B, member 1	Hs.84244///Hs.633143
	1127	221095_s_at|9992	4.94948e-07	up	2.37578	chr21q22.12	KCNE2	potassium channel, voltage gated subfamily E regulatory beta subunit 2	Hs.736062
	1128	1552598_at|93107	2.42953e-14	up	3.21387	chr16q24.1	KCNG4	potassium channel, voltage gated modifier subfamily G, member 4	Hs.335877
	1129	210402_at,210403_s_at|3758	1.22497e-12	up	2.94208	chr11q24	KCNJ1	potassium channel, inwardly rectifying subfamily J, member 1	Hs.527830
	1130	205952_at,228127_at,235108_at|3777	3.03836e-10	up	2.02684	chr2p23	KCNK3	potassium channel, two pore domain subfamily K, member 3	Hs.645288///Hs.24040
	1131	1569763_at|101929328	5.82971e-18	up	3.17434	chr10q22.3	KCNMA1-AS1	KCNMA1 antisense RNA 1	Hs.664552
	1132	221125_s_at|27094	5.15498e-08	up	2.65386	chr3q26.3-q27	KCNMB3	potassium channel subfamily M regulatory beta subunit 3	Hs.591285
	1133	206573_at,228579_at,1557042_at|3786	6.09447e-14	up	2.93621	chr8q24	KCNQ3	potassium channel, voltage gated KQT-like subfamily Q, member 3	Hs.374023
	1134	207366_at|3787	3.20495e-07	up	5.19752	chr20q12	KCNS1	potassium voltage-gated channel, modifier subfamily S, member 1	Hs.117780
	1135	237273_at|157855	3.45571e-08	up	3.08371	chr8p11.23	KCNU1	potassium channel, subfamily U, member 1	Hs.13861
	1136	215736_at,220294_at|27012	3.66933e-12	up	2.18186	chr8q23.2	KCNV1	potassium channel, voltage gated modifier subfamily V, member 1	Hs.13285
	1137	219479_at|79070	0.000303949	down	-2.3312	chr13q33	KDELC1	KDEL (Lys-Asp-Glu-Leu) containing 1	Hs.408629
	1138	204017_at,207264_at,207265_s_at|11015	3.37646e-06	down	-2.12696	chr22q13.1	KDELR3	KDEL (Lys-Asp-Glu-Leu) endoplasmic reticulum protein retention receptor 3	Hs.745072
	1139	212348_s_at|23028	1.55239e-14	down	-2.89747	chr1p36.12	KDM1A	lysine (K)-specific demethylase 1A	Hs.591518
	1140	206077_at|3792	2.69388e-06	up	2.01502	chr7q33	KEL	Kell blood group, metallo-endopeptidase	Hs.368588
	1141	230055_at,241024_at|80759	2.07839e-06	up	2.06679	chr6q13	KHDC1	KH homology domain containing 1	Hs.433062///Hs.732094
	1142	215527_at|202559	4.17699e-11	up	3.10871	chr6q11.1	KHDRBS2	KH domain containing, RNA binding, signal transduction associated 2	Hs.519794
	1143	214294_at,214295_at|57235	4.14805e-05	up	2.56067		KIAA0485	uncharacterized LOC57235	Hs.604754
	1144	202220_at,230028_at|22889	1.47048e-05	up	2.23367	chr1q22	KIAA0907	KIAA0907	Hs.24656
	1145	232332_at|57481	6.42651e-08	up	2.13724	chrXq24	KIAA1210	KIAA1210	Hs.97594
	1146	214772_at,235486_at,244584_at|25758	5.65421e-05	up	2.13343	chr11p13	KIAA1549L	KIAA1549-like	Hs.502266
	1147	1564193_at|100652824	7.36228e-07	up	2.29186	chr2q33.1	KIAA2012	KIAA2012	Hs.686898
	1148	204411_at|23046	1.12931e-07	up	2.67707	chr1q32.1	KIF21B	kinesin family member 21B	Hs.169182
	1149	202183_s_at,216969_s_at|3835	1.1197e-06	down	-2.95946	chr16p11.2	KIF22	kinesin family member 22	Hs.612151
	1150	223926_at|84643	2.19211e-12	up	2.27819	chr17q22	KIF2B	kinesin family member 2B	Hs.226805///Hs.744513
	1151	205318_at,223933_at,229921_at|3798	6.32818e-13	up	2.31729	chr12q13.13	KIF5A	kinesin family member 5A	Hs.151219
	1152	216676_x_at|115653	4.17832e-08	up	3.69913	chr19q13.42	KIR3DL3	killer cell immunoglobulin-like receptor, three domains, long cytoplasmic tail, 3	Hs.645224
	1153	211389_x_at|3813	1.25221e-06	up	2.021	chr19q13.4	KIR3DS1	killer cell immunoglobulin-like receptor, three domains, short cytoplasmic tail, 1	Hs.743496
	1154	1553478_at|283165	2.62645e-15	up	2.74616	chr11q24.2	KIRREL3-AS3	KIRREL3 antisense RNA 3	Hs.730461
	1155	242517_at|84634	1.43872e-05	down	-2.00005	chr19p13.3	KISS1R	KISS1 receptor	Hs.208229
	1156	1552813_at,1552814_a_at|136259	2.57999e-10	up	2.41885	chr7q32.3	KLF14	Kruppel-like factor 14	Hs.125240
	1157	221302_at,231015_at|28999	5.51092e-10	up	2.01302	chr3q21.3	KLF15	Kruppel-like factor 15	Hs.272215
	1158	219371_s_at,226646_at|10365	3.82098e-07	down	-2.41794	chr19p13.11	KLF2	Kruppel-like factor 2	Hs.744182
	1159	208784_s_at,214383_x_at|116138	6.86869e-10	down	-2.73077	chr6p21.1	KLHDC3	kelch domain containing 3	Hs.412468
	1160	1553437_at,1556012_at|127707	5.2147e-15	up	2.21021	chr1p36.13	KLHDC7A	kelch domain containing 7A	Hs.406913
	1161	236285_at,1552639_at|113730	0.0055611	up	2.07808	chr22q13.33	KLHDC7B	kelch domain containing 7B	Hs.137007
	1162	219331_s_at,222871_at|55220	4.92539e-15	up	2.64416	chr1q32.1	KLHDC8A	kelch domain containing 8A	Hs.10414
	1163	238832_at,1553873_at|257240	3.71325e-10	up	2.76031	chrXp22.12	KLHL34	kelch-like family member 34	Hs.448572
	1164	214591_at,1553027_a_at|56062	4.50621e-12	up	2.24026	chrXq21.3	KLHL4	kelch-like family member 4	Hs.49075
	1165	219106_s_at,222827_s_at|10324	0.0329557	up	2.06507	chr2q31.1	KLHL41	kelch-like family member 41	Hs.50550
	1166	209792_s_at,215808_at|5655	0.0135548	down	-2.57877	chr19q13	KLK10	kallikrein related peptidase 10	Hs.275464
	1167	204582_s_at,204583_x_at,231629_x_at|354	3.95527e-13	up	2.61993	chr19q13.41	KLK3	kallikrein related peptidase 3	Hs.171995
	1168	224062_x_at,231782_s_at,233854_x_at,1555697_at,1555737_a_at|9622	1.05323e-10	up	2.8744	chr19q13.41	KLK4	kallikrein related peptidase 4	Hs.218366
	1169	244431_at|100144748	9.81953e-11	up	2.75937	chr10q23	KLLN	killin, p53-regulated DNA replication inhibitor	Hs.559820
	1170	223189_x_at,223190_s_at,226100_at|55904	0.000172621	down	-2.195	chr7q22.1	KMT2E	lysine (K)-specific methyltransferase 2E	Hs.592262
	1171	1564044_at|148930	1.0836e-11	up	2.71441	chr1p33	KNCN	kinocilin	Hs.350764
	1172	236275_at|84626	1.50573e-07	up	2.75759	chr7q36	KRBA1	KRAB-A domain containing 1	Hs.299560
	1173	1556796_at|100506275	3.23641e-09	up	2.91442	chr3p22.1	KRBOX1-AS1	KRBOX1 antisense RNA 1
	1174	218798_at,227587_at|65095	5.93167e-08	down	-2.01283	chr19p13.2	KRI1	KRI1 homolog	Hs.709967
	1175	204738_s_at,216713_at,34031_i_at,229785_at|889	7.19763e-09	down	-2.33217	chr7q21.2	KRIT1	KRIT1, ankyrin repeat containing	Hs.531987
	1176	204734_at|3866	0.00506291	up	2.19851	chr17q21.2	KRT15	keratin 15, type I	Hs.654570
	1177	241828_x_at|339240	1.16186e-09	up	2.32662	chr17p11.2	KRT17P5	keratin 17 pseudogene 5	Hs.420616
	1178	201596_x_at|3875	0.000333832	down	-2.37271	chr12q13	KRT18	keratin 18, type I	Hs.406013
	1179	207908_at|3849	5.35311e-06	up	6.21984	chr12q13.13	KRT2	keratin 2, type II	Hs.707
	1180	218963_s_at|25984	0.0419102	down	-2.10485	chr17q21.2	KRT23	keratin 23, type I	Hs.9029
	1181	207787_at|3884	2.43684e-08	up	2.28832	chr17q21.2	KRT33B	keratin 33B, type I	Hs.32950
	1182	216921_s_at|3886	5.13199e-09	up	2.11345	chr17q21.2	KRT35	keratin 35, type I	Hs.73082
	1183	207716_at|8687	4.50303e-15	up	2.56281	chr17q21.2	KRT38	keratin 38, type I	Hs.248188
	1184	231461_at|112802	1.22922e-07	up	2.38955	chr12q13.13	KRT71	keratin 71, type II	Hs.660007
	1185	237507_at,1553537_at|319101	5.66841e-15	up	2.83392	chr12q13.3	KRT73	keratin 73, type II	Hs.55410
	1186	207878_at|51350	3.76396e-07	up	3.65866	chr12q13.13	KRT76	keratin 76, type II	Hs.654392
	1187	209008_x_at|3856	2.37012e-05	down	-4.0024	chr12q13	KRT8	keratin 8, type II	Hs.533782
	1188	233158_at|3888	8.32521e-10	up	2.8977	chr12q13	KRT82	keratin 82, type II	Hs.134640
	1189	208188_at|3857	1.64124e-07	up	2.08747	chr17q21.2	KRT9	keratin 9, type I	Hs.654569
	1190	1560897_a_at|386678	8.50691e-15	up	3.13596	chr21q22.3	KRTAP10-11	keratin associated protein 10-11	Hs.58076
	1191	237853_x_at|386685	1.95674e-15	up	2.90904	chr21q22.3	KRTAP10-12	keratin associated protein 10-12	Hs.297526
	1192	1564803_at|337880	9.18009e-12	up	2.98062	chr21q22.1	KRTAP11-1	keratin associated protein 11-1	Hs.407654
	1193	220978_at,234880_x_at|81850	2.48955e-09	up	2.02263	chr17q21.2	KRTAP1-3	keratin associated protein 1-3	Hs.534495
	1194	1564921_at|140258	1.44946e-14	up	3.6719	chr21q22.1	KRTAP13-1	keratin associated protein 13-1	Hs.407653
	1195	233533_at|83895	1.3517e-14	up	3.57755	chr17q21.2	KRTAP1-5	keratin associated protein 1-5	Hs.534499
	1196	234680_at|83902	5.29724e-13	up	3.42975	chr17q21.2	KRTAP17-1	keratin associated protein 17-1	Hs.307009
	1197	234772_s_at|728279	1.66935e-08	up	2.20139	chr17q21.2	KRTAP2-2	keratin associated protein 2-2	Hs.650131
	1198	1555673_at|730755	9.29317e-10	up	2.14907	chr17q21.2	KRTAP2-3	keratin associated protein 2-3	Hs.406714
	1199	233537_at|83896	1.89343e-10	up	2.21223	chr17q21.2	KRTAP3-1	keratin associated protein 3-1	Hs.307027
	1200	224269_at|83755	6.28658e-17	up	4.78172	chr17q21.2	KRTAP4-12	keratin associated protein 4-12	Hs.572443
	1201	234671_at|85291	8.21379e-13	up	5.15934	chr17q21.2	KRTAP4-2	keratin associated protein 4-2	Hs.380165
	1202	234637_at|85289	1.02652e-10	up	3.31604	chr17q21.2	KRTAP4-5	keratin associated protein 4-5	Hs.514863
	1203	234683_at|81871	8.05657e-18	up	5.0109	chr17q21.2	KRTAP4-6	keratin associated protein 4-6	Hs.307014
	1204	234631_at|728224	2.73835e-07	up	2.08164	chr17q21.2	KRTAP4-8	keratin associated protein 4-8	Hs.307019
	1205	234685_x_at|100132386	2.74526e-11	up	2.87644	chr17q21.2	KRTAP4-9	keratin associated protein 4-9	Hs.307018
	1206	208532_x_at|57830	6.69915e-13	up	2.98173	chr11q13.4	KRTAP5-8	keratin associated protein 5-8	Hs.445245
	1207	214517_at|3846	1.80213e-12	up	2.19056	chr11q13.5	KRTAP5-9	keratin associated protein 5-9	Hs.709220
	1208	1564960_at|337878	2.21482e-09	up	2.69373	chr21q22.11	KRTAP7-1	keratin associated protein 7-1 (gene/pseudogene)	Hs.407656
	1209	1564974_at|337879	4.71946e-12	up	2.72339	chr21q22.1	KRTAP8-1	keratin associated protein 8-1	Hs.407655
	1210	233640_x_at|85280	1.47542e-12	up	4.13584	chr17q21.2	KRTAP9-4	keratin associated protein 9-4	Hs.528700
	1211	228557_at,1554699_at|91133	0.000731751	up	2.06281	chr18p11.31	L3MBTL4	l(3)mbt-like 4 (Drosophila)	Hs.128279
	1212	207816_at|3906	5.50195e-12	up	2.72234	chr12q13	LALBA	lactalbumin, alpha-	Hs.72938
	1213	205116_at,213519_s_at,216839_at,216840_s_at|3908	1.69879e-07	down	-2.16216	chr6q22-q23	LAMA2	laminin, alpha 2	Hs.200841
	1214	201505_at,211651_s_at|3912	0.000323121	down	-2.61541	chr7q22	LAMB1	laminin, beta 1	Hs.650585
	1215	209270_at|3914	0.00158381	down	-2.04232	chr1q32	LAMB3	laminin, beta 3	Hs.497636
	1216	223009_at|55004	9.51547e-06	down	-2.26541	chr11q13.4	LAMTOR1	late endosomal/lysosomal adaptor, MAPK and MTOR activator 1	Hs.731528
	1217	218291_at|28956	2.53415e-10	down	-4.54779	chr1q22	LAMTOR2	late endosomal/lysosomal adaptor, MAPK and MTOR activator 2	Hs.632483
	1218	224890_s_at|389541	4.93967e-07	down	-2.75339	chr7q22.1	LAMTOR4	late endosomal/lysosomal adaptor, MAPK and MTOR activator 4	Hs.406520
	1219	211652_s_at,214461_at|3929	1.84414e-10	up	2.30206	chr20q11.23	LBP	lipopolysaccharide binding protein	Hs.154078
	1220	232196_at|150082	1.92396e-10	up	2.73112	chr21q22.2	LCA5L	Leber congenital amaurosis 5-like	Hs.517284
	1221	1559224_at,1559226_x_at|353135	3.07973e-18	up	5.89786	chr1q21.3	LCE1E	late cornified envelope 1E	Hs.250236
	1222	229049_at,1558007_s_at|100506655	2.47908e-10	up	2.18011		LCMT1-AS2	LCMT1 antisense RNA 2	Hs.657576
	1223	1559864_at|158062	1.71799e-09	up	2.80065	chr9q34.3	LCN6	lipocalin 6	Hs.522504
	1224	208885_at|3936	0.000249919	down	-2.14162	chr13q14.3	LCP1	lymphocyte cytosolic protein 1 (L-plastin)	Hs.381099
	1225	206945_at|3938	2.80268e-13	up	2.98939	chr2q21	LCT	lactase	Hs.551506
	1226	202067_s_at,202068_s_at,217005_at,217103_at,217173_s_at|3949	4.70414e-08	down	-2.37415	chr19p13.2	LDLR	low density lipoprotein receptor	Hs.713981///Hs.213289
	1227	1560181_at|100288122	4.05278e-15	up	2.08789	chr18p11.21	LDLRAD4-AS1	LDLRAD4 antisense RNA 1	Hs.646264
	1228	1552362_a_at|116842	1.19335e-07	up	3.08746	chr5q31.1	LEAP2	liver expressed antimicrobial peptide 2	Hs.337588
	1229	207409_at|3950	2.2524e-14	up	2.428	chr5q31.1	LECT2	leukocyte cell-derived chemotaxin 2	Hs.512580
	1230	221115_s_at|55891	3.49739e-09	up	2.60243	chr1q22	LENEP	lens epithelial protein	Hs.272399
	1231	232018_at|79165	1.43995e-12	down	-2.80166	chr19q13.4	LENG1	leukocyte receptor cluster (LRC) member 1	Hs.590974
	1232	207092_at|3952	3.41351e-06	up	2.04078	chr7q31.3	LEP	leptin	Hs.194236
	1233	201105_at|3956	2.41527e-05	down	-3.44347	chr22q13.1	LGALS1	lectin, galactoside-binding, soluble, 1	Hs.445351
	1234	220158_at|56891	7.76938e-14	up	3.21939	chr19q13.2	LGALS14	lectin, galactoside-binding, soluble, 14	Hs.24236
	1235	204272_at|3960	1.23929e-12	up	2.3427	chr19q13.2	LGALS4	lectin, galactoside-binding, soluble, 4	Hs.5302
	1236	239656_at|723809	6.87818e-10	up	2.40502		LHFPL3-AS2	LHFPL3 antisense RNA 2	Hs.124316
	1237	228422_at|375323	1.34556e-09	up	2.5916	chr3p25.3	LHFPL4	lipoma HMGIC fusion partner-like 4	Hs.56782
	1238	221670_s_at|8022	2.09851e-19	up	3.0072	chr9q34.3	LHX3	LIM homeobox 3	Hs.148427
	1239	1569469_a_at|431707	0.0142583	down	-2.07241	chr1p31.1	LHX8	LIM homeobox 8	Hs.403934
	1240	214045_at|11019	5.9325e-06	down	-2.23256	chr4p14	LIAS	lipoic acid synthetase	Hs.550502
	1241	206881_s_at|11026	1.3002e-09	down	-2.11006	chr19q13.4	LILRA3	leukocyte immunoglobulin-like receptor, subfamily A (without TM domain), member 3	Hs.113277
	1242	218850_s_at,222353_at,222762_x_at,234687_x_at,234743_at|8994	1.08546e-08	up	2.01744	chr3p21.3	LIMD1	LIM domains containing 1	Hs.193370
	1243	1559291_at,1559292_s_at,1559293_x_at,1563728_at|158035	2.68354e-10	up	2.40245	chr9p21	LINC00032	long intergenic non-protein coding RNA 32	Hs.201554
	1244	1553226_at|145978	1.61438e-05	up	2.12634	chr15q25.3	LINC00052	long intergenic non-protein coding RNA 52	Hs.350808
	1245	1560881_a_at|54089	2.71628e-13	up	2.47273	chr21q22.3	LINC00112	long intergenic non-protein coding RNA 112	Hs.98186
	1246	231491_at|54088	5.27401e-08	up	2.27511	chr21q21.3	LINC00113	long intergenic non-protein coding RNA 113	Hs.570434
	1247	228614_at|205251	7.56732e-06	down	-2.85695	chr2q13	LINC00116	long intergenic non-protein coding RNA 116	Hs.128499
	1248	1562034_at|727699	2.82031e-07	up	2.12323	chr21q22.3	LINC00163	long intergenic non-protein coding RNA 163	Hs.397403
	1249	1568849_at|727701	1.59465e-08	up	2.30952	chr21q22.3	LINC00165	long intergenic non-protein coding RNA 165	Hs.382029
	1250	237591_at,1563369_at|100287569	0.00133399	up	2.1236	chr12q24.22	LINC00173	long intergenic non-protein coding RNA 173	Hs.441601
	1251	235397_at|285908	4.59589e-09	up	2.6091	chr7q11.21	LINC00174	long intergenic non-protein coding RNA 174	Hs.50755
	1252	1552819_at|102723489	1.96151e-09	up	2.12042	chr21q22.3	LINC00205	long intergenic non-protein coding RNA 205	Hs.11637
	1253	1552955_at|83655	1.11223e-12	up	2.55295	chr8p23.1	LINC00208	long intergenic non-protein coding RNA 208	Hs.742430
	1254	1568854_at|100133205	6.34683e-06	up	2.15867	chr6p22.2	LINC00240	long intergenic non-protein coding RNA 240	Hs.526951
	1255	237088_at|64433	4.45125e-11	up	2.27907	chr7q36	LINC00244	long intergenic non-protein coding RNA 244	Hs.404170
	1256	1558423_at,1558425_x_at|349114	1.54471e-11	up	3.28178	chr7p14.1	LINC00265	long intergenic non-protein coding RNA 265	Hs.414183
	1257	240682_at|497634	6.41959e-09	up	2.51107	chr8q11.1	LINC00293	long intergenic non-protein coding RNA 293	Hs.406982
	1258	1553832_at|246704	1.9379e-09	up	2.32489	chr21q22.3	LINC00315	long intergenic non-protein coding RNA 315	Hs.171428
	1259	213703_at,1560659_at,1560661_x_at|150759	7.50581e-05	up	2.83113	chr2q11.2	LINC00342	long intergenic non-protein coding RNA 342	Hs.503463
	1260	1559543_at,1559544_s_at|100862704	2.91489e-10	up	2.48149	chr13q14.2	LINC00441	long intergenic non-protein coding RNA 441	Hs.374221
	1261	1569537_at|101928922	5.97888e-09	up	2.33635	chr13q12.13	LINC00463	long intergenic non-protein coding RNA 463	Hs.585620
	1262	1564281_at,1564282_a_at,1569923_s_at|285708	3.0068e-12	up	3.5021	chr5q21.2	LINC00491	long intergenic non-protein coding RNA 491	Hs.533011
	1263	1555187_at|104472718	1.20728e-11	up	2.5679	chr12q24.32	LINC00508	long intergenic non-protein coding RNA 508
	1264	1555786_s_at|645687	6.17216e-09	up	3.0251	chr14q22.3	LINC00520	long intergenic non-protein coding RNA 520	Hs.569345
	1265	1560198_at|283601	1.2218e-09	up	2.4927	chr14q32.2	LINC00523	long intergenic non-protein coding RNA 523	Hs.379802
	1266	1553708_at|84847	3.89316e-06	up	2.21642	chr7p12.3	LINC00525	long intergenic non-protein coding RNA 525	Hs.488236
	1267	232034_at,1554516_at,1554517_x_at|203274	8.70306e-08	up	2.07275	chr9q21.11	LINC00537	long intergenic non-protein coding RNA 537	Hs.741916///Hs.599821///Hs.744389
	1268	233661_at|100861544	3.44043e-09	up	2.73756	chr13q32.1	LINC00557	long intergenic non-protein coding RNA 557	Hs.48706
	1269	215738_at|100861554	1.08075e-11	up	2.48956	chr13q14.13	LINC00563	long intergenic non-protein coding RNA 563	Hs.90866
	1270	220904_at|80069	7.07416e-11	up	2.6652	chr6q27	LINC00574	long intergenic non-protein coding RNA 574	Hs.677182
	1271	232718_at|619351	5.57024e-11	up	2.59774	chr8p12	LINC00589	long intergenic non-protein coding RNA 589	Hs.566911
	1272	214839_at,1556046_a_at|157627	2.68157e-09	up	2.22525	chr8p23.1	LINC00599	long intergenic non-protein coding RNA 599	Hs.12513
	1273	1556505_at|100131366	1.11474e-09	up	2.65254	chr14q32.32	LINC00605	long intergenic non-protein coding RNA 605	Hs.147881
	1274	1564200_at|646324	2.67588e-07	up	2.02287	chr2q35	LINC00607	long intergenic non-protein coding RNA 607	Hs.655713
	1275	1555040_at|253128	5.69457e-11	up	3.0294	chr12p13.31	LINC00612	long intergenic non-protein coding RNA 612	Hs.408739
	1276	1558404_at|644242	0.00977042	up	2.05461	chr1p12	LINC00622	long intergenic non-protein coding RNA 622	Hs.515383
	1277	240902_at|283624	5.97476e-08	up	2.37485	chr14q11.2	LINC00641	long intergenic non-protein coding RNA 641	Hs.525210
	1278	1561728_a_at,1557657_a_at,1557656_at|400238	1.95239e-11	up	2.85395	chr14q32.12	LINC00642	long intergenic non-protein coding RNA 642	Hs.131037
	1279	220747_at|29075	9.39541e-15	up	2.65974	chr20p11.23	LINC00652	long intergenic non-protein coding RNA 652	Hs.584899
	1280	1554382_at|200261	2.82003e-09	up	2.48936	chr20p11.21	LINC00656	long intergenic non-protein coding RNA 656	Hs.352228
	1281	242683_at|400643	1.00281e-21	up	3.04866	chr18p11.31	LINC00668	long intergenic non-protein coding RNA 668	Hs.253920
	1282	215658_at,236001_at|100289255	2.58763e-09	up	2.14256	chr17p13.1-p12	LINC00675	long intergenic non-protein coding RNA 675	Hs.306721
	1283	232836_at|728450	3.85224e-23	up	3.20924	chr20p12.2	LINC00687	long intergenic non-protein coding RNA 687
	1284	1557369_a_at|285401	4.54518e-07	up	2.25993	chr3p14.2	LINC00698	long intergenic non-protein coding RNA 698	Hs.211125
	1285	1564209_at|282980	1.66788e-09	up	2.57105	chr10p15.3	LINC00700	long intergenic non-protein coding RNA 700	Hs.576810
	1286	1558660_at|100507059	2.03174e-09	up	2.08286	chr10p15.1	LINC00703	long intergenic non-protein coding RNA 703	Hs.158438
	1287	1560472_at|338588	7.01638e-20	up	3.23332	chr10p15.1	LINC00705	long intergenic non-protein coding RNA 705	Hs.121365
	1288	1555580_at,1569911_at|101927774	6.41788e-17	up	2.98486	chr8q24.21	LINC00824	long intergenic non-protein coding RNA 824	Hs.636656
	1289	240578_at|101929052	7.90964e-11	up	2.28023	chr10p12.1	LINC00836	long intergenic non-protein coding RNA 836
	1290	233562_at|84856	0.000440595	up	3.62323	chr10q11.21	LINC00839	long intergenic non-protein coding RNA 839	Hs.55977
	1291	1564178_at|283033	1.28607e-11	up	2.91597	chr10q11.21	LINC00841	long intergenic non-protein coding RNA 841	Hs.730228
	1292	238298_at|100507058	3.95855e-08	up	2.05115	chr10q21.2	LINC00845	long intergenic non-protein coding RNA 845
	1293	1556754_at|100132987	2.39495e-08	up	2.00436	chr10q22.3	LINC00856	long intergenic non-protein coding RNA 856	Hs.55047
	1294	237385_at|100506126	1.79062e-14	up	2.10188	chr10q26.11	LINC00867	long intergenic non-protein coding RNA 867
	1295	243954_at|285286	1.36559e-07	up	2.58131	chr3p14.2	LINC00877	long intergenic non-protein coding RNA 877
	1296	1556406_at|255025	3.91139e-16	up	2.84928	chr3q11.2	LINC00879	long intergenic non-protein coding RNA 879	Hs.130994
	1297	230780_at|730091	7.33596e-14	up	2.37092	chr3q25.31	LINC00886	long intergenic non-protein coding RNA 886	Hs.659905
	1298	1559648_at|100128420	3.86356e-11	up	2.37017	chrXq26.3	LINC00892	long intergenic non-protein coding RNA 892
	1299	1553658_at|150197	7.58066e-12	up	2.79157	chr22q11.21	LINC00896	long intergenic non-protein coding RNA 896	Hs.635544
	1300	241312_at|100996280	2.12594e-10	up	3.2432		LINC00911	long intergenic non-protein coding RNA 911	Hs.742397
	1301	1559579_at,1566526_at|283688	9.47079e-10	up	2.28059	chr15q25.1	LINC00927	long intergenic non-protein coding RNA 927	Hs.525933
	1302	1556452_a_at|283761	2.99097e-13	up	2.09858	chr15q26.1	LINC00928	long intergenic non-protein coding RNA 928	Hs.459288
	1303	1562972_at|503519	3.82039e-10	up	2.04315	chr15q11.2	LINC00929	long intergenic non-protein coding RNA 929	Hs.371380
	1304	1556768_at|100144604	5.24608e-09	up	2.87642	chr15q26.1	LINC00930	long intergenic non-protein coding RNA 930	Hs.245476
	1305	1564060_at|144742	1.16427e-14	up	2.29561	chr12q24.23	LINC00934	long intergenic non-protein coding RNA 934	Hs.524782
	1306	1558308_at,1569378_at|100292680	0.00270813	up	2.00282	chr12p13	LINC00942	long intergenic non-protein coding RNA 942	Hs.391695
	1307	231440_at|100507206	5.05664e-13	up	3.57172		LINC00943	long intergenic non-protein coding RNA 943	Hs.662298
	1308	243905_at,1560573_at,1560818_at,1560819_a_at|387895	3.93208e-05	up	2.35111	chr12q24.32	LINC00944	long intergenic non-protein coding RNA 944	Hs.534660
	1309	1558123_at,1569089_a_at,1569090_x_at,1564207_at,1564208_x_at|255031	1.95936e-09	up	2.17998	chr7p13	LINC00957	long intergenic non-protein coding RNA 957	Hs.633978///Hs.661253
	1310	229323_at|387723	2.41699e-07	up	2.44355	chr10q26.3	LINC00959	long intergenic non-protein coding RNA 959	Hs.127394
	1311	1557371_a_at|158376	3.66884e-12	up	3.3592	chr9p13.3	LINC00961	long intergenic non-protein coding RNA 961	Hs.302677
	1312	233135_at|100506527	1.98526e-10	up	2.53455		LINC01007	long intergenic non-protein coding RNA 1007	Hs.535863
	1313	234267_at,1556675_s_at,1557276_at,1557277_a_at|100507584	1.69386e-14	up	2.52662		LINC01016	long intergenic non-protein coding RNA 1016	Hs.547104
	1314	1559033_at|255167	2.67838e-09	up	2.13129	chr5p15.31	LINC01018	long intergenic non-protein coding RNA 1018	Hs.435515
	1315	1561251_at|285577	4.78732e-10	up	2.47843	chr5p15.33	LINC01019	long intergenic non-protein coding RNA 1019	Hs.582442
	1316	1560832_at|101927715	2.72018e-09	up	2.11551	chr18q23	LINC01029	long intergenic non-protein coding RNA 1029	Hs.737756
	1317	1563063_at|101927224	2.64189e-13	up	3.49427		LINC01049	long intergenic non-protein coding RNA 1049	Hs.385801
	1318	1557892_at,1557893_a_at|100144597	2.42581e-09	up	2.15601		LINC01056	long intergenic non-protein coding RNA 1056	Hs.636485
	1319	1561298_at|101927176	2.53076e-09	up	3.97244	chr13q22.3	LINC01069	long intergenic non-protein coding RNA 1069	Hs.116150
	1320	226369_at,241886_x_at,1556042_s_at|338799	9.55635e-09	up	2.12832	chr12q24.31	LINC01089	long intergenic non-protein coding RNA 1089	Hs.524804
	1321	1562214_at|151171	7.08803e-12	up	2.6794	chr2q37.3	LINC01107	long intergenic non-protein coding RNA 1107	Hs.652076
	1322	1570155_at|101926978	1.33619e-11	up	3.58268		LINC01111	long intergenic non-protein coding RNA 1111
	1323	1562844_at|339822	6.78527e-06	up	2.1808	chr2p25.3	LINC01115	long intergenic non-protein coding RNA 1115	Hs.651879
	1324	230799_at|100134259	4.2041e-12	up	2.77051	chr2p21	LINC01119	long intergenic non-protein coding RNA 1119	Hs.114449
	1325	230941_at|728537	1.15305e-07	up	2.10009	chr2q11.2	LINC01125	long intergenic non-protein coding RNA 1125	Hs.469369
	1326	238901_at,239370_at|100505633	0.00852129	down	-2.17941	chr1q23.2	LINC01133	long intergenic non-protein coding RNA 1133	Hs.445045
	1327	215756_at|730227	3.80682e-09	up	2.2105	chr1q32.1	LINC01136	long intergenic non-protein coding RNA 1136	Hs.293928
	1328	1557373_at|339505	4.4679e-14	up	2.91945	chr1p36.12	LINC01141	long intergenic non-protein coding RNA 1141	Hs.633269
	1329	1557682_a_at|284688	2.06995e-08	up	2.23755	chr1q24.2	LINC01142	long intergenic non-protein coding RNA 1142	Hs.135668
	1330	1564697_a_at|400752	1.57905e-07	up	2.47474	chr1p34.1	LINC01144	long intergenic non-protein coding RNA 1144	Hs.334348
	1331	230184_at|100506421	1.17332e-19	up	2.70708	chr2q12	LINC01158	long intergenic non-protein coding RNA 1158	Hs.437281
	1332	1562433_at|379034	2.8763e-19	up	2.95437	chr8q22.3	LINC01181	long intergenic non-protein coding RNA 1181	Hs.591862
	1333	1559929_at|101927574	2.8239e-13	up	2.54159	chrXp11.3	LINC01186	long intergenic non-protein coding RNA 1186
	1334	237274_at|100505547	2.88881e-14	up	3.46557		LINC01208	long intergenic non-protein coding RNA 1208
	1335	237514_at,1556507_at,1556508_s_at|100507274	9.28181e-14	up	4.47761		LINC01210	long intergenic non-protein coding RNA 1210	Hs.360349
	1336	233142_at|104472717	2.13041e-11	up	2.3622	chr19p12	LINC01224	long intergenic non-protein coding RNA 1224	Hs.162105
	1337	1566646_at,1566647_s_at|149086	2.0275e-10	up	2.92854	chr1p35.2	LINC01225	long intergenic non-protein coding RNA 1225	Hs.729905
	1338	1562861_at|101929247	8.14588e-10	up	3.49905	chr9p24.2	LINC01231	long intergenic non-protein coding RNA 1231	Hs.547178
	1339	237255_at|100506115	5.99741e-14	up	2.30744		LINC01272	long intergenic non-protein coding RNA 1272
	1340	1563073_at|101927449	2.56339e-09	up	2.17206	chrXp11.4	LINC01282	long intergenic non-protein coding RNA 1282	Hs.553988
	1341	243762_at|106146148	3.4483e-13	up	2.72117	chr14q11.2	LINC01297	long intergenic non-protein coding RNA 1297
	1342	1557570_a_at|285084	0.000732407	up	5.65	chr2q31.1	LINC01305	long intergenic non-protein coding RNA 1305	Hs.275398
	1343	1557588_at|100128946	1.37339e-10	up	2.04557	chr22q13.32	LINC01310	long intergenic non-protein coding RNA 1310	Hs.535676
	1344	214896_at,215126_at,236709_at|100996492	1.7496e-11	up	2.0665	chr15q25.1	LINC01314	long intergenic non-protein coding RNA 1314	Hs.593529///Hs.20034
	1345	1560565_at|101929082	1.90661e-08	up	2.43415	chr5q13.3	LINC01333	long intergenic non-protein coding RNA 1333	Hs.434316
	1346	1566737_at|728716	8.72794e-11	up	2.06161	chr1p36.32	LINC01346	long intergenic non-protein coding RNA 1346	Hs.668359
	1347	228387_at,244490_at|100996511	5.14348e-07	up	2.72965		LINC01355	long intergenic non-protein coding RNA 1355	Hs.99836
	1348	1564413_at|100996702	1.36579e-07	up	2.10015	chr1p13.2	LINC01356	long intergenic non-protein coding RNA 1356
	1349	1562103_at|101927084	3.48072e-17	up	3.9242		LINC01359	long intergenic non-protein coding RNA 1359	Hs.734218
	1350	1556494_at|101927007	1.16815e-11	up	3.31044		LINC01365	long intergenic non-protein coding RNA 1365	Hs.143958
	1351	1568938_at|101929651	3.92292e-11	up	2.22198	chr1p33	LINC01398	long intergenic non-protein coding RNA 1398	Hs.638707
	1352	1561339_at|101927273	3.97128e-09	up	2.95512		LINC01416	long intergenic non-protein coding RNA 1416	Hs.434335
	1353	1563127_at|101929265	2.98582e-08	up	2.51964	chr20p12.3	LINC01428	long intergenic non-protein coding RNA 1428
	1354	1564561_at|103456507	1.35336e-08	up	2.15365	chr13q21.2	LINC01442	long intergenic non-protein coding RNA 1442	Hs.638393
	1355	1562982_at|101928795	4.74011e-08	up	2.00275		LINC01448	long intergenic non-protein coding RNA 1448	Hs.566753
	1356	1570234_at|101928559	8.03187e-08	up	2.01879		LINC01467	long intergenic non-protein coding RNA 1467
	1357	1562116_at|101928537	1.38097e-07	up	2.17876	chr2q35	LINC01494	long intergenic non-protein coding RNA 1494	Hs.611129
	1358	1561398_at,1569817_at|100996590	1.86822e-09	up	2.71955	chr9q31.2	LINC01505	long intergenic non-protein coding RNA 1505	Hs.147110
	1359	1564012_at|100132354	5.75687e-07	up	2.14871	chr6p21.1	LINC01512	long intergenic non-protein coding RNA 1512	Hs.376232
	1360	1561262_at|101929025	2.92653e-10	up	2.61291	chr10p12.1	LINC01516	long intergenic non-protein coding RNA 1516	Hs.553324
	1361	1560862_at|101929684	1.92196e-13	up	2.88194	chr10q23.1	LINC01520	long intergenic non-protein coding RNA 1520	Hs.554059
	1362	240273_at|104355292	2.85088e-08	up	2.19876	chr1p12	LINC01525	long intergenic non-protein coding RNA 1525
	1363	1559093_at|729975	1.57518e-09	up	2.42083	chr19q13.41	LINC01530	long intergenic non-protein coding RNA 1530	Hs.716785
	1364	1562728_at|100996665	3.98712e-10	up	2.25211	chr19q13.11	LINC01533	long intergenic non-protein coding RNA 1533	Hs.443685
	1365	1560238_at|101927667	2.07237e-07	up	2.20785	chr19q13.12	LINC01535	long intergenic non-protein coding RNA 1535	Hs.595153///Hs.633102
	1366	237344_at|100505474	1.7314e-11	up	3.02463	chr18q21.2	LINC01539	long intergenic non-protein coding RNA 1539	Hs.662191
	1367	1563743_at|439927	1.45356e-07	up	2.04202	chr1p22.3	LINC01555	long intergenic non-protein coding RNA 1555	Hs.407054
	1368	207698_at,1555095_at|26238	3.62467e-13	up	2.42058	chr6q27	LINC01558	long intergenic non-protein coding RNA 1558	Hs.520583
	1369	239034_at|203414	0.00110432	up	2.04313	chrXp11.23	LINC01560	long intergenic non-protein coding RNA 1560
	1370	1561518_at|283914	3.66731e-13	up	2.05466	chr16p11.1	LINC01566	long intergenic non-protein coding RNA 1566	Hs.385772
	1371	1561303_at,1568660_a_at|100506172	8.85897e-09	up	2.27989		LINC01568	long intergenic non-protein coding RNA 1568	Hs.637630///Hs.434230
	1372	233584_at,1570327_at,1570328_s_at|140834	3.03954e-12	up	2.23158	chr20q13.12	LINC01620	long intergenic non-protein coding RNA 1620	Hs.357589
	1373	228702_at,238986_at,244322_at|378805	2.10339e-05	up	2.43807	chr7q32.3	LINC-PINT	long intergenic non-protein coding RNA, p53 induced transcript	Hs.744176///Hs.150556
	1374	227933_at|84894	7.72631e-10	down	-2.52226	chr15q24.3	LINGO1	leucine rich repeat and Ig domain containing 1	Hs.656765///Hs.745412
	1375	1562748_at|253044	4.75794e-16	up	2.52737	chr15q24.1	LINGO1-AS1	LINGO1 antisense RNA 1	Hs.667685
	1376	1561619_at|101929478	9.15712e-14	up	2.49327	chr15q24.3	LINGO1-AS2	LINGO1 antisense RNA 2	Hs.569510
	1377	230865_at,236163_at|167410	2.74232e-12	up	2.18585	chr5q15	LIX1	limb and CNS expressed 1	Hs.656702
	1378	1564691_at|100128594	6.35264e-09	up	2.19766	chrXq22.2	LL0XNC01-116E7.2	uncharacterized LOC100128594	Hs.744593
	1379	239284_at|100506901	7.52426e-11	up	3.10191		LL0XNC01-250H12.3	uncharacterized LOC100506901	Hs.712056
	1380	209779_at,224446_at,242273_at|84298	6.4304e-05	down	-2.07342	chr12q14.3	LLPH	LLP homolog, long-term synaptic facilitation (Aplysia)	Hs.504820
	1381	220420_at|79748	2.91228e-11	up	2.24017	chr15q24.1	LMAN1L	lectin, mannose-binding, 1 like	Hs.620644
	1382	200805_at,215656_at|10960	3.12219e-08	down	-3.1871	chr5q35.3	LMAN2	lectin, mannose-binding 2	Hs.75864
	1383	203411_s_at,212086_x_at,212089_at,214213_x_at,244225_x_at,1554600_s_at|4000	6.80188e-06	down	-3.30433	chr1q22	LMNA	lamin A/C	Hs.594444
	1384	1552865_a_at|160492	1.52775e-16	up	4.32032	chr12p12.1	LMNTD1	lamin tail domain containing 1	Hs.44647
	1385	204249_s_at,231049_at|4005	3.14263e-05	down	-2.43529	chr11p13	LMO2	LIM domain only 2 (rhombotin-like 1)	Hs.34560
	1386	1553541_at|4009	6.94526e-10	up	2.50563	chr1q24.1	LMX1A	LIM homeobox transcription factor 1, alpha	Hs.667312
	1387	1570040_at|100127938	9.27419e-14	up	2.43739	chr11q22.1	LOC100127938	KIAA1191 pseudogene	Hs.551197
	1388	236053_at|100128653	2.53005e-17	up	2.54395	chr7p22.3	LOC100128653	uncharacterized LOC100128653	Hs.656985
	1389	232849_at,1565549_at|100128988	1.75494e-15	up	2.43526	chr20q12	LOC100128988	uncharacterized LOC100128988	Hs.736039///Hs.636443
	1390	1569361_a_at|100129098	1.75923e-11	up	2.99788	chr8q11.23	LOC100129098	serine/arginine repetitive matrix protein 2-like
	1391	1559870_at,1559871_s_at|100129129	2.54257e-07	up	2.96282	chr8p23.1	LOC100129129	uncharacterized LOC100129129	Hs.662094
	1392	1563324_at|100129603	1.697e-09	up	2.54241	chr7p22.2	LOC100129603	uncharacterized LOC100129603	Hs.652997
	1393	234757_at|100129884	3.77788e-12	up	2.78253	chr13q22.1	LOC100129884	uncharacterized LOC100129884	Hs.730734
	1394	1562627_at|100130078	4.38182e-11	up	2.98594	chr17q25.3	LOC100130078	uncharacterized LOC100130078	Hs.679165
	1395	1557405_at,1557406_s_at|100130111	4.76457e-14	up	2.33631	chr15q13.1	LOC100130111	uncharacterized LOC100130111	Hs.525720
	1396	1564444_at|100130264	4.01386e-12	up	2.92988	chr20p11.23	LOC100130264	uncharacterized LOC100130264	Hs.683814
	1397	1558336_at|100130268	3.11075e-10	up	3.29353	chr12q21.1	LOC100130268	uncharacterized LOC100130268	Hs.524596
	1398	1563793_at|100130278	1.25602e-08	up	2.88451	chr3p21.31	LOC100130278	uncharacterized LOC100130278	Hs.638469
	1399	215970_at|100130331	7.58023e-07	up	2.01135	chr1q43	LOC100130331	POTE ankyrin domain family, member F pseudogene	Hs.661736
	1400	1559507_at|100130357	5.30065e-10	up	2.40037	chr6p24.1	LOC100130357	uncharacterized LOC100130357	Hs.657498
	1401	236059_at|100130428	2.86551e-09	up	2.70253	chr11q24.2	LOC100130428	IGYY565	Hs.661469
	1402	1564021_at|100130456	1.40899e-12	up	3.87929	chr7p22.3	LOC100130456	uncharacterized LOC100130456	Hs.683861
	1403	243871_at|100130476	0.00156684	up	2.17536	chr6q23.3	LOC100130476	uncharacterized LOC100130476	Hs.598050
	1404	244744_at|100130502	7.80719e-15	up	3.00477	chr2p21	LOC100130502	uncharacterized LOC100130502	Hs.436392
	1405	1569496_s_at|100130872	1.54254e-11	up	2.4181	chr4p16.3	LOC100130872	uncharacterized LOC100130872	Hs.302963
	1406	233840_at,1554666_at|100130950	3.4587e-13	up	2.43994	chr17p13.2	LOC100130950	uncharacterized LOC100130950	Hs.668646
	1407	236593_at|100131303	1.93835e-16	up	3.06829	chr16q22.1	LOC100131303	uncharacterized LOC100131303
	1408	1564050_at|100131347	1.87231e-12	up	2.5338	chr17q12	LOC100131347	RAD52 motif containing 1 pseudogene	Hs.676510
	1409	215421_at|100131510	2.14815e-07	up	2.07182	chr2p23.3	LOC100131510	uncharacterized LOC100131510	Hs.66163
	1410	1560001_at|100131581	7.97574e-20	up	3.17557	chr8p23.1	LOC100131581	uncharacterized LOC100131581	Hs.638992
	1411	1564660_at|100131864	6.5537e-09	up	2.46224	chr1p36.31	LOC100131864	uncharacterized LOC100131864	Hs.683883
	1412	1557669_at|100132005	4.49948e-12	up	4.38947	chr6p21.2	LOC100132005	uncharacterized LOC100132005	Hs.116233
	1413	230837_at|100132057	9.31452e-09	up	2.618	chr1q21.2	LOC100132057	phosphodiesterase 4D interacting protein pseudogene
	1414	224103_at|100132661	9.19191e-10	up	3.45449	chr3q24	LOC100132661	PRO0419	Hs.383375
	1415	1555180_at|100132686	4.82458e-08	up	2.00558	chr11q23.1	LOC100132686	uncharacterized LOC100132686
	1416	232586_x_at|100133315	1.7142e-07	up	2.98998	chr11q13.4	LOC100133315	transient receptor potential cation channel, subfamily C, member 2-like	Hs.150324
	1417	233342_at|100134040	4.994e-16	up	2.501	chr7q36.1	LOC100134040	uncharacterized LOC100134040	Hs.552781
	1418	1569270_at|100134368	1.09583e-06	up	2.12123	chr16p13.3	LOC100134368	uncharacterized LOC100134368	Hs.621241
	1419	229722_at|100270804	1.1726e-06	up	2.07002	chr20p11.23	LOC100270804	uncharacterized LOC100270804	Hs.598768
	1420	1556999_at|100271832	2.58067e-10	up	2.85647	chr2p22.3	LOC100271832	uncharacterized LOC100271832	Hs.743603
	1421	234759_at|100287497	3.34773e-05	up	2.04403	chr1q42.11	LOC100287497	uncharacterized LOC100287497
	1422	1563008_at|100287877	3.26643e-09	up	2.14947	chr1p36.31	LOC100287877	uncharacterized LOC100287877	Hs.407532
	1423	1556444_a_at|100288310	1.49492e-06	up	4.00356	chr8q13.3	LOC100288310	uncharacterized LOC100288310	Hs.720615
	1424	216793_x_at,216794_at|100289518	1.98338e-13	up	2.77301	chr11q14.2	LOC100289518	immunoglobin superfamily, member 21 pseudogene	Hs.528103
	1425	238242_at|100293704	1.98646e-10	down	-2.06116		LOC100293704	serine/arginine repetitive matrix protein 3-like	Hs.535392
	1426	1570064_at|100419741	1.55911e-11	up	5.08079		LOC100419741	zinc finger protein 772 pseudogene	Hs.621250
	1427	1561665_at|100421171	1.47714e-08	up	2.10428		LOC100421171	thyroid hormone receptor interactor 11 pseudogene	Hs.639267
	1428	1561304_a_at|100422781	4.99444e-17	up	3.23173		LOC100422781	uncharacterized LOC100422781	Hs.664539
	1429	231637_at|100499194	1.08219e-08	up	2.96422	chr2q14.1	LOC100499194	uncharacterized LOC100499194	Hs.662336
	1430	231203_at|100505478	3.37829e-07	up	2.81566	chr9q32	LOC100505478	uncharacterized LOC100505478	Hs.200101
	1431	231333_at|100505515	7.67288e-17	up	3.8887		LOC100505515	uncharacterized LOC100505515
	1432	242095_at|100505530	1.03671e-07	up	3.0166	chr6p21.2	LOC100505530	uncharacterized LOC100505530
	1433	1561979_at|100505635	2.88697e-15	up	2.07569	chr6p21.2	LOC100505635	uncharacterized LOC100505635	Hs.668513
	1434	237758_at|100505685	6.11156e-11	up	2.30921		LOC100505685	uncharacterized LOC100505685	Hs.585167
	1435	237779_at|100505711	3.3808e-13	up	2.7134		LOC100505711	uncharacterized LOC100505711	Hs.116822
	1436	1561370_at|100505716	1.91627e-15	up	2.56621	chr2p23	LOC100505716	uncharacterized LOC100505716	Hs.679092
	1437	231036_at|100505774	4.5354e-09	up	2.40909		LOC100505774	uncharacterized LOC100505774
	1438	1559522_at|100505918	1.43135e-11	up	4.02907	chr1q23-q24	LOC100505918	uncharacterized LOC100505918	Hs.568494
	1439	241504_at|100506047	4.45077e-11	up	2.55204		LOC100506047	uncharacterized LOC100506047	Hs.127112
	1440	237090_at|100506113	5.71033e-10	up	2.43432		LOC100506113	uncharacterized LOC100506113	Hs.720913
	1441	242382_at,1558661_at|100506207	1.00236e-08	up	2.00224		LOC100506207	uncharacterized LOC100506207	Hs.311049///Hs.738021
	1442	243224_at|100506302	1.87029e-12	up	2.62185	chr7q36.3	LOC100506302	uncharacterized LOC100506302	Hs.87856
	1443	244366_at|100506371	9.07366e-09	up	2.49533		LOC100506371	uncharacterized LOC100506371
	1444	237899_at|100506374	2.43534e-05	up	2.46321		LOC100506374	uncharacterized LOC100506374
	1445	234250_at|100506405	1.31719e-05	up	2.86504		LOC100506405	uncharacterized LOC100506405	Hs.675421
	1446	1565836_at,1565837_at|100506411	3.53259e-11	up	2.32674		LOC100506411	uncharacterized LOC100506411	Hs.200260
	1447	236958_at|100506473	1.50817e-10	up	2.83082		LOC100506473	uncharacterized LOC100506473	Hs.594921
	1448	1557434_at,1560131_at|100506497	1.3368e-10	up	3.21347		LOC100506497	uncharacterized LOC100506497
	1449	1559540_at|100506526	2.55243e-08	up	2.09494	chr5q12.1	LOC100506526	uncharacterized LOC100506526	Hs.662277
	1450	231473_at|100506530	9.56021e-09	up	2.40973		LOC100506530	uncharacterized LOC100506530	Hs.42265
	1451	221109_at|100506571	1.57021e-08	up	2.05624		LOC100506571	uncharacterized LOC100506571
	1452	1570375_at|100506585	2.30401e-09	up	2.3431		LOC100506585	uncharacterized LOC100506585	Hs.661265
	1453	234835_at|100506667	1.37925e-11	up	2.5426		LOC100506667	uncharacterized LOC100506667	Hs.649873
	1454	1570085_at|100506679	3.4404e-11	up	2.14269	chr22q13.2	LOC100506679	uncharacterized LOC100506679	Hs.706553
	1455	229781_at|100506725	4.39898e-10	up	3.55524		LOC100506725	uncharacterized LOC100506725
	1456	241234_at|100506797	1.99648e-12	up	3.44321		LOC100506797	uncharacterized LOC100506797	Hs.116176
	1457	239440_at|100506858	2.75984e-12	up	3.80978	chr5p15.33	LOC100506858	uncharacterized LOC100506858
	1458	238874_at,239814_at|100506860	4.58504e-11	up	2.16935	chr7q32.3	LOC100506860	uncharacterized LOC100506860
	1459	1558858_at|100506885	8.91312e-12	up	2.40582		LOC100506885	uncharacterized LOC100506885	Hs.346489
	1460	231433_at|100506929	2.16732e-12	up	2.25898		LOC100506929	uncharacterized LOC100506929	Hs.121192
	1461	1559240_at,1563099_at|100507053	4.0694e-07	up	2.00885	chr4q23	LOC100507053	uncharacterized LOC100507053	Hs.662601
	1462	1568812_at|100507140	7.98175e-08	up	2.11033	chr2q33	LOC100507140	uncharacterized LOC100507140	Hs.382116
	1463	1562263_at|100507156	8.39162e-23	up	6.23274		LOC100507156	uncharacterized LOC100507156	Hs.661130
	1464	1569372_at|100507194	9.2723e-12	up	3.34315		LOC100507194	uncharacterized LOC100507194	Hs.678053
	1465	237601_at|100507277	8.74263e-13	up	2.22535		LOC100507277	uncharacterized LOC100507277	Hs.123543
	1466	221183_at|100507388	2.55564e-20	up	4.32362	chr4q13.3	LOC100507388	uncharacterized LOC100507388	Hs.570765
	1467	1559715_at|100507391	2.41987e-13	up	2.29964	chr3q29	LOC100507391	uncharacterized LOC100507391	Hs.590099
	1468	240255_at|100507395	7.7207e-10	up	2.16116		LOC100507395	uncharacterized LOC100507395
	1469	240740_at|100507443	7.242e-11	up	2.90216	chr2q33-q35	LOC100507443	uncharacterized LOC100507443	Hs.570295
	1470	231607_at|100507480	1.33241e-12	up	2.45808		LOC100507480	uncharacterized LOC100507480	Hs.116323
	1471	229006_at|100507487	1.01721e-07	up	2.8741	chr4q28.2	LOC100507487	uncharacterized LOC100507487	Hs.549644
	1472	1566454_at,1566455_at|100507494	2.55757e-11	up	2.02651		LOC100507494	uncharacterized LOC100507494	Hs.683963
	1473	236080_at|100507670	1.06707e-12	up	2.63717		LOC100507670	uncharacterized LOC100507670	Hs.225083
	1474	1558574_at|100508631	3.79341e-11	up	2.58191		LOC100508631	uncharacterized LOC100508631	Hs.397553
	1475	1568689_at,1568690_a_at|100631378	1.63138e-10	up	2.10207	chr19q13.13	LOC100631378	uncharacterized 100631378	Hs.726940
	1476	1556914_at|100652911	7.2409e-12	up	3.93412		LOC100652911	uncharacterized LOC100652911	Hs.292009
	1477	1559205_s_at|100996286	1.10538e-12	up	2.4016	chr4q31.3	LOC100996286	uncharacterized LOC100996286	Hs.322462
	1478	240697_at|100996345	8.77431e-14	up	3.68402		LOC100996345	uncharacterized LOC100996345	Hs.112680
	1479	1566471_at,1566473_a_at|100996506	3.6125e-10	up	2.48842		LOC100996506	uncharacterized LOC100996506	Hs.291580
	1480	1569515_a_at|100996681	1.84451e-13	up	3.61567		LOC100996681	uncharacterized LOC100996681	Hs.130500
	1481	231347_at|100996694	8.6261e-10	up	2.85834	chr4q27	LOC100996694	uncharacterized LOC100996694
	1482	1561075_at|101060553	6.50527e-12	up	2.93375	chr13q34	LOC101060553	uncharacterized LOC101060553	Hs.662213
	1483	243272_at|101593348	3.17622e-09	up	3.15128		LOC101593348	uncharacterized LOC101593348
	1484	215627_at,244174_at|101926913	6.68713e-10	up	2.21346	chr2q31.1	LOC101926913	uncharacterized LOC101926913	Hs.301715
	1485	1557841_at|101926915	2.96394e-13	up	5.02656	chr6p12.3	LOC101926915	uncharacterized LOC101926915	Hs.575377
	1486	1560566_at|101926951	3.25793e-09	up	2.82353		LOC101926951	uncharacterized LOC101926951	Hs.732367
	1487	1564083_at|101926975	6.32753e-15	up	3.16543	chr5q31.3	LOC101926975	uncharacterized LOC101926975	Hs.638583
	1488	1562408_at,1562409_s_at|101926984	2.53764e-13	up	4.46228	chr17q11.2	LOC101926984	putative uncharacterized protein FLJ43826	Hs.639255
	1489	243035_at|101927038	4.04162e-10	up	2.86762		LOC101927038	uncharacterized LOC101927038
	1490	237501_at,1562604_at|101927043	2.82933e-11	up	2.10375	chr2p21	LOC101927043	uncharacterized LOC101927043	Hs.515976
	1491	216489_at|101927086	1.04662e-14	up	2.13963		LOC101927086	uncharacterized LOC101927086
	1492	237883_at|101927098	8.33526e-07	up	2.16584		LOC101927098	uncharacterized LOC101927098
	1493	1569767_at|101927131	1.46803e-07	up	2.16467	chr16p13.13	LOC101927131	uncharacterized LOC101927131	Hs.569654
	1494	235322_at,1569478_s_at|101927151	2.39302e-10	up	2.33565	chr19q11	LOC101927151	uncharacterized LOC101927151	Hs.733949
	1495	1562052_at|101927159	4.80606e-14	up	2.50745		LOC101927159	uncharacterized LOC101927159	Hs.570383
	1496	1561346_at,1561347_a_at|101927166	6.35983e-10	up	4.642	chr17q21.32	LOC101927166	uncharacterized LOC101927166
	1497	1562950_at|101927210	7.04102e-16	up	3.54909		LOC101927210	uncharacterized LOC101927210	Hs.385737
	1498	1561224_at|101927228	1.09942e-09	up	2.19627		LOC101927228	uncharacterized LOC101927228	Hs.434704
	1499	1563298_at|101927331	1.38838e-07	up	2.30826		LOC101927331	uncharacterized LOC101927331	Hs.352254
	1500	1569732_at|101927339	4.52831e-18	up	4.52722		LOC101927339	uncharacterized LOC101927339	Hs.569800
	1501	243814_at,1558571_at|101927377	6.91651e-08	up	2.17352		LOC101927377	uncharacterized LOC101927377	Hs.668465
	1502	1565775_at|101927410	1.12782e-12	up	2.28313	chr18p11.22	LOC101927410	uncharacterized LOC101927410	Hs.436902
	1503	240075_at|101927417	6.66344e-09	up	2.04115		LOC101927417	uncharacterized LOC101927417
	1504	1560132_a_at|101927432	1.29917e-05	up	2.70631		LOC101927432	uncharacterized LOC101927432	Hs.665033
	1505	1559787_at|101927438	6.02268e-15	up	3.39544	chr2p14	LOC101927438	uncharacterized LOC101927438
	1506	241388_at|101927451	1.22115e-08	up	2.41588		LOC101927451	uncharacterized LOC101927451	Hs.605782
	1507	1562934_at|101927460	3.95066e-06	up	2.38925	chr5q23.2	LOC101927460	uncharacterized LOC101927460	Hs.407582
	1508	1562797_at|101927467	1.93749e-14	up	3.91978		LOC101927467	uncharacterized LOC101927467	Hs.639264
	1509	1562029_at|101927495	3.49761e-13	up	2.05016		LOC101927495	uncharacterized LOC101927495	Hs.553866
	1510	1562915_at|101927513	7.37753e-11	up	4.03623		LOC101927513	uncharacterized LOC101927513	Hs.676598
	1511	1556362_at|101927531	7.69531e-10	up	4.2285		LOC101927531	uncharacterized LOC101927531	Hs.12764
	1512	1563302_at|101927534	4.62339e-11	up	2.68618		LOC101927534	uncharacterized LOC101927534	Hs.637699
	1513	1570182_at|101927539	9.4876e-09	up	2.04815	chr17q22	LOC101927539	uncharacterized LOC101927539	Hs.680439
	1514	1563391_at|101927553	3.76493e-12	up	2.73475		LOC101927553	uncharacterized LOC101927553	Hs.680219
	1515	233444_at|101927620	8.78715e-09	up	2.25776		LOC101927620	uncharacterized LOC101927620
	1516	1562487_at|101927623	3.12098e-10	up	2.35921		LOC101927623	uncharacterized LOC101927623
	1517	244564_at|101927651	1.38342e-07	up	2.03836	chr18q23	LOC101927651	uncharacterized LOC101927651
	1518	239584_at|101927653	4.4313e-14	up	2.84678	chr12q14.1	LOC101927653	uncharacterized LOC101927653	Hs.130744
	1519	1563484_at|101927766	7.54468e-10	up	2.46447	chr5q33.3	LOC101927766	uncharacterized LOC101927766	Hs.638568
	1520	1559620_at|101927768	2.00385e-12	up	3.09674	chr6q22.1	LOC101927768	uncharacterized LOC101927768	Hs.129280
	1521	1557026_at|101927787	2.64339e-12	up	2.25438	chr1q42.3	LOC101927787	uncharacterized LOC101927787	Hs.520658
	1522	1562073_at|101927815	1.89592e-10	up	3.43463	chr8p23.2	LOC101927815	uncharacterized LOC101927815	Hs.571468
	1523	240087_at|101927837	8.7494e-11	up	2.04878		LOC101927837	uncharacterized LOC101927837
	1524	1561305_at|101927849	9.48581e-11	up	2.53593		LOC101927849	uncharacterized LOC101927849	Hs.434595
	1525	1561436_at|101927877	1.67524e-17	up	3.30225		LOC101927877	uncharacterized LOC101927877	Hs.434615
	1526	1570230_at|101927884	9.71277e-17	up	5.18471	chr2p12	LOC101927884	uncharacterized LOC101927884
	1527	1570273_at|101927907	1.0211e-07	up	2.27461	chr2p12	LOC101927907	uncharacterized LOC101927907	Hs.382185
	1528	234177_at|101927950	1.81408e-26	up	2.91593		LOC101927950	uncharacterized LOC101927950	Hs.571136
	1529	231095_at|101928045	4.29985e-09	up	2.48898		LOC101928045	uncharacterized LOC101928045	Hs.231295
	1530	235883_at,1557674_s_at|101928068	2.62735e-10	up	2.54662	chr1q44	LOC101928068	uncharacterized LOC101928068	Hs.134857
	1531	242873_at|101928100	0.000337631	down	-2.04742	chr12p13.2	LOC101928100	uncharacterized LOC101928100	Hs.638425
	1532	1560589_a_at|101928132	5.13825e-27	up	4.05761		LOC101928132	uncharacterized LOC101928132	Hs.568970
	1533	231436_at|101928134	1.19765e-11	up	3.20507		LOC101928134	uncharacterized LOC101928134
	1534	1562557_at|101928144	2.71959e-12	up	4.5049		LOC101928144	uncharacterized LOC101928144	Hs.434634
	1535	1561460_at|101928185	2.34464e-10	up	2.96268		LOC101928185	uncharacterized LOC101928185	Hs.680114
	1536	1561389_at|101928205	8.7918e-13	up	2.80076	chr17q24.3	LOC101928205	uncharacterized LOC101928205
	1537	1563271_at|101928227	3.311e-18	up	2.48655	chr15q14	LOC101928227	uncharacterized LOC101928227	Hs.635773
	1538	230386_at|101928230	1.3718e-09	up	2.21456		LOC101928230	uncharacterized LOC101928230
	1539	234940_s_at,238276_at|101928236	5.86968e-09	up	2.56769		LOC101928236	uncharacterized LOC101928236
	1540	1569912_at|101928255	1.8679e-10	up	2.37003		LOC101928255	uncharacterized LOC101928255
	1541	1561535_at|101928273	7.13741e-10	up	3.19452	chr2q22.1	LOC101928273	uncharacterized LOC101928273	Hs.560928
	1542	1561612_at|101928280	2.54424e-11	up	2.13207	chr6q12	LOC101928280	uncharacterized LOC101928280	Hs.544560
	1543	234773_x_at|101928288	5.18026e-10	up	2.09507		LOC101928288	uncharacterized LOC101928288	Hs.543371
	1544	232758_s_at,238503_at|101928291	1.69562e-09	up	3.04818		LOC101928291	uncharacterized LOC101928291	Hs.657628
	1545	242510_at|101928324	4.90729e-13	up	2.21976	chr1p36.11	LOC101928324	uncharacterized LOC101928324
	1546	237982_at,1560656_at|101928327	1.64933e-12	up	2.16107	chr2q35	LOC101928327	uncharacterized LOC101928327	Hs.350698
	1547	1561427_at|101928333	1.06629e-09	up	2.15979		LOC101928333	uncharacterized LOC101928333	Hs.551332
	1548	1556903_at|101928335	1.40513e-08	up	2.18278	chrXq22.3	LOC101928335	uncharacterized LOC101928335
	1549	1556747_a_at,1556748_x_at|101928343	1.89187e-11	up	2.65344		LOC101928343	uncharacterized LOC101928343	Hs.93825
	1550	1568804_at|101928371	9.32045e-16	up	2.55267	chr2p11.2	LOC101928371	uncharacterized LOC101928371	Hs.738045
	1551	242934_at|101928409	3.30088e-09	up	2.47616		LOC101928409	uncharacterized LOC101928409
	1552	240456_at|101928419	1.71264e-12	up	3.52401		LOC101928419	uncharacterized LOC101928419
	1553	1561481_at|101928435	5.8397e-09	up	2.98903		LOC101928435	uncharacterized LOC101928435
	1554	1561446_at|101928443	7.7919e-09	up	2.59597	chr11q13.3	LOC101928443	uncharacterized LOC101928443
	1555	1562274_at|101928446	1.46984e-08	up	2.40852	chr16q23.3	LOC101928446	uncharacterized LOC101928446
	1556	236785_at|101928461	1.48746e-15	up	3.08592	chr6q23.3	LOC101928461	uncharacterized LOC101928461
	1557	237349_at|101928462	1.36441e-12	up	2.59358		LOC101928462	uncharacterized LOC101928462
	1558	1562719_at|101928476	2.92462e-10	up	4.46484	chr1p21.1	LOC101928476	uncharacterized LOC101928476	Hs.563856
	1559	1560958_s_at|101928516	2.289e-14	up	4.55021		LOC101928516	uncharacterized LOC101928516	Hs.384600
	1560	1569963_at|101928525	2.3241e-10	up	2.62752	chr9q34.3	LOC101928525	uncharacterized LOC101928525	Hs.713076
	1561	244618_at|101928560	2.76858e-07	up	2.13453		LOC101928560	uncharacterized LOC101928560
	1562	1561625_at|101928565	8.89274e-10	up	2.4124	chr1q24.2	LOC101928565	uncharacterized LOC101928565	Hs.563806
	1563	1562044_at|101928580	1.95165e-18	up	2.46054	chr11q13.4	LOC101928580	uncharacterized LOC101928580	Hs.569025
	1564	1569838_at|101928597	1.66967e-08	up	2.178		LOC101928597	uncharacterized LOC101928597	Hs.638942
	1565	240435_at|101928635	9.93008e-15	up	4.4558		LOC101928635	uncharacterized LOC101928635
	1566	1561360_at|101928661	2.89259e-12	up	3.14929	chr6q24.3	LOC101928661	uncharacterized LOC101928661	Hs.711833
	1567	1561891_at|101928668	1.50801e-09	up	2.39889		LOC101928668	uncharacterized LOC101928668	Hs.685033
	1568	229364_at|101928673	2.95641e-06	up	2.10415	chr1q25.1	LOC101928673	uncharacterized LOC101928673
	1569	1560812_at|101928708	3.05758e-11	up	2.52651	chr16q24.2	LOC101928708	uncharacterized LOC101928708	Hs.585717
	1570	1561422_at|101928727	1.18935e-10	up	2.29363		LOC101928727	uncharacterized LOC101928727	Hs.434347
	1571	242638_at|101928731	1.34247e-09	up	2.51574		LOC101928731	uncharacterized LOC101928731
	1572	1555085_at|101928751	3.97362e-10	up	2.40874	chr1q25.1	LOC101928751	uncharacterized LOC101928751
	1573	1557768_at|101928760	9.15585e-18	up	2.3302		LOC101928760	uncharacterized LOC101928760	Hs.637117
	1574	1569807_at|101928778	3.61932e-12	up	3.4605		LOC101928778	uncharacterized LOC101928778	Hs.573792
	1575	1563370_at|101928813	1.25315e-08	up	2.10824		LOC101928813	uncharacterized LOC101928813	Hs.577039
	1576	234219_at|101928820	3.03221e-10	up	2.50699		LOC101928820	uncharacterized LOC101928820	Hs.587370
	1577	1569961_at|101928844	6.87751e-10	up	2.02427	chr19p13.3	LOC101928844	uncharacterized LOC101928844	Hs.434577
	1578	1561062_a_at|101928850	5.27354e-13	up	2.98441		LOC101928850	uncharacterized LOC101928850	Hs.321359
	1579	1570262_at|101928851	3.53503e-18	up	2.96275	chr4q12	LOC101928851	uncharacterized LOC101928851	Hs.555072
	1580	1559321_at|101928858	5.50309e-10	up	2.06184	chr5q13.1	LOC101928858	uncharacterized LOC101928858	Hs.334066
	1581	233486_at|101928881	1.09162e-14	up	3.39572		LOC101928881	uncharacterized LOC101928881
	1582	1563086_at|101928894	2.00225e-12	up	3.01624	chr11p11.2	LOC101928894	uncharacterized LOC101928894	Hs.552679
	1583	1556271_at,1556272_a_at|101928896	1.13484e-09	up	3.07089	chr11q14.1	LOC101928896	uncharacterized LOC101928896	Hs.659055
	1584	1561424_at,1563297_s_at|101928907	1.81952e-08	up	2.25096		LOC101928907	uncharacterized LOC101928907	Hs.552949
	1585	1562984_at|101928937	6.86858e-13	up	3.35802		LOC101928937	uncharacterized LOC101928937	Hs.555499
	1586	1569753_at|101928940	1.41879e-10	up	2.60442	chr11q23.2	LOC101928940	uncharacterized LOC101928940	Hs.409846
	1587	1561044_at,1561045_a_at|101928973	1.092e-08	up	2.20155	chr1q25.3	LOC101928973	uncharacterized LOC101928973
	1588	1561107_at|101928985	1.48489e-10	up	3.41915		LOC101928985	uncharacterized LOC101928985	Hs.398155
	1589	1560257_at|101928988	5.33429e-08	up	2.61433	chr15q22.31	LOC101928988	uncharacterized LOC101928988	Hs.673214
	1590	1562885_at|101929002	5.43638e-12	up	2.12246		LOC101929002	uncharacterized LOC101929002	Hs.639356
	1591	1559220_at|101929054	2.48409e-12	up	3.46969		LOC101929054	uncharacterized LOC101929054	Hs.281931
	1592	216499_at,1563771_a_at|101929073	4.49993e-09	up	2.60443	chr10p12.1	LOC101929073	uncharacterized LOC101929073	Hs.409816
	1593	1570405_at|101929076	2.13015e-11	up	2.91178	chr15q23	LOC101929076	uncharacterized LOC101929076	Hs.297340
	1594	1557848_at|101929084	3.5756e-11	up	2.93658		LOC101929084	uncharacterized LOC101929084	Hs.440981
	1595	229388_at|101929112	1.33651e-12	up	2.16529		LOC101929112	uncharacterized LOC101929112	Hs.568860
	1596	1557664_at|101929114	7.71401e-10	up	2.47822	chr7q11.21	LOC101929114	uncharacterized LOC101929114	Hs.591823
	1597	1569782_at|101929116	5.28091e-10	up	2.46927	chr9q33.3	LOC101929116	uncharacterized LOC101929116	Hs.382124
	1598	1562922_at|101929133	3.73705e-11	up	2.08235		LOC101929133	uncharacterized LOC101929133	Hs.623923
	1599	1561673_at|101929151	4.09653e-08	up	2.07702		LOC101929151	uncharacterized LOC101929151	Hs.434703
	1600	1562078_at|101929172	7.56009e-10	up	2.43129		LOC101929172	uncharacterized LOC101929172	Hs.128668
	1601	234506_at|101929180	1.03259e-07	up	2.44354		LOC101929180	uncharacterized LOC101929180	Hs.522479
	1602	1563007_at|101929241	1.09058e-08	up	2.5342		LOC101929241	uncharacterized LOC101929241	Hs.650839
	1603	1563993_at|101929268	1.38599e-12	up	2.86752		LOC101929268	uncharacterized LOC101929268	Hs.683934
	1604	1562643_at|101929279	1.61284e-13	up	3.28463	chr10p11.23	LOC101929279	uncharacterized LOC101929279	Hs.559153
	1605	1561572_at|101929284	2.84616e-15	up	2.92041	chr5p15.31	LOC101929284	uncharacterized LOC101929284	Hs.403715
	1606	1562760_at|101929288	7.44922e-10	up	2.32386		LOC101929288	uncharacterized LOC101929288	Hs.738005
	1607	1562847_at|101929297	1.68367e-08	up	2.05524	chr6q27	LOC101929297	uncharacterized LOC101929297	Hs.434661
	1608	1562674_at|101929325	4.19226e-15	up	3.01787		LOC101929325	uncharacterized LOC101929325	Hs.568685
	1609	1560826_at|101929398	1.66106e-18	up	4.21491		LOC101929398	uncharacterized LOC101929398	Hs.677491
	1610	1562869_at|101929406	8.1544e-11	up	3.54917		LOC101929406	uncharacterized LOC101929406	Hs.639413
	1611	1563005_at|101929441	1.26108e-10	up	3.13652	chr1q32.1	LOC101929441	uncharacterized LOC101929441	Hs.736889
	1612	238290_at|101929464	2.05583e-10	up	2.08411	chr1p35.1	LOC101929464	uncharacterized LOC101929464
	1613	241337_at|101929465	3.92117e-05	up	2.01733		LOC101929465	uncharacterized LOC101929465
	1614	1562520_at|101929473	1.08991e-09	up	2.04131	chr11q24.2	LOC101929473	uncharacterized LOC101929473	Hs.737523
	1615	1562597_at|101929505	6.24795e-12	up	2.02902	chr5p15.1	LOC101929505	uncharacterized LOC101929505	Hs.639360
	1616	1568899_at|101929511	1.51872e-09	up	2.3676		LOC101929511	uncharacterized LOC101929511	Hs.147682
	1617	237610_at|101929512	1.01237e-12	up	2.13973	chr2q24.2	LOC101929512	uncharacterized LOC101929512
	1618	1559538_at|101929549	3.8779e-18	up	4.79462		LOC101929549	uncharacterized LOC101929549	Hs.663336
	1619	217030_at|101929550	1.16033e-13	up	3.56791	chr8p12	LOC101929550	uncharacterized LOC101929550	Hs.583803
	1620	1560563_at|101929552	3.84621e-08	up	2.44893		LOC101929552	uncharacterized LOC101929552	Hs.375081
	1621	1563300_at|101929584	2.23113e-10	up	2.99734	chr12p13.32	LOC101929584	uncharacterized LOC101929584	Hs.436529
	1622	240490_at|101929592	8.97593e-12	up	3.43176	chr1p34.1	LOC101929592	uncharacterized LOC101929592
	1623	1560610_at|101929621	2.5455e-10	up	2.41653		LOC101929621	uncharacterized LOC101929621	Hs.679455
	1624	1569738_at|101929631	4.53591e-12	up	2.41104		LOC101929631	uncharacterized LOC101929631	Hs.407614
	1625	1561237_at|101929657	1.54273e-09	up	2.46199		LOC101929657	uncharacterized LOC101929657	Hs.637461
	1626	241945_at|101929681	2.88037e-14	up	2.81003	chr5p13.3	LOC101929681	uncharacterized LOC101929681
	1627	1569786_at|101929694	3.73202e-06	up	2.14483		LOC101929694	uncharacterized LOC101929694	Hs.385630
	1628	1563913_at|101929717	5.50109e-08	up	3.14205		LOC101929717	uncharacterized LOC101929717	Hs.638426
	1629	222278_at|101929726	2.90816e-12	up	2.15597		LOC101929726	uncharacterized LOC101929726
	1630	1560495_at|101929741	1.17031e-07	up	2.3293	chr4q26	LOC101929741	uncharacterized LOC101929741	Hs.636184
	1631	1561060_at|101929752	1.91888e-15	up	4.02713		LOC101929752	uncharacterized LOC101929752	Hs.639379
	1632	236704_at|101929787	2.54205e-05	up	2.40861		LOC101929787	uncharacterized LOC101929787
	1633	1563081_at|101929872	7.07669e-16	up	3.54413		LOC101929872	uncharacterized LOC101929872	Hs.681773
	1634	231378_at|101929897	7.74104e-11	up	2.48289	chr8p11.21	LOC101929897	uncharacterized LOC101929897
	1635	241901_at|101929988	1.29073e-07	up	2.75202		LOC101929988	uncharacterized LOC101929988
	1636	233153_at|101930081	1.2685e-07	up	2.11917		LOC101930081	uncharacterized LOC101930081	Hs.735591
	1637	242333_at|101930120	2.89976e-10	up	3.15174		LOC101930120	uncharacterized LOC101930120
	1638	1557873_at|102546294	1.16575e-09	up	2.60576	chr5q32	LOC102546294	uncharacterized LOC102546294	Hs.660461
	1639	231503_at,240610_at,1560491_at|102546299	2.34025e-10	up	2.06588	chr5q34	LOC102546299	uncharacterized LOC102546299	Hs.437730
	1640	1561035_at|102723335	1.19162e-10	up	2.27224		LOC102723335	uncharacterized LOC102723335	Hs.587819
	1641	241096_at|102723364	4.43417e-18	up	3.77483		LOC102723364	uncharacterized LOC102723364
	1642	239988_at|102723458	3.53412e-05	up	2.00265		LOC102723458	uncharacterized LOC102723458
	1643	241095_at|102723661	6.02287e-10	up	2.34062	chr1p21.3	LOC102723661	uncharacterized LOC102723661
	1644	229455_at,1558821_s_at|102723694	3.93578e-08	up	2.82103		LOC102723694	uncharacterized LOC102723694	Hs.420459
	1645	1561386_at|102723701	1.109e-12	up	2.01131	chr8p11.23	LOC102723701	uncharacterized LOC102723701	Hs.588388
	1646	1569849_at|102723831	5.83825e-17	up	2.32631	chr6q25.1	LOC102723831	uncharacterized LOC102723831	Hs.684425
	1647	239360_at|102723886	2.91934e-13	up	2.62797		LOC102723886	uncharacterized LOC102723886
	1648	239532_at|102723904	1.51438e-07	up	2.11185		LOC102723904	uncharacterized LOC102723904
	1649	237178_at|102723932	1.7742e-12	up	4.16623		LOC102723932	uncharacterized LOC102723932
	1650	1568655_a_at|102724100	1.40973e-09	up	2.27551		LOC102724100	uncharacterized LOC102724100	Hs.662260
	1651	239807_at|102724165	6.60279e-12	up	3.31565		LOC102724165	uncharacterized LOC102724165
	1652	1560208_at|102724352	8.28211e-12	up	3.80031		LOC102724352	uncharacterized LOC102724352
	1653	234143_at|102724404	2.56363e-15	up	3.59536		LOC102724404	uncharacterized LOC102724404
	1654	1562664_at|102724434	1.60652e-12	up	4.87538	chr7q31.2	LOC102724434	uncharacterized LOC102724434
	1655	1556479_at,1556480_a_at|102724634	1.07512e-11	up	2.87377		LOC102724634	uncharacterized LOC102724634
	1656	234877_x_at|102724638	1.68448e-12	up	2.32541		LOC102724638	uncharacterized LOC102724638
	1657	239624_at|102724689	0.00446592	up	2.15115		LOC102724689	uncharacterized LOC102724689
	1658	241064_at|102724698	1.88848e-09	up	2.78347		LOC102724698	uncharacterized LOC102724698
	1659	237345_at|102724929	1.27388e-13	up	3.42801		LOC102724929	uncharacterized LOC102724929
	1660	241799_x_at,243204_at|102725022	1.78115e-07	down	-2.54336		LOC102725022	uncharacterized LOC102725022
	1661	227009_at|103611081	1.70037e-10	up	2.2588	chr11q24.3	LOC103611081	uncharacterized LOC103611081	Hs.430300
	1662	240032_at|105274304	3.81367e-06	up	2.08582	chr17q	LOC105274304	uncharacterized LOC105274304	Hs.572495
	1663	216432_at|105369153	3.40104e-12	up	2.84673		LOC105369153	endogenous retrovirus group K member 25 Env polyprotein-like
	1664	244760_at,1562785_at|105369192	2.96606e-12	up	3.46275		LOC105369192	uncharacterized LOC105369192	Hs.733660
	1665	237173_at|105369199	1.42208e-09	up	2.53784		LOC105369199	putative neuroblastoma breakpoint family member 6-like protein
	1666	243098_at|105369308	1.45566e-08	up	2.10601		LOC105369308	uncharacterized LOC105369308
	1667	1556409_a_at|105369434	8.92971e-08	up	2.41586		LOC105369434	uncharacterized LOC105369434
	1668	240628_at|105369507	8.93144e-09	up	2.60176		LOC105369507	uncharacterized LOC105369507
	1669	242267_x_at|105369595	1.39352e-16	up	3.1778		LOC105369595	uncharacterized LOC105369595
	1670	231147_at|105369602	3.29825e-17	up	2.777		LOC105369602	uncharacterized LOC105369602
	1671	1558739_at,1558740_s_at|105369662	3.56179e-06	up	2.51879		LOC105369662	uncharacterized LOC105369662	Hs.656821
	1672	243783_at|105369705	2.81816e-12	up	2.68899		LOC105369705	uncharacterized LOC105369705	Hs.86636
	1673	1563707_at|105369748	2.00362e-08	up	2.14152		LOC105369748	uncharacterized LOC105369748	Hs.722382
	1674	236364_at|105369957	7.07404e-09	up	3.52126		LOC105369957	uncharacterized LOC105369957
	1675	243485_at|105370059	7.31847e-11	up	2.59649		LOC105370059	uncharacterized LOC105370059
	1676	237791_at,1556296_at,1556297_a_at|105370178	1.17772e-09	up	2.01775		LOC105370178	uncharacterized LOC105370178	Hs.734033
	1677	240616_at|105370333	2.35567e-09	down	-3.56439		LOC105370333	uncharacterized LOC105370333
	1678	1560482_at|105370424	4.78655e-16	up	2.67721		LOC105370424	uncharacterized LOC105370424	Hs.375809
	1679	236991_at|105370461	1.21161e-17	up	2.79812		LOC105370461	uncharacterized LOC105370461
	1680	1559813_at|105370475	8.78133e-15	up	2.31436		LOC105370475	uncharacterized LOC105370475	Hs.147713
	1681	237582_at|105370478	1.00628e-08	up	2.00134		LOC105370478	uncharacterized LOC105370478
	1682	243310_at|105370569	0.000314662	up	2.42716		LOC105370569	uncharacterized LOC105370569
	1683	1556374_s_at|105370622	3.92467e-15	up	3.42761		LOC105370622	uncharacterized LOC105370622	Hs.662373
	1684	1562670_at,1562671_s_at|105370629	1.3403e-09	up	2.33794		LOC105370629	uncharacterized LOC105370629	Hs.129543
	1685	1561667_at|105370642	5.55567e-09	up	2.35662		LOC105370642	uncharacterized LOC105370642	Hs.738722
	1686	234912_at|105370720	1.01654e-10	up	2.01025		LOC105370720	uncharacterized LOC105370720
	1687	1556839_s_at,1563079_at|105370792	3.69895e-13	up	2.60166		LOC105370792	uncharacterized LOC105370792	Hs.650238
	1688	237494_at|105370829	1.75634e-09	up	2.83666		LOC105370829	uncharacterized LOC105370829
	1689	1564317_at|105370963	3.78572e-11	up	2.45462		LOC105370963	uncharacterized LOC105370963
	1690	1556879_at|105370978	2.71599e-11	up	2.68514		LOC105370978	uncharacterized LOC105370978	Hs.636243
	1691	236822_at|105370997	6.2592e-09	up	2.6072		LOC105370997	uncharacterized LOC105370997
	1692	231516_at|105371038	4.90902e-10	down	-2.28173		LOC105371038	uncharacterized LOC105371038
	1693	236856_x_at|105371220	6.5573e-05	up	3.49515		LOC105371220	uncharacterized LOC105371220	Hs.682380
	1694	230642_at|105371264	1.03452e-16	up	2.53766		LOC105371264	uncharacterized LOC105371264
	1695	237015_at|105371352	2.4686e-05	up	2.28672		LOC105371352	uncharacterized LOC105371352
	1696	244489_at|105371450	1.14575e-06	up	2.466		LOC105371450	uncharacterized LOC105371450
	1697	237595_at|105371561	2.15751e-10	up	3.09631		LOC105371561	uncharacterized LOC105371561
	1698	239328_at|105371602	3.65903e-08	up	2.64173		LOC105371602	uncharacterized LOC105371602	Hs.668429
	1699	1562891_at|105371672	6.12565e-08	up	2.65576		LOC105371672	uncharacterized LOC105371672	Hs.559593
	1700	241876_at|105371692	2.11793e-12	up	2.44283		LOC105371692	uncharacterized LOC105371692
	1701	243191_at|105371693	6.91576e-08	up	2.34555		LOC105371693	uncharacterized LOC105371693
	1702	1568904_at|105371708	2.96635e-14	up	3.17685		LOC105371708	uncharacterized LOC105371708	Hs.385535
	1703	240630_at|105371772	6.79445e-08	up	2.21165		LOC105371772	uncharacterized LOC105371772
	1704	238217_at|105371923	3.30951e-13	up	3.2934		LOC105371923	uncharacterized LOC105371923
	1705	1570552_at|105372024	7.44731e-12	down	-2.45594		LOC105372024	uncharacterized LOC105372024
	1706	211406_at|105372099	4.54383e-06	up	2.04721		LOC105372099	uncharacterized LOC105372099
	1707	240276_at|105372147	1.78418e-11	up	3.29037		LOC105372147	uncharacterized LOC105372147
	1708	1570197_at,1570198_x_at|105372343	1.40944e-10	up	3.38441		LOC105372343	uncharacterized LOC105372343
	1709	227603_at|105372392	8.25417e-06	up	2.08789		LOC105372392	uncharacterized LOC105372392	Hs.640243
	1710	1556513_at|105372394	4.51447e-12	up	2.07381		LOC105372394	uncharacterized LOC105372394
	1711	1562693_at|105372520	2.82992e-07	up	2.24436		LOC105372520	uncharacterized LOC105372520	Hs.580781
	1712	232406_at|105372526	3.24914e-07	up	4.30751		LOC105372526	uncharacterized LOC105372526	Hs.664262
	1713	231611_at|105372640	9.11188e-12	up	2.77722		LOC105372640	uncharacterized LOC105372640
	1714	237913_at|105372695	3.34415e-12	up	2.31963		LOC105372695	uncharacterized LOC105372695
	1715	1563069_at|105372761	1.07524e-10	up	3.54385		LOC105372761	uncharacterized LOC105372761	Hs.434695
	1716	244129_at|105372766	5.37065e-09	up	2.59808		LOC105372766	uncharacterized LOC105372766
	1717	234572_at|105372819	6.20739e-13	up	3.59586		LOC105372819	uncharacterized LOC105372819
	1718	1556107_at|105372881	2.06254e-08	up	2.44164		LOC105372881	uncharacterized LOC105372881
	1719	1561679_at|105373223	1.70043e-08	up	2.13835		LOC105373223	uncharacterized LOC105373223	Hs.537579
	1720	1561169_at|105373319	3.5552e-12	up	2.41228		LOC105373319	uncharacterized LOC105373319	Hs.602166
	1721	1563142_at|105373418	2.45717e-11	up	3.3126		LOC105373418	uncharacterized LOC105373418	Hs.407573
	1722	1561598_at|105373434	1.24237e-15	up	3.08126		LOC105373434	uncharacterized LOC105373434	Hs.407594
	1723	241697_at|105373618	4.74169e-08	up	2.34839		LOC105373618	uncharacterized LOC105373618
	1724	239875_at|105373801	4.89041e-09	up	2.20204		LOC105373801	uncharacterized LOC105373801
	1725	220824_at|105374089	1.08786e-16	up	2.1957		LOC105374089	uncharacterized LOC105374089	Hs.610961
	1726	1569171_a_at|105374240	1.38342e-10	up	2.00147		LOC105374240	uncharacterized LOC105374240	Hs.691592
	1727	243408_at|105374374	1.86595e-09	up	2.39183		LOC105374374	uncharacterized LOC105374374
	1728	236202_at|105374450	8.06527e-08	up	2.09589		LOC105374450	uncharacterized LOC105374450
	1729	230227_at|105374587	3.07018e-13	up	2.40868		LOC105374587	uncharacterized LOC105374587	Hs.22973
	1730	1557897_at|105374690	1.15949e-11	up	3.77707		LOC105374690	uncharacterized LOC105374690	Hs.711066
	1731	241462_at|105374738	4.21383e-10	up	2.28125		LOC105374738	uncharacterized LOC105374738
	1732	244794_at|105374872	8.77749e-08	up	2.11946		LOC105374872	uncharacterized LOC105374872
	1733	239856_at|105374937	8.19461e-14	up	4.04324		LOC105374937	uncharacterized LOC105374937
	1734	230990_at|105374953	1.97108e-09	up	2.79718		LOC105374953	uncharacterized LOC105374953
	1735	238395_at|105375089	2.67459e-06	up	2.53106		LOC105375089	uncharacterized LOC105375089
	1736	237201_at|105375218	6.35864e-05	up	2.53698		LOC105375218	uncharacterized LOC105375218
	1737	1556976_s_at,1561264_at|105375273	8.89353e-10	up	3.27655		LOC105375273	uncharacterized LOC105375273	Hs.616647
	1738	1555893_at|105375624	4.3126e-07	up	2.01943		LOC105375624	uncharacterized LOC105375624	Hs.561806
	1739	1556755_s_at|105375650	2.23309e-15	up	4.67672		LOC105375650	uncharacterized LOC105375650
	1740	244643_at|105375679	2.3943e-10	up	2.16113		LOC105375679	uncharacterized LOC105375679
	1741	243340_at|105375769	7.91456e-13	up	2.77662		LOC105375769	uncharacterized LOC105375769
	1742	1559804_at|105375875	5.54156e-11	up	3.63957		LOC105375875	uncharacterized LOC105375875	Hs.197597
	1743	1560794_at|105376072	1.90235e-13	up	2.74929		LOC105376072	uncharacterized LOC105376072	Hs.665343
	1744	1561078_at|105376100	7.19558e-07	up	2.15334		LOC105376100	uncharacterized LOC105376100	Hs.434593
	1745	220533_at|105376204	1.60021e-11	up	2.21095		LOC105376204	uncharacterized LOC105376204
	1746	242454_at|105376226	2.50868e-09	up	2.15943		LOC105376226	uncharacterized LOC105376226
	1747	1569765_at|105376292	1.21733e-16	up	3.40232		LOC105376292	uncharacterized LOC105376292	Hs.736830
	1748	239873_at|105376301	2.09591e-13	up	3.4217		LOC105376301	uncharacterized LOC105376301
	1749	222128_at|105376439	9.11116e-05	up	2.90186		LOC105376439	uncharacterized LOC105376439
	1750	243223_at|105376489	5.29116e-08	up	2.04624		LOC105376489	uncharacterized LOC105376489
	1751	241468_at|105376790	6.36526e-10	up	2.15641		LOC105376790	uncharacterized LOC105376790
	1752	1566854_at|105377223	5.57081e-12	up	3.00785		LOC105377223	uncharacterized LOC105377223
	1753	238251_at|105377391	5.99521e-09	up	2.88551		LOC105377391	uncharacterized LOC105377391
	1754	1562269_at|105377468	2.80327e-10	up	2.23958		LOC105377468	uncharacterized LOC105377468	Hs.148809
	1755	234124_at|105377485	4.35468e-13	up	3.95429		LOC105377485	uncharacterized LOC105377485
	1756	239869_at|105377486	4.77686e-13	up	2.84097		LOC105377486	uncharacterized LOC105377486
	1757	239985_at|105377844	2.36426e-10	up	2.03437		LOC105377844	uncharacterized LOC105377844
	1758	243155_at,1566989_at,1566990_x_at|105378074	1.28607e-06	up	2.63803		LOC105378074	uncharacterized LOC105378074
	1759	1562945_at|105378130	1.21102e-08	up	2.27134		LOC105378130	uncharacterized LOC105378130
	1760	237809_at|105378136	1.32266e-14	up	4.30848		LOC105378136	uncharacterized LOC105378136
	1761	237226_at|105378138	2.51581e-09	up	2.27585		LOC105378138	uncharacterized LOC105378138
	1762	240763_at|105378276	2.5685e-08	up	2.21376		LOC105378276	uncharacterized LOC105378276
	1763	240764_at|105378363	7.1387e-08	up	2.2869		LOC105378363	uncharacterized LOC105378363
	1764	233336_at|105378367	2.61674e-08	up	2.95303		LOC105378367	uncharacterized LOC105378367
	1765	1561557_at|105378419	3.41659e-07	up	2.0602		LOC105378419	uncharacterized LOC105378419	Hs.702467
	1766	243331_at|105378688	7.46017e-09	up	2.67033		LOC105378688	uncharacterized LOC105378688
	1767	240696_at|105378696	6.05488e-11	up	3.75271		LOC105378696	uncharacterized LOC105378696
	1768	1561440_at|105378702	2.46991e-11	up	3.07769		LOC105378702	uncharacterized LOC105378702	Hs.667602
	1769	241521_at|105378739	1.1747e-10	up	2.59503		LOC105378739	uncharacterized LOC105378739
	1770	233951_at|105378943	5.47955e-10	up	2.31518		LOC105378943	uncharacterized LOC105378943
	1771	234359_at|105378948	6.8921e-14	up	3.32737		LOC105378948	skin secretory protein xP2-like	Hs.637693
	1772	212649_at|105378973	3.86259e-06	up	2.07027		LOC105378973	uncharacterized LOC105378973
	1773	229026_at|105379173	2.27779e-06	up	3.28239		LOC105379173	uncharacterized LOC105379173
	1774	1557816_a_at|105379186	8.23136e-10	up	2.40268		LOC105379186	uncharacterized LOC105379186	Hs.635638
	1775	243248_at|105379385	9.19577e-13	up	2.96524		LOC105379385	uncharacterized LOC105379385
	1776	1560463_at|105379477	5.36872e-11	up	2.35404		LOC105379477	uncharacterized LOC105379477	Hs.702270
	1777	1566452_at|105379742	6.16202e-07	up	2.14861		LOC105379742	uncharacterized LOC105379742
	1778	230505_at|145474	0.000534036	up	2.58092	chr14q24.2	LOC145474	uncharacterized LOC145474	Hs.658241
	1779	233311_at|145845	3.45254e-11	up	3.38755	chr15q14	LOC145845	uncharacterized LOC145845	Hs.302693
	1780	232577_at|145945	1.64235e-09	up	2.64031	chr15q26.2	LOC145945	uncharacterized LOC145945	Hs.413460
	1781	1564203_at|147004	1.99178e-10	up	3.07862	chr17q12	LOC147004	uncharacterized LOC147004	Hs.652871
	1782	1558577_at|148709	1.56964e-09	up	2.13784	chr1q32.1	LOC148709	actin pseudogene	Hs.162880
	1783	1552942_at|149373	6.01502e-15	up	3.67561	chr1q42.2	LOC149373	uncharacterized LOC149373	Hs.632505
	1784	236652_at|149703	5.60595e-09	up	2.15943	chr20q13.12	LOC149703	uncharacterized LOC149703	Hs.572812
	1785	1556344_at|150051	1.07292e-11	up	2.61827	chr21q22.11	LOC150051	homeobox protein cut-like 1	Hs.742325
	1786	1560928_at|151657	3.29678e-16	up	3.69036	chr3q13.12	LOC151657	uncharacterized LOC151657	Hs.587187
	1787	1564837_at,1564838_a_at|151760	4.22732e-14	up	2.46663	chr3q13.13	LOC151760	putative uncharacterized protein LOC151760	Hs.124136
	1788	1561085_at|153910	4.1515e-15	up	2.80551	chr6q24.2	LOC153910	uncharacterized LOC153910	Hs.350819
	1789	236769_at|158402	0.00016172	up	2.04574	chr9q32	LOC158402	uncharacterized LOC158402	Hs.494822
	1790	233209_at|200609	6.28734e-09	up	2.02251	chr2q37.3	LOC200609	uncharacterized LOC200609	Hs.635880
	1791	236079_at|202025	6.66416e-07	up	2.48429	chr4p16.1	LOC202025	uncharacterized LOC202025	Hs.618463
	1792	1564385_at|219688	9.10249e-16	up	2.75869	chr10p12.33	LOC219688	uncharacterized LOC219688	Hs.350848
	1793	233043_at|221814	3.67049e-13	up	2.88329	chr7p21.3	LOC221814	uncharacterized LOC221814	Hs.592173
	1794	1569739_at|221946	9.79037e-08	up	2.98046	chr7p22.2	LOC221946	uncharacterized LOC221946	Hs.385633
	1795	1562581_at|254028	2.69423e-10	up	2.47097	chr14q11.2	LOC254028	uncharacterized LOC254028
	1796	1554840_at|280665	6.02736e-07	up	2.29172		LOC280665	anti-CNG alpha 1 cation channel translation product-like	Hs.686897
	1797	1563853_at,1563854_s_at|283045	9.46689e-09	up	3.42247	chr10q21.3	LOC283045	uncharacterized LOC283045
	1798	1563867_at|283194	1.06546e-12	up	2.9047	chr11q12.2	LOC283194	uncharacterized LOC283194
	1799	1561233_at|283387	6.67018e-11	up	3.36567	chr12q13.2	LOC283387	uncharacterized LOC283387	Hs.727244
	1800	1561536_at|283435	3.41818e-10	up	3.35619	chr12q24.32	LOC283435	uncharacterized LOC283435	Hs.667334
	1801	1561175_at|283482	1.68673e-10	up	2.26617	chr13q33.1	LOC283482	uncharacterized LOC283482	Hs.732796
	1802	1561442_at|283585	2.41199e-06	up	2.33727	chr14q31.3	LOC283585	uncharacterized LOC283585	Hs.381998
	1803	1560707_at|283856	4.53689e-12	up	3.13581	chr16q12.2	LOC283856	uncharacterized LOC283856	Hs.707433
	1804	1564373_a_at,1556709_a_at|283887	6.5775e-11	up	2.60361	chr16p12.1	LOC283887	uncharacterized LOC283887	Hs.652665
	1805	238096_at|284023	1.42811e-10	up	3.18143	chr17p13.1	LOC284023	uncharacterized LOC284023	Hs.744470
	1806	1556425_a_at|284219	2.15622e-05	up	2.47915	chr18p11.22	LOC284219	uncharacterized LOC284219	Hs.657510
	1807	1562585_at|284263	1.54559e-10	up	2.34312	chr18q21.1	LOC284263	uncharacterized LOC284263	Hs.135642
	1808	1561455_at|284294	3.57972e-09	up	2.70661	chr18q22.1	LOC284294	uncharacterized LOC284294	Hs.385642
	1809	1563872_at|284395	2.28741e-12	up	4.01985	chr19q12	LOC284395	uncharacterized LOC284395	Hs.631601
	1810	1556597_a_at|284513	2.71949e-07	up	3.3269	chr1p36.13	LOC284513	uncharacterized LOC284513	Hs.660534
	1811	1564109_at|284865	9.43485e-14	up	2.49388	chr22q11.21	LOC284865	uncharacterized LOC284865	Hs.638498
	1812	1562030_at|284898	8.74458e-17	up	3.31953	chr22q12.1	LOC284898	uncharacterized LOC284898	Hs.350813
	1813	224117_at|284912	1.68914e-09	up	2.43075	chr22q12.3	LOC284912	uncharacterized LOC284912	Hs.306978
	1814	240754_at|284933	2.006e-13	up	2.35667	chr22q13.32	LOC284933	uncharacterized LOC284933	Hs.159057
	1815	1559605_a_at|285043	5.52979e-10	up	2.07649	chr2p23.3	LOC285043	uncharacterized LOC285043	Hs.429119
	1816	230057_at|285178	6.05391e-13	up	2.85106	chr2q35	LOC285178	uncharacterized LOC285178	Hs.586683
	1817	1560260_at,1562739_at|285593	1.07622e-10	up	2.05396	chr5q35.2	LOC285593	uncharacterized LOC285593	Hs.409730
	1818	1561401_at|285627	1.62281e-13	up	2.41631	chr5q33.3	LOC285627	uncharacterized LOC285627	Hs.552766
	1819	1563489_at|285638	9.46364e-10	up	2.04164	chr5q21.3	LOC285638	uncharacterized LOC285638	Hs.532104
	1820	1564253_at|285766	4.13558e-08	up	2.14109	chr6p25.3	LOC285766	uncharacterized LOC285766	Hs.657946
	1821	1562388_at|285819	3.22205e-09	up	2.27572	chr6p22.1	LOC285819	uncharacterized LOC285819	Hs.575357
	1822	1557723_at,1557724_a_at,1570131_at|285847	1.49627e-12	up	2.658	chr6p21.31	LOC285847	uncharacterized LOC285847	Hs.407190
	1823	1562247_at|286058	2.50525e-17	up	3.04223	chr8p21.2	LOC286058	uncharacterized LOC286058	Hs.638582
	1824	1564786_at|338667	2.67955e-08	up	2.18513	chr11q24.2	LOC338667	V-set and immunoglobulin domain-containing protein 10-like	Hs.730137
	1825	1562908_at|339468	1.45493e-10	up	2.74411	chr1p31.1	LOC339468	uncharacterized LOC339468	Hs.434265
	1826	1562829_at|339568	5.76763e-09	up	3.07585	chr20q12	LOC339568	uncharacterized LOC339568	Hs.434319
	1827	1562841_at|339666	5.7447e-07	up	2.15357	chr22q12.3	LOC339666	uncharacterized LOC339666	Hs.654761///Hs.738768
	1828	1562264_at|339685	1.23769e-09	up	2.1513	chr22q13.31	LOC339685	uncharacterized LOC339685	Hs.434351
	1829	1562776_at|339807	5.52896e-08	up	2.09571	chr2p14	LOC339807	uncharacterized LOC339807	Hs.434736
	1830	1561348_at,1562638_at|339874	1.55158e-11	up	2.03691	chr3q22.1	LOC339874	uncharacterized LOC339874	Hs.722165///Hs.718930
	1831	1562540_at|339978	4.93115e-12	up	2.50679	chr4q12	LOC339978	uncharacterized LOC339978
	1832	1562697_at,1562698_x_at|339988	6.42911e-07	up	2.64804	chr4p16.1	LOC339988	uncharacterized LOC339988	Hs.434746
	1833	1562617_at|340074	1.67522e-09	up	2.41988	chr5q31.1	LOC340074	uncharacterized LOC340074	Hs.434633
	1834	241418_at|344887	0.026285	up	2.26654	chr3q27.2	LOC344887	NmrA-like family domain containing 1 pseudogene	Hs.128803
	1835	1556244_s_at|375196	0.0013687	up	3.44333	chr2p22.3	LOC375196	uncharacterized LOC375196	Hs.659035
	1836	1563117_at|388456	3.85358e-10	up	2.4399	chr18p11.32	LOC388456	uncharacterized LOC388456	Hs.407666
	1837	237111_at|388942	6.39475e-13	up	3.28196	chr2p21	LOC388942	uncharacterized LOC388942	Hs.631883
	1838	1560841_at|389247	4.38763e-11	up	2.50466	chr4q35.1	LOC389247	uncharacterized LOC389247	Hs.385787
	1839	244886_at|389641	1.0144e-08	up	2.11776	chr8p21.3	LOC389641	uncharacterized LOC389641
	1840	1560513_at|400568	8.55118e-10	up	3.22088	chr17p13.2	LOC400568	uncharacterized LOC400568	Hs.434312
	1841	1561514_at,1569264_at|400655	2.44353e-15	up	2.34572	chr18q22.3	LOC400655	uncharacterized LOC400655	Hs.579378
	1842	1564401_at|400748	3.78907e-13	up	3.84464	chr1p35.2	LOC400748	uncharacterized LOC400748	Hs.639254
	1843	1556255_a_at|400756	4.22489e-07	up	2.70973	chr1p31.3	LOC400756	uncharacterized LOC400756	Hs.591444
	1844	1556801_at,1557761_s_at,1561693_at|400794	1.59291e-13	up	2.55679	chr1q23.3-q24.1	LOC400794	uncharacterized LOC400794	Hs.733988///Hs.374847
	1845	1557604_at,1557605_a_at|401312	9.47015e-09	up	2.6095	chr7p15.3	LOC401312	uncharacterized LOC401312	Hs.583393
	1846	1568827_at|401442	5.41069e-09	up	2.12347	chr8p23.3	LOC401442	uncharacterized LOC401442	Hs.678992
	1847	244424_at|439938	1.39755e-08	up	2.04242	chr6p21.33	LOC439938	uncharacterized LOC439938
	1848	229761_at|440173	0.00278763	down	-2.06087	chr9q21	LOC440173	uncharacterized LOC440173	Hs.127361
	1849	1561335_at|440602	5.57945e-16	up	3.50426	chr1p13.3	LOC440602	uncharacterized LOC440602	Hs.708945
	1850	232443_at|441052	5.70052e-10	up	2.24655	chr4q34.1	LOC441052	uncharacterized LOC441052	Hs.535012
	1851	1562920_at|441086	2.84011e-12	up	2.16032	chr5q13.3	LOC441086	uncharacterized LOC441086	Hs.653007
	1852	243977_at|541472	9.97983e-13	up	2.45564	chr7p21	LOC541472	uncharacterized LOC541472
	1853	1564327_at|642696	1.06241e-11	up	2.69868	chr16p13.13	LOC642696	uncharacterized LOC642696	Hs.617179
	1854	235416_at,1570444_at,1570445_a_at|643201	1.17096e-19	up	2.08054	chr5q35.2	LOC643201	centrosomal protein 192kDa pseudogene	Hs.390285
	1855	1560162_at|643549	3.48997e-14	up	2.39159	chr20q13.12	LOC643549	uncharacterized LOC643549	Hs.472856
	1856	235884_at,238921_at|644794	3.94587e-16	up	3.45466	chr7q11.21	LOC644794	uncharacterized LOC644794	Hs.552124
	1857	1559790_at,1561027_at|646241	2.38181e-07	up	2.17443	chr5p15.1	LOC646241	uncharacterized LOC646241	Hs.407197
	1858	1569517_at|646482	8.7869e-11	up	4.09668	chr13q12.13	LOC646482	uncharacterized LOC646482	Hs.713256
	1859	244649_at|646484	3.58129e-13	up	2.79367	chr4q31.1	LOC646484	uncharacterized LOC646484	Hs.733937
	1860	242489_at,243452_at|646778	2.36111e-08	up	2.24949	chr18q12.1	LOC646778	uncharacterized LOC646778	Hs.631680
	1861	1564539_at|647323	4.08714e-10	up	2.96076	chr3q29	LOC647323	uncharacterized LOC647323	Hs.652830
	1862	240380_at|728040	1.23118e-10	up	2.53517	chr4q13.3	LOC728040	hCG1813624	Hs.640574
	1863	233599_at|728061	0.000158722	up	2.87441	chr9q22.32	LOC728061	hCG2003663	Hs.655858
	1864	1561218_s_at,1561221_x_at|728099	2.44399e-12	up	2.65134	chr13q12.11	LOC728099	uncharacterized LOC728099	Hs.561589///Hs.680123
	1865	218380_at|728392	1.7056e-06	up	2.11619	chr17p13.2	LOC728392	uncharacterized LOC728392	Hs.104305
	1866	1561472_at|728805	2.89131e-08	up	2.47074	chr20q13.2	LOC728805	uncharacterized LOC728805	Hs.638918
	1867	1559586_at|728868	5.74426e-15	up	2.85869	chr8p23.1	LOC728868	uncharacterized LOC728868	Hs.646764
	1868	1564229_at|729173	2.15366e-13	up	5.08473	chr11q23.3	LOC729173	uncharacterized LOC729173	Hs.638417
	1869	1561061_at|729506	4.23678e-17	up	4.1658	chr5p15.31	LOC729506	uncharacterized LOC729506	Hs.566412
	1870	1564235_at|729866	1.9785e-07	up	2.27942	chr1q23.1	LOC729866	hCG1994895	Hs.553298
	1871	230591_at|729887	2.55472e-08	down	-2.05326	chr16q23.3	LOC729887	uncharacterized LOC729887	Hs.568369
	1872	239094_at|730961	1.70312e-07	up	2.36402		LOC730961	uncharacterized LOC730961	Hs.597933
	1873	233163_at|731157	4.0345e-11	up	2.91413	chr5q14.3	LOC731157	uncharacterized LOC731157	Hs.551062
	1874	224123_at|84214	8.94433e-07	up	2.22392	chr7q11.21	LOC84214	uncharacterized LOC84214
	1875	234956_at,1564168_a_at|93444	2.13433e-10	up	2.47844	chr15q22.32	LOC93444	uncharacterized LOC93444	Hs.270133
	1876	209017_s_at|9361	7.03154e-05	down	-2.08748	chr19p13.2	LONP1	lon peptidase 1, mitochondrial	Hs.350265
	1877	220009_at|79836	2.52304e-16	up	2.34633	chrXq24	LONRF3	LON peptidase N-terminal domain and ring finger 3	Hs.144266
	1878	207720_at|4014	0.0439326	up	2.17925	chr1q21	LOR	loricrin	Hs.251680
	1879	204298_s_at,213640_s_at,215446_s_at|4015	0.000719301	down	-2.41796	chr5q23.2	LOX	lysyl oxidase	Hs.102267
	1880	203570_at|4016	1.81134e-05	down	-4.06762	chr15q22	LOXL1	lysyl oxidase-like 1	Hs.65436
	1881	202997_s_at,202998_s_at,202999_s_at,228808_s_at|4017	3.43792e-07	down	-2.35168	chr8p21.3	LOXL2	lysyl oxidase-like 2	Hs.626637
	1882	202793_at|10162	1.28548e-09	down	-3.36558	chr12p13	LPCAT3	lysophosphatidylcholine acyltransferase 3	Hs.655248
	1883	219346_at|79414	6.51074e-10	down	-2.92078	chr19q13.12	LRFN3	leucine rich repeat and fibronectin type III domain containing 3	Hs.143792
	1884	244710_at|136332	4.3108e-09	up	2.28332	chr7q33	LRGUK	leucine-rich repeats and guanylate kinase domain containing	Hs.149774
	1885	209468_at,229591_at|4041	4.59952e-13	down	-2.51603	chr11q13.4	LRP5	LDL receptor related protein 5	Hs.6347
	1886	205381_at,232924_at|10234	0.000183931	down	-2.05829	chr7q22.1	LRRC17	leucine rich repeat containing 17	Hs.567412///Hs.660029
	1887	1559502_s_at|126364	8.57722e-11	up	2.34888	chr19p13.11	LRRC25	leucine rich repeat containing 25	Hs.332156
	1888	216149_at|147172	6.20347e-08	up	2.13777	chr17q11.2	LRRC37BP1	leucine rich repeat containing 37B pseudogene 1	Hs.568209
	1889	215084_s_at|115353	2.19746e-07	down	-2.73263	chr1p33-p32.1	LRRC42	leucine rich repeat containing 42	Hs.40094
	1890	1553728_at,1553729_s_at,1553730_x_at|254050	3.73196e-16	up	3.58379	chr12q24.31	LRRC43	leucine rich repeat containing 43	Hs.374856
	1891	1556484_at|440699	1.29302e-17	up	3.49081	chr1q24.1	LRRC52	leucine rich repeat containing 52	Hs.664975
	1892	238214_at|100130742	5.3223e-06	up	2.50677	chr8q21.3	LRRC69	leucine rich repeat containing 69	Hs.733070
	1893	225680_at|222229	4.19745e-07	down	-2.50184	chr7q22.1	LRWD1	leucine-rich repeats and WD repeat domain containing 1	Hs.274135
	1894	209449_at|57819	3.09601e-06	down	-3.15741	chr6p21.3	LSM2	LSM2 homolog, U6 small nuclear RNA and mRNA degradation associated	Hs.103106
	1895	202903_at,202904_s_at,211747_s_at|23658	3.5232e-05	down	-2.05109	chr7p14.3	LSM5	LSM5 homolog, U6 small nuclear RNA and mRNA degradation associated	Hs.424908
	1896	204559_s_at|51690	5.68571e-08	down	-5.21768	chr19p13.3	LSM7	LSM7 homolog, U6 small nuclear RNA and mRNA degradation associated	Hs.512610
	1897	239203_at,1569852_at|286006	2.32101e-09	up	2.05634	chr7q31.1	LSMEM1	leucine-rich single-pass membrane protein 1	Hs.396189
	1898	208190_s_at|51599	0.00187149	down	-2.2558	chr19q13.12	LSR	lipolysis stimulated lipoprotein receptor	Hs.466507
	1899	220130_x_at|56413	1.81285e-10	down	-2.19823	chr14q12	LTB4R2	leukotriene B4 receptor 2	Hs.642693///Hs.657595
	1900	206480_at|4056	1.70178e-12	down	-2.28216	chr5q35	LTC4S	leukotriene C4 synthase	Hs.706741
	1901	202018_s_at|4057	0.0324561	down	-2.26216	chr3p21.31	LTF	lactotransferrin	Hs.529517
	1902	203804_s_at,208835_s_at,220044_x_at,229193_at,241792_x_at,242389_at|51747	3.46512e-05	up	2.21115	chr17q21.33	LUC7L3	LUC7-like 3 pre-mRNA splicing factor	Hs.130293///Hs.655691
	1903	201744_s_at,229554_at|4060	0.0187529	down	-2.72672	chr12q21.33	LUM	lumican	Hs.406475
	1904	215323_at|338645	4.52101e-13	up	2.66322	chr11p14.3	LUZP2	leucine zipper protein 2	Hs.144138
	1905	220665_at|51213	2.09837e-17	up	3.94001	chrXq23	LUZP4	leucine zipper protein 4	Hs.242183
	1906	1557219_at|100506827	4.33085e-08	up	2.66041		LVCAT1	liver cancer-associated transcript 1	Hs.156197
	1907	218729_at|56925	0.000759261	down	-2.74895	chr3q25.32	LXN	latexin	Hs.478067
	1908	202145_at|4061	0.00358028	down	-2.78324	chr8q24.3	LY6E	lymphocyte antigen 6 complex, locus E	Hs.521903
	1909	219860_at|80741	1.42777e-11	up	2.0022	chr6p21.33	LY6G5C	lymphocyte antigen 6 complex, locus G5C	Hs.25738
	1910	205668_at|4065	0.00715237	up	2.19894	chr2q24	LY75	lymphocyte antigen 75	Hs.153563
	1911	223413_s_at,223414_s_at|55646	2.37742e-08	down	-2.38443	chr4p16.3	LYAR	Ly1 antibody reactive	Hs.425427
	1912	236706_at|129530	9.94651e-06	up	2.41446	chr2q11.2	LYG1	lysozyme G-like 1	Hs.164589
	1913	231266_at,1569772_x_at|147719	1.40489e-09	up	2.06443	chr19q13.2	LYPD4	LY6/PLAUR domain containing 4	Hs.98660///Hs.382361
	1914	238143_at,1568933_at|646627	1.10055e-10	up	2.01096	chr1q44	LYPD8	LY6/PLAUR domain containing 8	Hs.632511///Hs.146268
	1915	218561_s_at,222672_at|57128	0.000294244	down	-2.09554	chr6p25.1	LYRM4	LYR motif containing 4	Hs.387755
	1916	1556555_at,1563662_at|100129461	3.13094e-13	up	2.1765	chr6p25.1	LYRM4-AS1	LYRM4 antisense RNA 1
	1917	1559880_at|100874051	6.57891e-09	up	2.00487		LZTS1-AS1	LZTS1 antisense RNA 1	Hs.385799
	1918	204857_at|8379	3.8503e-06	down	-4.92129	chr7p22	MAD1L1	MAD1 mitotic arrest deficient-like 1 (yeast)	Hs.654838
	1919	223234_at|10459	4.80195e-07	down	-2.88375	chr1p36	MAD2L2	MAD2 mitotic arrest deficient-like 2 (yeast)	Hs.19400
	1920	208037_s_at|8174	1.28931e-11	up	2.86332	chr19p13.3	MADCAM1	mucosal vascular addressin cell adhesion molecule 1	Hs.102598
	1921	205193_at,36711_at|23764	6.28072e-05	down	-2.33811	chr22q13.1	MAFF	v-maf avian musculoaponeurotic fibrosarcoma oncogene homolog F	Hs.517617
	1922	207325_x_at|4100	4.12951e-07	down	-3.14495	chrXq28	MAGEA1	MAGE family member A1	Hs.72879
	1923	210503_at|4110	6.59163e-13	down	-3.99694	chrXq28	MAGEA11	MAGE family member A11	Hs.670252
	1924	209942_x_at|4102	0.00543233	down	-3.69679	chrXq28	MAGEA3	MAGE family member A3	Hs.417816///Hs.441113
	1925	214612_x_at|4105	0.00139019	down	-5.19519	chrXq28	MAGEA6	MAGE family member A6	Hs.417816///Hs.441113
	1926	218573_at|28986	0.00169791	down	-2.02261	chrXp11.21	MAGEH1	MAGE family member H1	Hs.279819
	1927	241146_at|100874021	1.95654e-08	up	2.36227		MAGI2-AS2	MAGI2 antisense RNA 2	Hs.128252
	1928	217692_at,217693_x_at|100506898	5.5453e-07	up	2.3315		MAGOH2P	mago homolog 2, pseudogene	Hs.674373
	1929	223940_x_at,224558_s_at,224559_at,224567_x_at,224568_x_at,226675_s_at,228582_x_at,1558678_s_at|378938	3.06106e-05	up	2.49864	chr11q13.1	MALAT1	metastasis associated lung adenocarcinoma transcript 1 (non-protein coding)	Hs.621695
	1930	209373_at|7851	0.00240111	down	-3.01989	chr2q13	MALL	mal, T-cell differentiation protein-like	Hs.185055
	1931	1557091_at|284358	3.28017e-15	up	2.43796	chr19q13.33	MAMSTR	MEF2 activating motif and SAP domain containing transcriptional regulator
	1932	212233_at,214577_at,226084_at|4131	6.96931e-05	down	-2.44	chr5q13	MAP1B	microtubule associated protein 1B	Hs.335079
	1933	208785_s_at,208786_s_at|81631	4.2494e-05	down	-2.01863	chr16q24.2	MAP1LC3B	microtubule-associated protein 1 light chain 3 beta	Hs.356061///Hs.506947
	1934	218522_s_at|55201	6.60765e-07	down	-2.71017	chr19p13.11	MAP1S	microtubule-associated protein 1S	Hs.66048
	1935	202424_at,213487_at,213490_s_at|5605	3.67477e-08	down	-3.09902	chr19p13.3	MAP2K2	mitogen-activated protein kinase kinase 2	Hs.465627
	1936	221180_at,1555804_a_at|80122	9.29168e-10	up	2.88778	chr2q21.3	MAP3K19	mitogen-activated protein kinase kinase kinase 19	Hs.659395
	1937	204936_at|5871	4.1958e-10	down	-2.38422	chr11q13	MAP4K2	mitogen-activated protein kinase kinase kinase kinase 2	Hs.534341
	1938	228448_at,228943_at,235672_at,241980_at|4135	4.64203e-12	up	2.17314	chr11q13.5	MAP6	microtubule associated protein 6	Hs.585540
	1939	228262_at|256714	0.00145894	up	3.62039	chrXp22.12	MAP7D2	MAP7 domain containing 2	Hs.127951
	1940	204813_at,214376_at,237413_at|5602	2.25217e-07	up	2.04232	chr4q22.1-q23	MAPK10	mitogen-activated protein kinase 10	Hs.125503///Hs.13438
	1941	201668_x_at,201669_s_at,201670_s_at,213002_at,225897_at|4082	1.68835e-05	down	-2.07122	chr6q22.2	MARCKS	myristoylated alanine-rich protein kinase C substrate	Hs.519909///Hs.712658
	1942	208210_at|4142	3.41201e-12	up	3.75679	chr6q25.3-q26	MAS1	MAS1 proto-oncogene, G protein-coupled receptor	Hs.99900
	1943	205813_s_at|4143	5.75056e-09	up	2.55008	chr10q22	MAT1A	methionine adenosyltransferase I, alpha	Hs.282670
	1944	206267_s_at|4145	4.08263e-07	down	-2.33257	chr19p13.3	MATK	megakaryocyte-associated tyrosine kinase	Hs.631845
	1945	207824_s_at,212064_x_at,228798_x_at|4150	2.34219e-09	down	-2.78491	chr16p11.2	MAZ	MYC-associated zinc finger protein (purine-binding transcription factor)	Hs.23650
	1946	226076_s_at,227832_at,227833_s_at|114785	8.96617e-07	down	-2.65732		MBD6	methyl-CpG binding domain protein 6	Hs.524523
	1947	201620_at,217543_s_at|8720	2.53161e-06	down	-2.09765	chr16q24	MBTPS1	membrane bound transcription factor peptidase, site 1	Hs.75890
	1948	208568_at,217425_at,217434_at|4158	2.97443e-11	up	2.35868	chr18p11.2	MC2R	melanocortin 2 receptor (adrenocorticotropic hormone)	Hs.248144
	1949	221467_at|4160	2.50194e-15	up	2.2484	chr18q22	MC4R	melanocortin 4 receptor	Hs.532833
	1950	208565_at|4161	1.14346e-18	up	4.15224	chr18p11.2	MC5R	melanocortin 5 receptor	Hs.248145
	1951	212245_at,212246_at,1559309_at|90411	4.83972e-06	down	-2.04903	chr2p21	MCFD2	multiple coagulation factor deficiency 2	Hs.662152
	1952	224408_at|84539	3.62235e-13	up	2.54089	chr6q16	MCHR2	melanin-concentrating hormone receptor 2	Hs.591342
	1953	220603_s_at,229005_at,229021_at,243109_at,1554833_at|55784	2.81509e-07	up	2.42421	chr15q26.2	MCTP2	multiple C2 domains, transmembrane 2	Hs.33368
	1954	205375_at|4188	2.92871e-07	down	-2.64271	chr6p21	MDFI	MyoD family inhibitor	Hs.520119
	1955	238721_at,1558077_s_at|130752	2.93373e-06	up	2.25088	chr2q33.3	MDH1B	malate dehydrogenase 1B	Hs.147816
	1956	209035_at|4192	1.34496e-07	down	-7.50771	chr11p11.2	MDK	midkine (neurite growth-promoting factor 2)	Hs.82045
	1957	212693_at,234854_at,1569484_s_at|23195	2.53219e-13	up	2.6292	chr6q15	MDN1	midasin AAA ATPase 1	Hs.529948
	1958	1553508_at,1562731_s_at|259283	1.81543e-11	up	2.01272	chr1p36	MDS2	myelodysplastic syndrome 2 translocation associated	Hs.523369
	1959	232114_at,1555300_a_at|116931	3.51347e-09	up	2.1674	chr3q25.1	MED12L	mediator complex subunit 12 like	Hs.744234
	1960	221418_s_at,221544_s_at,221545_x_at,221938_x_at,43544_at|10025	1.08081e-05	down	-2.32671	chr19p13.3	MED16	mediator complex subunit 16	Hs.365207
	1961	227786_at,227787_s_at,230555_s_at|90390	9.04472e-05	down	-2.19463	chr8q24.11	MED30	mediator complex subunit 30	Hs.492612
	1962	207078_at,207079_s_at,210104_at|10001	3.77666e-09	down	-4.57326	chr14q24.2	MED6	mediator complex subunit 6	Hs.497353
	1963	232523_at,236517_at,1555343_at|84466	0.00298602	up	2.05824	chr5q33	MEGF10	multiple EGF-like-domains 10	Hs.438709
	1964	1552439_s_at,1560334_at,1569879_a_at|84465	1.60104e-08	up	2.00344	chr15q22.31	MEGF11	multiple EGF-like-domains 11	Hs.712886
	1965	230011_at,1554208_at,1564621_a_at|150365	3.72007e-07	up	2.36194	chr22q13.2	MEI1	meiotic double-stranded break formation protein 1	Hs.116419
	1966	214077_x_at|4213	0.000122941	down	-2.51942	chr17p12	MEIS3P1	Meis homeobox 3 pseudogene 1	Hs.356135
	1967	207251_at|4225	2.07186e-15	up	2.97507	chr18q12.2-q12.3	MEP1B	meprin A, beta	Hs.194777
	1968	221150_at|56955	8.31866e-10	up	2.7305	chr4q21.1	MEPE	matrix extracellular phosphoglycoprotein	Hs.676357
	1969	1556014_at,1556015_a_at|145873	3.21602e-11	up	3.56772	chr15q26.1	MESP2	mesoderm posterior bHLH transcription factor 2	Hs.37311
	1970	213861_s_at|25895	3.02778e-07	up	2.08233	chr12q14.1	METTL21B	methyltransferase like 21B	Hs.632720
	1971	203417_at|4237	6.51541e-06	down	-4.48478	chr1p36.1-p35	MFAP2	microfibrillar associated protein 2	Hs.389137
	1972	212713_at|4239	1.57461e-09	down	-2.31629	chr17p11.2	MFAP4	microfibrillar associated protein 4	Hs.296049
	1973	209758_s_at,213764_s_at,213765_at|8076	0.000462573	down	-2.69171	chr12p13.31	MFAP5	microfibrillar associated protein 5	Hs.512842
	1974	1552432_at|162387	1.98254e-08	up	2.49686	chr17p13.1	MFSD6L	major facilitator superfamily domain containing 6-like	Hs.213603
	1975	220189_s_at,224598_at|11282	0.000414403	down	-2.76868	chr5q35	MGAT4B	mannosyl (alpha-1,3-)-glycoprotein beta-1,4-N-acetylglucosaminyltransferase, isozyme B	Hs.567419
	1976	1569393_at|197003	8.0152e-10	up	2.23645	chr15q22.2	MGC15885	uncharacterized protein MGC15885	Hs.352253
	1977	1554305_at|91370	5.20065e-08	up	2.05712	chr22q12.1	MGC20647	uncharacterized protein MGC20647	Hs.658999
	1978	232568_at|158295	0.00220828	up	2.44377	chr9p22.3	MGC24103	uncharacterized MGC24103	Hs.664877
	1979	211718_at|84789	3.5134e-11	up	2.42775	chr3q29	MGC2889	uncharacterized protein MGC2889	Hs.676481
	1980	233475_at,1554781_at|153163	3.76019e-12	up	2.06508	chr5q23.2	MGC32805	uncharacterized LOC153163	Hs.679757
	1981	240814_at|441058	3.68977e-07	up	2.18462		MGC39584	uncharacterized LOC441058	Hs.130535
	1982	242136_x_at|403340	0.00402892	up	2.1273		MGC70870	C-terminal binding protein 2 pseudogene	Hs.572501
	1983	211026_s_at,225102_at|11343	0.000261785	down	-2.10685	chr3q21.3	MGLL	monoglyceride lipase	Hs.277035
	1984	204880_at|4255	1.03726e-05	down	-2.18721	chr10q26	MGMT	O-6-methylguanine-DNA methyltransferase	Hs.501522
	1985	202291_s_at,238481_at|4256	3.16214e-06	down	-7.68337	chr12p12.3	MGP	matrix Gla protein	Hs.365706
	1986	224918_x_at,231736_x_at,239001_at,240688_at,1565162_s_at|4257	0.0191065	down	-2.75445	chr12p12.3-p12.1	MGST1	microsomal glutathione S-transferase 1	Hs.389700
	1987	204168_at|4258	1.56436e-06	up	2.4617	chr4q28.3	MGST2	microsomal glutathione S-transferase 2	Hs.81874
	1988	218251_at|58526	0.000446721	down	-2.13206	chrXp11.4	MID1IP1	MID1 interacting protein 1	Hs.522605
	1989	217871_s_at|4282	0.000567392	down	-2.44332	chr22q11.23	MIF	macrophage migration inhibitory factor (glycosylation-inhibiting factor)	Hs.407995
	1990	232892_at|128826	2.89078e-08	up	2.00692	chr20q13.33	MIR1-1HG	MIR1-1 host gene	Hs.86507
	1991	229437_at|114614	0.0250439	up	2.05379		MIR155HG	MIR155 host gene	Hs.697120
	1992	232478_at|100379345	0.000177972	up	2.50987	chr9q33.3	MIR181A2HG	MIR181A2 host gene	Hs.660412
	1993	1556717_at,1556718_s_at|105369343	3.12863e-12	up	2.35975		MIR194-2HG	MIR194-2 host gene	Hs.319924
	1994	1561371_at|441355	1.17453e-08	up	2.32088	chr8q21.11	MIR2052HG	MIR2052 host gene	Hs.647162
	1995	1559777_at,1569095_at|731424	6.07922e-12	up	2.00882		MIR3945HG	MIR3945 host gene	Hs.427740
	1996	1557022_at|101928989	1.25439e-08	up	2.37246	chr11q14.1	MIR4300HG	MIR4300 host gene	Hs.145117
	1997	232848_at|642345	1.13374e-09	up	2.50959	chr13q31.2	MIR4500HG	MIR4500 host gene	Hs.508337
[truncated: 1,263 more rows]

## Sheet:  S3B File
	Reddy et al., 2018 Molecular prognosticators in clinically and pathologically distinct cohorts of oral cavity, laryngopharyngeal and oropharyngeal cancers- A Meta-Analysis approach
	S3B File: List of Gene Ontology categories from TOPPFUN enrichment analysis for HPV associated cancer
	GO: Molecular Function
	S.NO	Category	ID	Name	p-value	q-value Bonferroni	q-value FDR B&H	q-value FDR B&Y	Hit Count in Query List*	Hit Count in Genome	Percentage*	Hit in Query List
	1	GO: Molecular Function	GO:0005201	extracellular matrix structural constituent	1.596e-09	3.761e-06	3.761e-06	3.137e-05	30	78	38.4615	AMBN,BGN,COL1A1,COL1A2,COL3A1,COL4A2,COL4A4,COL4A5,COL5A1,COL9A2,COL9A3,COL12A1,COL15A1,COMP,VCAN,ENAM,FBLN2,FBN1,HAPLN4,EMILIN1,COL27A1,LAMB1,LUM,MGP,MUC5AC,EFEMP2,TECTB,MEPE,TFPI2,MFAP5
	2	GO: Molecular Function	GO:0005198	structural molecule activity	2.278e-08	5.368e-05	2.684e-05	0.0002239	142	762	18.6352	ACTA1,AMBN,MRPS34,KRTAP5-8,KRT38,BGN,CAPN3,CAV2,LCE1E,INA,COPB2,RPL23,MYL6B,COL1A1,COL1A2,AKAP6,COL3A1,COL4A2,COL4A4,COL4A5,COL5A1,RPL36,COL9A2,COL9A3,COL12A1,COL15A1,COMP,CLDN3,CLDN7,KRT23,CRYAB,CRYGS,VCAN,MRPL19,CLDN17,DMD,NUP153,SLC25A18,ARPC5,ARPC1B,MRPL2,MRPL4,ENAM,MRPS7,MRPS2,SLC25A2,KRTAP3-1,MRTO4,CLDN19,KRTAP11-1,EPB42,MRPL37,MRPL10,RPL39L,MRPS36,TUBB3,TUBB4A,KRT76,FBLN2,FBN1,MYL9,MRPS17,…
	GO: Biological Process
	S.NO	Category	ID	Name	p-value	q-value Bonferroni	q-value FDR B&H	q-value FDR B&Y	Hit Count in Query List*	Hit Count in Genome	Percentage*	Hit in Query List
	1	GO: Biological Process	GO:1903428	positive regulation of reactive oxygen species biosynthetic process	3.101e-05	0.2674	0.02674	0.2578	19	59	32.2034	AKT1,OGT,TICAM1,CLU,NOS1AP,CYBA,KLF2,HBB,HSP90AB1,ICAM1,IL1B,IL6,ITGB2,P2RX4,PTX3,ULBP1,DDAH2,AGXT2,ZNF205
	2	GO: Biological Process	GO:0030574	collagen catabolic process	6.577e-05	0.5673	0.03929	0.3787	20	67	29.8507	COL1A1,COL1A2,COL3A1,COL4A2,COL4A4,COL4A5,COL5A1,COL6A1,COL6A2,COL8A1,COL10A1,COL12A1,COL15A1,CST3,CTSD,FAP,MMP2,MMP10,MMP11,MMP26
	3	GO: Biological Process	GO:0070125	mitochondrial translational elongation	3.54e-05	0.3053	0.02776	0.2676	24	85	28.2353	GADD45GIP1,MRPS34,MRPL19,MRPL54,MRPL2,MRPL4,MRPS7,MRPL37,MRPL10,MRPS36,MRPS17,MRPS28,MRPL42,MRPL13,AURKAIP1,MRPS10,MRPS12,MRPL17,MRPL21,MRPL40,MRPL38,MRPL34,MRPL44,MRPL52
	4	GO: Biological Process	GO:0070126	mitochondrial translational termination	4.363e-05	0.3763	0.03136	0.3023	24	86	27.907	GADD45GIP1,MRPS34,MRPL19,MRPL54,MRPL2,MRPL4,MRPS7,MRPL37,MRPL10,MRPS36,MRPS17,MRPS28,MRPL42,MRPL13,AURKAIP1,MRPS10,MRPS12,MRPL17,MRPL21,MRPL40,MRPL38,MRPL34,MRPL44,MRPL52
	5	GO: Biological Process	GO:2000379	positive regulation of reactive oxygen species metabolic process	1.197e-05	0.1033	0.01721	0.1659	28	101	27.7228	AKT1,OGT,AKR1C3,TICAM1,CLU,NOS1AP,CYBA,ROMO1,EIF5A,KLF2,CXCL2,HBB,HSP90AB1,ICAM1,IL1B,IL6,ITGB2,LEP,P2RX4,PDGFRB,PRKCD,PTX3,ULBP1,TGFB1,THBS1,DDAH2,AGXT2,ZNF205
	6	GO: Biological Process	GO:0030198	extracellular matrix organization	1.126e-12	9.713e-09	5.763e-09	5.555e-08	90	354	25.4237	A2M,AMBN,ITGA10,BCL3,BGN,BSG,TMPRSS6,CAPG,CAPNS1,SERPINH1,COL1A1,COL1A2,COL3A1,COL4A2,COL4A4,COL4A5,COL5A1,COL6A1,COL6A2,COL8A1,COL9A2,COL9A3,COL10A1,COL12A1,COMP,ADAMTS4,OLFML2B,KLK4,VCAN,CST3,CCN2,GREM1,ENG,FAP,FBN1,FGA,FOXF2,FBLN5,FMOD,POSTN,FSHR,SPINK5,EMILIN1,HSP90AB1,HSPG2,COL27A1,ICAM1,ITGA5,ITGAD,ITGB2,ITGB4,LAMA2,LAMB1,LAMB3,LCP1,LOX,LOXL1,LOXL2,LUM,MFAP2,MFAP4,MMP2,MMP10,MMP11,C6orf15,M…
	7	GO: Biological Process	GO:0032963	collagen metabolic process	2.816e-05	0.2428	0.02674	0.2578	31	122	25.4098	SERPINH1,COL1A1,COL1A2,COL3A1,COL4A2,COL4A4,COL4A5,COL5A1,COL6A1,COL6A2,COL8A1,COL10A1,COL12A1,COL15A1,CST3,CCN2,CTSD,ENG,FAP,RAPGEF3,ID1,IL6,MFAP4,MMP2,MMP10,MMP11,PDGFRB,PRKCD,CCL2,TGFB1,MMP26
	8	GO: Biological Process	GO:0043062	extracellular structure organization	1.336e-12	1.153e-08	5.763e-09	5.555e-08	90	355	25.3521	A2M,AMBN,ITGA10,BCL3,BGN,BSG,TMPRSS6,CAPG,CAPNS1,SERPINH1,COL1A1,COL1A2,COL3A1,COL4A2,COL4A4,COL4A5,COL5A1,COL6A1,COL6A2,COL8A1,COL9A2,COL9A3,COL10A1,COL12A1,COMP,ADAMTS4,OLFML2B,KLK4,VCAN,CST3,CCN2,GREM1,ENG,FAP,FBN1,FGA,FOXF2,FBLN5,FMOD,POSTN,FSHR,SPINK5,EMILIN1,HSP90AB1,HSPG2,COL27A1,ICAM1,ITGA5,ITGAD,ITGB2,ITGB4,LAMA2,LAMB1,LAMB3,LCP1,LOX,LOXL1,LOXL2,LUM,MFAP2,MFAP4,MMP2,MMP10,MMP11,C6orf15,M…
	9	GO: Biological Process	GO:0002576	platelet degranulation	0.0001024	0.8829	0.04414	0.4255	27	107	25.2336	A2M,ACTN4,ACTN1,APOH,CLU,CFD,ECM1,FCER1G,FGA,FLNA,ISLR,SERPINE1,PECAM1,SERPINA1,SERPINA4,TMX3,SRGN,RARRES2,SELENOP,SYK,TGFB1,THBS1,TIMP1,TIMP3,TMSB4X,TTN,VEGFB
	10	GO: Biological Process	GO:0045766	positive regulation of angiogenesis	6.687e-05	0.5767	0.03929	0.3787	32	133	24.0602	ANGPT2,AQP1,RHOB,C5AR1,C6,CYBB,ECM1,GREM1,ENG,RAPGEF3,ANGPT4,SRPX2,HSPB1,IL1A,IL1B,CXCL8,CXCR2,ISL1,ITGA5,ITGB2,NOS3,SERPINE1,RRAS,CCL11,SFRP2,MYDGF,TEK,THBS1,TNFRSF1A,TWIST1,VEGFB,CYSLTR2
	11	GO: Biological Process	GO:0006414	translational elongation	7.798e-05	0.6726	0.04204	0.4052	32	134	23.8806	GADD45GIP1,MRPS34,MRPL19,MRPL54,EEF1A2,MRPL2,MRPL4,MRPS7,EIF5A,MRPL37,MRPL10,MRPS36,MRPS17,DTD1,SELENOT,MRPS28,MRPL42,MRPL13,AURKAIP1,MRPS10,IMP3,RPLP2,MRPS12,RPS5,MRPL17,MRPL21,VARS,MRPL40,MRPL38,MRPL34,MRPL44,MRPL52
	12	GO: Biological Process	GO:2000377	regulation of reactive oxygen species metabolic process	9.252e-05	0.798	0.04341	0.4185	39	177	22.0339	AKT1,OGT,RHOA,AKR1C3,TICAM1,MPV17L,CLU,CRYAB,NOS1AP,CYBA,ROMO1,EIF5A,KLF2,FBLN5,G6PD,NOXA1,CXCL2,HBB,TUSC2,HSP90AB1,ICAM1,IL1B,IL6,ITGB2,LEP,P2RX4,PDGFRB,PRKCD,PTX3,ULBP1,STAT3,SYK,SIRT3,TGFB1,THBS1,DDAH2,VDAC1,AGXT2,ZNF205
	13	GO: Biological Process	GO:0045765	regulation of angiogenesis	1.009e-05	0.08706	0.01721	0.1659	52	239	21.7573	ADRB2,ANGPT2,APOH,KLK3,AQP1,RHOA,RHOB,FGF16,CCN6,C5AR1,C6,KRIT1,COL4A2,CYBB,ECM1,GREM1,ENG,TNFRSF12A,RAPGEF3,ANGPT4,PROK1,SRPX2,SPINK5,HSPB1,PROK2,ID1,IL1A,IL1B,IL6,CXCL8,CXCR2,ISL1,ITGA5,ITGB2,LEP,NOS3,SERPINE1,PDE3B,ENPP2,RRAS,CCL2,CCL11,SFRP2,SULF1,MYDGF,TEK,THBS1,TNFRSF1A,TWIST1,AMOT,VEGFB,CYSLTR2
	14	GO: Biological Process	GO:0006959	humoral immune response	2.916e-05	0.2515	0.02674	0.2578	48	223	21.5247	A2M,HIST1H2BG,HIST1H2BE,HIST1H2BI,KLK3,ZP4,BCL3,C1QA,C1QB,C1QC,C1R,C4BPA,C5AR1,C6,C8B,CD37,CD83,CLU,CD55,DEFA6,CFD,BPIFA1,FCN1,SPON2,FGA,COLEC10,IFNE,RNASE7,SPINK5,GPI,HPX,IFNA4,IFNA7,IFNA13,IFNA14,IFNA17,IFNA21,JCHAIN,IL6,TRDC,LTF,IGKV4-1,PGC,PHB,PTPN6,RNASE3,CCL2,SLPI
	15	GO: Biological Process	GO:0072593	reactive oxygen species metabolic process	6.832e-05	0.5893	0.03929	0.3787	53	262	20.229	AKT1,OGT,RHOA,AKR1C3,TICAM1,MPV17L,CLU,CRYAB,CCN2,NOS1AP,CYBA,CYBB,ROMO1,DRD5,NDUFAF2,NDUFA13,EIF5A,KLF2,FANCC,PRG3,FBLN5,G6PD,NOXA1,GCHFR,GPX3,GPX4,CXCL2,HBB,TUSC2,HSP90AB1,ICAM1,IL1B,IL6,ITGB2,LEP,MT-ND2,NDUFS4,NOS3,P2RX4,PDGFRB,POR,PRKCD,PTX3,ULBP1,STAT3,SYK,SIRT3,TGFB1,THBS1,DDAH2,VDAC1,AGXT2,ZNF205
	16	GO: Biological Process	GO:0022411	cellular component disassembly	6.419e-06	0.05536	0.01384	0.1334	117	663	17.6471	A2M,C8orf59,ADRB2,GADD45GIP1,RUVBL1,MRPS34,BAX,NAPA,BANF1,BMX,BSG,CA7,CAPG,CAPNS1,CDKN2A,KIAA1549L,MID1IP1,CHST3,ADAMTS4,VPS4B,COX8A,KLK4,CSNK2A2,CST3,SH3BGRL3,SPATA18,MRPL19,AKR1E2,DNASE2,NUP153,MRPL54,FIS1,ZNF593,MRPL2,MRPL4,MRPS7,MRPS2,EIF5A,TRPV4,EMD,ENG,EPS8,MRPL37,MRPL10,MRPS36,FAM13B,FANCC,FAP,FBN1,MRPS17,FZD2,BLOC1S1,CHMP2A,KIF2B,CDC37,TWF2,HSF1,HSPG2,IGFBP3,KCNK3,KRT15,LAMB3,LCP1,LMNA,LR…
	17	GO: Biological Process	GO:0007005	mitochondrion organization	2.378e-06	0.02051	0.006837	0.06591	134	767	17.4707	DNAJC19,C8orf59,ADRB2,AKT1,TSGA13,OGT,UBL4B,GADD45GIP1,RUVBL1,MRPS34,BAD,BAX,BCL2A1,BID,BIK,TMEM11,CA7,CAMK2A,CAV2,PDCD5,CDKN2A,MPV17L,WDR46,LONP1,KIAA1549L,CLU,CHST3,NDUFAF3,COX8A,CSNK2A2,PET100,SPATA18,MRPL19,TOMM20,AKR1E2,FAM20B,NDUFAF2,MRPL54,FIS1,PAM16,ZNF593,MRPL2,MRPL4,NDUFA13,MRPS7,TIMM13,MRPS2,MRPL37,MRPL10,ECSIT,MRPS36,FAM13B,FANCC,FANCG,MRPS17,TOMM40,TIMM44,ALKBH7,SIVA1,PPARGC1B,BBC3,B…
	18	GO: Biological Process	GO:0051707	response to other organism	9.564e-05	0.8249	0.04341	0.4185	156	986	15.8215	ACTA2,C8orf59,HIST1H2BG,HIST1H2BE,HIST1H2BI,HIST1H3E,AP2B1,DEFB125,DEFB124,AKT1,OGT,KLK3,HYAL2,URI1,AXL,TICAM1,BAD,RIPK2,FADD,TNFRSF18,BCL3,BANF1,AP1M1,C5AR1,NLRC3,CA7,SOCS3,CD14,CD80,CD37,CDK6,CEBPB,CHIT1,CHRM2,CHUK,AP2M1,AP2S1,KIAA1549L,CLU,CNR2,CHST3,APOBEC3D,ADAMTS4,COX8A,PM20D1,CPA3,CLDN7,CYBA,ROMO1,CYP27B1,CD55,DEFA6,COCH,CD300LB,SIGIRR,MRPS2,TRPV4,BPIFA1,FAM13B,LEAP2,FCER1G,SPON2,FGA,NLRC5…
	19	GO: Biological Process	GO:0043207	response to external biotic stimulus	9.564e-05	0.8249	0.04341	0.4185	156	986	15.8215	ACTA2,C8orf59,HIST1H2BG,HIST1H2BE,HIST1H2BI,HIST1H3E,AP2B1,DEFB125,DEFB124,AKT1,OGT,KLK3,HYAL2,URI1,AXL,TICAM1,BAD,RIPK2,FADD,TNFRSF18,BCL3,BANF1,AP1M1,C5AR1,NLRC3,CA7,SOCS3,CD14,CD80,CD37,CDK6,CEBPB,CHIT1,CHRM2,CHUK,AP2M1,AP2S1,KIAA1549L,CLU,CNR2,CHST3,APOBEC3D,ADAMTS4,COX8A,PM20D1,CPA3,CLDN7,CYBA,ROMO1,CYP27B1,CD55,DEFA6,COCH,CD300LB,SIGIRR,MRPS2,TRPV4,BPIFA1,FAM13B,LEAP2,FCER1G,SPON2,FGA,NLRC5…
	20	GO: Biological Process	GO:0006952	defense response	1.95e-05	0.1682	0.02403	0.2316	250	1651	15.1423	A2M,C8orf59,HIST1H2BG,SLAMF6,HIST1H2BE,ADRB2,HIST1H2BI,HIST1H3E,AP2B1,DEFB125,DEFB124,AKT1,ALOX5AP,APOD,KLK3,VAMP8,HYAL2,AXL,TICAM1,RIPK2,FADD,TNFRSF18,BCL3,BDKRB2,BMX,C1QA,C1QB,C1QC,AP1M1,C1R,C4BPA,C5AR1,C6,C8B,CA7,CAMK2A,SOCS3,CCKBR,CD14,CD37,CD74,ADGRE5,IL1RL1,IL32,CEBPB,CD83,CD163,CHUK,AP2M1,AP2S1,KIAA1549L,CLU,CCR4,ACKR2,CHST2,CNR2,CHST3,APOBEC3D,ADAMTS4,COX8A,PM20D1,CPA3,CLDN7,CRHBP,CST3,CY…
	GO: Cellular Component
	S.NO	Category	ID	Name	p-value	q-value Bonferroni	q-value FDR B&H	q-value FDR B&Y	Hit Count in Query List *	Hit Count in Genome	Percentage*	Hit in Query List
	1	GO: Cellular Component	GO:0098644	complex of collagen trimers	2.232e-05	0.02375	0.003958	0.02987	11	23	47.8261	COL1A1,COL1A2,COL3A1,COL4A2,COL4A4,COL4A5,COL5A1,COL6A1,COL8A1,COL27A1,LUM
	2	GO: Cellular Component	GO:0005581	collagen trimer	6.827e-06	0.007264	0.001453	0.01096	26	88	29.5455	C1QA,C1QB,C1QC,COL1A1,COL1A2,COL3A1,COL4A2,COL4A4,COL4A5,COL5A1,COL6A1,COL6A2,COL8A1,COL9A2,COL9A3,COL10A1,COL12A1,COL15A1,FCN1,COLEC10,EMILIN1,COL27A1,LOX,LUM,GLDN,COLEC12
	3	GO: Cellular Component	GO:0045095	keratin filament	7.201e-05	0.07662	0.008514	0.06426	25	94	26.5957	KRTAP5-8,KRTAP4-9,KRTAP10-11,KRTAP10-12,KRTAP2-3,KRTAP4-12,KRTAP1-5,KRTAP3-1,KRTAP11-1,KRT76,TCHP,KRTAP9-4,KRTAP4-5,KRTAP4-2,KRTAP5-9,KRT2,KRT8,KRT18,KRT82,KRT71,CASP14,KRTAP4-8,KRT73,KRTAP1-3,KRTAP4-6
	4	GO: Cellular Component	GO:0031983	vesicle lumen	0.0001195	0.1272	0.01272	0.09598	27	108	25	A2M,ACTN4,ACTN1,APOH,CLU,CFD,ECM1,ENPEP,FGA,SCGB3A2,HBB,HPX,ISLR,LTF,SERPINE1,SERPINA1,SERPINA4,SRGN,RARRES2,SELENOP,TGFB1,THBS1,TIMP1,TIMP3,TMSB4X,HSP90B1,VEGFB
	5	GO: Cellular Component	GO:0060205	cytoplasmic vesicle lumen	0.0001584	0.1685	0.01433	0.1081	26	104	25	A2M,ACTN4,ACTN1,APOH,CLU,CFD,ECM1,FGA,SCGB3A2,HBB,HPX,ISLR,LTF,SERPINE1,SERPINA1,SERPINA4,SRGN,RARRES2,SELENOP,TGFB1,THBS1,TIMP1,TIMP3,TMSB4X,HSP90B1,VEGFB
	6	GO: Cellular Component	GO:0044420	extracellular matrix component	3.767e-05	0.04008	0.005158	0.03893	34	141	24.1135	CD151,COL1A1,COL1A2,COL3A1,COL4A2,COL4A4,COL4A5,COL5A1,COL6A1,COL8A1,COL12A1,COL15A1,CST3,FBN1,FBLN5,HSPG2,COL27A1,ITGB4,LAMA2,LAMB1,LAMB3,LOXL1,LOXL2,LUM,MFAP2,MFAP4,MUC5AC,EFEMP2,NID2,SMOC1,TIMP1,TIMP2,TIMP3,MFAP5
	7	GO: Cellular Component	GO:0031012	extracellular matrix	4.646e-12	4.943e-09	4.943e-09	3.731e-08	104	444	23.4234	AEBP1,SPARCL1,AMBN,CILP,APOH,ZP4,BGN,CCN6,FCGBP,CD151,IL1RL1,CHAD,CLU,COL1A1,COL1A2,COL3A1,COL4A2,COL4A4,COL4A5,COL5A1,COL6A1,COL6A2,COL8A1,COL9A2,COL9A3,COL10A1,COL12A1,COL15A1,COMP,ADAMTS4,OLFML2B,CRIP2,VCAN,CST3,CCN2,CTSD,COCH,CDON,ECM1,ENAM,CRISP3,FBLN2,FBN1,SPON2,FBLN5,FMOD,POSTN,HAPLN4,EMILIN1,HSPG2,COL27A1,ITGB4,LAMA2,LAMB1,LAMB3,LGALS1,LOX,LOXL1,LOXL2,LUM,MFAP2,MFAP4,MGP,MMP2,MMP10,MMP11,…
	8	GO: Cellular Component	GO:0005788	endoplasmic reticulum lumen	3.878e-05	0.04126	0.005158	0.03893	45	207	21.7391	MBTPS1,CALU,CASQ1,CASQ2,SERPINH1,COL1A1,COL1A2,COL3A1,COL4A2,COL4A4,COL4A5,COL5A1,COL6A1,COL6A2,COL8A1,COL9A2,COL9A3,COL10A1,COL12A1,COL15A1,MZB1,GPX8,CNPY3,FKBP7,PDIA5,GPX7,PDIA3,HSPA5,COL27A1,P4HB,SERPINA1,PLAUR,KDELC1,FKBP14,ARSK,EDEM2,GANAB,MYDGF,PACS2,PDGFC,THBS1,HSP90B1,SDF2L1,WNT6,RCN3
	9	GO: Cellular Component	GO:0005882	intermediate filament	0.0001751	0.1863	0.01433	0.1081	42	201	20.8955	KRTAP5-8,KRT38,INA,KRTAP4-9,KRTAP13-1,KRT23,KRTAP10-11,KRTAP10-12,KRTAP2-3,KRTAP4-12,KRTAP1-5,KRTAP3-1,KRTAP17-1,KRTAP8-1,KRTAP7-1,KRTAP11-1,KRT76,TCHP,KRTAP9-4,KRTAP4-5,KRTAP4-2,KRTAP5-9,KRT2,KRT8,KRT9,KRT15,KRT18,KRT33B,KRT35,KRT82,LMNA,NEFH,LMNTD1,PKP1,PRPH,KRT71,CASP14,KRTAP4-8,VIM,KRT73,KRTAP1-3,KRTAP4-6
	10	GO: Cellular Component	GO:0005615	extracellular space	3.371e-11	3.587e-08	1.794e-08	1.354e-07	254	1449	17.5293	A2M,ACTA1,ACTA2,ACTN4,ACTN1,HIST1H2BG,HIST1H2BE,HIST1H2BI,AEBP1,CRISP1,SPARCL1,ANGPT2,BPIFC,CILP,APOD,APOH,KLK3,AXL,FGF16,CCN6,PROM1,BTN1A1,C1QA,C1QB,C1QC,C1R,C4BPA,C6,C8B,TMPRSS6,SERPINH1,KRIT1,INA,CD14,CD70,ADGRE5,IL1RL1,BMP15,IL32,CHIT1,CER1,OPRPN,CLU,COL1A1,COL1A2,COL3A1,COL6A2,COL12A1,COL15A1,COMP,ADAMTS4,PLA2G3,ZG16B,CP,CPA2,CPA3,CPB1,CPE,CPN2,CRHBP,CSN2,CSN3,VCAN,CST1,CST3,CMTM5,CCN2,CTSD,…
	11	GO: Cellular Component	GO:0009986	cell surface	0.0001659	0.1765	0.01433	0.1081	139	873	15.9221	AAMP,ASIC1,ADCYAP1R1,DEFB125,DEFB124,SRPX,SLC26A9,APOH,RHOA,RHOB,RHOC,ART1,VAMP8,HYAL2,AXL,TNFRSF18,BGN,PROM1,C5AR1,CAV2,CD1B,CD14,CD80,CD33,CD74,CD79A,IL1RL1,HTR3B,CDH5,CDH17,CD83,CLU,CLPTM1,CCR4,GPRC6A,CRYAB,VCAN,PLVAP,CD55,TAS2R16,NTM,DMD,CDON,KCNE2,DPP6,CST8,TRPV4,GREM1,ENG,ENPEP,GPA33,TNFRSF12A,FAP,FCER1G,FCN1,FGA,PROCR,FSHR,DEFB118,VAMP5,IGSF5,GFRA3,SRPX2,KISS1R,LMAN2,FERMT2,GP1BA,PDIA3,PTP…
	12	GO: Cellular Component	GO:0031226	intrinsic component of plasma membrane	2.84e-06	0.003022	0.001007	0.007602	264	1714	15.4026	ASIC1,ADCY3,ADCYAP1R1,CALHM4,SLC12A5,SLAMF6,ADRB2,OPN5,AMHR2,GALR3,CNTNAP1,ITGA10,SLC26A9,AQP1,ART1,PLPP2,PLPP3,SLC4A4,ATP1B2,HYAL2,AVPR1B,AXL,TNFRSF18,BDKRB2,TMEM11,PROM1,BSG,BTN1A1,SGCE,C5AR1,C6,C8B,ATP13A5,TAAR5,CAV2,CCKBR,CD1A,CD1C,CD14,SLC16A3,CD33,SIGLEC6,CD37,CD70,CD74,CD79A,ADGRE5,CD151,HTR3B,CDH17,CD52,CALHM1,GPR52,CD83,CHRM2,CHRM4,CHRM5,CHRNA2,CHRNA3,CD163,CHUK,SLC22A8,SLC24A2,CLPTM1,FA…
	13	GO: Cellular Component	GO:0005887	integral component of plasma membrane	4.891e-06	0.005205	0.001301	0.00982	254	1651	15.3846	ASIC1,ADCY3,ADCYAP1R1,CALHM4,SLC12A5,SLAMF6,ADRB2,OPN5,AMHR2,GALR3,CNTNAP1,ITGA10,SLC26A9,AQP1,ART1,PLPP2,PLPP3,SLC4A4,ATP1B2,AVPR1B,AXL,TNFRSF18,BDKRB2,TMEM11,PROM1,BSG,BTN1A1,SGCE,C5AR1,C6,C8B,ATP13A5,TAAR5,CAV2,CCKBR,CD1A,CD1C,SLC16A3,CD33,SIGLEC6,CD37,CD70,CD74,CD79A,ADGRE5,CD151,HTR3B,CDH17,CD52,CALHM1,GPR52,CD83,CHRM2,CHRM4,CHRM5,CHRNA2,CHRNA3,CD163,CHUK,SLC22A8,SLC24A2,CLPTM1,FADS2,CCR4,AC…
		* The GO terms were sorted based on the percentage altered

## Sheet: S3C File
		Reddy et al., 2018 Molecular prognosticators in clinically and pathologically distinct cohorts of oral cavity, laryngopharyngeal and oropharyngeal cancers- A Meta-Analysis approach
		S3C File: List of KEGG and Reactome pathways obtained from TOPPFUN enrichment analysis for HPV associated cancer
	S.No	ID	Name	Source	p-value	q-value Bonferroni	q-value FDR B&H	q-value FDR B&Y	Hit Count in Query List	Hit Count in Genome	Percentage*	Hit in Query List
	1	1270247	Assembly of collagen fibrils and other multimeric structures	BioSystems: REACTOME	1.778e-07	0.0005116	0.0001279	0.001092	23	60	38.3333	CD151,COL1A1,COL1A2,COL3A1,COL4A2,COL4A4,COL4A5,COL5A1,COL6A1,COL6A2,COL8A1,COL9A2,COL9A3,COL10A1,COL15A1,COL27A1,ITGB4,LAMB3,LOX,LOXL1,LOXL2,PCOLCE,PLEC
	2	101144	Prion diseases	BioSystems: KEGG	0.0005342	1	0.04802	0.4102	12	35	34.2857	BAX,C1QA,C1QB,C1QC,C6,C8B,STIP1,HSPA5,IL1A,IL1B,IL6,MAP2K2
	3	1470926	Collagen chain trimerization	BioSystems: REACTOME	7.275e-05	0.2093	0.01019	0.08704	16	47	34.0426	COL1A1,COL1A2,COL3A1,COL4A2,COL4A4,COL4A5,COL5A1,COL6A1,COL6A2,COL8A1,COL9A2,COL9A3,COL10A1,COL12A1,COL15A1,COL27A1
	4	1268843	Mitochondrial translation initiation	BioSystems: REACTOME	2.747e-06	0.007904	0.000988	0.00844	27	88	30.6818	GADD45GIP1,MTFMT,MRPS34,MRPL19,MRPL54,MRPL2,MRPL4,MRPS7,MRPS2,MRPL37,MRPL10,MRPS36,MRPS17,MRPS28,MRPL42,MRPL13,AURKAIP1,MRPS10,MRPS12,MTIF3,MRPL17,MRPL21,MRPL40,MRPL38,MRPL34,MRPL44,MRPL52
	5	1270245	Collagen formation	BioSystems: REACTOME	2.737e-06	0.007875	0.000988	0.00844	28	93	30.1075	SERPINH1,CD151,COL1A1,COL1A2,COL3A1,COL4A2,COL4A4,COL4A5,COL5A1,COL6A1,COL6A2,COL8A1,COL9A2,COL9A3,COL10A1,COL12A1,COL15A1,P3H3,COL27A1,ITGB4,LAMB3,LOX,LOXL1,LOXL2,P4HB,PCOLCE,PLEC,PLOD1
	6	1270246	Collagen biosynthesis and modifying enzymes	BioSystems: REACTOME	4.997e-05	0.1438	0.008456	0.07223	21	70	30	SERPINH1,COL1A1,COL1A2,COL3A1,COL4A2,COL4A4,COL4A5,COL5A1,COL6A1,COL6A2,COL8A1,COL9A2,COL9A3,COL10A1,COL12A1,COL15A1,P3H3,COL27A1,P4HB,PCOLCE,PLOD1
	7	1319988	AGE-RAGE signaling pathway in diabetic complications	BioSystems: KEGG	3.375e-06	0.009709	0.001079	0.009215	29	99	29.2929	AKT1,BAX,CCND1,COL1A1,COL1A2,COL3A1,COL4A2,COL4A4,COL4A5,CYBB,PLCD4,HRAS,ICAM1,IL1A,IL1B,IL6,CXCL8,MMP2,NFKB1,NOS3,SERPINE1,PIK3CA,PRKCD,MAPK10,CCL2,STAT3,STAT5A,TGFB1,VEGFB
	8	1268842	Mitochondrial translation	BioSystems: REACTOME	1.347e-05	0.03875	0.003592	0.03068	27	95	28.4211	GADD45GIP1,MTFMT,MRPS34,MRPL19,MRPL54,MRPL2,MRPL4,MRPS7,MRPS2,MRPL37,MRPL10,MRPS36,MRPS17,MRPS28,MRPL42,MRPL13,AURKAIP1,MRPS10,MRPS12,MTIF3,MRPL17,MRPL21,MRPL40,MRPL38,MRPL34,MRPL44,MRPL52
	9	1268845	Mitochondrial translation termination	BioSystems: REACTOME	2.801e-05	0.08059	0.006356	0.05429	25	88	28.4091	GADD45GIP1,MRPS34,MRPL19,MRPL54,MRPL2,MRPL4,MRPS7,MRPS2,MRPL37,MRPL10,MRPS36,MRPS17,MRPS28,MRPL42,MRPL13,AURKAIP1,MRPS10,MRPS12,MRPL17,MRPL21,MRPL40,MRPL38,MRPL34,MRPL44,MRPL52
	10	1268844	Mitochondrial translation elongation	BioSystems: REACTOME	3.455e-05	0.0994	0.006627	0.0566	25	89	28.0899	GADD45GIP1,MRPS34,MRPL19,MRPL54,MRPL2,MRPL4,MRPS7,MRPS2,MRPL37,MRPL10,MRPS36,MRPS17,MRPS28,MRPL42,MRPL13,AURKAIP1,MRPS10,MRPS12,MRPL17,MRPL21,MRPL40,MRPL38,MRPL34,MRPL44,MRPL52
	11	1270260	Integrin cell surface interactions	BioSystems: REACTOME	0.0003149	0.906	0.03485	0.2977	19	68	27.9412	ITGA10,BSG,COL4A2,COL4A4,COL9A2,COL9A3,COMP,FBN1,FGA,HSPG2,ICAM1,ITGA5,ITGAD,ITGB2,LUM,PECAM1,SPP1,THBS1,MADCAM1
	12	172847	Protein digestion and absorption	BioSystems: KEGG	4.243e-05	0.1221	0.007629	0.06517	25	90	27.7778	ATP1B2,COL1A1,COL1A2,COL3A1,COL4A2,COL4A4,COL4A5,COL5A1,COL6A1,COL6A2,COL9A2,COL9A3,COL10A1,COL12A1,COL15A1,CPA2,CPA3,CPB1,SLC36A1,SLC7A9,COL27A1,MEP1B,SLC1A5,SLC8A2,SLC8A3
	13	83068	ECM-receptor interaction	BioSystems: KEGG	0.0002087	0.6003	0.02501	0.2137	22	82	26.8293	ITGA10,CHAD,COL1A1,COL1A2,COL4A2,COL4A4,COL4A5,COL6A1,COL6A2,COL9A2,COL9A3,COMP,SV2B,GP1BA,HSPG2,ITGA5,ITGB4,LAMA2,LAMB1,LAMB3,SPP1,THBS1
	14	167324	Amoebiasis	BioSystems: KEGG	0.0003518	1	0.03601	0.3076	24	96	25	ACTN4,ACTN1,C8B,CD14,COL1A1,COL1A2,COL3A1,COL4A2,COL4A4,COL4A5,GNA14,CXCL1,HSPB1,IL1B,IL6,CXCL8,ITGB2,LAMA2,LAMB1,LAMB3,NFKB1,PIK3CA,RAB5C,TGFB1
	15	1270244	Extracellular matrix organization	BioSystems: REACTOME	6.271e-10	1.804e-06	6.013e-07	5.137e-06	74	298	24.8322	A2M,ACTN1,ITGA10,BGN,BSG,TMPRSS6,CAPN3,CAPNS1,SERPINH1,CD151,COL1A1,COL1A2,COL3A1,COL4A2,COL4A4,COL4A5,COL5A1,COL6A1,COL6A2,COL8A1,COL9A2,COL9A3,COL10A1,COL12A1,COL15A1,COMP,ADAMTS4,VCAN,CTSD,DMD,FBLN2,FBN1,FGA,FBLN5,FMOD,P3H3,HSPG2,COL27A1,ICAM1,ITGA5,ITGAD,ITGB2,ITGB4,LAMA2,LAMB1,LAMB3,LOX,LOXL1,LOXL2,LUM,MFAP2,MFAP4,MMP2,MMP10,MMP11,DDR2,P4HB,SERPINE1,PCOLCE,PECAM1,PLEC,PLOD1,EFEMP2,ASPN,SDC2,…
	16	1470923	Interleukin-4 and 13 signaling	BioSystems: REACTOME	0.0003982	1	0.03818	0.3262	27	114	23.6842	AKT1,CCND1,SOCS3,COL1A2,ICAM1,IL1A,IL1B,IL2RG,IL6,CXCL8,ITGB2,JUNB,LBP,MMP2,MYC,NDN,OSM,CCL2,CCL11,FSCN1,STAT3,TGFB1,TIMP1,TNFRSF1B,HSP90B1,TWIST1,VIM
	17	213780	Tuberculosis	BioSystems: KEGG	7.438e-05	0.214	0.01019	0.08704	40	179	22.3464	AKT1,ATP6V0D2,RHOA,RFXANK,BAD,RIPK2,FADD,BAX,BID,CAMK2A,ATP6V0D1,CD14,CD74,CEBPB,CTSD,CYP27B1,IRAK4,FCER1G,CORO1A,HLA-DRA,IFNA4,IFNA7,IFNA13,IFNA14,IFNA17,IFNA21,IL1A,IL1B,IL6,IL10RB,ITGB2,LBP,NFKB1,NFYC,PPP3R1,MAPK10,RAB5C,SYK,TGFB1,TNFRSF1A
	18	83067	Focal adhesion	BioSystems: KEGG	0.0001929	0.5548	0.02412	0.2061	42	199	21.1055	ACTN4,ACTN1,AKT1,ITGA10,RHOA,BAD,CCND1,CAV2,CHAD,COL1A1,COL1A2,COL4A2,COL4A4,COL4A5,COL6A1,COL6A2,COL9A2,COL9A3,COMP,CRK,MYL9,FLNA,HRAS,ITGA5,ITGB4,LAMA2,LAMB1,LAMB3,MYLK4,PAK3,PDGFRB,PIK3CA,PPP1CA,MAPK10,RAC3,RASGRF1,SPP1,PDGFC,THBS1,VASP,VEGFB,ZYX
	19	1269546	Peptide ligand-binding receptors	BioSystems: REACTOME	0.000462	1	0.04288	0.3663	39	188	20.7447	GALR3,AVPR1B,BDKRB2,C5AR1,CCKBR,CCR4,HEBP1,GAL,FPR3,PROK1,MCHR2,KISS1R,CXCL1,CXCL2,CXCL3,GRPR,PROK2,CXCL8,CXCR2,KEL,MC2R,MC4R,MC5R,NMBR,NPY5R,NTS,PDYN,NPW,CCL16,CCL21,CCL25,CXCL6,CXCL5,TACR2,TAC3,TRH,TRHR,NTSR2,NMUR2
	20	1269576	G alpha (i) signalling events	BioSystems: REACTOME	0.0001911	0.5498	0.02412	0.2061	49	243	20.1646	ADCY3,OPN5,GALR3,RGS5,BDKRB2,C5AR1,RGSL1,CHRM2,CHRM4,CCR4,CNR2,OXER1,TAS2R4,TAS2R16,TAS2R1,TAS2R8,TAS2R7,HEBP1,GAL,FPR3,RRH,MCHR2,GNB1,GNB2,GNG11,GRM6,CXCL1,CXCL2,CXCL3,HTR1B,HTR1E,HTR1F,CXCL8,CXCR2,NPY5R,P2RY4,PDYN,TAS2R41,TAS2R39,NPW,TAS2R38,RGS1,RGS10,CCL16,CCL21,CCL25,CXCL6,CXCL5,NMUR2
	21	1269545	Class A/1 (Rhodopsin-like receptors)	BioSystems: REACTOME	3.414e-05	0.09821	0.006627	0.0566	64	322	19.8758	ADRB2,OPN5,GALR3,AVPR1B,BDKRB2,C5AR1,TAAR5,CCKBR,TAAR2,TAAR3P,CHRM2,CHRM4,CHRM5,CCR4,CNR2,OXER1,HEBP1,DRD5,GAL,FPR3,FSHR,RRH,PROK1,MCHR2,KISS1R,GNRH1,CXCL1,CXCL2,CXCL3,GRPR,PROK2,HTR1B,HTR1E,HTR1F,CXCL8,CXCR2,TAAR9,KEL,GPBAR1,OPN4,MC2R,MC4R,MC5R,NMBR,NPY5R,NTS,P2RY1,P2RY4,PDYN,NPW,CCL16,CCL21,CCL25,CXCL6,CXCL5,TACR2,TAC3,TRH,TRHR,NTSR2,TSHB,LTB4R2,NMUR2,CYSLTR2
	22	1269544	GPCR ligand binding	BioSystems: REACTOME	2.116e-06	0.006087	0.000988	0.00844	89	455	19.5604	ADCYAP1R1,ADRB2,OPN5,GALR3,AVPR1B,BDKRB2,C5AR1,TAAR5,CCKBR,ADGRE5,TAAR2,TAAR3P,CHRM2,CHRM4,CHRM5,CCR4,CNR2,OXER1,GPRC6A,CRHBP,CD55,TAS2R4,TAS2R16,TAS2R1,TAS2R8,TAS2R7,HEBP1,DRD5,GAL,FPR3,FSHR,RRH,PROK1,FZD2,MCHR2,KISS1R,GLP1R,GNB1,GNB2,GNG11,GNRH1,GRM6,CXCL1,CXCL2,CXCL3,GRPR,PROK2,HTR1B,HTR1E,HTR1F,CXCL8,CXCR2,TAAR9,KEL,GPBAR1,OPN4,MC2R,MC4R,MC5R,NMBR,NPY5R,NTS,P2RY1,P2RY4,PDYN,TAS2R41,TAS2R39,NP…
	23	692234	PI3K-Akt signaling pathway	BioSystems: KEGG	6.676e-05	0.1921	0.01011	0.08635	66	342	19.2982	AKT1,ANGPT2,ITGA10,G6PC2,BAD,CCND1,FGF16,CDK6,CHAD,CHRM2,CHUK,COL1A1,COL1A2,COL4A2,COL4A4,COL4A5,COL6A1,COL6A2,COL9A2,COL9A3,COMP,EFNA3,EIF4EBP1,ANGPT4,FGF14,G6PC,GNB1,GNB2,GNG11,CDC37,HRAS,HSP90AB1,IFNA4,IFNA7,IFNA13,IFNA14,IFNA17,IFNA21,IL2RG,IL6,ITGA5,ITGB4,LAMA2,LAMB1,LAMB3,MYC,NFKB1,NOS3,OSM,PDGFRB,PIK3CA,PKN3,PPP2R1A,PPP2R2B,PKN1,MAP2K2,PRL,PHLPP2,SPP1,SYK,PDGFC,TEK,THBS1,HSP90B1,VEGFB,YWHAH
	24	1269350	Platelet activation, signaling and aggregation	BioSystems: REACTOME	0.000363	1	0.03601	0.3076	54	282	19.1489	A2M,ACTN4,ACTN1,AKT1,APOH,RHOA,RHOB,DAGLB,CALU,CLU,CRK,CSF2RA,GNA14,ABHD12,CFD,ECM1,FCER1G,RAPGEF3,FGA,FLNA,GNB1,GNB2,GNG11,GP1BA,MGLL,HSPA5,IL2RG,IL5RA,ISLR,P2RY1,SERPINE1,PECAM1,DGKH,PFN1,SERPINA1,SERPINA4,PIK3CA,TMX3,SRGN,PRKCD,PTPN6,RAB27B,RARRES2,SELENOP,STXBP3,SYK,TGFB1,THBS1,TIMP1,TIMP3,TMSB4X,TTN,VEGFB,DGKK
		* The pathways are sorted based on the percentage altered in the pathway
