# Supplementary material for: Molecular prognosticators in clinically and pathologically distinct cohorts of head and neck squamous cell carcinoma—A meta-analysis approach
Source: PLoS One. 2019 Jul 16;14(7):e0218989. doi: 10.1371/journal.pone.0218989 (PMC6634788; doi:10.1371/journal.pone.0218989)
Supplement: S4 File — List of genes altered (gene expression) in >10% of the TCGA HPV specific cohort (A). List of genes altered (gene expression) in >10% of the TCGA HPV positive specific cohort (B). List of genes altered (gene expression) in >10% of the TCGA HPV negative specific cohort (C). List of significant genes altered (gene expression) only in HPV positive specific cohort (D). Kaplan-Meier analysis of individual genes for their survival in HPV positive cohort (E). (XLSX) [file pone.0218989.s006.xlsx]

## Sheet: S4A File
	Reddy et al., 2018 Molecular prognosticators in clinically and pathologically distinct cohorts of oral cavity, laryngopharyngeal and oropharyngeal cancers- A Meta-Analysis approach
	S4A File: List of genes altered (gene expression) in >10% of the TCGA HPV specific cohort
	S.No	Gene Symbol	Number of Samples Altered	Percentage of Samples Altered
	1	ZNF639	106	0.39
	2	XXYLT1	94	0.35
	3	PIK3CA	89	0.33
	4	DHX36	86	0.32
	5	HSF1	86	0.32
	6	FADD	85	0.31
	7	RHOA	85	0.31
	8	COPB2	85	0.31
	9	KCNMB3	71	0.26
	10	ANO1	68	0.25
	11	ISY1	65	0.24
	12	TIGD5	65	0.24
	13	SS18	64	0.24
	14	PIGX	63	0.23
	15	DNAJC19	63	0.23
	16	C8ORF33	62	0.23
	17	ARL13B	62	0.23
	18	RYK	61	0.23
	19	AP2M1	60	0.22
	20	RNF13	60	0.22
	21	MSL2	59	0.22
	22	PPP1R2	59	0.22
	23	EIF4G1	57	0.21
	24	RRS1	56	0.21
	25	PLEC	56	0.21
	26	WDR70	55	0.2
	27	ARMC10	53	0.2
	28	CEP19	51	0.19
	29	GRINA	51	0.19
	30	DHCR7	51	0.19
	31	TERF1	51	0.19
	32	LY6E	50	0.18
	33	KRIT1	50	0.18
	34	VKORC1L1	50	0.18
	35	RPN1	49	0.18
	36	TFDP2	48	0.18
	37	CCNK	48	0.18
	38	AKT1	48	0.18
	39	MED12L	48	0.18
	40	PPP1R16A	46	0.17
	41	BOP1	45	0.17
	42	DLST	44	0.16
	43	PRKDC	44	0.16
	44	HRASLS	44	0.16
	45	GATAD1	43	0.16
	46	SCFD1	43	0.16
	47	MED30	43	0.16
	48	P2RY1	42	0.15
	49	TSTA3	42	0.15
	50	LPCAT3	42	0.15
	51	CHCHD2	42	0.15
	52	WWTR1	42	0.15
	53	SEC61G	42	0.15
	54	USP5	42	0.15
	55	RANBP3	41	0.15
	56	PSPH	41	0.15
	57	CIZ1	40	0.15
	58	WWP2	40	0.15
	59	SNX16	40	0.15
	60	C8ORF82	39	0.14
	61	DGAT1	39	0.14
	62	PLEKHG4B	39	0.14
	63	EDEM2	39	0.14
	64	ATP13A5	39	0.14
	65	ZC3H18	39	0.14
	66	ZSCAN21	39	0.14
	67	NCBP1	38	0.14
	68	NDUFB4	38	0.14
	69	ZBTB41	38	0.14
	70	CDK9	37	0.14
	71	DUS4L	37	0.14
	72	XRN2	36	0.13
	73	RPL39L	36	0.13
	74	PPP4R3A	36	0.13
	75	SRD5A1	36	0.13
	76	APH1A	36	0.13
	77	BORCS5	36	0.13
	78	ARL8A	36	0.13
	79	ATG3	35	0.13
	80	PXMP4	35	0.13
	81	URI1	35	0.13
	82	STOML2	35	0.13
	83	FAIM	35	0.13
	84	NCAPD2	35	0.13
	85	USP10	35	0.13
	86	KANSL3	35	0.13
	87	GABPB2	34	0.13
	88	FAM185A	34	0.13
	89	CLDN16	34	0.13
	90	PLPBP	34	0.13
	91	TMTC1	34	0.13
	92	IRX2	33	0.12
	93	FAM20B	33	0.12
	94	MED6	33	0.12
	95	MTCL1	33	0.12
	96	RUVBL1	32	0.12
	97	C8ORF59	32	0.12
	98	CDK2AP2	32	0.12
	99	CHMP1B	32	0.12
	100	UFSP2	32	0.12
	101	RBBP5	32	0.12
	102	STARD7	32	0.12
	103	MKRN1	31	0.11
	104	YY1AP1	31	0.11
	105	SS18L1	31	0.11
	106	ERGIC3	31	0.11
	107	IFT57	31	0.11
	108	CCNQ	31	0.11
	109	TSEN15	31	0.11
	110	SART1	30	0.11
	111	LRWD1	30	0.11
	112	PDAP1	30	0.11
	113	CCDC58	30	0.11
	114	PRRC2A	30	0.11
	115	DTD1	30	0.11
	116	EPS8	30	0.11
	117	ARPC1A	29	0.11
	118	RIPK2	29	0.11
	119	CSNK2A2	29	0.11
	120	ALG12	29	0.11
	121	ASCC2	29	0.11
	122	SLC50A1	29	0.11
	123	TMX3	29	0.11
	124	MRPL19	29	0.11
	125	POLR2J	29	0.11
	126	RHBDD2	29	0.11
	127	PPP1CA	28	0.1
	128	TARS2	28	0.1
	129	ACTN1	28	0.1
	130	ACTN4	28	0.1
	131	TNFRSF1A	28	0.1
	132	GTF2H4	28	0.1
	133	HM13	28	0.1
	134	FSCN1	27	0.1
	135	YKT6	27	0.1
	136	LAMTOR1	27	0.1
	137	RNPEP	27	0.1
	138	GNB1	27	0.1
	139	MAGEA11	27	0.1
	140	DAGLB	27	0.1
	141	CPT1A	27	0.1
	142	COX17	27	0.1
	143	ZFAND3	27	0.1
	144	ECD	27	0.1
	145	MGST1	27	0.1
	146	NOS1AP	27	0.1
	147	TTC30A	27	0.1
	148	TAF12	27	0.1
	149	SAV1	26	0.1
	150	TRIM41	26	0.1
	151	GNB2	26	0.1
	152	CCDC77	26	0.1
	153	OSTF1	26	0.1
	154	AMN1	26	0.1
	155	VPS28	26	0.1
	156	SERPINH1	26	0.1
	157	FIP1L1	26	0.1
	158	EPHX1	26	0.1
	159	NUBPL	26	0.1
	160	SPATA46	26	0.1
	161	NAA25	28	0.1
	162	MYH9	27	0.1
	163	NDUFV2	27	0.1
	164	PPP3R1	27	0.1
	165	SLC39A7	27	0.1
	166	HIST1H2BH	26	0.1
	167	LENEP	26	0.1
	168	ALKBH4	25	0.09
	169	PRCC	25	0.09
	170	TANGO2	25	0.09
	171	PSMD3	25	0.09
	172	PRKCD	25	0.09
	173	FBLN2	25	0.09
	174	CUL2	25	0.09
	175	USP39	25	0.09
	176	LRRC37BP1	25	0.09
	177	LRRC69	25	0.09
	178	LONRF3	25	0.09
	179	POR	25	0.09
	180	TRHR	25	0.09
	181	EMD	24	0.09
	182	INPP5E	24	0.09
	183	UBE2L3	24	0.09
	184	PDIA5	24	0.09
	185	SIRPB1	24	0.09
	186	EIF2S2	24	0.09
	187	CCDC152	24	0.09
	188	CNOT3	24	0.09
	189	PSMD11	24	0.09
	190	SNAPC1	24	0.09
	191	ALOX12P2	25	0.09
	192	TEX55	25	0.09
	193	KIAA1210	25	0.09
	194	NEU1	25	0.09
	195	CASC10	25	0.09
	196	MNAT1	24	0.09
	197	CDK6	24	0.09
	198	CYP3A43	24	0.09
	199	PMP22	24	0.09
	200	SMIM19	24	0.09
	201	FLII	24	0.09
	202	HECW1	24	0.09
	203	KLF14	24	0.09
	204	ERCC4	24	0.09
	205	MPP3	24	0.09
	206	MBTPS1	24	0.09
	207	COL4A5	24	0.09
	208	COLEC10	24	0.09
	209	HIRA	23	0.08
	210	CARM1	23	0.08
	211	HEBP1	23	0.08
	212	IDH3G	23	0.08
	213	MAGEA3	23	0.08
	214	CHUK	23	0.08
	215	UFD1	23	0.08
	216	LLPH	23	0.08
	217	PLTP	23	0.08
	218	RAB5C	23	0.08
	219	TRIM16L	23	0.08
	220	STEAP1	23	0.08
	221	HSPA4	23	0.08
	222	ERICH6	23	0.08
	223	HSP90AB1	23	0.08
	224	SMARCB1	22	0.08
	225	ZNF337	22	0.08
	226	GPBP1L1	22	0.08
	227	MRPS2	22	0.08
	228	ADCY3	22	0.08
	229	SH3BP5L	22	0.08
	230	KMT2E	22	0.08
	231	MAD1L1	22	0.08
	232	MAGEA6	22	0.08
	233	TMEM251	22	0.08
	234	SULF2	22	0.08
	235	GTF2F1	22	0.08
	236	HCK	22	0.08
	237	FKBP14	22	0.08
	238	SCO1	21	0.08
	239	PODXL2	21	0.08
	240	STIP1	21	0.08
	241	H1FX	21	0.08
	242	CLPTM1	21	0.08
	243	ACIN1	21	0.08
	244	FLNA	21	0.08
	245	GLRX5	21	0.08
	246	HSPA5	23	0.08
	247	CCDC113	23	0.08
	248	ZNF285	23	0.08
	249	KDELR3	22	0.08
	250	KHDC4	22	0.08
	251	BRD7	22	0.08
	252	C16ORF58	22	0.08
	253	ASNS	22	0.08
	254	ABHD12	22	0.08
	255	AGBL5	22	0.08
	256	YWHAH	22	0.08
	257	PDIA3	22	0.08
	258	ODF1	22	0.08
	259	PTMS	22	0.08
	260	ITPRIPL1	22	0.08
	261	HIST1H3E	22	0.08
	262	ELAVL2	22	0.08
	263	GPR19	22	0.08
	264	GARNL3	22	0.08
	265	MXRA8	22	0.08
	266	CYP2S1	22	0.08
	267	COG7	21	0.08
	268	PRPF19	21	0.08
	269	PLD3	21	0.08
	270	PCF11	21	0.08
	271	TUBB	21	0.08
	272	SPATA41	21	0.08
	273	ST3GAL3	21	0.08
	274	TMEM98	21	0.08
	275	GDE1	21	0.08
	276	FERMT2	21	0.08
	277	MPV17L	21	0.08
	278	RRBP1	21	0.08
	279	PTPRT	21	0.08
	280	SCN2A	21	0.08
	281	FOXF2	23	0.08
	282	FAM71D	22	0.08
	283	MAP6	22	0.08
	284	NME4	22	0.08
	285	SUGCT	21	0.08
	286	FZD2	21	0.08
	287	MRAP2	21	0.08
	288	NKAIN3	21	0.08
	289	ENGASE	22	0.08
	290	CCL16	21	0.08
	291	CARD19	20	0.07
	292	ARPC1B	20	0.07
	293	PROCR	20	0.07
	294	C11ORF24	20	0.07
	295	OR1F1	20	0.07
	296	TOMM22	20	0.07
	297	SLC2A4RG	20	0.07
	298	TP53TG1	20	0.07
	299	GINM1	20	0.07
	300	EML1	20	0.07
	301	OGDH	19	0.07
	302	EPPK1	19	0.07
	303	NINL	19	0.07
	304	NOB1	19	0.07
	305	PPP2R1A	19	0.07
	306	PAN3	19	0.07
	307	SLC51A	19	0.07
	308	HAT1	19	0.07
	309	ZSCAN22	18	0.07
	310	RANBP1	18	0.07
	311	PEX10	18	0.07
	312	STT3A	18	0.07
	313	TNKS1BP1	18	0.07
	314	HNRNPF	20	0.07
	315	MAP4K2	20	0.07
	316	NUP153	20	0.07
	317	ZFC3H1	20	0.07
	318	ZBTB26	20	0.07
	319	LSM5	20	0.07
	320	RAB8A	20	0.07
	321	OR6A2	20	0.07
	322	P3H4	20	0.07
	323	STOML1	20	0.07
	324	TRPV4	20	0.07
	325	SLC38A9	20	0.07
	326	TMEM101	20	0.07
	327	ITGB4	20	0.07
	328	G6PD	20	0.07
	329	FANCG	20	0.07
	330	GPR156	20	0.07
	331	MAP1S	20	0.07
	332	MCFD2	20	0.07
	333	NR1H2	20	0.07
	334	NPC2	20	0.07
	335	ARL16	20	0.07
	336	VAMP1	20	0.07
	337	PRKG2	20	0.07
	338	PHF23	20	0.07
	339	AAMP	19	0.07
	340	ACO2	19	0.07
	341	ZNF768	19	0.07
	342	POMK	19	0.07
	343	PSKH2	19	0.07
	344	PURG	19	0.07
	345	POLD4	19	0.07
	346	RASGRF1	19	0.07
	347	SERINC1	19	0.07
	348	TIGD7	19	0.07
	349	SEC61A1	19	0.07
	350	STARD3	19	0.07
	351	SULF1	19	0.07
	352	IMPA2	19	0.07
	353	BUD23	19	0.07
	354	NEU3	19	0.07
	355	NRBP1	19	0.07
	356	NAXE	19	0.07
	357	AHSA2P	19	0.07
	358	ZMAT5	19	0.07
	359	PSMC4	19	0.07
	360	PLIN2	19	0.07
	361	RP1L1	19	0.07
	362	PACS2	19	0.07
	363	PLOD1	19	0.07
	364	BANF1	18	0.07
	365	CHAMP1	18	0.07
	366	AMZ2P1	18	0.07
	367	VDAC1	18	0.07
	368	UTP3	18	0.07
	369	LINC00265	18	0.07
	370	SSB	18	0.07
	371	TBX19	18	0.07
	372	TTC21B	18	0.07
	373	ID1	18	0.07
	374	GPI	18	0.07
	375	GRID1	18	0.07
	376	EIF3I	18	0.07
	377	EN1	18	0.07
	378	FAM122B	18	0.07
	379	MRPL40	18	0.07
	380	MTFMT	18	0.07
	381	MRPL2	18	0.07
	382	NUCB1	18	0.07
	383	C2ORF16	18	0.07
	384	DENND4B	18	0.07
	385	CYP20A1	18	0.07
	386	DNAAF2	18	0.07
	387	COX8A	18	0.07
	388	A1CF	18	0.07
	389	OR51E1	18	0.07
	390	P4HB	18	0.07
	391	PKHD1	18	0.07
	392	RASGEF1B	18	0.07
	393	STXBP3	18	0.07
	394	TIMP2	18	0.07
	395	SPON2	20	0.07
	396	ITGA5	20	0.07
	397	GREB1L	20	0.07
	398	NFKBIB	20	0.07
	399	CASTOR3	20	0.07
	400	DPYSL3	20	0.07
	401	PBOV1	20	0.07
	402	SERTAD3	19	0.07
	403	SGCE	19	0.07
	404	KRT8	19	0.07
	405	HSP90B1	19	0.07
	406	BUD31	19	0.07
	407	NT5E	19	0.07
	408	C4ORF17	19	0.07
	409	CDC42EP5	19	0.07
	410	DIS3L	19	0.07
	411	CST8	19	0.07
	412	AKR1E2	19	0.07
	413	AP2B1	19	0.07
	414	TMEM95	18	0.07
	415	TPRG1	18	0.07
	416	TCHP	18	0.07
	417	TMEM159	18	0.07
	418	TPRA1	18	0.07
	419	TCP11L2	18	0.07
	420	IRAK4	18	0.07
	421	EDIL3	18	0.07
	422	FUT8	18	0.07
	423	GSTA5	18	0.07
	424	INHBB	18	0.07
	425	MBD6	18	0.07
	426	BMP15	18	0.07
	427	NFKB1	18	0.07
	428	CACNG4	18	0.07
	429	CPXM1	18	0.07
	430	ZNF236	18	0.07
	431	RCVRN	18	0.07
	432	PLAC1	18	0.07
	433	SIVA1	18	0.07
	434	SLC13A5	18	0.07
	435	SYNGR2	19	0.07
	436	THBS1	19	0.07
	437	SPATA8	19	0.07
	438	MID1IP1	19	0.07
	439	B3GNT9	19	0.07
	440	COCH	19	0.07
	441	FMOD	18	0.07
	442	MAPK10	18	0.07
	443	CHRM2	18	0.07
	444	CCDC14	17	0.06
	445	AP4M1	16	0.06
	446	FANCC	16	0.06
	447	SLC25A1	15	0.06
	448	UCHL3	17	0.06
	449	PKM	17	0.06
	450	PIBF1	17	0.06
	451	PIGH	17	0.06
	452	PRAME	17	0.06
	453	RPL23	17	0.06
	454	RPL36AL	17	0.06
	455	SRFBP1	17	0.06
	456	TAPBPL	17	0.06
	457	KYAT1	17	0.06
	458	MALAT1	17	0.06
	459	ALDH18A1	17	0.06
	460	AEBP1	17	0.06
	461	ANKRD34A	17	0.06
	462	ABCC11	17	0.06
	463	ACOT13	17	0.06
	464	ZNF280B	17	0.06
	465	ZNF582	17	0.06
	466	ZFAS1	17	0.06
	467	ZNF793	17	0.06
	468	LINC00174	17	0.06
	469	OR1J2	17	0.06
	470	POLR2F	17	0.06
	471	PSMC3	17	0.06
	472	RPL13AP17	17	0.06
	473	PM20D1	17	0.06
	474	PRMT1	17	0.06
	475	PDCD5	17	0.06
	476	PPP1R14B	17	0.06
	477	PDGFC	17	0.06
	478	PRCD	17	0.06
	479	SAMD15	17	0.06
	480	ADRM1	16	0.06
	481	APPL2	16	0.06
	482	ZNF778	16	0.06
	483	VARS	16	0.06
	484	XIST	16	0.06
	485	LHX8	16	0.06
	486	RAB39A	16	0.06
	487	RPL19	16	0.06
	488	POSTN	16	0.06
	489	GPR27	16	0.06
	490	EBNA1BP2	16	0.06
	491	MOB3B	16	0.06
	492	BEX4	16	0.06
	493	ATP5MC2	16	0.06
	494	VEGFB	16	0.06
	495	ZCRB1	16	0.06
	496	VPS4B	16	0.06
	497	YIPF5	16	0.06
	498	ZNF205	16	0.06
	499	LRRC17	16	0.06
	500	PAK1IP1	16	0.06
	501	RFPL3	16	0.06
	502	PSMD8	16	0.06
	503	RBM38	16	0.06
	504	NFYC	15	0.06
	505	XKRX	15	0.06
	506	L3MBTL4	15	0.06
	507	PARP14	15	0.06
	508	POLD2	15	0.06
	509	TTC17	15	0.06
	510	HOXD13	15	0.06
	511	IQGAP3	15	0.06
	512	IRX1	15	0.06
	513	C20ORF27	15	0.06
	514	AIF1L	15	0.06
	515	ALKBH6	15	0.06
	516	ACRV1	15	0.06
	517	ZNF2	15	0.06
	518	ZNF311	15	0.06
	519	UBE2T	15	0.06
	520	USH1G	15	0.06
	521	ZMIZ2	15	0.06
	522	PTK7	15	0.06
	523	RSL1D1	15	0.06
	524	PKN1	15	0.06
	525	PPRC1	15	0.06
	526	PRDM14	15	0.06
	527	PSMA7	15	0.06
	528	RRAS	15	0.06
	529	SPTBN2	15	0.06
	530	SSR3	17	0.06
	531	TIMM44	17	0.06
	532	ECSIT	17	0.06
	533	ERI3	17	0.06
	534	EXOSC4	17	0.06
	535	EIF5A	17	0.06
	536	KRT23	17	0.06
	537	MRPS10	17	0.06
	538	MRPS34	17	0.06
	539	BIK	17	0.06
	540	NID2	17	0.06
	541	NSMCE3	17	0.06
	542	CENPB	17	0.06
	543	NDUFB10	17	0.06
	544	ATP6V0D1	17	0.06
	545	ZFPL1	17	0.06
	546	ZNF280A	17	0.06
	547	ZNF423	17	0.06
	548	LINC00574	17	0.06
	549	LXN	17	0.06
	550	PHLPP2	17	0.06
	551	POLR3K	17	0.06
	552	PMFBP1	17	0.06
	553	TEAD2	16	0.06
	554	THY1	16	0.06
	555	FNDC1	16	0.06
	556	KRI1	16	0.06
	557	EFEMP2	16	0.06
	558	HCFC1R1	16	0.06
	559	KLHDC3	16	0.06
	560	INHBC	16	0.06
	561	KISS1R	16	0.06
	562	KLF15	16	0.06
	563	MAP7D2	16	0.06
	564	MCHR2	16	0.06
	565	BRCC3	16	0.06
	566	BAX	16	0.06
	567	BID	16	0.06
	568	C20ORF173	16	0.06
	569	NLRP9	16	0.06
	570	NTHL1	16	0.06
	571	CRISPLD1	16	0.06
	572	COPE	16	0.06
	573	COX5B	16	0.06
	574	AFF2	16	0.06
	575	ZNF488	16	0.06
	576	LGALS1	16	0.06
	577	RBM42	16	0.06
	578	PCBD1	16	0.06
	579	RELB	16	0.06
	580	SF3B6	15	0.06
	581	SNORA65	15	0.06
	582	STYK1	15	0.06
	583	SPSB3	15	0.06
	584	TXNDC2	15	0.06
	585	TFAP2E	15	0.06
	586	THEG	15	0.06
	587	HTR3C	15	0.06
	588	HPCAL1	15	0.06
	589	KIAA1549L	15	0.06
	590	FLYWCH2	15	0.06
	591	MRPL34	15	0.06
	592	MRPS7	15	0.06
	593	MSC	15	0.06
	594	CCDC102A	15	0.06
	595	DNASE2	15	0.06
	596	DTX2	15	0.06
	597	COL12A1	15	0.06
	598	COL1A1	15	0.06
	599	ADAM7	15	0.06
	600	ALDH1A1	15	0.06
	601	VASP	15	0.06
	602	UBE2M	15	0.06
	603	ZNF518A	15	0.06
	604	ZNF606	15	0.06
	605	UVSSA	15	0.06
	606	VCAN	15	0.06
	607	PRDM12	15	0.06
	608	RASA3	15	0.06
	609	P3H3	15	0.06
	610	PRRX1	15	0.06
	611	RARRES1	15	0.06
	612	OPHN1	15	0.06
	613	SLC1A5	15	0.06
	614	IGFBP3	17	0.06
	615	BTNL3	17	0.06
	616	C1R	17	0.06
	617	NUDCD2	17	0.06
	618	NOVA1	17	0.06
	619	C2ORF76	17	0.06
	620	CIAO2B	17	0.06
	621	CHODL	17	0.06
	622	CNTNAP1	17	0.06
	623	COL15A1	17	0.06
	624	TEX19	16	0.06
	625	SNX9	16	0.06
	626	TSPYL5	16	0.06
	627	SF3B5	16	0.06
	628	SLC10A1	16	0.06
	629	TCF15	16	0.06
	630	SDC2	16	0.06
	631	SPIN3	16	0.06
	632	TTLL13P	16	0.06
	633	TUBB4A	16	0.06
	634	KRBA1	16	0.06
	635	FAM135B	16	0.06
	636	FSHR	16	0.06
	637	HDAC8	16	0.06
	638	ICAM1	16	0.06
	639	EMILIN1	16	0.06
	640	HSPB1	16	0.06
	641	MAP1B	16	0.06
	642	MGLL	16	0.06
	643	MRPS12	16	0.06
	644	MFAP2	16	0.06
	645	BEST1	16	0.06
	646	CAV2	16	0.06
	647	CBLL2	16	0.06
	648	CALU	16	0.06
	649	DOK4	16	0.06
	650	TSACC	15	0.06
	651	TTC23L	15	0.06
	652	TUBG1	15	0.06
	653	SLC16A3	15	0.06
	654	TESK2	15	0.06
	655	TMEM256	15	0.06
	656	SGSM2	15	0.06
	657	SLC26A9	15	0.06
	658	EMC8	15	0.06
	659	HSPG2	15	0.06
	660	IQCC	15	0.06
	661	ERF	15	0.06
	662	INTS6L	15	0.06
	663	ISLR	15	0.06
	664	FNBP4	15	0.06
	665	HIST1H2BE	15	0.06
	666	IMP3	15	0.06
	667	IGFBP2	15	0.06
	668	MIF	15	0.06
	669	MYDGF	15	0.06
	670	MROH2B	15	0.06
	671	BTBD18	15	0.06
	672	BOD1	15	0.06
	673	BTNL2	15	0.06
	674	C12ORF57	15	0.06
	675	NUTM1	15	0.06
	676	CNPY3	15	0.06
	677	CLMP	15	0.06
	678	ZNF541	14	0.05
	679	CFAP44	13	0.05
	680	MAGEA1	14	0.05
	681	SAFB	14	0.05
	682	ALYREF	14	0.05
	683	LINC00705	14	0.05
	684	LYRM4	14	0.05
	685	LONP1	14	0.05
	686	RAD23A	14	0.05
	687	RGSL1	14	0.05
	688	OSGEP	14	0.05
	689	LSR	13	0.05
	690	FRMD8	13	0.05
	691	CHST2	13	0.05
	692	ARR3	13	0.05
	693	LRFN3	13	0.05
	694	RPP25	13	0.05
	695	PJVK	13	0.05
	696	PBK	13	0.05
	697	SYNGR3	14	0.05
	698	THOC6	14	0.05
	699	SEC16B	14	0.05
	700	SELENOP	14	0.05
	701	FAAP24	14	0.05
	702	FAM178B	14	0.05
	703	HECTD4	14	0.05
	704	MAZ	14	0.05
	705	MPG	14	0.05
	706	CCDC106	14	0.05
	707	CDH11	14	0.05
	708	DNTTIP1	14	0.05
	709	COL27A1	14	0.05
	710	NDUFS8	14	0.05
	711	ARFRP1	14	0.05
	712	ASL	14	0.05
	713	ACD	14	0.05
	714	ASIC1	14	0.05
	715	ZNF836	14	0.05
	716	ZKSCAN8	14	0.05
	717	ULBP2	14	0.05
	718	LENG1	14	0.05
	719	LRRC25	14	0.05
	720	LINC00032	14	0.05
	721	LOXL1	14	0.05
	722	LRRC42	14	0.05
	723	PFDN5	14	0.05
	724	OGT	14	0.05
	725	PRR7	14	0.05
	726	OR51I2	14	0.05
	727	PAM16	14	0.05
	728	PDE3B	14	0.05
	729	PPDPF	14	0.05
	730	RAB26	14	0.05
	731	PLPP2	14	0.05
	732	RBP1	14	0.05
	733	RYR3	14	0.05
	734	SLTM	13	0.05
	735	SDF4	13	0.05
	736	TOMM40	13	0.05
	737	IFNE	13	0.05
	738	ILF2	13	0.05
	739	FMO4	13	0.05
	740	HMGCS1	13	0.05
	741	BCL3	13	0.05
	742	C10ORF88	13	0.05
	743	CEP95	13	0.05
	744	ARL2	13	0.05
	745	ARPC5	13	0.05
	746	ASNA1	13	0.05
	747	ZNF843	13	0.05
	748	ZNF137P	13	0.05
	749	ZNF430	13	0.05
	750	ZNF81	13	0.05
	751	LILRA3	13	0.05
	752	LAMB1	13	0.05
	753	LCA5L	13	0.05
	754	RMND1	13	0.05
	755	RPS5	13	0.05
	756	PAXX	13	0.05
	757	PKN3	13	0.05
	758	PRMT7	13	0.05
	759	PSENEN	13	0.05
	760	OPALIN	13	0.05
	761	SLC6A16	13	0.05
	762	ST6GALNAC4	14	0.05
	763	TAS2R4	14	0.05
	764	THAP4	14	0.05
	765	S100A6	14	0.05
	766	SLC23A1	14	0.05
	767	SLC7A9	14	0.05
	768	SPATA18	14	0.05
	769	TMEM11	14	0.05
	770	SDF2L1	14	0.05
	771	ENKUR	14	0.05
	772	KDM1A	14	0.05
	773	EEF1AKMT3	14	0.05
	774	HACE1	14	0.05
	775	KCNJ1	14	0.05
	776	KHDC1	14	0.05
	777	EIF4EBP1	14	0.05
	778	ESPNL	14	0.05
	779	JCHAIN	14	0.05
	780	MORN2	14	0.05
	781	MRTO4	14	0.05
	782	MMP26	14	0.05
	783	MRPS36	14	0.05
	784	C1ORF100	14	0.05
	785	NUTF2	14	0.05
	786	CHP2	14	0.05
	787	CD151	14	0.05
	788	DRAP1	14	0.05
	789	CRHBP	14	0.05
	790	COL1A2	14	0.05
	791	COL10A1	14	0.05
	792	COMMD1	14	0.05
	793	NDUFS4	14	0.05
	794	TAS2R8	13	0.05
	795	SCGB2B2	13	0.05
	796	SELENOT	13	0.05
	797	SPNS1	13	0.05
	798	TOM1	13	0.05
	799	TSSK3	13	0.05
	800	SFRP2	13	0.05
	801	SIGLEC6	13	0.05
	802	SLC22A3	13	0.05
	803	TSNAXIP1	13	0.05
	804	TGFB1	13	0.05
	805	GPR101	13	0.05
	806	FIS1	13	0.05
	807	GPR52	13	0.05
	808	GSDMB	13	0.05
	809	KRT73	13	0.05
	810	EVA1B	13	0.05
	811	JOSD2	13	0.05
	812	JUNB	13	0.05
	813	FKBP2	13	0.05
	814	FPR3	13	0.05
	815	HDGFL1	13	0.05
	816	IGFBP4	13	0.05
	817	INPP1	13	0.05
	818	ITSN1	13	0.05
	819	MPST	13	0.05
	820	MVP	13	0.05
	821	MYSM1	13	0.05
	822	MICOS13	13	0.05
	823	MACO1	13	0.05
	824	MZB1	13	0.05
	825	NRBF2	13	0.05
	826	CBR1	13	0.05
	827	CCDC124	13	0.05
	828	CHRNA2	13	0.05
	829	CHCHD10	13	0.05
	830	CDH22	13	0.05
	831	CDK15	13	0.05
	832	CXCL1	13	0.05
	833	CLIC3	13	0.05
		* The genes were sorted based on the Highest percentage obtained from TCGA HNSCC

## Sheet: S4B File
	Reddy et al., 2018 Molecular prognosticators in clinically and pathologically distinct cohorts of oral cavity, laryngopharyngeal and oropharyngeal cancers- A Meta-Analysis approach
	S4B File: List of genes altered (gene expression) in >10% of the TCGA HPV positive specific cohort
	S.no	Gene Symbol	Number of Samples Altered	Percentage of Samples Altered
	1	MSL2	15	0.58
	2	ZNF541	13	0.5
	3	ZNF639	12	0.46
	4	PXMP4	12	0.46
	5	ISY1	11	0.42
	6	MAP7D2	11	0.42
	7	RELB	11	0.42
	8	SYNGR3	11	0.42
	9	PIGX	10	0.38
	10	HRASLS	10	0.38
	11	NDUFB4	10	0.38
	12	ATG3	10	0.38
	13	RHOA	9	0.35
	14	CEP19	9	0.35
	15	ZNF488	9	0.35
	16	NOVA1	9	0.35
	17	XXYLT1	8	0.31
	18	DNAJC19	8	0.31
	19	ARL13B	8	0.31
	20	PPP1R2	8	0.31
	21	WWP2	8	0.31
	22	FAIM	8	0.31
	23	CSNK2A2	8	0.31
	24	PODXL2	8	0.31
	25	ABHD12	8	0.31
	26	SLC51A	8	0.31
	27	SYNGR2	8	0.31
	28	RBM38	8	0.31
	29	DTX2	8	0.31
	30	PRRX1	8	0.31
	31	KCNMB3	7	0.27
	32	TERF1	7	0.27
	33	TFDP2	7	0.27
	34	RANBP3	7	0.27
	35	USP10	7	0.27
	36	NINL	7	0.27
	37	TIGD7	7	0.27
	38	FANCC	7	0.27
	39	PRCD	7	0.27
	40	TESK2	7	0.27
	41	INTS6L	7	0.27
	42	RYR3	7	0.27
	43	SPATA18	7	0.27
	44	INPP1	7	0.27
	45	PIK3CA	6	0.23
	46	DHX36	6	0.23
	47	COPB2	6	0.23
	48	RYK	6	0.23
	49	RNF13	6	0.23
	50	EIF4G1	6	0.23
	51	CCNK	6	0.23
	52	AKT1	6	0.23
	53	MED12L	6	0.23
	54	DLST	6	0.23
	55	SCFD1	6	0.23
	56	MED30	6	0.23
	57	EDEM2	6	0.23
	58	NCAPD2	6	0.23
	59	CLDN16	6	0.23
	60	FAM20B	6	0.23
	61	STARD7	6	0.23
	62	YY1AP1	6	0.23
	63	CCDC58	6	0.23
	64	COX17	6	0.23
	65	CCDC77	6	0.23
	66	INPP5E	6	0.23
	67	TEX55	6	0.23
	68	GPR19	6	0.23
	69	COG7	6	0.23
	70	VAMP1	6	0.23
	71	ID1	6	0.23
	72	KYAT1	6	0.23
	73	ZMIZ2	6	0.23
	74	BRCC3	6	0.23
	75	ICAM1	6	0.23
	76	TTC23L	6	0.23
	77	SLC26A9	6	0.23
	78	SLC6A16	6	0.23
	79	MRPS36	6	0.23
	80	NDUFS4	6	0.23
	81	SS18	5	0.19
	82	WDR70	5	0.19
	83	KRIT1	5	0.19
	84	RPN1	5	0.19
	85	PSPH	5	0.19
	86	C8ORF82	5	0.19
	87	XRN2	5	0.19
	88	CDK2AP2	5	0.19
	89	PRKCD	5	0.19
	90	IDH3G	5	0.19
	91	H1FX	5	0.19
	92	ITPRIPL1	5	0.19
	93	GDE1	5	0.19
	94	ZSCAN22	5	0.19
	95	ZFC3H1	5	0.19
	96	FANCG	5	0.19
	97	ZNF768	5	0.19
	98	RASGEF1B	5	0.19
	99	STXBP3	5	0.19
	100	KRT8	5	0.19
	101	AKR1E2	5	0.19
	102	MID1IP1	5	0.19
	103	UBE2T	5	0.19
	104	SPTBN2	5	0.19
	105	LINC00574	5	0.19
	106	KLF15	5	0.19
	107	SPIN3	5	0.19
	108	BTBD18	5	0.19
	109	C12ORF57	5	0.19
	110	OSGEP	5	0.19
	111	CCDC106	5	0.19
	112	RAB26	5	0.19
	113	AP2M1	4	0.15
	114	ARMC10	4	0.15
	115	PPP1R16A	4	0.15
	116	P2RY1	4	0.15
	117	LPCAT3	4	0.15
	118	SNX16	4	0.15
	119	ATP13A5	4	0.15
	120	ZSCAN21	4	0.15
	121	PPP4R3A	4	0.15
	122	RUVBL1	4	0.15
	123	CHMP1B	4	0.15
	124	MKRN1	4	0.15
	125	ARPC1A	4	0.15
	126	SAV1	4	0.15
	127	TRIM41	4	0.15
	128	NUBPL	4	0.15
	129	ALKBH4	4	0.15
	130	CUL2	4	0.15
	131	USP39	4	0.15
	132	EMD	4	0.15
	133	EIF2S2	4	0.15
	134	SMIM19	4	0.15
	135	HSPA4	4	0.15
	136	ERICH6	4	0.15
	137	HCK	4	0.15
	138	CLPTM1	4	0.15
	139	ZNF285	4	0.15
	140	BRD7	4	0.15
	141	NKAIN3	4	0.15
	142	GPR156	4	0.15
	143	NR1H2	4	0.15
	144	ARL16	4	0.15
	145	ACO2	4	0.15
	146	CHAMP1	4	0.15
	147	FAM122B	4	0.15
	148	COX8A	4	0.15
	149	PBOV1	4	0.15
	150	CACNG4	4	0.15
	151	MAPK10	4	0.15
	152	CCDC14	4	0.15
	153	PRMT1	4	0.15
	154	NFYC	4	0.15
	155	IQGAP3	4	0.15
	156	POLR3K	4	0.15
	157	SPSB3	4	0.15
	158	MRPL34	4	0.15
	159	DNASE2	4	0.15
	160	OPHN1	4	0.15
	161	NUDCD2	4	0.15
	162	IQCC	4	0.15
	163	CFAP44	4	0.15
	164	RPP25	4	0.15
	165	PBK	4	0.15
	166	FAAP24	4	0.15
	167	PLPP2	4	0.15
	168	BCL3	4	0.15
	169	KRT73	4	0.15
	170	CHRNA2	4	0.15
	171	CHCHD10	4	0.15
	172	TIGD5	3	0.12
	173	LY6E	3	0.12
	174	PRKDC	3	0.12
	175	CHCHD2	3	0.12
	176	USP5	3	0.12
	177	CIZ1	3	0.12
	178	PLEKHG4B	3	0.12
	179	ZC3H18	3	0.12
	180	RPL39L	3	0.12
	181	SRD5A1	3	0.12
	182	APH1A	3	0.12
	183	ARL8A	3	0.12
	184	FAM185A	3	0.12
	185	PLPBP	3	0.12
	186	SS18L1	3	0.12
	187	SART1	3	0.12
	188	DTD1	3	0.12
	189	ASCC2	3	0.12
	190	ACTN4	3	0.12
	191	HM13	3	0.12
	192	RNPEP	3	0.12
	193	GNB1	3	0.12
	194	GNB2	3	0.12
	195	EPHX1	3	0.12
	196	PRCC	3	0.12
	197	LONRF3	3	0.12
	198	CCDC152	3	0.12
	199	PSMD11	3	0.12
	200	CYP3A43	3	0.12
	201	FLII	3	0.12
	202	CARM1	3	0.12
	203	FAM71D	3	0.12
	204	CCL16	3	0.12
	205	CARD19	3	0.12
	206	TP53TG1	3	0.12
	207	PAN3	3	0.12
	208	SLC38A9	3	0.12
	209	AAMP	3	0.12
	210	SERINC1	3	0.12
	211	PLIN2	3	0.12
	212	AMZ2P1	3	0.12
	213	TBX19	3	0.12
	214	TTC21B	3	0.12
	215	GPI	3	0.12
	216	MRPL40	3	0.12
	217	NUCB1	3	0.12
	218	DENND4B	3	0.12
	219	CYP20A1	3	0.12
	220	OR51E1	3	0.12
	221	SERTAD3	3	0.12
	222	SIVA1	3	0.12
	223	ZNF280B	3	0.12
	224	ZNF793	3	0.12
	225	RPL13AP17	3	0.12
	226	ADRM1	3	0.12
	227	ZNF778	3	0.12
	228	RAB39A	3	0.12
	229	ATP5MC2	3	0.12
	230	RFPL3	3	0.12
	231	L3MBTL4	3	0.12
	232	PARP14	3	0.12
	233	PKN1	3	0.12
	234	ECSIT	3	0.12
	235	BAX	3	0.12
	236	NTHL1	3	0.12
	237	COX5B	3	0.12
	238	STYK1	3	0.12
	239	HTR3C	3	0.12
	240	FLYWCH2	3	0.12
	241	CCDC102A	3	0.12
	242	UBE2M	3	0.12
	243	ZNF606	3	0.12
	244	RARRES1	3	0.12
	245	TEX19	3	0.12
	246	HDAC8	3	0.12
	247	CBLL2	3	0.12
	248	BOD1	3	0.12
	249	BTNL2	3	0.12
	250	HECTD4	3	0.12
	251	ASIC1	3	0.12
	252	LENG1	3	0.12
	253	OGT	3	0.12
	254	HMGCS1	3	0.12
	255	CEP95	3	0.12
	256	ASNA1	3	0.12
	257	ZNF81	3	0.12
	258	LCA5L	3	0.12
	259	RMND1	3	0.12
	260	PAXX	3	0.12
	261	PKN3	3	0.12
	262	THAP4	3	0.12
	263	SLC7A9	3	0.12
	264	CHP2	3	0.12
	265	JUNB	3	0.12
	266	MACO1	3	0.12
	267	CXCL1	3	0.12

## Sheet: S4C File
	Reddy et al., 2018 Molecular prognosticators in clinically and pathologically distinct cohorts of oral cavity, laryngopharyngeal and oropharyngeal cancers- A Meta-Analysis approach
	S4C File: List of genes altered (gene expression) in >10% of the TCGA HPV negative specific cohort
	S.no	Gene Symbol	Number of Samples Altered	Percentage of Samples Altered
	1	ZNF639	94	0.38
	2	XXYLT1	86	0.35
	3	HSF1	85	0.35
	4	FADD	84	0.34
	5	PIK3CA	83	0.34
	6	DHX36	80	0.33
	7	COPB2	79	0.32
	8	RHOA	76	0.31
	9	ANO1	67	0.27
	10	KCNMB3	64	0.26
	11	TIGD5	62	0.25
	12	C8ORF33	60	0.24
	13	SS18	59	0.24
	14	AP2M1	56	0.23
	15	PLEC	56	0.23
	16	DNAJC19	55	0.22
	17	RYK	55	0.22
	18	ISY1	54	0.22
	19	ARL13B	54	0.22
	20	RNF13	54	0.22
	21	RRS1	54	0.22
	22	PIGX	53	0.22
	23	PPP1R2	51	0.21
	24	EIF4G1	51	0.21
	25	WDR70	50	0.2
	26	GRINA	50	0.2
	27	VKORC1L1	50	0.2
	28	ARMC10	49	0.2
	29	DHCR7	49	0.2
	30	LY6E	47	0.19
	31	KRIT1	45	0.18
	32	MSL2	44	0.18
	33	TERF1	44	0.18
	34	RPN1	44	0.18
	35	BOP1	44	0.18
	36	CEP19	42	0.17
	37	CCNK	42	0.17
	38	AKT1	42	0.17
	39	MED12L	42	0.17
	40	PPP1R16A	42	0.17
	41	TSTA3	42	0.17
	42	SEC61G	42	0.17
	43	TFDP2	41	0.17
	44	PRKDC	41	0.17
	45	GATAD1	41	0.17
	46	WWTR1	40	0.16
	47	CHCHD2	39	0.16
	48	USP5	39	0.16
	49	DLST	38	0.16
	50	P2RY1	38	0.16
	51	LPCAT3	38	0.16
	52	DGAT1	38	0.16
	53	SCFD1	37	0.15
	54	MED30	37	0.15
	55	CIZ1	37	0.15
	56	NCBP1	37	0.15
	57	ZBTB41	37	0.15
	58	CDK9	37	0.15
	59	PSPH	36	0.15
	60	SNX16	36	0.15
	61	PLEKHG4B	36	0.15
	62	ZC3H18	36	0.15
	63	DUS4L	36	0.15
	64	BORCS5	36	0.15
	65	ATP13A5	35	0.14
	66	ZSCAN21	35	0.14
	67	URI1	35	0.14
	68	STOML2	35	0.14
	69	HRASLS	34	0.14
	70	RANBP3	34	0.14
	71	C8ORF82	34	0.14
	72	KANSL3	34	0.14
	73	EDEM2	33	0.13
	74	RPL39L	33	0.13
	75	SRD5A1	33	0.13
	76	APH1A	33	0.13
	77	ARL8A	33	0.13
	78	TMTC1	33	0.13
	79	IRX2	33	0.13
	80	WWP2	32	0.13
	81	PPP4R3A	32	0.13
	82	GABPB2	32	0.13
	83	MED6	32	0.13
	84	XRN2	31	0.13
	85	FAM185A	31	0.13
	86	PLPBP	31	0.13
	87	MTCL1	31	0.13
	88	TSEN15	31	0.13
	89	C8ORF59	30	0.12
	90	UFSP2	30	0.12
	91	RBBP5	30	0.12
	92	ERGIC3	30	0.12
	93	EPS8	30	0.12
	94	NCAPD2	29	0.12
	95	IFT57	29	0.12
	96	CCNQ	29	0.12
	97	PDAP1	29	0.12
	98	RIPK2	29	0.12
	99	SLC50A1	29	0.12
	100	NDUFB4	28	0.11
	101	USP10	28	0.11
	102	CLDN16	28	0.11
	103	RUVBL1	28	0.11
	104	CHMP1B	28	0.11
	105	SS18L1	28	0.11
	106	LRWD1	28	0.11
	107	PRRC2A	28	0.11
	108	ALG12	28	0.11
	109	POLR2J	28	0.11
	110	RHBDD2	28	0.11
	111	ACTN1	28	0.11
	112	FAIM	27	0.11
	113	FAM20B	27	0.11
	114	CDK2AP2	27	0.11
	115	MKRN1	27	0.11
	116	SART1	27	0.11
	117	DTD1	27	0.11
	118	TMX3	27	0.11
	119	MRPL19	27	0.11
	120	PPP1CA	27	0.11
	121	TNFRSF1A	27	0.11
	122	GTF2H4	27	0.11
	123	FSCN1	27	0.11
	124	YKT6	27	0.11
	125	LAMTOR1	27	0.11
	126	DAGLB	27	0.11
	127	MGST1	27	0.11
	128	NAA25	27	0.11
	129	MYH9	27	0.11
	130	STARD7	26	0.11
	131	ASCC2	26	0.11
	132	TARS2	26	0.11
	133	MAGEA11	26	0.11
	134	CPT1A	26	0.11
	135	OSTF1	26	0.11
	136	SERPINH1	26	0.11
	137	NDUFV2	26	0.11
	138	SLC39A7	26	0.11
	139	HIST1H2BH	26	0.11
	140	ATG3	25	0.1
	141	YY1AP1	25	0.1
	142	ARPC1A	25	0.1
	143	ACTN4	25	0.1
	144	HM13	25	0.1
	145	ZFAND3	25	0.1
	146	ECD	25	0.1
	147	NOS1AP	25	0.1
	148	TTC30A	25	0.1
	149	TAF12	25	0.1
	150	AMN1	25	0.1
	151	VPS28	25	0.1
	152	FIP1L1	25	0.1
	153	SPATA46	25	0.1
	154	PPP3R1	25	0.1
	155	PSMD3	25	0.1
	156	TRHR	25	0.1
	157	ALOX12P2	25	0.1
	158	KIAA1210	25	0.1
	159	CCDC58	24	0.1
	160	RNPEP	24	0.1
	161	GNB1	24	0.1
	162	LENEP	24	0.1
	163	TANGO2	24	0.1
	164	FBLN2	24	0.1
	165	LRRC37BP1	24	0.1
	166	LRRC69	24	0.1
	167	POR	24	0.1
	168	UBE2L3	24	0.1
	169	SIRPB1	24	0.1
	170	CNOT3	24	0.1
	171	SNAPC1	24	0.1
	172	NEU1	24	0.1

## Sheet: S4D File
	Reddy et al., 2018 Molecular prognosticators in clinically and pathologically distinct cohorts of oral cavity, laryngopharyngeal and oropharyngeal cancers- A Meta-Analysis approach
	S4D File: List of significant genes altered (gene expression) only in HPV positive specific cohort
	S.NO	Gene Symbol	Number of Samples Altered in HPV positive	Percentage of Samples Altered in HPV positive	Number of Samples Altered in HPV negative	Percentage of Samples Altered in HPV negative	T.Test
	1	ZNF541	13	0.5	1	0.004	5.4228e-07
	2	SYNGR3	11	0.42	3	0.012	2.33429e-06
	3	MAP7D2	11	0.42	5	0.02	2.78821e-05
	4	RELB	11	0.42	5	0.02	0.0032184
	5	INPP1	7	0.27	6	0.024	0.000230124
	6	ZNF488	9	0.35	7	0.029	0.00111567
	7	DTX2	8	0.31	7	0.029	4.63299e-05
	8	PRRX1	8	0.31	7	0.029	0.00573592
	9	RYR3	7	0.27	7	0.029	0.0108264
	10	SPATA18	7	0.27	7	0.029	0.000834966
	11	SLC6A16	6	0.23	7	0.029	0.0249336
	12	NOVA1	9	0.35	8	0.03	0.00487058
	13	RBM38	8	0.31	8	0.03	0.000822208
	14	INTS6L	7	0.27	8	0.03	0.00507449
	15	TESK2	7	0.27	8	0.03	1.65678e-05
	16	MRPS36	6	0.23	8	0.03	0.000198622
	17	NDUFS4	6	0.23	8	0.03	0.00729425
	18	SLC51A	8	0.31	11	0.04	0.01409
	19	SYNGR2	8	0.31	11	0.04	3.86612e-05
	20	FANCC	7	0.27	9	0.04	0.000114814
	21	PRCD	7	0.27	10	0.04	0.0090618
	22	BRCC3	6	0.23	10	0.04	0.00233831
	23	ICAM1	6	0.23	10	0.04	0.0019598
	24	KYAT1	6	0.23	11	0.04	0.00222315
	25	SLC26A9	6	0.23	9	0.04	0.0171217
	26	TTC23L	6	0.23	9	0.04	0.00529715
	27	ZMIZ2	6	0.23	9	0.04	0.000943965
	28	BTBD18	5	0.19	10	0.04	0.0017501
	29	CCDC106	5	0.19	9	0.04	0.00387546
	30	OSGEP	5	0.19	9	0.04	0.00768975
	31	RAB26	5	0.19	9	0.04	0.00878856
	32	SPIN3	5	0.19	11	0.04	0.0032405
	33	UBE2T	5	0.19	10	0.04	0.000199771
	34	BCL3	4	0.15	9	0.04	0.000688704
	35	CFAP44	4	0.15	9	0.04	0.007415
	36	CHCHD10	4	0.15	9	0.04	0.0295453
	37	DNASE2	4	0.15	11	0.04	0.0201244
	38	FAAP24	4	0.15	10	0.04	0.0106966
	39	IQCC	4	0.15	11	0.04	0.000386115
	40	IQGAP3	4	0.15	11	0.04	0.0261987
	41	MRPL34	4	0.15	11	0.04	0.00764257
	42	NFYC	4	0.15	11	0.04	3.32677e-05
	43	OPHN1	4	0.15	11	0.04	0.0349205
	44	PBK	4	0.15	9	0.04	0.000556851
	45	RPP25	4	0.15	9	0.04	0.00768444
	46	ASNA1	3	0.12	10	0.04	0.020209
	47	CEP95	3	0.12	10	0.04	0.0042876
	48	LCA5L	3	0.12	10	0.04	4.72425e-05
	49	PKN3	3	0.12	10	0.04	0.000763883
	50	PODXL2	8	0.31	13	0.05	0.00171129
	51	NINL	7	0.27	12	0.05	0.00054191
	52	TIGD7	7	0.27	12	0.05	0.000150188
	53	LINC00574	5	0.19	12	0.05	0.0268172
	54	RASGEF1B	5	0.19	13	0.05	0.00490979
	55	STXBP3	5	0.19	13	0.05	0.000694827
	56	ZSCAN22	5	0.19	13	0.05	0.00864643
	57	CCDC14	4	0.15	13	0.05	0.0213214
	58	NUDCD2	4	0.15	13	0.05	0.00265369
	59	POLR3K	4	0.15	13	0.05	0.032495
	60	PRMT1	4	0.15	13	0.05	0.0297971
	61	L3MBTL4	3	0.12	12	0.05	0.00486436
	62	STYK1	3	0.12	12	0.05	0.00591261
	63	ZNF606	3	0.12	12	0.05	0.000504624

## Sheet: S4E File
	Reddy et al., 2018 Molecular prognosticators in clinically and pathologically distinct cohorts of oral cavity, laryngopharyngeal and oropharyngeal cancers- A Meta-Analysis approach
	S4E : Kaplan-Meier analysis of individual genes for their survival in HPV positive cohort
			Overall Survival								Disease Free Survival
	S.No	Genes	Cases with Alteration(s) in Query Gene(s)			Cases without Alteration(s) in Query Gene(s)			Logrank Test P-Value		Cases with Alteration(s) in Query Gene(s)			Cases without Alteration(s) in Query Gene(s)			Logrank Test P-Value
			#total cases	#cases deceased	median months survival	#total cases	#cases deceased	median months survival			#total cases	#cases deceased	median months survival	#total cases	#cases deceased	median months survival
		HPV positive cohort
	1	RPP25	4	2	16.06	22	4	57.42	0.0327
	2	NOVA1	9	0	NA	17	6	57.42	0.048
	3	NUDCD2									4	2	15.87	17	0	na	0.002415
		*RED font indicates that the markers are good prognosticators in patients with alteration for that particular markerin DFS and/or OS
		#BLACK font indicates that the markers are bad prognosticators in patients with alteration for that particular marker in DFS and/or OS
