# Supplementary material for: Molecular prognosticators in clinically and pathologically distinct cohorts of head and neck squamous cell carcinoma—A meta-analysis approach
Source: PLoS One. 2019 Jul 16;14(7):e0218989. doi: 10.1371/journal.pone.0218989 (PMC6634788; doi:10.1371/journal.pone.0218989)
Supplement: S5 File — List of differentially expressed genes obtained from Tongue cancer (A). List of Gene Ontology categories from TOPPFUN enrichment analysis for tongue cancer gene entities (B). List of KEGG and Reactome pathways obtained from TOPPFUN enrichment analysis for tongue cancer gene entities (C). List of genes altered (gene expression) in >10% of the TCGA tongue specific cohort (D). (XLSX) [file pone.0218989.s007.xlsx]

## Sheet: S5A File
	Reddy et al., 2018 Molecular prognosticators in clinically and pathologically distinct cohorts of oral cavity, laryngopharyngeal and oropharyngeal cancers- A Meta-Analysis approach
	S5A File : List of differentially expressed genes obtained from Tongue cancer
	S.No	Gene_ID	p	Regulation	FC (abs)	Chromosomal Location	Gene Symbol*	Gene Title	UniGene ID
	1	1553505_at,1564307_a_at|144568	5.3195e-05	down	2.74529	chr12p13.31	A2ML1	alpha-2-macroglobulin-like 1	Hs.334306///Hs.620532
	2	201511_at|14	2.4875e-10	up	2.33678	chr2q35	AAMP	angio-associated, migratory cell protein	Hs.612676///Hs.83347
	3	209165_at|26574	3.44641e-20	up	2.73323	chr17q12	AATF	apoptosis antagonizing transcription factor	Hs.195740
	4	203504_s_at,203505_at,216066_at,1570279_at|19	4.77327e-15	up	2.07557	chr9q31.1	ABCA1	ATP-binding cassette, sub-family A (ABC1), member 1	Hs.659274
	5	215465_at|26154	2.00399e-11	up	5.08282	chr2q34	ABCA12	ATP-binding cassette, sub-family A (ABC1), member 12	Hs.134585
	6	1553295_at,1553604_at,1553605_a_at|154664	1.32456e-07	up	2.30885	chr7p12.3	ABCA13	ATP-binding cassette, sub-family A (ABC1), member 13	Hs.226568///Hs.625146
	7	217504_at|23460	3.16932e-20	down	2.96418	chr17q24.3	ABCA6	ATP-binding cassette, sub-family A (ABC1), member 6	Hs.614570///Hs.709514
	8	204719_at,1565778_at,1565780_at|10351	6.16838e-15	down	4.98882	chr17q24	ABCA8	ATP-binding cassette, sub-family A (ABC1), member 8	Hs.58351///Hs.606204
	9	223320_s_at|23456	3.01534e-07	up	2.12643	chr1q42.13	ABCB10	ATP-binding cassette, sub-family B (MDR/TAP), member 10	Hs.17614///Hs.642387///Hs.701184
	10	224146_s_at,1554911_at|85320	9.01456e-10	down	2.00787	chr16q12.1	ABCC11	ATP-binding cassette, sub-family C (CFTR/MRP), member 11	Hs.652267
	11	201872_s_at,201873_s_at|6059	2.89612e-10	up	2.22001	chr4q31	ABCE1	ATP-binding cassette, sub-family E (OABP), member 1	Hs.12013///Hs.605300///Hs.713456
	12	225436_at|58489	4.90814e-11	up	3.33473	chr15q25.1	ABHD17C	abhydrolase domain containing 17C	Hs.459072///Hs.596515
	13	220518_at,223395_at,1559077_at|25890	2.73865e-11	down	3.48681	chr3q12	ABI3BP	ABI family, member 3 (NESH) binding protein	Hs.477015///Hs.737268
	14	228132_at,236087_at,242624_at,1567622_at,1567623_at|84448	2.65935e-12	down	2.90369	chr4p16.1	ABLIM2	actin binding LIM protein family, member 2	Hs.233404
	15	1552731_at,1552732_at|137735	1.2865e-05	down	5.32841	chr8q23.1	ABRA	actin-binding Rho activating protein	Hs.374668
	16	223361_at|58527	2.46344e-07	up	2.92397	chr6q24.1	ABRACL	ABRA C-terminal like	Hs.600861
	17	218405_at|29777	2.20871e-07	up	2.16265	chr6p22.2	ABT1	activator of basal transcription 1	Hs.254406
	18	214584_x_at,221928_at,43427_at,49452_at,1552615_at,1552616_a_at|32	4.90503e-12	down	3.50016	chr12q24.11	ACACB	acetyl-CoA carboxylase beta	Hs.234898
	19	206068_s_at,206069_s_at|33	8.56896e-10	down	2.44398	chr2q34	ACADL	acyl-CoA dehydrogenase, long chain	Hs.471277
	20	202502_at|34	2.69953e-05	down	2.05757	chr1p31	ACADM	acyl-CoA dehydrogenase, C-4 to C-12 straight chain	Hs.445040
	21	205355_at,226030_at|36	3.71633e-11	down	2.20781	chr10q26.13	ACADSB	acyl-CoA dehydrogenase, short/branched chain	Hs.81934///Hs.615213
	22	200710_at|37	4.49144e-08	down	2.48178	chr17p13.1	ACADVL	acyl-CoA dehydrogenase, very long chain	Hs.437178///Hs.569761///Hs.610253
	23	205412_at,1554947_at,1559239_s_at|38	0.00248191	down	2.01874	chr11q22.3	ACAT1	acetyl-CoA acetyltransferase 1	Hs.232375
	24	205377_s_at,205378_s_at,210332_at|43	2.50185e-09	down	2.15634	chr7q22	ACHE	acetylcholinesterase (Yt blood group)	Hs.154495///Hs.734086
	25	201127_s_at,201128_s_at,210337_s_at|47	5.57543e-15	up	2.40438	chr17q21.2	ACLY	ATP citrate lyase	Hs.387567///Hs.677991///Hs.739744
	26	208002_s_at,215728_s_at|11332	3.41869e-15	up	3.59143	chr1p36	ACOT7	acyl-CoA thioesterase 7	Hs.126137///Hs.599325
	27	221641_s_at|23597	4.38693e-09	up	2.34445	chrXp22.11	ACOT9	acyl-CoA thioesterase 9	Hs.298885///Hs.660973
	28	205364_at|8309	3.34606e-11	down	2.15063	chr3p14.3	ACOX2	acyl-CoA oxidase 2, branched chain	Hs.444959///Hs.597766///Hs.714057
	29	204638_at|54	2.88944e-09	up	2.99825	chr19p13.2	ACP5	acid phosphatase 5, tartrate resistant	Hs.1211
	30	221716_s_at|81616	1.13388e-13	down	2.24339	chr19p13.3	ACSBG2	acyl-CoA synthetase bubblegum family member 2	Hs.465720
	31	215432_at,234197_at|116285	1.22104e-24	down	2.22472	chr16p12.3	ACSM1	acyl-CoA synthetase medium-chain family member 1	Hs.306812
	32	220061_at,89977_at,1554514_at|54988	1.2975e-18	down	2.38349	chr16p12.3	ACSM5	acyl-CoA synthetase medium-chain family member 5	Hs.659606
	33	219616_at,229222_at|79611	1.01544e-14	down	2.10925	chr12q21.31	ACSS3	acyl-CoA synthetase short-chain family member 3	Hs.259559///Hs.605996
	34	203872_at|58	5.14479e-05	down	14.7757	chr1q42.13	ACTA1	actin, alpha 1, skeletal muscle	Hs.1288
	35	1564257_at|100132116	1.4383e-10	down	2.05114	chr10q23.31	ACTA2-AS1	ACTA2 antisense RNA 1	Hs.713690
	36	205132_at|70	0.00151221	down	3.34109	chr15q14	ACTC1	actin, alpha, cardiac muscle 1	Hs.118127
	37	202666_s_at|86	7.13246e-08	up	2.74323	chr3q26.33	ACTL6A	actin-like 6A	Hs.435326
	38	206013_s_at,206014_at|51412	2.6609e-19	down	2.0794	chr7q22	ACTL6B	actin-like 6B	Hs.259831
	39	208636_at,208637_x_at,211160_x_at,237401_at|87	1.23733e-18	up	3.42987	chr14q24|14q22-q24	ACTN1	actinin, alpha 1	Hs.509765///Hs.653481
	40	203861_s_at,203862_s_at,203863_at,203864_s_at|88	3.9233e-06	down	10.6759	chr1q42-q43	ACTN2	actinin, alpha 2	Hs.498178///Hs.601529///Hs.607367
	41	200727_s_at,200728_at,200729_s_at,234210_x_at,234212_at,1554390_s_at,1558015_s_at|10097	3.57733e-06	up	2.13834	chr2p14	ACTR2	ARP2 actin-related protein 2 homolog (yeast)	Hs.744913
	42	218395_at,241794_at|64431	2.41116e-12	up	2.38604	chr12q23.1	ACTR6	ARP6 actin-related protein 6 homolog (yeast)	Hs.115088
	43	203935_at|90	8.24459e-12	up	2.96287	chr2q23-q24	ACVR1	activin A receptor, type I	Hs.470316
	44	202603_at,202604_x_at,214895_s_at|102	5.07857e-10	up	2.63667	chr15q22	ADAM10	ADAM metallopeptidase domain 10	Hs.172028///Hs.578508///Hs.594928
	45	232570_s_at,233868_x_at|80332	2.31241e-13	down	4.69309	chr20p13	ADAM33	ADAM metallopeptidase domain 33	Hs.173716
	46	202381_at,1555326_a_at,1570042_a_at|8754	4.80539e-14	up	3.92096	chr8p11.22	ADAM9	ADAM metallopeptidase domain 9	Hs.2442///Hs.591852///Hs.618683
	47	206134_at|27299	4.78593e-06	up	3.82252	chr8p21.2	ADAMDEC1	ADAM-like, decysin 1	Hs.521459///Hs.688686
	48	230341_x_at,232133_at|81794	2.54523e-10	down	2.04427	chr19p13.2	ADAMTS10	ADAM metallopeptidase with thrombospondin type 1 motif, 10	Hs.657508
	49	214454_at,214535_s_at,226311_at|9509	9.82803e-09	up	2.35178	chr5qter	ADAMTS2	ADAM metallopeptidase with thrombospondin type 1 motif, 2	Hs.23871
	50	201786_s_at|103	1.63255e-19	up	2.60351	chr1q21.3	ADAR	adenosine deaminase, RNA-specific	Hs.12341///Hs.593090///Hs.624506///Hs.659290
	51	213217_at,213219_at,217687_at|108	2.48086e-09	down	3.75395	chr5p15.3	ADCY2	adenylate cyclase 2 (brain)	Hs.481545///Hs.685649
	52	230800_at|196883	9.5343e-15	down	2.23341	chr14q12	ADCY4	adenylate cyclase 4	Hs.443428
	53	207151_at,226690_at|117	1.95538e-26	down	2.22689	chr7p14	ADCYAP1R1	adenylate cyclase activating polypeptide 1 (pituitary) receptor type I	Hs.377783
	54	232267_at|283383	4.92135e-07	down	2.16543	chr12q24.33	GPR133	G protein-coupled receptor 133	Hs.719239
	55	237690_at,1553031_at|221393	7.93462e-10	up	2.12798	chr6p12.3	GPR115	G protein-coupled receptor 115	Hs.150131
	56	206002_at|10149	1.45747e-06	down	3.15473	chrXp22.13	GPR64	G protein-coupled receptor 64	Hs.146978
	57	209612_s_at,209613_s_at,209614_at,243544_at|125	4.08078e-13	down	11.6427	chr4q23	ADH1B	alcohol dehydrogenase 1B (class I), beta polypeptide	Hs.4///Hs.613968
	58	227113_at|137872	3.25172e-07	down	2.96516	chr8q13.1	ADHFE1	alcohol dehydrogenase, iron containing, 1	Hs.720023
	59	207175_at|9370	6.57894e-08	down	7.6226	chr3q27	ADIPOQ	adiponectin, C1Q and collagen domain containing	Hs.80485
	60	217748_at|51094	7.94062e-08	up	2.10361	chr1q32.1	ADIPOR1	adiponectin receptor 1	Hs.713729///Hs.743483
	61	203571_s_at|10974	0.000459827	up	2.13867	chr10q23.2	ADIRF	adipogenesis regulatory factor	Hs.642660
	62	204119_s_at,204120_s_at|132	5.0224e-10	up	2.13605	chr10q22|10q11-q24	ADK	adenosine kinase	Hs.604694///Hs.615071///Hs.656586
	63	202912_at|133	0.000365873	up	2.2164	chr11p15.4	ADM	adrenomedullin	Hs.441047
	64	205891_at|136	2.13949e-12	up	3.51926	chr17p12	ADORA2B	adenosine A2b receptor	Hs.167046///Hs.628501
	65	238054_at,1553163_at|113622	4.46002e-07	down	2.91821	chr13q34	ADPRHL1	ADP-ribosylhydrolase like 1	Hs.606232///Hs.98669
	66	209869_at|150	1.49507e-06	down	2.09699	chr10q25.2	ADRA2A	adrenoceptor alpha 2A	Hs.249159///Hs.602746
	67	221761_at,227310_at|159	3.23347e-11	up	2.18025	chr1q44	ADSS	adenylosuccinate synthase	Hs.498313
	68	226325_at,238259_at|122622	8.25233e-06	down	4.39079	chr14q32.33	ADSSL1	adenylosuccinate synthase like 1	Hs.375179///Hs.592327
	69	201792_at|165	8.13253e-07	up	2.29496	chr7p13	AEBP1	AE binding protein 1	Hs.439463
	70	210409_at|653483	3.47106e-09	down	2.57587	chr6q27	MLLT4-AS1	MLLT4 antisense RNA 1 (head to head)	Hs.520556///Hs.590466///Hs.613463
	71	206105_at,210957_s_at,216364_s_at|2334	1.4483e-18	down	2.18639	chrXq28	AFF2	AF4/FMR2 family, member 2	Hs.496911
	72	1555907_at|100130776	2.07581e-11	up	2.25383	chr12q14.1	AGAP2-AS1	AGAP2 antisense RNA 1	Hs.656080
	73	1553447_at|123624	1.84139e-09	down	2.83149	chr15q25.3	AGBL1	ATP/GTP binding protein-like 1	Hs.679833
	74	228241_at|155465	0.0259116	down	2.27877	chr7p21.1	AGR3	anterior gradient 3	Hs.100686
	75	202834_at|183	2.01841e-07	down	2.73181	chr1q42.2	AGT	angiotensinogen (serpin peptidase inhibitor, clade A, member 8)	Hs.19383
	76	205357_s_at,208016_s_at|185	3.94806e-06	down	2.00246	chr3q24	AGTR1	angiotensin II receptor, type 1	Hs.477887///Hs.734649///Hs.744837
	77	225059_at,238135_at,1555736_a_at|57085	9.42882e-24	up	2.63892	chr1p36.22	AGTRAP	angiotensin II receptor-associated protein	Hs.464438///Hs.550061
	78	229229_at|64902	3.01578e-13	down	2.30618	chr5p13	AGXT2	alanine--glyoxylate aminotransferase 2	Hs.34494
	79	200903_s_at|191	3.07093e-08	up	2.10098	chr20q11.22	AHCY	adenosylhomocysteinase	Hs.388004///Hs.608390
	80	202820_at|196	1.95074e-13	up	3.01002	chr7p15	AHR	aryl hydrocarbon receptor	Hs.171189///Hs.713056
	81	223074_s_at,223075_s_at|83543	9.39936e-10	down	2.97873	chr9q34.13-q34.3	AIF1L	allograft inflammatory factor 1-like	Hs.4944
	82	206513_at|9447	5.09674e-09	up	6.66358	chr1q22	AIM2	absent in melanoma 2	Hs.733411
	83	225806_at,225807_at,243446_at,1553764_a_at|84962	8.36208e-09	up	3.94261	chr14q11.2	AJUBA	ajuba LIM protein	Hs.655832
	84	202587_s_at,202588_at|203	0.00432374	down	2.01194	chr9q34.1	AK1	adenylate kinase 1	Hs.175473
	85	230976_at,1557666_s_at|158067	9.58634e-17	down	2.16882	chr9q34.13	AK8	adenylate kinase 8	Hs.421340
	86	205359_at,217669_s_at|9472	1.07317e-10	down	2.32766	chr14q12	AKAP6	A kinase (PRKA) anchor protein 6	Hs.509083
	87	206561_s_at|57016	0.00671444	up	2.2036	chr7q33	AKR1B10	aldo-keto reductase family 1, member B10 (aldose reductase)	Hs.116724
	88	212224_at|216	0.00981769	down	2.45174	chr9q21.13	ALDH1A1	aldehyde dehydrogenase 1 family, member A1	Hs.731418///Hs.76392
	89	205623_at|218	1.19488e-05	down	2.97376	chr17p11.2	ALDH3A1	aldehyde dehydrogenase 3 family, member A1	Hs.531682
	90	204289_at,204290_s_at,221588_x_at,221589_s_at,221590_s_at|4329	2.91008e-08	down	2.03798	chr14q24.3	ALDH6A1	aldehyde dehydrogenase 6 family, member A1	Hs.293970///Hs.708053///Hs.717295///Hs.732227///Hs.744472
	91	200966_x_at,214687_x_at,238996_x_at|226	0.00135479	up	2.14184	chr16p11.2	ALDOA	aldolase A, fructose-bisphosphate	Hs.513490
	92	211617_at|228	6.23125e-12	down	2.18817	chr10q26.13	ALDOAP2	aldolase A, fructose-bisphosphate pseudogene 2	Hs.652473
	93	228871_at,1553954_at|199857	9.68962e-10	up	2.05082	chr1p21.3	ALG14	ALG14, UDP-N-acetylglucosaminyltransferase subunit	Hs.408927///Hs.588636
	94	220365_at|55821	6.83176e-20	down	2.15996	chr2q35	ALLC	allantoicase	Hs.97899
	95	207206_s_at|239	0.00128532	down	2.5429	chr17p13.1	ALOX12	arachidonate 12-lipoxygenase	Hs.654431
	96	204174_at|241	2.54923e-08	up	3.32454	chr13q12	ALOX5AP	arachidonate 5-lipoxygenase-activating protein	Hs.507658
	97	228367_at|115701	1.14676e-05	down	3.03755	chr18q21.31	ALPK2	alpha-kinase 2	Hs.628152///Hs.712292
	98	214846_s_at,228342_s_at|57538	2.00382e-05	down	3.46064	chr15q25.2	ALPK3	alpha-kinase 3	Hs.459183///Hs.614300
	99	222333_at,229887_at,243276_at|259173	1.02373e-10	down	2.01335	chr3p21.31	ALS2CL	ALS2 C-terminal like	Hs.517937
	100	226319_s_at,226320_at|10189	1.19319e-24	up	5.11062	chr17q25.3	ALYREF	Aly/REF export factor	Hs.534385
	101	221114_at|258	4.56624e-08	down	2.05096	chr4q21	AMBN	ameloblastin (enamel matrix protein)	Hs.272396
	102	206892_at|269	3.12189e-10	down	2.15195	chr12q13	AMHR2	anti-Mullerian hormone receptor, type II	Hs.659889
	103	226718_at|57463	3.09778e-14	down	2.35136	chr1p13.3	AMIGO1	adhesion molecule with Ig-like domain 1	Hs.12264///Hs.726479
	104	222108_at|347902	3.99633e-06	up	3.35346	chr12q13.11	AMIGO2	adhesion molecule with Ig-like domain 2	Hs.121520
	105	204976_s_at,226421_at,236760_at,1553219_a_at|9949	6.06138e-10	up	2.99736	chrXq22.3	AMMECR1	Alport syndrome, mental retardation, midface hypoplasia and elliptocytosis chromosomal region gene 1	Hs.656243///Hs.708477
	106	209521_s_at|154796	7.14876e-13	down	2.64608	chrXq23	AMOT	angiomotin	Hs.528051///Hs.601845///Hs.624439///Hs.738729
	107	206121_at|270	2.3962e-08	down	15.3296	chr1p13	AMPD1	adenosine monophosphate deaminase 1	Hs.89570
	108	204294_at|275	2.21883e-19	down	2.97759	chr3p21.2-p21.1	AMT	aminomethyltransferase	Hs.102
	109	207845_s_at,241959_at|10393	1.08827e-18	up	2.35603	chr4q31	ANAPC10	anaphase promoting complex subunit 10	Hs.480876///Hs.733123
	110	224339_s_at,231773_at,239183_at|9068	4.13091e-13	down	5.38306	chr1q25.2	ANGPTL1	angiopoietin-like 1	Hs.591474///Hs.660962
	111	206423_at|10218	8.18293e-09	down	2.35795	chr1p36	ANGPTL7	angiopoietin-like 7	Hs.146559
	112	1556959_at,1556960_a_at|647589	1.4665e-18	down	2.28321	chr12q24.33	ANHX	anomalous homeobox	Hs.703008
	113	205389_s_at,205390_s_at,205391_x_at,207087_x_at,208352_x_at,208353_x_at,240363_at|286	2.8278e-06	down	6.0408	chr8p11.1	ANK1	ankyrin 1, erythrocytic	Hs.654438///Hs.708861
	114	202920_at,202921_s_at,216195_at,232606_at|287	3.06313e-07	down	2.57976	chr4q25-q27	ANK2	ankyrin 2, neuronal	Hs.599220///Hs.620557///Hs.620813
	115	215504_x_at,226663_at|100505494	2.79357e-06	down	2.58334		ANKRD10-IT1	ANKRD10 intronic transcript 1 (non-protein coding)	Hs.655994
	116	223418_x_at,227375_at,238597_at,1554471_a_at,1556361_s_at|81573	1.36724e-13	up	2.0793	chr1p32.3-p31.3	ANKRD13C	ankyrin repeat domain 13C	Hs.744989
	117	221232_s_at|26287	1.13494e-05	down	4.68361	chr10q23	ANKRD2	ankyrin repeat domain 2 (stretch responsive muscle)	Hs.73708
	118	221522_at|84079	7.30175e-13	up	2.07176	chr19q13.11	ANKRD27	ankyrin repeat domain 27 (VPS9 domain)	Hs.59236///Hs.717408
	119	223864_at|91074	1.10415e-09	down	2.60174	chr10p11.21	ANKRD30A	ankyrin repeat domain 30A	Hs.373787
	120	232735_at|284615	1.1087e-16	down	2.38581	chr1q21.1	ANKRD34A	ankyrin repeat domain 34A	Hs.620591
	121	231118_at|148741	2.6837e-08	down	3.13456	chr1q21.1	ANKRD35	ankyrin repeat domain 35	Hs.710624
	122	225731_at,225735_at,236189_at|57182	2.94181e-06	up	2.12901	chr4q28.1	ANKRD50	ankyrin repeat domain 50	Hs.480694///Hs.605325///Hs.618085///Hs.619435///Hs.622972
	123	222608_s_at,1552619_a_at|54443	1.14151e-13	up	6.12021	chr7p15-p14	ANLN	anillin, actin binding protein	Hs.62180
	124	218804_at,1555269_a_at|55107	7.47294e-13	up	5.31585	chr11q13.3	ANO1	anoctamin 1, calcium activated chloride channel	Hs.503074///Hs.608678///Hs.706156
	125	229313_at|203859	1.50719e-07	down	6.33589	chr11p14.3	ANO5	anoctamin 5	Hs.154329///Hs.605635///Hs.619841
	126	208103_s_at,221505_at,229128_s_at|81611	4.0222e-10	up	2.13586	chr1q21.2	ANP32E	acidic (leucine-rich) nuclear phosphoprotein 32 family, member E	Hs.656466///Hs.715080
	127	209369_at|306	9.64994e-05	up	2.75195	chr4q21.21	ANXA3	annexin A3	Hs.480042
	128	201301_s_at,201302_at|307	1.70677e-12	up	2.72234	chr2p13	ANXA4	annexin A4	Hs.422986///Hs.618893///Hs.739442
	129	200782_at|308	7.34284e-13	up	2.77298	chr4q27	ANXA5	annexin A5	Hs.480653///Hs.611925///Hs.705884
	130	204894_s_at|8639	1.20459e-09	down	3.81289	chr17q21	AOC3	amine oxidase, copper containing 3	Hs.198241///Hs.738921
	131	205082_s_at,205083_at|316	1.91983e-11	down	2.34796	chr2q33	AOX1	aldehyde oxidase 1	Hs.406238
	132	1562871_at|344454	9.00414e-09	down	2.02143	chr2q33.1	AOX2P	aldehyde oxidase 2 pseudogene	Hs.148269
	133	200612_s_at,200615_s_at|163	1.22772e-10	up	2.2257	chr17q11.2-q12	AP2B1	adaptor-related protein complex 2, beta 1 subunit	Hs.514819
	134	200613_at|1173	1.02287e-10	up	5.27061	chr3q28	AP2M1	adaptor-related protein complex 2, mu 1 subunit	Hs.518460///Hs.713745
	135	202120_x_at,208074_s_at,211047_x_at|1175	3.78959e-10	up	3.83345	chr19q13.2-q13.3	AP2S1	adaptor-related protein complex 2, sigma 1 subunit	Hs.119591
	136	202652_at|322	9.77191e-08	down	2.01649	chr11p15	APBB1	amyloid beta (A4) precursor protein-binding, family B, member 1 (Fe65)	Hs.372840
	137	210027_s_at|328	1.05262e-08	up	2.76572	chr14q11.2	APEX1	APEX nuclease (multifunctional DNA repair enzyme) 1	Hs.73722
	138	206160_at|10930	3.53369e-07	down	7.46724	chr6p21	APOBEC2	apolipoprotein B mRNA editing enzyme, catalytic polypeptide-like 2	Hs.555915///Hs.659926
	139	206632_s_at|9582	1.00648e-07	up	6.44694	chr22q13.1-q13.2	APOBEC3B	apolipoprotein B mRNA editing enzyme, catalytic polypeptide-like 3B	Hs.226307
	140	1554545_at|403314	1.89671e-13	down	2.21222	chr1q25.3	APOBEC4	apolipoprotein B mRNA editing enzyme, catalytic polypeptide-like 4 (putative)	Hs.97335
	141	201525_at|347	0.000185412	down	4.15923	chr3q29	APOD	apolipoprotein D	Hs.522555
	142	209546_s_at|8542	5.13852e-12	up	2.68938	chr22q13.1	APOL1	apolipoprotein L, 1	Hs.114309
	143	220478_at|80831	3.06348e-19	down	2.03246	chr22q12.3	APOL5	apolipoprotein L, 5	Hs.326561
	144	221620_s_at|79135	1.02235e-08	up	2.03651	chrXp22.11	APOO	apolipoprotein O	Hs.495851
	145	225948_at,232814_x_at|84334	2.05098e-07	down	2.10144	chr14q32.33	APOPT1	apoptogenic 1, mitochondrial	Hs.598441///Hs.610578
	146	200602_at,211277_x_at,214953_s_at|351	1.637e-09	up	3.12611	chr21q21.3	APP	amyloid beta (A4) precursor protein	Hs.434980///Hs.713750
	147	218218_at|55198	8.91386e-13	up	3.53527	chr12q24.1	APPL2	adaptor protein, phosphotyrosine interaction, PH domain and leucine zipper containing 2	Hs.506603
	148	210066_s_at,210067_at,210068_s_at,210906_x_at,226228_at|361	1.34923e-07	down	3.0503	chr18q11.2-q12.1	AQP4	aquaporin 4	Hs.315369///Hs.593410
	149	211110_s_at,211621_at,226192_at,226197_at|367	1.31681e-13	down	3.2584	chrXq12	AR	androgen receptor	Hs.76704
	150	201176_s_at|372	1.24499e-08	up	2.01594	chr11q23.3	ARCN1	archain 1	Hs.33642
	151	205239_at,215564_at,1557285_at|374	3.06448e-06	up	3.21278	chr4q13.3	AREG	amphiregulin	Hs.270833///Hs.645475
	152	201526_at|381	1.70463e-05	up	2.3753	chr7q31.3	ARF5	ADP-ribosylation factor 5	Hs.653202
	153	202955_s_at,202956_at,216266_s_at|10565	6.05025e-16	up	2.02297	chr8q13	ARFGEF1	ADP-ribosylation factor guanine nucleotide-exchange factor 1 (brefeldin A-inhibited)	Hs.638198///Hs.656902
	154	228051_at,231856_at,236037_at,242098_at|57221	7.723e-06	down	2.36569	chr6q23.3	KIAA1244	KIAA1244	Hs.194408///Hs.609524///Hs.623564
	155	224764_at,241701_at|57584	8.69783e-11	up	2.34911	chr10p12.1|10p12.3	ARHGAP21	Rho GTPase activating protein 21	Hs.459909///Hs.524195///Hs.618951///Hs.720921///Hs.721916///Hs.722402
	156	217936_at,233849_s_at,233872_x_at,235635_at,1552627_a_at|394	1.3031e-08	up	2.09386	chr14q12	ARHGAP5	Rho GTPase activating protein 5	Hs.592313///Hs.607635
	157	206167_s_at,208085_s_at|395	1.01712e-06	down	2.396	chrXp22.3	ARHGAP6	Rho GTPase activating protein 6	Hs.435291
	158	221656_s_at,1570511_at|55160	4.09524e-18	down	2.05048	chr1p36.13	ARHGEF10L	Rho guanine nucleotide exchange factor (GEF) 10-like	Hs.443460
	159	205507_at,217348_x_at|22899	3.1221e-30	down	2.34408	chr17p13.1	ARHGEF15	Rho guanine nucleotide exchange factor (GEF) 15	Hs.443109
	160	236575_at|100507524	7.62555e-06	down	2.3215	chr3q25	ARHGEF26-AS1	ARHGEF26 antisense RNA 1	Hs.370221
	161	209539_at|9459	1.56719e-10	down	2.39783	chrXq26.3	ARHGEF6	Rac/Cdc42 guanine nucleotide exchange factor (GEF) 6	Hs.522795
	162	228201_at|200894	1.08489e-20	up	3.36541	chr3q11.1	ARL13B	ADP-ribosylation factor-like 13B	Hs.533086
	163	220468_at|80117	8.06065e-07	up	3.99483	chr3q25.33	ARL14	ADP-ribosylation factor-like 14	Hs.287702
	164	202092_s_at|23568	0.000451039	up	2.15861	chr16q13	ARL2BP	ADP-ribosylation factor-like 2 binding protein	Hs.719024
	165	211935_at|23204	1.10763e-10	up	2.39807	chr16p12-p11.2	ARL6IP1	ADP-ribosylation factor-like 6 interacting protein 1	Hs.572002///Hs.634882///Hs.703486///Hs.712690
	166	223328_at,1554480_a_at|83787	2.97587e-10	up	2.66622	chr7q22.1	ARMC10	armadillo repeat containing 10	Hs.287412///Hs.380752///Hs.729488///Hs.729929
	167	218195_at|79624	4.4906e-09	up	3.2055	chr6q25.1	C6orf211	chromosome 6 open reading frame 211	Hs.15929///Hs.593169
	168	220658_s_at,223586_at,224204_x_at|56938	8.94653e-06	up	2.2866	chr12p12.2-p11.2	ARNTL2	aryl hydrocarbon receptor nuclear translocator-like 2	Hs.445447
	169	200950_at|10552	2.71791e-14	up	5.36454	chr7q22.1	ARPC1A	actin related protein 2/3 complex, subunit 1A, 41kDa	Hs.124126///Hs.634860
	170	201954_at|10095	3.22035e-08	up	2.56969	chr7q22.1	ARPC1B	actin related protein 2/3 complex, subunit 1B, 41kDa	Hs.489284
	171	208736_at|10094	2.07435e-06	up	2.11006	chr12q24.11	ARPC3	actin related protein 2/3 complex, subunit 3, 21kDa	Hs.524741///Hs.609962
	172	211963_s_at,1555797_a_at,1569325_at|10092	1.97015e-13	up	2.4137	chr1q25.3	ARPC5	actin related protein 2/3 complex, subunit 5, 16kDa	Hs.518609///Hs.602121///Hs.714913
	173	214553_s_at,221482_s_at,221483_s_at|10776	7.93624e-07	up	2.1236	chr15q21.2	ARPP19	cAMP-regulated phosphoprotein, 19kDa	Hs.512908///Hs.623537///Hs.728636
	174	220359_s_at,231935_at,1552722_at,1556598_at,1556599_s_at,1560018_at|10777	1.61258e-08	down	2.90894	chr3p22.3	ARPP21	cAMP-regulated phosphoprotein, 21kDa	Hs.475902///Hs.602539
	175	224797_at|57561	1.25226e-06	up	2.18554	chr5q14.3	ARRDC3	arrestin domain containing 3	Hs.24684///Hs.674926///Hs.743842
	176	225283_at|91947	2.88157e-05	up	2.34717	chr15q26.3	ARRDC4	arrestin domain containing 4	Hs.608486///Hs.6093
	177	230856_at,1552632_a_at|22901	1.24922e-19	down	2.01039	chr17q24.2	ARSG	arylsulfatase G	Hs.437249///Hs.605017
	178	219973_at|79642	2.33197e-14	up	2.8247	chr4q26	ARSJ	arylsulfatase family, member J	Hs.22895
	179	210147_at|419	0.000196894	down	3.02624	chr4q21.1|4p15.1-p14	ART3	ADP-ribosyltransferase 3	Hs.731997
	180	205784_x_at,217516_x_at,1556149_at|421	8.00955e-18	down	2.07968	chr22q11.21	ARVCF	armadillo repeat gene deleted in velocardiofacial syndrome	Hs.713616///Hs.736126
	181	231020_at,238878_at|170302	4.52273e-10	down	2.45486	chrXp21.3	ARX	aristaless related homeobox	Hs.300304///Hs.614435
	182	206414_s_at|8853	2.13618e-07	up	2.72888	chr2p25|2p24	ASAP2	ArfGAP with SH3 domain, ankyrin repeat and PH domain 2	Hs.555902///Hs.695627
	183	237785_at,1553453_at|142686	1.18792e-18	down	2.7109	chr3p21.1	ASB14	ankyrin repeat and SOCS box containing 14	Hs.665154
	184	1564679_at|142685	1.80786e-14	down	2.62929	chr7q31.31	ASB15	ankyrin repeat and SOCS box containing 15	Hs.83916
	185	1553253_at|92591	9.75488e-06	down	2.28728	chr17q21.31	ASB16	ankyrin repeat and SOCS box containing 16	Hs.534517
	186	227915_at,233857_s_at|51676	0.000155194	down	2.93121	chr14q31-q32	ASB2	ankyrin repeat and SOCS box containing 2	Hs.510327///Hs.683678
	187	235503_at|140458	1.19192e-05	down	8.6292	chr4q34.2	ASB5	ankyrin repeat and SOCS box containing 5	Hs.352364///Hs.591712
	188	212815_at,231269_at|10973	4.49438e-18	up	2.77296	chr6q16	ASCC3	activating signal cointegrator 1 complex subunit 3	Hs.486031///Hs.602643///Hs.733060
	189	221161_at|56676	1.26127e-11	down	2.07956	chr11p15.3	ASCL3	achaete-scute family bHLH transcription factor 3	Hs.501852
	190	206130_s_at|433	2.31439e-15	down	2.08864	chr17p	ASGR2	asialoglycoprotein receptor 2	Hs.654440///Hs.731751
	191	205156_s_at,37953_s_at|41	2.40171e-30	down	2.21606	chr12q12	ASIC1	acid-sensing (proton-gated) ion channel 1	Hs.274361
	192	221226_s_at|55515	1.79458e-11	down	2.00044	chr2q35	ASIC4	acid-sensing (proton-gated) ion channel family member 4	Hs.87469
	193	204608_at|435	3.39727e-11	up	2.07513	chr7q11.21	ASL	argininosuccinate lyase	Hs.632015
	194	202024_at|439	3.31948e-07	up	3.67144	chr19q13.3	ASNA1	arsA arsenite transporter, ATP-binding, homolog 1 (bacterial)	Hs.465985///Hs.602674
	195	205047_s_at,241082_at|440	1.89233e-06	up	2.11665	chr7q21.3	ASNS	asparagine synthetase (glutamine-hydrolyzing)	Hs.489207
	196	206030_at,228807_at|443	4.1281e-12	down	3.21639	chr17p13.3	ASPA	aspartoacylase	Hs.171142///Hs.604198///Hs.708495///Hs.80714
	197	230912_at|554235	2.10935e-11	down	2.07975	chr19q13.33	ASPDH	aspartate dehydrogenase domain containing	Hs.436338
	198	219918_s_at,232238_at,239002_at|259266	6.57498e-14	up	3.86726	chr1q31	ASPM	asp (abnormal spindle) homolog, microcephaly associated (Drosophila)	Hs.121028///Hs.625010
	199	219087_at,224396_s_at|54829	0.000448559	up	2.29354	chr9q22	ASPN	asporin	Hs.435655///Hs.664385
	200	235514_at|151516	0.00343163	up	2.1243	chr2p13.3	ASPRV1	aspartic peptidase, retroviral-like 1	Hs.516253
	201	214162_at,232838_at,233536_at,233686_at|80816	4.28934e-17	down	2.01893	chr18q11	ASXL3	additional sex combs like transcriptional regulator 3	Hs.4267///Hs.464876///Hs.592825///Hs.608090
	202	218782_s_at,222740_at,228401_at,235266_at|29028	8.76483e-12	up	3.62066	chr8q24.13	ATAD2	ATPase family, AAA domain containing 2	Hs.370834
	203	222103_at,1558233_s_at,1565269_s_at|466	1.85125e-08	up	2.21163	chr12q13	ATF1	activating transcription factor 1	Hs.648565
	204	218214_at|60673	5.27134e-10	up	2.02288	chr12q13.13	ATG101	autophagy related 101	Hs.9911
	205	220237_at,221492_s_at|64422	1.02995e-08	up	2.17357	chr3q13.2	ATG3	autophagy related 3	Hs.477126///Hs.639931
	206	229252_at,1553390_at|285973	2.1383e-09	down	2.34118	chr7q36.1	ATG9B	autophagy related 9B	Hs.707300///Hs.716846
	207	208758_at|471	8.54476e-15	up	2.56822	chr2q35	ATIC	5-aminoimidazole-4-carboxamide ribonucleotide formyltransferase/IMP cyclohydrolase	Hs.90280
	208	222700_at,237968_at,1553603_s_at|64225	7.39619e-11	up	2.21598	chr2p22.3	ATL2	atlastin GTPase 2	Hs.727652
	209	228890_at,1558705_at,1558706_a_at|84913	7.79824e-18	down	2.55249	chr2p11.2	ATOH8	atonal homolog 8 (Drosophila)	Hs.135569
	210	203454_s_at|475	1.94412e-16	up	2.39967	chr5q32	ATOX1	antioxidant 1 copper chaperone	Hs.125213///Hs.618558///Hs.681736
	211	214070_s_at,220920_at|23120	6.22472e-06	down	2.03332	chr5q34	ATP10B	ATPase, class V, type 10B	Hs.109358///Hs.603821
	212	213238_at|57205	5.64215e-11	up	3.32583	chr4p12	ATP10D	ATPase, class V, type 10D	Hs.437241///Hs.601129
	213	212297_at,219558_at|79572	4.76694e-11	up	2.69025	chr3q29	ATP13A3	ATPase type 13A3	Hs.529609///Hs.594474///Hs.606479///Hs.608326
	214	233535_at,1557136_at,1559571_a_at|84239	4.20175e-06	down	2.08121	chr3q29	ATP13A4	ATPase type 13A4	Hs.674423
	215	220948_s_at|476	3.14192e-11	up	2.18552	chr1p21	ATP1A1	ATPase, Na+/K+ transporting, alpha 1 polypeptide	Hs.371889///Hs.738062
	216	203295_s_at,203296_s_at|477	2.96383e-07	down	16.0231	chr1q23.2	ATP1A2	ATPase, Na+/K+ transporting, alpha 2 polypeptide	Hs.34114
	217	204311_at|482	1.04203e-17	down	2.19953	chr17p13.1	ATP1B2	ATPase, Na+/K+ transporting, beta 2 polypeptide	Hs.643540
	218	208836_at,226570_at,229709_at|483	8.24923e-10	up	2.42442	chr3q23	ATP1B3	ATPase, Na+/K+ transporting, beta 3 polypeptide	Hs.477789///Hs.608705
	219	220556_at,243737_at|23439	2.24282e-07	down	4.2294	chrXq24	ATP1B4	ATPase, Na+/K+ transporting, beta 4 polypeptide	Hs.292599
	220	205444_at,230693_at|487	2.85096e-05	down	9.22199	chr16p12.1	ATP2A1	ATPase, Ca++ transporting, cardiac muscle, fast twitch 1	Hs.657344
	221	209934_s_at,209935_at,211137_s_at,212255_s_at|27032	1.80856e-10	up	2.33599	chr3q22.1	ATP2C1	ATPase, Ca++ transporting, type 2C, member 1	Hs.584884///Hs.713021///Hs.734775
	222	228816_at,1557523_at|92270	2.35706e-19	down	2.0354	chr5q14.2	ATP6AP1L	ATPase, H+ transporting, lysosomal accessory protein 1-like	Hs.364045///Hs.729805///Hs.732735
	223	220197_at|50617	1.30251e-06	down	2.99428	chr7q34	ATP6V0A4	ATPase, H+ transporting, lysosomal V0 subunit a4	Hs.628147///Hs.98967
	224	200078_s_at|533	7.50771e-14	up	4.74474	chr1p32.3	ATP6V0B	ATPase, H+ transporting, lysosomal 21kDa, V0 subunit b	Hs.596514
	225	200954_at,36994_at|527	3.11772e-05	up	2.12699	chr16p13.3	ATP6V0C	ATPase, H+ transporting, lysosomal 16kDa, V0 subunit c	Hs.389107
	226	212041_at|9114	2.64627e-09	up	3.80913	chr16q22.1	ATP6V0D1	ATPase, H+ transporting, lysosomal 38kDa, V0 subunit d1	Hs.106876
	227	213587_s_at|155066	1.58447e-11	down	2.37513	chr7q36.1	ATP6V0E2	ATPase, H+ transporting V0 subunit e2	Hs.556998///Hs.717054
	228	201089_at|526	2.57993e-11	up	2.66996	chr8p21.3	ATP6V1B2	ATPase, H+ transporting, lysosomal 56/58kDa, V1 subunit B2	Hs.295917
	229	202872_at,202873_at,202874_s_at,226463_at|528	1.21922e-30	up	4.97661	chr8q22.3	ATP6V1C1	ATPase, H+ transporting, lysosomal 42kDa, V1 subunit C1	Hs.596735///Hs.626958///Hs.86905
	230	236875_at|100130705	2.04038e-07	down	2.30737	chr7q32.1	LOC100130705	uncharacterized LOC100130705	Hs.641532
	231	210192_at,213106_at,1569773_at|10396	1.39937e-13	down	3.19962	chr4p13	ATP8A1	ATPase, aminophospholipid transporter (APLT), class I, type 8A, member 1	Hs.435052
	232	209902_at,209903_s_at,233288_at|545	2.52355e-05	up	2.04175	chr3q23	ATR	ATR serine/threonine kinase	Hs.271791
	233	211852_s_at,212517_at|8455	4.96033e-11	up	2.43216	chr20p13	ATRN	attractin	Hs.276252///Hs.705193
	234	204092_s_at,208079_s_at,208080_at|6790	2.6649e-06	up	2.57463	chr20q13	AURKA	aurora kinase A	Hs.250822///Hs.608070
	235	209464_at,239219_at|9212	8.57819e-10	up	2.10539	chr17p13.1	AURKB	aurora kinase B	Hs.442658
	236	202685_s_at,202686_s_at|558	6.76933e-08	up	2.11597	chr19q13.1	AXL	AXL receptor tyrosine kinase	Hs.590970///Hs.703346
	237	206947_at,230269_at,239994_at|10317	7.34149e-09	down	2.16316	chr21q22.3	B3GALT5	UDP-Gal:betaGlcNAc beta 1,3-galactosyltransferase, polypeptide 5	Hs.197749///Hs.664557///Hs.733638
	238	219326_s_at,222870_s_at,224154_at|10678	1.84691e-11	up	2.46041	chr2p15	B3GNT2	UDP-GlcNAc:betaGal beta-1,3-N-acetylglucosaminyltransferase 2	Hs.173203
	239	225612_s_at,1554835_a_at,1556134_a_at|84002	3.36697e-09	up	3.16178	chr3q28	B3GNT5	UDP-GlcNAc:betaGal beta-1,3-N-acetylglucosaminyltransferase 5	Hs.663521///Hs.718506///Hs.729514///Hs.737830
	240	1552833_at,1552834_at|192134	3.16439e-06	down	2.0249	chr11q13.4	B3GNT6	UDP-GlcNAc:betaGal beta-1,3-N-acetylglucosaminyltransferase 6 (core 3 synthase)	Hs.352622
	241	1861_at,209364_at,232660_at|572	1.11951e-18	up	2.69027	chr11q13.1	BAD	BCL2-associated agonist of cell death	Hs.370254
	242	222675_s_at,227371_at,227372_s_at|55971	2.94408e-05	up	2.01067	chr7q22.1	BAIAP2L1	BAI1-associated protein 2-like 1	Hs.656063///Hs.701668
	243	210125_s_at|8815	9.26597e-07	up	4.28726	chr11q13.1	BANF1	barrier to autointegration factor 1	Hs.433759
	244	208478_s_at,211833_s_at|581	5.83453e-23	up	3.24341	chr19q13.3-q13.4	BAX	BCL2-associated X protein	Hs.624291///Hs.717082
	245	217985_s_at,217986_s_at|11177	8.3285e-10	up	2.82204	chr14q13.2	BAZ1A	bromodomain adjacent to zinc finger domain, 1A	Hs.509140///Hs.629054
	246	219688_at,235007_at|55212	2.15797e-07	up	2.03932	chr4q27	BBS7	Bardet-Biedl syndrome 7	Hs.591694
	247	200837_at|10134	8.94929e-16	up	2.85437	chrXq28	BCAP31	B-cell receptor-associated protein 31	Hs.522817///Hs.558981
	248	214390_s_at,214452_at,225285_at,226517_at|586	4.25812e-09	up	2.7913	chr12p12.1	BCAT1	branched chain amino-acid transaminase 1, cytosolic	Hs.438993///Hs.628296
	249	219528_s_at,222895_s_at,224310_s_at|64919	5.01084e-09	up	2.62912	chr14q32.2	BCL11B	B-cell CLL/lymphoma 11B (zinc finger protein)	Hs.510396///Hs.709690
	250	205681_at|597	1.28179e-10	up	5.43269	chr15q24.3	BCL2A1	BCL2-related protein A1	Hs.227817
	251	233110_s_at|83596	1.76803e-13	up	2.00171	chr19q13.3	BCL2L12	BCL2-like 12 (proline rich)	Hs.289052
	252	219072_at|9274	4.15612e-08	up	2.01908	chr16p11	BCL7C	B-cell CLL/lymphoma 7C	Hs.658547///Hs.739189
	253	202315_s_at,217223_s_at,226602_s_at|613	1.56976e-21	up	2.20899	chr22q11.23	BCR	breakpoint cluster region	Hs.517461///Hs.551463///Hs.604560///Hs.715409///Hs.589946///Hs.745077
	254	224520_s_at,237003_at,1555492_a_at|144453	6.8739e-08	down	2.89237	chr12q14.2-q15	BEST3	bestrophin 3	Hs.280782
	255	202710_at|10282	4.91235e-09	up	2.29922	chr7q21.1-q22	BET1	Bet1 golgi vesicular membrane trafficking protein	Hs.489132///Hs.712954
	256	218056_at|51283	2.7512e-09	up	2.09861	chr16p13.12	BFAR	bifunctional apoptosis regulator	Hs.435556///Hs.594514///Hs.623616
	257	237739_at|103344929	1.04077e-15	down	2.77074	chr11p15.4	BGLT3	beta globin locus transcript 3 (non-protein coding)	Hs.295459
	258	201169_s_at,201170_s_at|8553	0.000135668	up	2.2233	chr3p26	BHLHE40	basic helix-loop-helix family, member e40	Hs.744856
	259	206119_at|635	3.00164e-13	down	3.08851	chr5q14.1	BHMT	betaine--homocysteine S-methyltransferase	Hs.713723///Hs.80756
	260	209203_s_at,212702_s_at,213154_s_at,1553021_s_at|23299	1.59101e-06	up	2.09323	chr9q22.31	BICD2	bicaudal D homolog 2 (Drosophila)	Hs.436939///Hs.623027///Hs.626910
	261	204493_at,211725_s_at,227143_s_at|637	3.33899e-12	up	2.745	chr22q11.1	BID	BH3 interacting domain death agonist	Hs.591054///Hs.517145
	262	205780_at|638	4.20837e-07	up	2.10182	chr22q13.31	BIK	BCL2-interacting killer (apoptosis-inducing)	Hs.475055
	263	202931_x_at,210201_x_at,210202_s_at,214439_x_at,214643_x_at|274	0.00200531	down	2.55035	chr2q14	BIN1	bridging integrator 1	Hs.193163///Hs.701247
	264	220451_s_at|79444	3.87081e-16	down	2.02748	chr20q13.3	BIRC7	baculoviral IAP repeat containing 7	Hs.256126
	265	1555675_at|414899	2.30422e-11	down	2.0208	chr11q24.1	BLID	BH3-like motif containing, cell death inducer	Hs.686109
	266	225049_at|282991	2.59741e-14	up	2.22461	chr10q24.31	BLOC1S2	biogenesis of lysosomal organelles complex-1, subunit 2	Hs.34906///Hs.715064
	267	212736_at,1565641_at|89927	2.68539e-11	down	2.00524	chr16p13.11	C16orf45	chromosome 16 open reading frame 45	Hs.401798///Hs.734302///Hs.738182
	268	205289_at,205290_s_at|650	5.82362e-13	up	4.15602	chr20p12	BMP2	bone morphogenetic protein 2	Hs.73853
	269	209920_at,210214_s_at,225144_at,231873_at,238516_at|659	4.88651e-18	up	2.40477	chr2q33-q34	BMPR2	bone morphogenetic protein receptor, type II (serine/threonine kinase)	Hs.471119///Hs.732526
	270	231106_at|642826	6.29539e-05	down	2.93769	chr10q11.22	BMS1P6	BMS1 pseudogene 6	Hs.711898
	271	206464_at|660	4.48298e-11	down	2.14342	chrXp22.2	BMX	BMX non-receptor tyrosine kinase	Hs.495731
	272	206581_at,1552487_a_at|646	9.89692e-11	up	4.82658	chr15q25.2	BNC1	basonuclin 1	Hs.459153
	273	224184_s_at,225990_at,230035_at|91653	4.15085e-14	down	3.14265	chr3q13.2	BOC	BOC cell adhesion associated, oncogene regulated	Hs.591318///Hs.739087
	274	223349_s_at|666	2.92572e-07	up	2.10844	chr2q37.3	BOK	BCL2-related ovarian killer	Hs.293753///Hs.591246
	275	236954_at|66037	1.66273e-15	down	2.03591	chr2q33	BOLL	boule-like RNA-binding protein	Hs.169797///Hs.692026
	276	219544_at|79866	1.69029e-10	up	3.19452	chr13q22.1	BORA	bora, aurora kinase A activator	Hs.643464///Hs.735605
	277	203502_at|669	6.49736e-10	up	5.02812	chr7q33	BPGM	2,3-bisphosphoglycerate mutase	Hs.198365///Hs.596175
	278	220542_s_at|51297	0.00274676	down	5.10621	chr20q11.2	BPIFA1	BPI fold containing family A, member 1	Hs.211092
	279	237099_at|140683	0.0001342	down	4.77204	chr20q11.21	BPIFA2	BPI fold containing family A, member 2	Hs.125960
	280	240359_at|128861	2.88387e-20	down	2.50577	chr20q11.21	BPIFA3	BPI fold containing family A, member 3	Hs.360989///Hs.602739
	281	1555554_at|317716	7.70672e-18	down	2.63098	chr20q11.21	BPIFA4P	BPI fold containing family A, member 4, pseudogene	Hs.434194
	282	226067_at|92747	0.00607042	down	4.80483	chr20q11.21	BPIFB1	BPI fold containing family B, member 1	Hs.65551
	283	232698_at|80341	0.00242816	down	3.51533	chr20q11.21	BPIFB2	BPI fold containing family B, member 2	Hs.257045
	284	1555535_at|128859	2.16674e-05	down	2.80905	chr20q11.21	BPIFB6	BPI fold containing family B, member 6	Hs.375090
	285	208331_at|9083	1.19641e-15	down	2.52407	chrYq11	BPY2	basic charge, Y-linked, 2	Hs.632848///Hs.664724
	286	203245_s_at|266655	8.67266e-08	up	2.08236	chr9q34	LINC00094	long intergenic non-protein coding RNA 94	Hs.654869
	287	221093_at,1569960_at|23629	2.23751e-14	down	2.09564	chr6q22.31	BRD7P3	bromodomain containing 7 pseudogene 3	Hs.648050
	288	214822_at|57795	1.7846e-13	down	2.06603	chr1q24	BRINP2	bone morphogenetic protein/retinoic acid inducible neural-specific 2	Hs.495918
	289	219177_at|55299	3.38865e-08	up	2.29377	chr5p13.2	BRIX1	BRX1, biogenesis of ribosomes, homolog (S. cerevisiae)	Hs.623944///Hs.718510
	290	215631_s_at|25855	7.03658e-26	up	3.55133	chr11q13-q13.2	BRMS1	breast cancer metastasis suppressor 1	Hs.100426
	291	224484_s_at,226580_at|84312	1.1311e-11	up	2.20283	chr14q13.2	BRMS1L	breast cancer metastasis-suppressor 1-like	Hs.525299
	292	208677_s_at|682	7.57471e-11	up	4.04082	chr19p13.3	BSG	basigin (Ok blood group)	Hs.501293///Hs.716791///Hs.742151
	293	201641_at|684	1.26188e-22	up	7.82014	chr19p13.1	BST2	bone marrow stromal cell antigen 2	Hs.118110
	294	215349_at|643376	1.48438e-12	down	2.65056	chr11q12.1	BTBD18	BTB (POZ) domain containing 18	Hs.606355
	295	225389_at|90135	1.71388e-13	down	2.20496	chr14q32	BTBD6	BTB (POZ) domain containing 6	Hs.657743///Hs.7367
	296	200920_s_at,200921_s_at,1559975_at|694	1.32706e-08	up	2.86927	chr12q22	BTG1	B-cell translocation gene 1, anti-proliferative	Hs.255935///Hs.710041
	297	205548_s_at,213134_x_at,215425_at,1556213_a_at|10950	2.91216e-12	up	3.4229	chr21q21.1	BTG3	BTG family, member 3	Hs.473420///Hs.634837
	298	221457_s_at|56244	9.34188e-15	down	2.57532	chr6p21.3	BTNL2	butyrophilin-like 2 (MHC class II associated)	Hs.534471
	299	217207_s_at|10917	7.43529e-15	down	2.21567	chr5q35.3	BTNL3	butyrophilin-like 3	Hs.225949
	300	220421_at|79908	2.31946e-16	down	2.84249	chr5q35.3	BTNL8	butyrophilin-like 8	Hs.189109
	301	228434_at,229985_at,230992_at,241496_at,1553279_at|153579	4.70947e-15	down	2.77675	chr5q35.3	BTNL9	butyrophilin-like 9	Hs.546502
	302	203755_at|701	1.78221e-05	up	2.96243	chr15q15	BUB1B	BUB1 mitotic checkpoint serine/threonine kinase B	Hs.513645
	303	201456_s_at,201457_x_at,201458_s_at,209974_s_at,229827_at,237245_at|9184	6.39328e-12	up	2.09474	chr10q26	BUB3	BUB3 mitotic checkpoint protein	Hs.418533
	304	205690_s_at,215815_at|8896	6.14996e-22	up	2.78667	chr7q22.1	BUD31	BUD31 homolog (S. cerevisiae)	Hs.380233
	305	203612_at|705	2.96752e-15	up	2.23975	chr6p21.1	BYSL	bystin-like	Hs.106880
	306	200776_s_at,200777_s_at|9689	1.01679e-15	up	2.66493	chr2q33	BZW1	basic leucine zipper and W2 domains 1	Hs.355983///Hs.713850
	307	1552422_at|220979	7.19206e-14	down	2.24652	chr10q11.21	C10orf25	chromosome 10 open reading frame 25	Hs.707791
	308	232456_at|118461	2.16611e-06	down	6.62775	chr10q11.23	C10orf71	chromosome 10 open reading frame 71	Hs.585480
	309	237244_at|100506769	1.87165e-11	down	3.31448	chr10q11.23	C10orf71-AS1	C10orf71 antisense RNA 1	Hs.562293
	310	231609_at|143379	7.53948e-14	down	2.02197	chr10q25.3	C10orf82	chromosome 10 open reading frame 82	Hs.121347
	311	227735_s_at,227736_at|387695	0.00695046	up	2.32772	chr10q23.1	C10orf99	chromosome 10 open reading frame 99	Hs.298713
	312	218925_s_at,222785_x_at,231530_s_at,231538_at|64776	6.88813e-14	up	2.04113	chr11q23.1	C11orf1	chromosome 11 open reading frame 1	Hs.17546
	313	220344_at|56673	2.2503e-15	down	2.6046	chr11p15.3	C11orf16	chromosome 11 open reading frame 16	Hs.277349///Hs.618658
	314	218220_at|60314	5.61607e-10	up	2.13343	chr12q13	C12orf10	chromosome 12 open reading frame 10	Hs.655988
	315	224719_s_at|113246	0.000419186	up	2.53977	chr12p13.31	C12orf57	chromosome 12 open reading frame 57	Hs.405913
	316	225105_at|387882	3.42098e-12	up	3.62981	chr12q23.3	C12orf75	chromosome 12 open reading frame 75	Hs.368938///Hs.708371///Hs.708907
	317	1560276_at,1560277_a_at|283403	1.01794e-17	down	2.22636	chr12q13.13	C12orf80	chromosome 12 open reading frame 80	Hs.667179
	318	223060_at|55017	1.48959e-13	up	2.27785	chr14q11.2	C14orf119	chromosome 14 open reading frame 119	Hs.525238///Hs.735365
	319	218820_at,231859_at|56967	4.25369e-06	down	2.1642	chr14q32.2	C14orf132	chromosome 14 open reading frame 132	Hs.594525///Hs.6434///Hs.732151///Hs.733033
	320	239470_at|644809	9.20203e-16	down	2.00334	chr15q15.1	C15orf56	chromosome 15 open reading frame 56	Hs.631718
	321	1559584_a_at|283897	0.00660998	up	2.13287	chr16p11.2	C16orf54	chromosome 16 open reading frame 54	Hs.331095///Hs.717515
	322	229177_at|146556	2.07487e-12	down	2.12069	chr16p13.3	C16orf89	chromosome 16 open reading frame 89	Hs.11782
	323	1554662_at|284083	1.66591e-14	down	2.42193	chr17q22	C17orf47	chromosome 17 open reading frame 47	Hs.646574
	324	236863_at|339210	2.34629e-18	down	2.03268	chr17q22	C17orf67	chromosome 17 open reading frame 67	Hs.658949
	325	203830_at|64149	5.33571e-11	up	2.05116	chr17q11.2	C17orf75	chromosome 17 open reading frame 75	Hs.655257
	326	223631_s_at|64073	0.000894968	up	2.07767	chr19q13.2	C19orf33	chromosome 19 open reading frame 33	Hs.631544
	327	234999_at,1554475_a_at|126526	7.1167e-16	down	2.18335	chr19q13.2	C19orf47	chromosome 19 open reading frame 47	Hs.631557///Hs.672008///Hs.740898
	328	1560830_a_at|147646	6.9429e-07	down	2.72663	chr19q13.41	C19orf84	chromosome 19 open reading frame 84	Hs.148344
	329	200056_s_at|10438	9.25497e-12	up	2.25435	chr2p13-p12	C1D	C1D nuclear receptor corepressor	Hs.436242///Hs.602900
	330	237603_at|200159	1.08983e-17	down	2.64278	chr1q44	C1orf100	chromosome 1 open reading frame 100	Hs.442703
	331	214357_at|92346	1.32514e-13	down	3.63357	chr1q24.3	C1orf105	chromosome 1 open reading frame 105	Hs.517991
	332	220840_s_at|55732	6.1571e-21	up	3.38405	chr1q24.2	C1orf112	chromosome 1 open reading frame 112	Hs.443551
	333	218546_at,230159_at|79762	9.67372e-14	down	2.39134	chr1q41	C1orf115	chromosome 1 open reading frame 115	Hs.519839
	334	226242_at|128061	2.07003e-06	up	2.42798	chr1q42.2	C1orf131	chromosome 1 open reading frame 131	Hs.556017///Hs.743464
	335	231549_at|93190	6.40978e-12	down	2.339	chr1p36.21	C1orf158	chromosome 1 open reading frame 158	Hs.98095
	336	231044_at|127003	1.29423e-10	down	2.37442	chr1p13.3	C1orf194	chromosome 1 open reading frame 194	Hs.446962
	337	236710_at|127795	1.81917e-15	down	2.26042	chr1p32.1	C1orf87	chromosome 1 open reading frame 87	Hs.47385
	338	231514_at|84970	7.85994e-11	down	2.05165	chr1p34.3	C1orf94	chromosome 1 open reading frame 94	Hs.194610
	339	218232_at|712	1.40658e-09	up	3.654	chr1p36.12	C1QA	complement component 1, q subcomponent, A chain	Hs.632379
	340	202953_at|713	2.89108e-15	up	6.09418	chr1p36.12	C1QB	complement component 1, q subcomponent, B chain	Hs.8986
	341	208910_s_at,214214_s_at|708	6.84127e-12	up	2.295	chr17p13.3	C1QBP	complement component 1, q subcomponent binding protein	Hs.555866
	342	225353_s_at|714	3.39806e-07	up	3.35457	chr1p36.11	C1QC	complement component 1, q subcomponent, C chain	Hs.467753///Hs.602329
	343	223749_at|114898	3.82502e-08	down	2.09188	chr5q33.3	C1QTNF2	C1q and tumor necrosis factor related protein 2	Hs.110062
	344	223877_at,239349_at|114905	6.34691e-11	down	2.86425	chr4p15.3	C1QTNF7	C1q and tumor necrosis factor related protein 7	Hs.153714///Hs.608220
	345	1560320_a_at,1564224_x_at|283314	3.50769e-14	down	2.43894	chr12p13.31	C1RL-AS1	C1RL antisense RNA 1	Hs.744212
	346	237793_at|100128496	2.21537e-15	down	2.42382	chr20p11.23	C20orf78	chromosome 20 open reading frame 78	Hs.664484
	347	223623_at|84417	5.04909e-10	down	6.18731	chr2q12.2	C2orf40	chromosome 2 open reading frame 40	Hs.43125
	348	223754_at,228195_at|84281	1.74585e-09	down	2.27293	chr2q32.2	C2orf88	chromosome 2 open reading frame 88	Hs.389311
	349	230941_at|728537	1.54655e-18	down	2.22444	chr2q11.2	LINC01125	long intergenic non-protein coding RNA 1125	Hs.469369
	350	219114_at|51161	2.8926e-09	down	2.02536	chr3p21.3	C3orf18	chromosome 3 open reading frame 18	Hs.517860///Hs.626332
	351	224273_at|84077	1.62188e-16	down	2.44926	chr3p25.1	C3orf20	chromosome 3 open reading frame 20	Hs.661452
	352	223990_at|84103	1.92216e-14	down	2.2755	chr4q23	C4orf17	chromosome 4 open reading frame 17	Hs.97501
	353	229860_x_at|401115	1.5371e-06	up	2.04973	chr4p16.3	C4orf48	chromosome 4 open reading frame 48	Hs.446474
	354	236523_at|285556	2.15486e-06	down	9.20118	chr4q23	LOC285556	uncharacterized LOC285556	Hs.480371
	355	220088_at|728	1.58116e-13	up	2.50373	chr19q13.3-q13.4	C5AR1	complement component 5a receptor 1	Hs.2161
	356	203738_at,1552660_a_at,1565939_at|55322	4.56129e-21	up	2.75986	chr5p13.3	C5orf22	chromosome 5 open reading frame 22	Hs.519246
	357	226159_at,238809_at|285636	3.25722e-21	up	2.72092	chr5p13.1	C5orf51	chromosome 5 open reading frame 51	Hs.29899///Hs.595470
	358	230405_at,232253_at,1560128_x_at,1564276_at|441108	3.0331e-14	down	2.23609	chr5q31.1	C5orf56	chromosome 5 open reading frame 56	Hs.658288///Hs.708847
	359	220375_s_at|100996485	6.33137e-12	down	3.02877		C5orf66	chromosome 5 open reading frame 66	Hs.571014///Hs.582537///Hs.662147///Hs.666474
	360	210168_at|729	3.26382e-10	down	3.88446	chr5p13	C6	complement component 6	Hs.481992
	361	230944_at,239137_x_at|221416	5.97321e-17	down	2.4127	chr6p21.1	C6orf223	chromosome 6 open reading frame 223	Hs.531926
	362	236504_x_at,239417_x_at,243943_x_at|347744	4.9586e-17	down	2.05605	chr6p24.1	C6orf52	chromosome 6 open reading frame 52	Hs.61389
	363	238383_at,238385_at|352999	0.000540717	down	2.52881	chr6q22.33	C6orf58	chromosome 6 open reading frame 58	Hs.226268
	364	208809_s_at,213875_x_at,222309_at|81688	1.92079e-08	up	2.92865	chr6p22.3	C6orf62	chromosome 6 open reading frame 62	Hs.731857///Hs.734824///Hs.744857
	365	202992_at,235979_at|730	3.13532e-11	down	2.78805	chr5p13	C7	complement component 7	Hs.686730///Hs.78065
	366	218187_s_at,222551_s_at|65265	1.80523e-26	up	3.1155	chr8q24.3	C8orf33	chromosome 8 open reading frame 33	Hs.169615
	367	225702_at|84933	9.28346e-06	up	2.03975	chr8q24.13	C8orf76	chromosome 8 open reading frame 76	Hs.707401
	368	230985_at|138724	2.42335e-13	down	2.2661	chr9p13.3	C9orf131	chromosome 9 open reading frame 131	Hs.148250///Hs.742567
	369	236519_at,243610_at|138255	3.46912e-07	down	3.52477	chr9q21.12	C9orf135	chromosome 9 open reading frame 135	Hs.444459
	370	236071_at|494558	3.68318e-15	down	2.5937	chr9q21.11	C9orf135-AS1	C9orf135 antisense RNA 1 (head to head)	Hs.130722
	371	229964_at|401546	5.39318e-07	down	2.83412	chr9q31.3	C9orf152	chromosome 9 open reading frame 152	Hs.125608
	372	223697_x_at,235940_at|84267	2.71967e-07	down	2.55241	chr9q21.32	C9orf64	chromosome 9 open reading frame 64	Hs.208914
	373	220889_s_at,223550_s_at|56934	3.64952e-17	down	2.19289	chr17q21.33	CA10	carbonic anhydrase X	Hs.463466
	374	219464_at|23632	2.66131e-11	down	2.44747	chr1q21	CA14	carbonic anhydrase XIV	Hs.528988
	375	209301_at|760	1.77931e-13	up	9.21639	chr8q22	CA2	carbonic anhydrase II	Hs.155097///Hs.596159
	376	204865_at|761	6.99227e-08	down	15.8606	chr8q21.2	CA3	carbonic anhydrase III, muscle specific	Hs.707363///Hs.82129
	377	206873_at,1555572_at|765	0.000885247	down	2.85043	chr1p36.2	CA6	carbonic anhydrase VI	Hs.100322
	378	221003_s_at,225914_s_at,225915_at|81617	2.75636e-12	down	2.59267	chr13q14.2	CAB39L	calcium binding protein 39-like	Hs.610407///Hs.742971///Hs.87159
	379	1552890_a_at,1554201_at,1554202_x_at|57010	3.74391e-30	down	3.06611	chr11q13.2	CABP4	calcium binding protein 4	Hs.143036///Hs.616957///Hs.691167///Hs.734577
	380	219223_at,61874_at|11094	1.13357e-27	down	2.16346	chr9q34	CACFD1	calcium channel flower domain containing 1	Hs.62003
	381	1559061_at|253962	2.33335e-18	down	2.01249	chr17q21.33	CACNA1G-AS1	CACNA1G antisense RNA 1	Hs.558704
	382	217515_s_at|779	1.51837e-06	down	3.74432	chr1q32	CACNA1S	calcium channel, voltage-dependent, L type, alpha 1S subunit	Hs.1294
	383	207050_at,227623_at|781	2.80818e-05	down	2.80138	chr7q21-q22	CACNA2D1	calcium channel, voltage-dependent, alpha 2/delta subunit 1	Hs.282151///Hs.592625///Hs.743228
	384	206996_x_at,210185_at,210967_x_at|782	1.44479e-06	down	3.13942	chr17q21-q22	CACNB1	calcium channel, voltage-dependent, beta 1 subunit	Hs.635
	385	207693_at,243244_at|785	6.88018e-19	down	2.54314	chr2q22-q23	CACNB4	calcium channel, voltage-dependent, beta 4 subunit	Hs.120725///Hs.641772
	386	206612_at|786	2.22297e-06	down	2.45601	chr17q24	CACNG1	calcium channel, voltage-dependent, gamma subunit 1	Hs.147989
	387	221585_at,62987_r_at,231737_at|27092	5.39154e-11	down	2.12392	chr17q24	CACNG4	calcium channel, voltage-dependent, gamma subunit 4	Hs.514423
	388	224291_at,1552863_a_at|59285	3.40611e-14	down	3.35916	chr19q13.4	CACNG6	calcium channel, voltage-dependent, gamma subunit 6	Hs.631560
	389	217442_at|100131825	1.2527e-14	down	2.60408	chr1q23.2	CADM3-AS1	CADM3 antisense RNA 1	Hs.701271
	390	235829_at|100526820	2.89779e-06	down	2.04653		CAHM	colon adenocarcinoma hypermethylated (non-protein coding)	Hs.644159
	391	205625_s_at,205626_s_at|793	6.94027e-06	up	3.1613	chr8q21.3	CALB1	calbindin 1, 28kDa	Hs.65425
	392	1554367_at|255022	4.6138e-18	down	2.47206	chr10q24.33	CALHM1	calcium homeostasis modulator 1	Hs.680365
	393	228362_s_at,229390_at,229391_s_at,229915_at|441168	3.45082e-06	up	3.2758	chr6q22.1	FAM26F	family with sequence similarity 26, member F	Hs.381220
	394	220414_at|51806	6.46964e-06	up	3.3103	chr10p15.1	CALML5	calmodulin-like 5	Hs.180142
	395	1552402_at|163688	4.34796e-05	down	2.86662	chr1p36.33	CALML6	calmodulin-like 6	Hs.85902
	396	200755_s_at,200756_x_at,200757_s_at,214845_s_at,229549_at|813	6.20282e-09	up	2.68097	chr7q32.1	CALU	calumenin	Hs.624418///Hs.735529///Hs.743262///Hs.7753
	397	207613_s_at,213108_at|815	9.05264e-15	down	2.88387	chr5q32	CAMK2A	calcium/calmodulin-dependent protein kinase II alpha	Hs.143535///Hs.743976
	398	209956_s_at,210404_x_at,211483_x_at,213276_at,34846_at|816	2.54041e-08	down	2.72931	chr7p14.3-p14.1	CAMK2B	calcium/calmodulin-dependent protein kinase II beta	Hs.351887///Hs.732009
	399	219365_s_at|79012	6.48121e-20	down	2.20845	chr3p21.31	CAMKV	CaM kinase-like vesicle-associated	Hs.145156
	400	212763_at,212765_at,217196_s_at|23271	1.92969e-12	up	2.68658	chr1q32.1	CAMSAP2	calmodulin regulated spectrin-associated protein family, member 2	Hs.23585
	401	207483_s_at,208838_at,208839_s_at,235224_s_at,239771_at,243910_x_at,1556318_s_at|55832	6.8649e-15	up	2.4851	chr12q14	CAND1	cullin-associated and neddylation-dissociated 1	Hs.546407///Hs.603256///Hs.623675///Hs.633838///Hs.703396///Hs.505983
	402	213547_at,234404_at|23066	1.40766e-08	down	5.21913	chr3p25.2	CAND2	cullin-associated and neddylation-dissociated 2 (putative)	Hs.343664
	403	200625_s_at,213798_s_at|10487	1.07937e-16	up	2.66988	chr1p34.2	CAP1	CAP, adenylate cyclase-associated protein 1 (yeast)	Hs.370581///Hs.713078
	404	212551_at,212554_at|10486	0.000412088	down	3.29125	chr6p22.3	CAP2	CAP, adenylate cyclase-associated protein, 2 (yeast)	Hs.132902///Hs.605285
	405	201850_at|822	1.92141e-11	up	6.94532	chr2p11.2	CAPG	capping protein (actin filament), gelsolin-like	Hs.516155///Hs.687978
	406	1557321_a_at|440854	0.00210539	down	2.78127	chr2p23.1-p21	CAPN14	calpain 14	Hs.468059
	407	210944_s_at,211890_x_at,214475_x_at|825	1.62667e-09	down	5.22756	chr15q15.1	CAPN3	calpain 3, (p94)	Hs.143261///Hs.733336
	408	202965_s_at,202966_at,217387_at|827	1.69094e-13	down	3.92069	chrXq23	CAPN6	calpain 6	Hs.496593
	409	229030_at|388743	1.97443e-06	down	2.11998	chr1q41	CAPN8	calpain 8	Hs.291487
	410	200001_at|826	0.000708488	up	2.39606	chr19q13.12	CAPNS1	calpain, small subunit 1	Hs.515371
	411	200722_s_at,200723_s_at,225340_s_at,226285_at,226289_at,226990_at,236850_at,243370_at|4076	2.42003e-17	up	2.48896	chr11p13	CAPRIN1	cell cycle associated protein 1	Hs.471818///Hs.595571///Hs.601307///Hs.626417///Hs.717895
	412	219573_at,230793_at,1558931_at,1562939_at|55604	1.06124e-16	up	2.4916	chr6p22.2	LRRC16A	leucine rich repeat containing 16A	Hs.649550///Hs.670507
	413	228984_at|57571	1.32897e-09	down	3.26751	chr11q13.2	CARNS1	carnosine synthase 1	Hs.502982
	414	207620_s_at,211208_s_at,227156_at,238698_at,238699_s_at|8573	1.74968e-13	up	2.00199	chrXp11.4	CASK	calcium/calmodulin-dependent serine protein kinase (MAGUK family)	Hs.495984
	415	207181_s_at|840	5.7555e-06	up	2.01177	chr10q25	CASP7	caspase 7, apoptosis-related cysteine peptidase	Hs.732924///Hs.742363///Hs.9216
	416	222201_s_at,1570001_at|9994	2.97124e-09	up	2.18986	chr6q15	CASP8AP2	caspase 8 associated protein 2	Hs.558218///Hs.603482///Hs.607541
	417	219645_at|844	3.80675e-08	down	16.0271	chr1q21	CASQ1	calsequestrin 1 (fast-twitch, skeletal muscle)	Hs.632476
	418	207317_s_at|845	1.69164e-07	down	8.15754	chr1p13.1	CASQ2	calsequestrin 2 (cardiac muscle)	Hs.57975
	419	227321_at,1553971_a_at|352954	1.13131e-07	down	2.29997	chr7q22.1	GATS	GATS, stromal antigen 3 opposite strand	Hs.556063
	420	203065_s_at,212097_at|857	4.42762e-05	up	2.43158	chr7q31.1	CAV1	caveolin 1, caveolae protein, 22kDa	Hs.74034
	421	203323_at,203324_s_at,213426_s_at|858	2.13315e-07	up	2.85487	chr7q31.1	CAV2	caveolin 2	Hs.212332///Hs.603096///Hs.671556///Hs.707759///Hs.737623
	422	208204_s_at|859	2.97027e-08	down	4.10103	chr3p25	CAV3	caveolin 3	Hs.98303
	423	218711_s_at,222717_at|8436	2.09073e-07	down	2.12876	chr2q32-q33	SDPR	serum deprivation response	Hs.26530///Hs.595639
	424	241749_at|347273	1.03001e-05	down	5.11092	chr9q31.1	MURC	muscle-related coiled-coil protein	Hs.99004
	425	208056_s_at|863	9.70646e-07	down	2.18847	chr16q24	CBFA2T3	core-binding factor, runt domain, alpha subunit 2; translocated to, 3	Hs.513811///Hs.717542
	426	202370_s_at,206788_s_at|865	2.23668e-11	up	2.44498	chr16q22.1	CBFB	core-binding factor, beta subunit	Hs.460988///Hs.605312///Hs.713012
	427	205747_at|869	3.12541e-14	down	2.09574	chr16q12.1	CBLN1	cerebellin 1 precursor	Hs.458423
	428	206724_at,227558_at|8535	1.06136e-11	up	2.41104	chr17q25.3	CBX4	chromobox homolog 4	Hs.405046///Hs.745327
	429	212914_at|23492	4.36997e-09	down	2.83527	chr22q13.1	CBX7	chromobox homolog 7	Hs.356416///Hs.681020
	430	243534_at|387707	1.0868e-17	down	2.66893	chr10q24.1	CC2D2B	coiled-coil and C2 domain containing 2B	Hs.652240
	431	224946_s_at|84317	7.70977e-13	up	2.42906	chr2q21.1	CCDC115	coiled-coil domain containing 115	Hs.104203
	432	225644_at,235330_at|150275	4.76805e-11	up	2.52543	chr22q12.1	CCDC117	coiled-coil domain containing 117	Hs.406460///Hs.603251///Hs.606146///Hs.634699
	433	225453_x_at,225454_at|115098	1.70588e-16	up	2.48317	chr19p13.11	CCDC124	coiled-coil domain containing 124	Hs.100043
	434	1553396_a_at,1553397_at,1554022_at,1554023_s_at|152206	2.41432e-10	down	2.24502	chr3p22.1	CCDC13	coiled-coil domain containing 13	Hs.604182
	435	237475_x_at,242519_at|100129792	9.67504e-10	down	4.0832	chr5p12	CCDC152	coiled-coil domain containing 152	Hs.745017
	436	240950_s_at|147872	4.05311e-21	down	2.48902	chr19q13.33	CCDC155	coiled-coil domain containing 155	Hs.662085///Hs.743867
	437	236900_x_at,1559003_a_at|126661	7.14928e-12	down	2.35543	chr1p34.1	CCDC163P	coiled-coil domain containing 163, pseudogene	Hs.461300///Hs.624224
	438	236320_at|149483	2.83292e-15	down	2.00084	chr1p34.1	CCDC17	coiled-coil domain containing 17	Hs.18912
	439	236909_at|129881	4.13559e-18	down	2.07317	chr2q31.1	CCDC173	coiled-coil domain containing 173	Hs.370111
	440	1558820_a_at|374864	4.15533e-14	down	2.43022	chr18q12.1	CCDC178	coiled-coil domain containing 178	Hs.115461
	441	1554909_at,1564600_a_at,1569690_at|339834	7.28022e-18	down	2.18266	chr3p21.31	CCDC36	coiled-coil domain containing 36	Hs.631931
	442	235244_at|131076	6.69601e-13	up	2.72204	chr3q21.1	CCDC58	coiled-coil domain containing 58	Hs.220594
	443	220749_at,1553214_a_at,1553215_s_at|79741	1.37127e-13	down	2.17013	chr10p11.22	CCDC7	coiled-coil domain containing 7	Hs.585464
	444	226756_at,227883_at,228668_x_at,229521_at|168455	3.05326e-18	up	2.70931	chr7q22.3	CCDC71L	coiled-coil domain containing 71-like	Hs.29692///Hs.633903///Hs.744354///Hs.744476
	445	227208_at|338657	1.75834e-20	down	2.66499	chr11q23.3	CCDC84	coiled-coil domain containing 84	Hs.534613
	446	219887_at|55231	4.66612e-14	down	2.00734	chr11q13.2	CCDC87	coiled-coil domain containing 87	Hs.121072
	447	218545_at,1570571_at|55297	1.68582e-10	up	2.20678	chr12p11.22	CCDC91	coiled-coil domain containing 91	Hs.653125///Hs.738556
	448	227272_at|388115	1.62498e-05	down	2.10565	chr15q15.1	C15orf52	chromosome 15 open reading frame 52	Hs.32433///Hs.628722
	449	210381_s_at,234475_x_at|887	3.068e-14	down	2.07591	chr11p15.4	CCKBR	cholecystokinin B receptor	Hs.203
	450	210133_at|6356	1.33351e-05	up	2.4642	chr17q12	CCL11	chemokine (C-C motif) ligand 11	Hs.54460///Hs.604705
	451	207354_at|6360	4.65161e-23	down	3.19612	chr17q11.2	CCL16	chemokine (C-C motif) ligand 16	Hs.10458
	452	209924_at,32128_at|6362	1.16126e-09	up	4.05455	chr17q11.2	CCL18	chemokine (C-C motif) ligand 18 (pulmonary and activation-regulated)	Hs.143961
	453	216598_s_at|6347	2.98222e-15	up	6.58772	chr17q11.2-q12	CCL2	chemokine (C-C motif) ligand 2	Hs.303649///Hs.595481
	454	205476_at|6364	5.84165e-09	up	5.84303	chr2q36.3	CCL20	chemokine (C-C motif) ligand 20	Hs.75498
	455	204103_at|6351	3.53948e-16	up	4.1194	chr17q12	CCL4	chemokine (C-C motif) ligand 4	Hs.75703
	456	1405_i_at,204655_at,1555759_a_at|6352	4.7041e-07	up	2.60167	chr17q12	CCL5	chemokine (C-C motif) ligand 5	Hs.514821///Hs.705978
	457	214038_at|6355	3.06021e-10	up	5.11255	chr17q11.2	CCL8	chemokine (C-C motif) ligand 8	Hs.271387///Hs.713001
	458	231991_at,1570070_at|140706	1.02884e-11	down	2.11323	chr20q11.2	CCM2L	cerebral cavernous malformation 2-like	Hs.382151///Hs.638682
	459	206796_at,211312_s_at,229802_at,235821_at|8840	1.26031e-14	up	2.72372	chr8q24.22	WISP1	WNT1 inducible signaling pathway protein 1	Hs.492974///Hs.607409
	460	205899_at|8900	3.20031e-05	up	2.15867	chr13q12.3-q13	CCNA1	cyclin A1	Hs.417050///Hs.628987
	461	203418_at,213226_at|890	1.25614e-09	up	2.80195	chr4q27	CCNA2	cyclin A2	Hs.58974
	462	214710_s_at,228729_at|891	7.44774e-08	up	4.17825	chr5q12	CCNB1	cyclin B1	Hs.23960
	463	201955_at,1569126_at|892	3.77925e-08	up	2.13716	chr6q21	CCNC	cyclin C	Hs.430646///Hs.633351///Hs.635390
	464	208711_s_at,208712_at|595	6.68177e-11	up	2.44544	chr11q13	CCND1	cyclin D1	Hs.523852///Hs.732748
	465	223084_s_at|23582	3.74452e-09	up	2.04169	chr15q14-q15	CCNDBP1	cyclin D-type binding-protein 1	Hs.36794///Hs.723766
	466	205034_at,211814_s_at|9134	2.25845e-22	up	4.141	chr8q22.1	CCNE2	cyclin E2	Hs.521693
	467	227280_s_at,228810_at|151195	1.66509e-05	up	2.41742	chr2q33.3	CCNYL1	cyclin Y-like 1	Hs.471234///Hs.597952
	468	205098_at,205099_s_at|1230	2.4824e-10	up	2.33083	chr3p21	CCR1	chemokine (C-C motif) receptor 1	Hs.301921///Hs.610546
	469	201946_s_at,201947_s_at|10576	1.54037e-15	up	2.14525	chr12q15	CCT2	chaperonin containing TCP1, subunit 2 (beta)	Hs.189772
	470	208696_at,229068_at|22948	6.79945e-21	up	2.61294	chr5p15.2	CCT5	chaperonin containing TCP1, subunit 5 (epsilon)	Hs.1600
	471	201743_at|929	1.34067e-19	up	6.23959	chr5q31.1	CD14	CD14 molecule	Hs.163867
	472	207840_at|11126	1.52766e-07	down	2.01373	chr1q21.1	CD160	CD160 molecule	Hs.740780
	473	203645_s_at,215049_x_at,216233_at|9332	6.15763e-12	up	3.46162	chr12p13.3	CD163	CD163 molecule	Hs.504641///Hs.735678
	474	205987_at|911	1.42571e-06	down	2.74757	chr1q23.1	CD1C	CD1c molecule	Hs.132448
	475	1552875_a_at,1553395_a_at|131450	9.83259e-12	down	2.14922	chr3q13.2	CD200R1	CD200 receptor 1	Hs.309158///Hs.607669
	476	223834_at,227458_at|29126	8.22363e-09	up	2.28666	chr9p24	CD274	CD274 molecule	Hs.521989///Hs.712746
	477	244244_at,1552509_a_at,1555636_at,1555656_at|146894	4.88455e-19	down	2.09354	chr17q21.31	CD300LG	CD300 molecule-like family member g	Hs.147313
	478	204489_s_at,204490_s_at,209835_x_at,210916_s_at,212014_x_at,212063_at,216056_at,217523_at,229221_at,234411_x_at,234418_x_at,1557905_s_at,1565868_at|960	5.31923e-14	up	2.30814	chr11p13	CD44	CD44 molecule (Indian blood group)	Hs.502328///Hs.626357///Hs.662037///Hs.733491///Hs.597817///Hs.660332
	479	211075_s_at,213055_at,213856_at,213857_s_at,226016_at,227259_at,242974_at|961	3.81485e-14	up	2.25634	chr3q13.1-q13.2	CD47	CD47 molecule	Hs.446414///Hs.674188///Hs.702403///Hs.713993
	480	205173_x_at,211744_s_at,216322_at,216942_s_at,222061_at|965	1.60168e-14	up	3.01206	chr1p13	CD58	CD58 molecule	Hs.34341
	481	206680_at|922	8.64329e-18	down	2.20842	chr1q21-q23	CD5L	CD5 molecule-like	Hs.134035
	482	200675_at|975	0.000260924	up	2.01805	chr11p15.5	CD81	CD81 molecule	Hs.54457
	483	205685_at,205686_s_at,210895_s_at|942	1.8465e-10	up	2.12374	chr3q21	CD86	CD86 molecule	Hs.171182///Hs.601198
	484	201005_at,233317_at,233322_at|928	2.73594e-07	up	2.63295	chr12p13.3	CD9	CD9 molecule	Hs.114286
	485	205627_at|978	2.34773e-07	up	3.68454	chr1p36.2-p35	CDA	cytidine deaminase	Hs.466910
	486	202870_s_at|991	9.33327e-11	up	4.36117	chr1p34.1	CDC20	cell division cycle 20	Hs.524947
	487	201853_s_at|994	4.16435e-13	up	2.50538	chr20p13	CDC25B	cell division cycle 25B	Hs.153752
	488	209953_s_at|11140	7.74624e-05	up	2.45741	chr19p13.2	CDC37	cell division cycle 37	Hs.160958///Hs.598118
	489	218157_x_at,222537_s_at,223674_s_at,229120_s_at|56882	4.33129e-12	up	2.11293	chr1q21.3	CDC42SE1	CDC42 small effector 1	Hs.22065
	490	204126_s_at|8318	2.1571e-14	up	2.50091	chr22q11.21	CDC45	cell division cycle 45	Hs.474217///Hs.742418
	491	203967_at,203968_s_at|990	5.24787e-27	up	4.74045	chr17q21.3	CDC6	cell division cycle 6	Hs.405958
	492	224753_at|113130	1.21596e-07	up	2.07483	chr11q12.1	CDCA5	cell division cycle associated 5	Hs.434886
	493	201130_s_at,201131_s_at|999	7.88335e-08	up	2.24052	chr16q22.1	CDH1	cadherin 1, type 1, E-cadherin (epithelial)	Hs.461086
	494	207172_s_at,207173_x_at,236179_at,239286_at|1009	1.8656e-10	up	2.99172	chr16q21	CDH11	cadherin 11, type 2, OB-cadherin (osteoblast)	Hs.116471
	495	206280_at|1016	4.92479e-15	down	2.17809	chr5p14.3	CDH18	cadherin 18, type 2	Hs.317632///Hs.600289
	496	206898_at,235639_at,1555403_a_at|28513	1.33616e-11	down	2.31649	chr18q22.1	CDH19	cadherin 19, type 2	Hs.42771
	497	215181_at,1569679_at|64405	4.9861e-15	down	2.00386	chr20q13.1	CDH22	cadherin 22, type 2	Hs.472861
	498	203256_at|1001	9.38953e-29	up	12	chr16q22.1	CDH3	cadherin 3, type 1, P-cadherin (placental)	Hs.191842///Hs.629576///Hs.718737
	499	203213_at,203214_x_at,210559_s_at,231534_at|983	1.08794e-07	up	3.14935	chr10q21.1	CDK1	cyclin-dependent kinase 1	Hs.623223///Hs.732435
	500	207318_s_at,207319_s_at,210965_x_at,213987_s_at,214287_s_at,228991_at,232266_x_at|8621	4.48554e-07	down	2.13857	chr7p13	CDK13	cyclin-dependent kinase 13	Hs.233552///Hs.596234///Hs.701006
	501	239201_at,1552559_a_at,1554826_at|65061	9.40173e-15	down	2.44246	chr2q33.2	CDK15	cyclin-dependent kinase 15	Hs.348711///Hs.741616
	502	204252_at,211803_at,211804_s_at|1017	1.40398e-13	up	2.56263	chr12q13	CDK2	cyclin-dependent kinase 2	Hs.19192///Hs.717547
	503	203252_at|10263	2.38093e-12	up	2.95242	chr11q13	CDK2AP2	cyclin-dependent kinase 2 associated protein 2	Hs.523835
	504	202246_s_at|1019	3.1181e-13	up	3.43772	chr12q14	CDK4	cyclin-dependent kinase 4	Hs.95577
	505	204247_s_at|1020	3.06684e-11	up	3.32663	chr7q36	CDK5	cyclin-dependent kinase 5	Hs.647078
	506	207143_at,224847_at,224848_at,224851_at,231198_at,235287_at,243000_at|1021	6.28623e-26	up	4.06783	chr7q21-q22	CDK6	cyclin-dependent kinase 6	Hs.119882///Hs.594280///Hs.606869///Hs.612501///Hs.708472
	507	204831_at,1553112_s_at,1553113_s_at|1024	1.4481e-07	up	2.0236	chr13q12	CDK8	cyclin-dependent kinase 8	Hs.382306///Hs.368632
	508	207073_at,236331_at|8999	1.08792e-12	down	2.65562	chr4q21.1	CDKL2	cyclin-dependent kinase-like 2 (CDC2-related kinase)	Hs.591698
	509	213182_x_at,213348_at,216894_x_at,219534_x_at|1028	2.07376e-07	down	2.34877	chr11p15.5	CDKN1C	cyclin-dependent kinase inhibitor 1C (p57, Kip2)	Hs.106070///Hs.604233///Hs.727251
	510	209714_s_at,1555758_a_at|1033	6.19839e-19	up	4.81004	chr14q22	CDKN3	cyclin-dependent kinase inhibitor 3	Hs.733107///Hs.84113
	511	204154_at,243706_at|1036	2.3962e-10	down	3.05275	chr5q23.2	CDO1	cysteine dioxygenase type 1	Hs.442378///Hs.595275
	512	206192_at,206193_s_at|1041	2.14052e-05	up	2.87135	chr6p21.3	CDSN	corneodesmosin	Hs.310958///Hs.556031
	513	206576_s_at,209498_at,210610_at,211883_x_at,211889_x_at|634	6.17082e-06	down	2.13576	chr19q13.2	CEACAM1	carcinoembryonic antigen-related cell adhesion molecule 1 (biliary glycoprotein)	Hs.512682///Hs.604089
	514	206198_s_at,206199_at,211848_s_at|1087	0.00205085	down	2.12251	chr19q13.2	CEACAM7	carcinoembryonic antigen-related cell adhesion molecule 7	Hs.74466
	515	220465_at|80054	9.93931e-18	down	2.04543	chr19q13.11	CEBPA-AS1	CEBPA antisense RNA 1 (head to head)	Hs.287521
	516	212501_at|1051	3.64425e-06	up	2.67003	chr20q13.1	CEBPB	CCAAT/enhancer binding protein (C/EBP), beta	Hs.719041
	517	1564352_at|27442	8.62614e-21	down	2.40149		CECR3	cat eye syndrome chromosome region, candidate 3 (non-protein coding)	Hs.517394
	518	1560255_at|414196	4.15162e-20	down	2.4668	chr10p14	CELF2-AS1	CELF2 antisense RNA 1	Hs.654813///Hs.729598
	519	204539_s_at,217262_s_at,41660_at|9620	2.26038e-09	up	2.10808	chr22q13.3	CELSR1	cadherin, EGF LAG seven-pass G-type receptor 1	Hs.252387///Hs.609731
	520	212942_s_at,1554685_a_at|57214	4.33399e-12	up	2.15991	chr15q24	CEMIP	cell migration inducing protein, hyaluronan binding	Hs.459088
	521	218113_at|23670	4.72975e-11	up	2.27098	chr9q21.13	TMEM2	transmembrane protein 2	Hs.494146///Hs.619106///Hs.630735
	522	205046_at|1062	5.45347e-09	up	2.36457	chr4q24-q25	CENPE	centromere protein E, 312kDa	Hs.75573
	523	207331_at,207828_s_at,209172_s_at|1063	0.00013238	up	2.05857	chr1q41	CENPF	centromere protein F, 350/400kDa	Hs.497741///Hs.596369///Hs.601409///Hs.610772///Hs.695109
	524	231772_x_at|64946	1.63937e-17	up	3.60195	chr5p15.2	CENPH	centromere protein H	Hs.631967
	525	222848_at|64105	1.1242e-09	up	3.87338	chr5q12.3	CENPK	centromere protein K	Hs.529778///Hs.663542
	526	219555_s_at,222118_at,228559_at,234811_at|55839	2.56211e-08	up	2.59851	chr16q23.2	CENPN	centromere protein N	Hs.726537
	527	219294_at|55166	1.00592e-16	up	3.45802	chr6p12.3	CENPQ	centromere protein Q	Hs.602049///Hs.88663
	528	226936_at|387103	2.72699e-13	up	4.32786	chr6q22.32	CENPW	centromere protein W	Hs.486401
	529	232166_at,235956_at,236325_at|57562	6.42834e-12	down	3.312	chr11q22.1	KIAA1377	KIAA1377	Hs.156352///Hs.627107
	530	230860_at,1553158_at|84984	8.85671e-09	up	2.15337	chr3q29	CEP19	centrosomal protein 19kDa	Hs.282800///Hs.642473
	531	218542_at|55165	2.13204e-14	up	9.41739	chr10q23.33	CEP55	centrosomal protein 55kDa	Hs.14559///Hs.597408
	532	219311_at,52285_f_at|79959	9.74879e-06	up	2.03976	chr18p11.21	CEP76	centrosomal protein 76kDa	Hs.236940///Hs.745229
	533	219644_at,239282_at|51134	1.74389e-15	up	2.20006	chr12q22	CEP83	centrosomal protein 83kDa	Hs.279209///Hs.613232///Hs.675982
	534	228007_at,232444_at|387119	1.82736e-11	down	2.63857	chr6q22	CEP85L	centrosomal protein 85kDa-like	Hs.617842///Hs.642449///Hs.656959///Hs.733475
	535	221378_at|9350	7.97973e-11	down	2.12243	chr9p23-p22	CER1	cerberus 1, DAN family BMP antagonist	Hs.248204
	536	222212_s_at|29956	3.37075e-10	up	2.3553	chr1q21.3	CERS2	ceramide synthase 2	Hs.744017
	537	1554252_a_at,1554253_a_at|204219	0.00013296	up	2.12838	chr15q26.3	CERS3	ceramide synthase 3	Hs.662371
	538	212442_s_at,212446_s_at,235463_s_at,242019_at|253782	9.02357e-17	up	2.37851	chr2q24.3	CERS6	ceramide synthase 6	Hs.604034///Hs.743222
	539	228903_at|283848	1.25023e-17	down	2.03418	chr16q22.1	CES4A	carboxylesterase 4A	Hs.346947
	540	209194_at|1069	2.84252e-07	up	2.39891	chrXq28	CETN2	centrin, EF-hand protein, 2	Hs.616839///Hs.734781///Hs.82794
	541	231172_at,1557866_at,1557867_s_at|286207	2.53224e-10	down	5.01058	chr9q34.11	C9orf117	chromosome 9 open reading frame 117	Hs.652519///Hs.720559
	542	217957_at|29105	6.81509e-10	up	2.34354	chr16q21	C16orf80	chromosome 16 open reading frame 80	Hs.532755
	543	231043_at,237151_s_at,237152_at,243237_at|200373	2.83278e-18	down	2.11846	chr2q14.2	PCDP1	primary ciliary dyskinesia protein 1	Hs.496753///Hs.623699
	544	202357_s_at,211920_at|629	2.03694e-11	up	2.19886	chr6p21.3	CFB	complement factor B	Hs.69771
	545	205382_s_at|1675	5.93494e-13	down	9.47447	chr19p13.3	CFD	complement factor D (adipsin)	Hs.155597
	546	224352_s_at,224663_s_at,233496_s_at|1073	0.00295699	down	2.4191	chr14q12	CFL2	cofilin 2 (muscle)	Hs.180141///Hs.592316
	547	205937_at|10669	9.5484e-06	down	2.09843	chr2p23.3	CGREF1	cell growth regulator with EF-hand domain 1	Hs.159525
	548	235117_at|494143	1.57396e-09	up	2.40568	chr2p16	CHAC2	ChaC, cation transport regulator homolog 2 (E. coli)	Hs.585944
	549	1557123_a_at|150356	4.62067e-09	down	2.11076	chr22q13.2	CHADL	chondroadherin-like	Hs.344488
	550	226194_at|283489	2.663e-13	up	2.09325	chr13q34	CHAMP1	chromosome alignment maintaining phosphoprotein 1	Hs.711424///Hs.714145///Hs.7542
	551	224932_at|400916	0.000103342	down	2.50417	chr22q11.23	CHCHD10	coiled-coil-helix-coiled-coil-helix domain containing 10	Hs.66915
	552	217720_at|51142	1.47512e-05	up	2.19064	chr7p11.2	CHCHD2	coiled-coil-helix-coiled-coil-helix domain containing 2	Hs.389996///Hs.449436///Hs.575202
	553	209395_at,209396_s_at,216546_s_at|1116	7.1889e-08	up	2.73654	chr1q32.1	CHI3L1	chitinase 3-like 1 (cartilage glycoprotein-39)	Hs.382202
	554	219492_at|26511	4.16761e-19	up	5.1515	chr4q11	CHIC2	cysteine-rich hydrophobic domain 2	Hs.335393///Hs.712904
	555	243432_at	4.15031e-17	down	2.15858		CHL1-AS2	CHL1 antisense RNA 2///---	Hs.737185
	556	206079_at,226350_at,1565947_a_at,1565949_x_at,1565951_s_at,1566337_x_at|1122	7.74159e-12	up	2.04761	chr1q43	CHML	choroideremia-like (Rab escort protein 2)	Hs.596033///Hs.607130///Hs.654545
	557	218177_at,218178_s_at|57132	1.20719e-06	up	2.69043	chr18p11.21	CHMP1B	charged multivesicular body protein 1B	Hs.656244
	558	226803_at|92421	0.00696065	up	2.25353	chr8q21.13	CHMP4C	charged multivesicular body protein 4C	Hs.183861///Hs.600810
	559	221675_s_at,230364_at,1559739_at|56994	3.24138e-08	down	2.32673	chr12q	CHPT1	choline phosphotransferase 1	Hs.293077///Hs.577786
	560	209763_at|91851	6.92534e-16	down	9.27743	chrXq23	CHRDL1	chordin-like 1	Hs.496587
	561	221330_at|1129	1.98757e-11	down	2.31846	chr7q31-q35	CHRM2	cholinergic receptor, muscarinic 2	Hs.535891///Hs.745337
	562	221347_at|1133	3.28222e-09	down	2.04047	chr15q26	CHRM5	cholinergic receptor, muscarinic 5	Hs.584747
	563	207868_at|1135	5.13577e-21	down	2.12343	chr8p21	CHRNA2	cholinergic receptor, nicotinic, alpha 2 (neuronal)	Hs.57718
	564	219634_at,226368_at,226372_at|50515	1.38893e-12	up	2.88436	chr12q	CHST11	carbohydrate (chondroitin 4) sulfotransferase 11	Hs.17569///Hs.717994
	565	203921_at,243478_at|9435	1.90035e-17	up	5.01884	chr3q24	CHST2	carbohydrate (N-acetylglucosamine-6-O) sulfotransferase 2	Hs.744908///Hs.8786
	566	220446_s_at|10164	6.32063e-11	down	2.23894	chr16q22.2	CHST4	carbohydrate (N-acetylglucosamine 6-O) sulfotransferase 4	Hs.251383
	567	223737_x_at,224400_s_at|83539	0.000764106	down	2.11284	chr18q11.2	CHST9	carbohydrate (N-acetylgalactosamine 4-0) sulfotransferase 9	Hs.706552///Hs.725825
	568	203044_at|22856	0.000165277	up	2.11432	chr15q26.3	CHSY1	chondroitin sulfate synthase 1	Hs.110488///Hs.594326///Hs.734921
	569	209666_s_at|1147	2.65356e-09	up	2.34287	chr10q24-q25	CHUK	conserved helix-loop-helix ubiquitous kinase	Hs.198998///Hs.594380
	570	236378_at|130106	1.75931e-12	down	2.03842	chr2p23.3	CIB4	calcium and integrin binding family member 4	Hs.591579
	571	219398_at|63924	4.88583e-06	down	2.0299	chr3p25.3	CIDEC	cell death-inducing DFFA-like effector c	Hs.567562
	572	206227_at|8483	1.199e-12	down	9.43919	chr15q22	CILP	cartilage intermediate layer protein, nucleotide pyrophosphohydrolase	Hs.442180
	573	229610_at|150468	3.47775e-11	up	2.12314	chr2q13	CKAP2L	cytoskeleton associated protein 2-like	Hs.434250
	574	212832_s_at,1555278_a_at|9793	6.04027e-13	up	2.23431	chr11p11.2	CKAP5	cytoskeleton associated protein 5	Hs.201253///Hs.737795
	575	204810_s_at|1158	4.78421e-06	down	19.2924	chr19q13.32	CKM	creatine kinase, muscle	Hs.334347///Hs.742410
	576	205295_at|1160	3.96489e-06	down	14.0349	chr5q13.3	CKMT2	creatine kinase, mitochondrial 2 (sarcomeric)	Hs.80691
	577	201897_s_at|1163	3.75262e-28	up	5.1691	chr1q21.2	CKS1B	CDC28 protein kinase regulatory subunit 1B	Hs.374378///Hs.660781///Hs.667409///Hs.672502
	578	204170_s_at|1164	3.25929e-08	up	6.03847	chr9q22	CKS2	CDC28 protein kinase regulatory subunit 2	Hs.83758
	579	210107_at|1179	8.53205e-14	down	2.19925	chr1p22.3	CLCA1	chloride channel accessory 1	Hs.194659///Hs.606218
	580	206164_at,206165_s_at,206166_s_at,217528_at|9635	1.96845e-05	up	3.61258	chr1p22.3	CLCA2	chloride channel accessory 2	Hs.241551///Hs.598474
	581	220026_at|22802	0.00614784	down	2.54785	chr1p31-p22	CLCA4	chloride channel accessory 4	Hs.567422///Hs.607191
	582	208437_at|1180	2.56195e-16	down	2.14829	chr7q35	CLCN1	chloride channel, voltage-sensitive 1	Hs.121483
	583	218182_s_at,222549_at|9076	1.07089e-10	up	5.25943	chr3q28-q29	CLDN1	claudin 1	Hs.439060
	584	204482_at|7122	2.74291e-06	down	2.01	chr22q11.21	CLDN5	claudin 5	Hs.505337
	585	214598_at|9073	0.00395868	down	2.0534	chr21q22.11	CLDN8	claudin 8	Hs.162209///Hs.623029
	586	219761_at|51267	8.45082e-13	down	2.50289	chr12p13.2	CLEC1A	C-type lectin domain family 1, member A	Hs.29549
	587	209732_at,1556209_at|9976	2.38744e-12	up	3.62541	chr12p13-p12	CLEC2B	C-type lectin domain family 2, member B	Hs.85201
	588	1552410_at|165530	4.78507e-13	down	2.1537	chr2p13.3	CLEC4F	C-type lectin domain family 4, member F	Hs.681239
	589	221698_s_at,241098_at,1555213_a_at,1555214_a_at,1554406_a_at,1555756_a_at|64581	7.92689e-13	up	2.60991	chr12p13.2	CLEC7A	C-type lectin domain family 7, member A	Hs.143929
	590	208659_at|1192	8.26637e-16	up	2.09581	chr6p21.3	CLIC1	chloride intracellular channel 1	Hs.414565
	591	219529_at|9022	1.56242e-06	up	4.50283	chr9q34.3	CLIC3	chloride intracellular channel 3	Hs.64746
	592	201559_s_at,201560_at,221881_s_at|25932	2.17691e-16	up	2.45178	chr1p36.11	CLIC4	chloride intracellular channel 4	Hs.440544///Hs.592249///Hs.595507///Hs.602330///Hs.611641
	593	213317_at,217628_at,219866_at,234329_at,243917_at|53405	2.59644e-08	down	4.64299	chr6p12.3	CLIC5	chloride intracellular channel 5	Hs.485489///Hs.599666///Hs.629445
	594	227742_at,242913_at|54102	4.44349e-08	down	2.15334	chr21q22.12	CLIC6	chloride intracellular channel 6	Hs.473695///Hs.713951
	595	1561413_at|101927096	3.91574e-15	down	2.69738	chr5q33.1	CTB-113P19.1	uncharacterized LOC101927096	Hs.571023
	596	241483_at,1562587_at,1570239_a_at|116449	2.49681e-16	down	2.14401	chr4p16.1	CLNK	cytokine-dependent hematopoietic cell linker	Hs.62772///Hs.678910
	597	223020_at,226935_s_at,229416_at|81037	2.05656e-17	up	2.40912	chr5p15.33	CLPTM1L	CLPTM1-like	Hs.444673
	598	200614_at,210498_at,239871_at|1213	1.03163e-17	up	2.12941	chr17q23.1	CLTC	clathrin, heavy chain (Hc)	Hs.491351
	599	208791_at,208792_s_at,222043_at,1559228_at|1191	0.000316936	down	2.37335	chr8p21-p12	CLU	clusterin	Hs.436657///Hs.619313
	600	238440_at,239683_at,240462_at|171425	2.36605e-14	down	2.59399	chr13q32	CLYBL	citrate lyase beta like	Hs.603240///Hs.655642///Hs.733749
	601	1566176_at|101927465	1.20111e-09	down	2.13324	chr13q22.3	CLYBL-AS1	CLYBL antisense RNA 1
	602	1563245_at|100874063	3.03094e-10	down	2.07118	chr13q32.3	CLYBL-AS2	CLYBL antisense RNA 2	Hs.577064
	603	218111_s_at,241065_x_at|55907	3.3437e-15	up	2.13487	chr12p12.1	CMAS	cytidine monophosphate N-acetylneuraminic acid synthetase	Hs.311346
	604	227522_at,230995_at,234981_x_at|134147	5.60583e-09	down	2.80286	chr5p15.2	CMBL	carboxymethylenebutenolidase homolog (Pseudomonas)	Hs.192586///Hs.736191
	605	226702_at|129607	1.99234e-11	up	7.67274	chr2p25.2	CMPK2	cytidine monophosphate (UMP-CMP) kinase 2, mitochondrial	Hs.598628///Hs.7155
	606	224523_s_at|84319	2.93525e-08	up	2.27184	chr3q12.1	CMSS1	cms1 ribosomal small subunit homolog (yeast)	Hs.581320///Hs.729147
	607	230942_at|116173	1.2913e-21	down	2.13165	chr14q11.2	CMTM5	CKLF-like MARVEL transmembrane domain containing 5	Hs.99272
	608	222811_at|55783	2.94602e-10	up	3.20719	chr16q22.2	CMTR2	cap methyltransferase 2	Hs.410729///Hs.605730///Hs.699923///Hs.72782
	609	233520_s_at,237981_at|202333	3.75194e-05	down	8.2001	chr5q14.1	CMYA5	cardiomyopathy associated 5	Hs.482625///Hs.620724///Hs.742124
	610	223699_at|84735	1.88783e-11	down	2.15225	chr18q22.3	CNDP1	carnosine dipeptidase 1 (metallopeptidase M20 family)	Hs.400613///Hs.631193///Hs.640886
	611	218728_s_at,222721_at,223993_s_at,228306_at,228437_at,243051_at|29097	1.53161e-14	up	2.53395	chr1q42.11	CNIH4	cornichon family AMPA receptor auxiliary protein 4	Hs.445890///Hs.599545///Hs.736661
	612	206731_at,229116_at,1554607_at|22866	1.02821e-10	down	2.31709	chrXp22.12	CNKSR2	connector enhancer of kinase suppressor of Ras 2	Hs.555917///Hs.613150
	613	201445_at|1266	1.60211e-06	up	2.75101	chr1p22-p21	CNN3	calponin 3, acidic	Hs.483454
	614	202857_at,209796_s_at,209797_at,1557798_at|10330	1.09484e-10	up	2.21085	chr12q15	CNPY2	canopy FGF signaling regulator 2	Hs.8752
	615	206586_at|1269	1.10687e-09	down	2.13675	chr1p36.11	CNR2	cannabinoid receptor 2 (macrophage)	Hs.73037
	616	231463_at|124817	1.02949e-22	down	2.70207	chr17q21.31	CNTD1	cyclin N-terminal domain containing 1	Hs.12272
	617	229831_at|5067	4.2375e-05	down	2.58174	chr3p12.3	CNTN3	contactin 3 (plasmacytoma associated)	Hs.12723
	618	213050_at,1552496_a_at|23242	2.46472e-08	down	3.13082	chr7p12.1	COBL	cordon-bleu WH2 repeat protein	Hs.597295///Hs.666338///Hs.669626///Hs.99141
	619	203653_s_at,203654_s_at|8161	1.24312e-20	up	2.49322	chr17q22	COIL	coilin	Hs.532795///Hs.602366///Hs.708320
	620	205941_s_at,217428_s_at|1300	1.17879e-05	up	2.45962	chr6q21-q22	COL10A1	collagen, type X, alpha 1	Hs.520339///Hs.672812///Hs.703146
	621	204320_at,37892_at,229271_x_at|1301	0.000201855	up	2.13147	chr1p21	COL11A1	collagen, type XI, alpha 1	Hs.523446///Hs.602186
	622	225664_at,231766_s_at,231879_at,233109_at,234951_s_at|1303	3.37479e-15	up	4.43864	chr6q12-q13	COL12A1	collagen, type XII, alpha 1	Hs.101302
	623	212865_s_at,216865_at,216866_s_at|7373	8.9464e-08	down	2.50955	chr8q23	COL14A1	collagen, type XIV, alpha 1	Hs.409662///Hs.605554///Hs.705782///Hs.745509
	624	204636_at|1308	1.21547e-09	up	3.60208	chr10q24.3	COL17A1	collagen, type XVII, alpha 1	Hs.117938///Hs.732773
	625	202310_s_at,202311_s_at,202312_s_at,217430_x_at,1556499_s_at|1277	1.20153e-07	up	2.19553	chr17q21.33	COL1A1	collagen, type I, alpha 1	Hs.172928///Hs.600888///Hs.744900
	626	202403_s_at,202404_s_at,229218_at|1278	8.92202e-10	up	2.95059	chr7q22.1	COL1A2	collagen, type I, alpha 2	Hs.489142///Hs.629269
	627	201852_x_at,211161_s_at,215076_s_at,232458_at|1281	1.0484e-12	up	3.95187	chr2q31	COL3A1	collagen, type III, alpha 1	Hs.443625///Hs.708235
	628	211980_at,211981_at|1282	4.08513e-14	up	5.19789	chr13q34	COL4A1	collagen, type IV, alpha 1	Hs.17441///Hs.708294
	629	211964_at,211966_at|1284	1.10507e-06	up	2.47619	chr13q34	COL4A2	collagen, type IV, alpha 2	Hs.508716///Hs.594456
	630	214641_at,216367_at,216368_s_at,216893_s_at,216896_at,216898_s_at,222073_at|1285	3.5167e-10	down	2.20403	chr2q36-q37	COL4A3	collagen, type IV, alpha 3 (Goodpasture antigen)	Hs.570065
	631	213110_s_at,234387_at|1287	7.17202e-13	up	3.63447	chrXq22	COL4A5	collagen, type IV, alpha 5	Hs.369089///Hs.603349
	632	210945_at,211473_s_at,213992_at|1288	2.60723e-09	up	2.74197	chrXq22	COL4A6	collagen, type IV, alpha 6	Hs.145586///Hs.592785
	633	203325_s_at,212488_at,212489_at|1289	1.17775e-06	up	2.60777	chr9q34.2-q34.3	COL5A1	collagen, type V, alpha 1	Hs.210283///Hs.595415///Hs.712826
	634	221729_at,221730_at|1290	8.80265e-18	up	6.22026	chr2q14-q32	COL5A2	collagen, type V, alpha 2	Hs.445827///Hs.700848///Hs.705959
	635	209156_s_at,213290_at|1292	0.000118787	up	2.63226	chr21q22.3	COL6A2	collagen, type VI, alpha 2	Hs.420269
	636	201438_at|1293	1.51694e-09	up	3.30126	chr2q37	COL6A3	collagen, type VI, alpha 3	Hs.233240
	637	214587_at,221152_at,226237_at|1295	0.000616442	up	2.14429	chr3q12.3	COL8A1	collagen, type VIII, alpha 1	Hs.654548///Hs.740613///Hs.740617
	638	218439_s_at,222637_at,242980_at|51397	7.13158e-17	up	2.20863	chr5q23.1	COMMD10	COMM domain containing 10	Hs.483136///Hs.603323///Hs.732455
	639	223491_at,226910_at|51122	4.51597e-06	up	2.63871	chr3q25.1	COMMD2	COMM domain containing 2	Hs.432729///Hs.718205
	640	218351_at|54951	2.6384e-06	up	2.05935	chr4p12	COMMD8	COMM domain containing 8	Hs.23956
	641	234950_s_at,1552617_a_at|64326	2.96633e-19	up	2.23267	chr1q25.1-q25.2	RFWD2	ring finger and WD repeat domain 2, E3 ubiquitin protein ligase	Hs.523744///Hs.607534///Hs.670708
	642	208684_at,214336_s_at,214337_at,1559862_at|1314	3.23424e-05	up	2.21298	chr1q23.2	COPA	coatomer protein complex, subunit alpha	Hs.162121///Hs.656374///Hs.685025
	643	201098_at,226256_at|9276	3.22026e-15	up	2.10439	chr3q23	COPB2	coatomer protein complex, subunit beta 2 (beta prime)	Hs.600506///Hs.681616
	644	201264_at,220469_at|11316	5.93614e-08	up	3.22504	chr19p13.11	COPE	coatomer protein complex, subunit epsilon	Hs.10326
	645	217749_at|22820	6.05645e-09	up	4.08594	chr3q21.3	COPG1	coatomer protein complex, subunit gamma 1	Hs.518250
	646	223457_at,233569_at|26958	5.62683e-13	up	2.17794	chr7q32	COPG2	coatomer protein complex, subunit gamma 2	Hs.543665///Hs.6421///Hs.682262
	647	213486_at|53844	7.7004e-12	down	2.58454	chr7q32	COPG2IT1	COPG2 imprinted transcript 1 (non-protein coding)	Hs.715567
	648	202467_s_at,209838_at|9318	2.05617e-10	up	2.01454	chr15q21.2	COPS2	COP9 signalosome subunit 2	Hs.369614///Hs.602481///Hs.609640
	649	217726_at,222386_s_at|22818	4.84224e-14	up	2.2291	chr12q13.2-q13.3	COPZ1	coatomer protein complex, subunit zeta 1	Hs.505652///Hs.678813
	650	225747_at|93058	1.21786e-07	down	4.73806	chr12q13.3	COQ10A	coenzyme Q10 homolog A (S. cerevisiae)	Hs.4096///Hs.708989
	651	218168_s_at,222542_x_at|56997	2.12913e-09	down	6.4864	chr1q42.13	ADCK3	aarF domain containing kinase 3	Hs.118241
	652	209083_at|11151	0.00037165	up	2.74164	chr16p11.2	CORO1A	coronin, actin binding protein, 1A	Hs.415067
	653	221676_s_at,222409_at|23603	1.76695e-15	up	3.96995	chr12q24.1	CORO1C	coronin, actin binding protein, 1C	Hs.330384///Hs.714142///Hs.715881
	654	209789_at|10391	8.54469e-10	down	2.08366	chr15q23	CORO2B	coronin, actin binding protein, 2B	Hs.24907///Hs.551213
	655	1552301_a_at|84940	0.000120097	down	4.24996	chr17q11.2	CORO6	coronin 6	Hs.143046
	656	221059_s_at,224583_at,1556346_at|23406	1.17944e-07	up	3.75402	chr16q24.1	COTL1	coactosin-like F-actin binding protein 1	Hs.289092
	657	200925_at,224344_at|1337	2.22119e-07	up	2.71762	chr12q24.2|12q24.2	COX6A1	cytochrome c oxidase subunit VIa polypeptide 1	Hs.369624
	658	206353_at|1339	4.47126e-05	down	8.82901	chr16p11.12	COX6A2	cytochrome c oxidase subunit VIa polypeptide 2	Hs.250760///Hs.602232
	659	204570_at|1346	9.83417e-08	down	9.08851	chr19q13.1	COX7A1	cytochrome c oxidase subunit VIIa polypeptide 1 (muscle)	Hs.421621
	660	204846_at,227253_at,228143_at,1558034_s_at|1356	0.000682972	down	2.09994	chr3q23-q25	CP	ceruloplasmin (ferroxidase)	Hs.558314///Hs.670968///Hs.694651///Hs.732558
	661	205624_at|1359	7.18772e-08	up	2.81669	chr3q24	CPA3	carboxypeptidase A3 (mast cell)	Hs.646
	662	227721_at|27151	2.27822e-18	down	2.18123	chr19p13.11	CPAMD8	C3 and PZP-like, alpha-2-macroglobulin domain containing 8	Hs.631644///Hs.745498
	663	205509_at|1360	1.25125e-13	down	2.8863	chr3q24	CPB1	carboxypeptidase B1 (tissue)	Hs.477891
	664	219578_s_at,222903_s_at|64506	2.83182e-18	down	2.23253	chr15q25.2	CPEB1	cytoplasmic polyadenylation element binding protein 1	Hs.547988
	665	220032_at,228728_at|79974	2.05818e-07	down	2.12869	chr7q31.31	CPED1	cadherin-like and PC-esterase domain containing 1	Hs.189652
	666	219775_s_at,222927_s_at|594855	1.36765e-16	down	2.39756	chr15q24.1	CPLX3	complexin 3	Hs.187694///Hs.599868
	667	202118_s_at,202119_s_at|8895	4.80404e-12	up	2.24657	chr8q21.3	CPNE3	copine III	Hs.191219///Hs.685459///Hs.713733
	668	228796_at,231336_at|131034	1.23163e-09	down	2.05557	chr3q22.1	CPNE4	copine IV	Hs.199877///Hs.699123///Hs.733356
	669	204172_at|1371	1.97587e-09	up	2.16162	chr3q12	CPOX	coproporphyrinogen oxidase	Hs.476982///Hs.700766///Hs.702836
	670	208146_s_at|54504	1.11444e-06	up	2.23856	chr7p15.1	CPVL	carboxypeptidase, vitellogenic-like	Hs.233389
	671	202575_at|1382	5.87992e-12	up	2.97781	chr1q21.3	CRABP2	cellular retinoic acid binding protein 2	Hs.405662
	672	205843_x_at,209522_s_at|1384	8.56621e-12	down	2.42971	chr9q34.1	CRAT	carnitine O-acetyltransferase	Hs.12068///Hs.623219
	673	208978_at|1397	0.00901171	up	2.1411	chr14q32.3	CRIP2	cysteine-rich protein 2	Hs.534309
	674	235720_at|401262	4.24585e-16	down	2.1097	chr6p21.1	CRIP3	cysteine-rich protein 3	Hs.653165
	675	210262_at|7180	5.40771e-07	down	4.2807	chr6p12.3	CRISP2	cysteine-rich secretory protein 2	Hs.2042
	676	207802_at|10321	4.21103e-08	down	19.7008	chr6p12.3	CRISP3	cysteine-rich secretory protein 3	Hs.404466
	677	223475_at|83690	7.35648e-05	up	2.44738	chr8q21.11	CRISPLD1	cysteine-rich secretory protein LCCL domain containing 1	Hs.436542///Hs.614593
	678	206184_at,212180_at|1399	9.00049e-16	up	2.01209	chr22q11.21	CRKL	v-crk avian sarcoma virus CT10 oncogene homolog-like	Hs.5613///Hs.600046
	679	220090_at|49860	1.21565e-08	down	9.57737	chr1q21	CRNN	cornulin	Hs.242057
	680	211038_s_at,1569291_at,1569293_x_at|84809	7.80577e-13	down	2.00538	chr1p36.13	CROCCP2	ciliary rootlet coiled-coil, rootletin pseudogene 2	Hs.631865///Hs.733729
	681	221204_s_at,1555958_at|55118	3.33459e-18	down	2.25125	chr10q22	CRTAC1	cartilage acidic protein 1	Hs.500736
	682	212695_at|1408	1.43288e-08	down	2.02281	chr11p11.2	CRY2	cryptochrome circadian clock 2	Hs.532491
	683	209283_at|1410	0.0333081	down	2.29593	chr11q22.3-q23.1	CRYAB	crystallin, alpha B	Hs.53454
	684	207587_at|1418	1.30701e-11	down	2.00876	chr2q34	CRYGA	crystallin, gamma A	Hs.122566
	685	205489_at|1428	2.84787e-09	down	2.57564	chr16p12.2	CRYM	crystallin, mu	Hs.924
	686	201111_at,201112_s_at,210765_at,210766_s_at|1434	3.50434e-09	up	2.29141	chr20q13	CSE1L	CSE1 chromosome segregation 1-like (yeast)	Hs.602379///Hs.623538///Hs.90073
	687	1569696_at|402779	3.3916e-14	down	2.80603		CSMD2-AS1	CSMD2 antisense RNA 1	Hs.666207
	688	205553_s_at|8048	5.18533e-05	down	9.89524	chr11p15.1	CSRP3	cysteine and glycine-rich protein 3 (cardiac LIM protein)	Hs.83577
	689	206224_at|1469	0.000182485	up	2.31901	chr20p11.21	CST1	cystatin SN	Hs.123114
	690	201360_at,230343_at,237623_at|1471	0.00130677	up	2.08885	chr20p11.21	CST3	cystatin C	Hs.304682
	691	210140_at|8530	6.86553e-09	up	2.13015	chr20p11.21	CST7	cystatin F (leukocystatin)	Hs.143212
	692	202190_at,32723_at|1477	7.1275e-21	up	2.64935	chr20q13.2	CSTF1	cleavage stimulation factor, 3' pre-RNA, subunit 1, 50kDa	Hs.172865
	693	203392_s_at,212863_x_at,213980_s_at,1557714_at|1487	4.94317e-05	up	2.18927	chr4p16	CTBP1	C-terminal binding protein 1	Hs.208597///Hs.692303
	694	223270_at,223271_s_at,239133_at,1555106_a_at|51496	2.57258e-14	up	2.09729	chr15q15.3-q21.1	CTDSPL2	CTD (carboxy-terminal domain, RNA polymerase II, polypeptide A) small phosphatase like 2	Hs.497967///Hs.710421
	695	225681_at|115908	1.19642e-13	up	13.4489	chr8q22.3	CTHRC1	collagen triple helix repeat containing 1	Hs.405614
	696	220815_at,236576_at,241255_at,1554235_at|29119	6.08005e-09	down	3.1809	chr10q22.2	CTNNA3	catenin (cadherin-associated protein), alpha 3	Hs.660362
	697	201533_at,223679_at,1554411_at|1499	1.16044e-07	up	2.15427	chr3p21	CTNNB1	catenin (cadherin-associated protein), beta 1, 88kDa	Hs.476018///Hs.603944
	698	202613_at|1503	5.91586e-12	up	3.04519	chr1p34.1	CTPS1	CTP synthase 1	Hs.473087
	699	200661_at|5476	1.29068e-16	up	2.32761	chr20q13.1	CTSA	cathepsin A	Hs.609336///Hs.612350
	700	200838_at,200839_s_at,213274_s_at,213275_x_at,227961_at|1508	2.294e-17	up	2.22708	chr8p22	CTSB	cathepsin B	Hs.520898
	701	201487_at,225646_at,225647_s_at,231234_at|1075	2.33769e-13	up	4.77636	chr11q14.2	CTSC	cathepsin C	Hs.128065///Hs.597318
	702	200766_at|1509	3.6835e-10	up	2.83938	chr11p15.5	CTSD	cathepsin D	Hs.654447
	703	202087_s_at|1514	1.01796e-10	up	2.1845	chr9q21.33	CTSL	cathepsin L	Hs.731507///Hs.731952
	704	210074_at|1515	9.03018e-10	up	4.40897	chr9q22.2	CTSV	cathepsin V	Hs.610096
	705	232136_s_at|83992	9.31652e-06	down	2.00475	chr7q31	CTTNBP2	cortactin binding protein 2	Hs.592285
	706	203078_at,203079_s_at|8453	6.44252e-19	up	2.27706	chr10p11.21	CUL2	cullin 2	Hs.607955///Hs.613492///Hs.82919
	707	218970_s_at|51076	1.93371e-06	down	2.45787	chr10q24.2	CUTC	cutC copper transporter	Hs.16606///Hs.629067
	708	203917_at,226374_at,239155_at,1555716_a_at|1525	3.48615e-05	up	2.12812	chr21q21.1	CXADR	coxsackie virus and adenovirus receptor	Hs.600232///Hs.609118///Hs.627078///Hs.720910///Hs.738988
	709	204470_at|2919	3.66638e-17	up	11.1659	chr4q21	CXCL1	chemokine (C-X-C motif) ligand 1 (melanoma growth stimulating activity, alpha)	Hs.789
	710	204533_at|3627	5.69518e-16	up	14.5806	chr4q21	CXCL10	chemokine (C-X-C motif) ligand 10	Hs.632586
	711	210163_at,211122_s_at|6373	3.42933e-16	up	21.125	chr4q21.2	CXCL11	chemokine (C-X-C motif) ligand 11	Hs.632592
	712	203666_at,209687_at|6387	2.16562e-12	down	4.28028	chr10q11.1	CXCL12	chemokine (C-X-C motif) ligand 12	Hs.522891///Hs.613659///Hs.617446
	713	205242_at|10563	5.88976e-08	up	14.5604	chr4q21	CXCL13	chemokine (C-X-C motif) ligand 13	Hs.100431
	714	218002_s_at,222484_s_at,237038_at|9547	0.000483995	up	2.02318	chr5q31	CXCL14	chemokine (C-X-C motif) ligand 14	Hs.483444///Hs.599465
	715	223454_at|58191	2.19659e-13	up	2.31368	chr17p13	CXCL16	chemokine (C-X-C motif) ligand 16	Hs.737318///Hs.745037
	716	207850_at|2921	3.4031e-15	up	4.30202	chr4q21	CXCL3	chemokine (C-X-C motif) ligand 3	Hs.617230///Hs.89690
	717	207852_at,214974_x_at,215101_s_at|6374	1.14246e-08	up	3.6878	chr4q13.3	CXCL5	chemokine (C-X-C motif) ligand 5	Hs.89714///Hs.603888
	718	206336_at|6372	3.34882e-10	up	4.36189	chr4q13.3	CXCL6	chemokine (C-X-C motif) ligand 6	Hs.164021
	719	202859_x_at,211506_s_at|3576	1.07622e-21	up	15.1567	chr4q13-q21	CXCL8	chemokine (C-X-C motif) ligand 8	Hs.624///Hs.632880
	720	203915_at|4283	3.13744e-10	up	6.08451	chr4q21	CXCL9	chemokine (C-X-C motif) ligand 9	Hs.77367
	721	209201_x_at,211919_s_at,217028_at|7852	0.00111078	up	2.34686	chr2q21	CXCR4	chemokine (C-X-C motif) receptor 4	Hs.593413
	722	231377_at|158830	4.34273e-09	down	2.09151	chrXq13.1	CXorf65	chromosome X open reading frame 65	Hs.443936
	723	201633_s_at,201634_s_at,227382_at,238554_at|80777	1.32824e-25	up	2.30293	chr16q22.1	CYB5B	cytochrome b5 type B (outer mitochondrial membrane)	Hs.461131
	724	220230_s_at|51700	6.91873e-09	up	2.81406	chr11p15.4	CYB5R2	cytochrome b5 reductase 2	Hs.414362
	725	219079_at,240020_at|51167	3.70717e-12	up	2.07131	chr6pter-q22.33	CYB5R4	cytochrome b5 reductase 4	Hs.561629///Hs.5741///Hs.610341///Hs.650662
	726	203028_s_at,229445_at|1535	3.16048e-15	up	5.46026	chr16q24	CYBA	cytochrome b-245, alpha polypeptide	Hs.513803
	727	203922_s_at,203923_s_at,217431_x_at,233538_s_at|1536	4.56863e-10	up	2.43338	chrXp21.1	CYBB	cytochrome b-245, beta polypeptide	Hs.292356///Hs.599853
	728	208923_at|23191	1.21749e-08	up	2.12104	chr15q11	CYFIP1	cytoplasmic FMR1 interacting protein 1	Hs.26704
	729	205749_at|1543	1.31592e-08	down	3.32136	chr15q24.1	CYP1A1	cytochrome P450, family 1, subfamily A, polypeptide 1	Hs.72912///Hs.739773
	730	202434_s_at,202435_s_at,202436_s_at,202437_s_at|1545	1.94976e-06	down	2.80033	chr2p22.2	CYP1B1	cytochrome P450, family 1, subfamily B, polypeptide 1	Hs.154654///Hs.643344///Hs.644076///Hs.696662///Hs.721112
	731	206504_at|1591	8.1917e-05	up	2.02998	chr20q13	CYP24A1	cytochrome P450, family 24, subfamily A, polypeptide 1	Hs.89663
	732	203979_at|1593	3.0017e-18	down	2.43979	chr2q35	CYP27A1	cytochrome P450, family 27, subfamily A, polypeptide 1	Hs.516700
	733	205676_at|1594	3.49323e-08	up	2.44484	chr12q14.1	CYP27B1	cytochrome P450, family 27, subfamily B, polypeptide 1	Hs.524528
	734	1568868_at|339761	8.34976e-07	up	2.86724	chr2q14.3	CYP27C1	cytochrome P450, family 27, subfamily C, polypeptide 1	Hs.407639
	735	1494_f_at,207244_x_at,211295_x_at,214320_x_at|1548	1.04007e-18	down	2.04823	chr19q13.2	CYP2A6	cytochrome P450, family 2, subfamily A, polypeptide 6	Hs.250615///Hs.719890
	736	207718_x_at|1549	3.59932e-15	down	2.71459	chr19q13.2	CYP2A7	cytochrome P450, family 2, subfamily A, polypeptide 7	Hs.719890
	737	208126_s_at,215103_at|1562	0.00346028	down	2.1072	chr10q24	CYP2C18	cytochrome P450, family 2, subfamily C, polypeptide 18	Hs.511872///Hs.694505
	738	214419_s_at,214420_s_at,214421_x_at,216025_x_at,216661_x_at,217558_at,220017_x_at|1559	1.84352e-12	down	2.2095	chr10q24	CYP2C9	cytochrome P450, family 2, subfamily C, polypeptide 9	Hs.282624
	739	1431_at,209975_at,209976_s_at|1571	5.71734e-05	down	2.02942	chr10q26.3	CYP2E1	cytochrome P450, family 2, subfamily E, polypeptide 1	Hs.12907///Hs.644140///Hs.705473
	740	205073_at|1573	6.72007e-08	down	2.2431	chr1p31.3-p31.2	CYP2J2	cytochrome P450, family 2, subfamily J, polypeptide 2	Hs.152096
	741	205998_x_at,205999_x_at,208367_x_at,210726_at,231704_at|1576	1.33648e-16	down	2.59673	chr7q21.1	CYP3A4	cytochrome P450, family 3, subfamily A, polypeptide 4	Hs.728751
	742	207773_x_at,211440_x_at,211441_x_at,211442_x_at|64816	9.90492e-15	down	2.02658	chr7q21.1	CYP3A43	cytochrome P450, family 3, subfamily A, polypeptide 43	Hs.306220
	743	205765_at,214234_s_at,214235_at,243015_at|1577	3.04804e-10	down	4.61048	chr7q21.1	CYP3A5	cytochrome P450, family 3, subfamily A, polypeptide 5	Hs.571258
	744	210096_at,1555497_a_at|1580	3.58481e-08	down	3.51263	chr1p33	CYP4B1	cytochrome P450, family 4, subfamily B, polypeptide 1	Hs.436317///Hs.738634
	745	206539_s_at|66002	6.72186e-12	down	2.7461	chr19p13.1	CYP4F12	cytochrome P450, family 4, subfamily F, polypeptide 12	Hs.131459
	746	227702_at|260293	0.000238865	down	2.01518	chr1p33|1	CYP4X1	cytochrome P450, family 4, subfamily X, polypeptide 1	Hs.439760
	747	216288_at,230866_at,231747_at|10800	3.85547e-07	down	2.39606	chrXq13.2-q21.1	CYSLTR1	cysteinyl leukotriene receptor 1	Hs.601656///Hs.733809
	748	209606_at|9595	0.00201435	up	2.29224	chr2q11.2	CYTIP	cytohesin 1 interacting protein	Hs.270///Hs.737437
	749	1559470_at,1559471_s_at|266917	7.00283e-10	down	2.40104		D21S2088E	D21S2088E	Hs.145622
	750	228738_at|728294	7.18928e-15	down	3.7218	chr2q37.3	D2HGDH	D-2-hydroxyglutarate dehydrogenase	Hs.516813///Hs.675279
	751	1561532_at|100506068	2.77409e-15	down	2.11979		DACT3-AS1	DACT3 antisense RNA 1	Hs.434327///Hs.548604
	752	200046_at|1603	9.12526e-26	up	2.71501	chr14q11.2	DAD1	defender against cell death 1	Hs.613213///Hs.82890
	753	201095_at|1611	3.18468e-08	up	2.23663	chr5p15.2	DAP	death-associated protein	Hs.75189
	754	206324_s_at,215184_at|23604	5.94515e-20	down	2.65301	chr15q22.31	DAPK2	death-associated protein kinase 2	Hs.237886///Hs.603282///Hs.623561
	755	229290_at|92196	0.00162558	down	2.69689	chr2q24.1	DAPL1	death associated protein-like 1	Hs.591218///Hs.59761
	756	204244_s_at|10926	8.1465e-07	up	3.30575	chr7q21.3	DBF4	DBF4 zinc finger	Hs.485380///Hs.573845///Hs.701134
	757	224258_at|100169989	7.82547e-14	down	2.58323	chr2p15	DBIL5P2	diazepam binding inhibitor-like 5 pseudogene 2	Hs.606147
	758	219149_x_at,234295_at|51163	4.55793e-15	up	2.55179	chr3q22.3	DBR1	debranching RNA lariats 1	Hs.477700///Hs.630625
	759	205369_x_at,205370_x_at,205371_s_at,211196_at,231919_at,244687_at|1629	5.98021e-09	down	2.24294	chr1p31	DBT	dihydrolipoamide branched chain transacylase E2	Hs.709187
	760	220843_s_at,225676_s_at,231784_s_at,1568840_at|25879	9.04238e-14	up	3.58042	chr8q22.3	DCAF13	DDB1 and CUL4 associated factor 13	Hs.608987///Hs.532265
	761	220172_at,231921_at|80067	5.83201e-14	up	2.47673	chr2q31.1	DCAF17	DDB1 and CUL4 associated factor 17	Hs.626473///Hs.659439
	762	226609_at,1553768_a_at|285761	2.30818e-21	up	4.85213	chr6q22.1	DCBLD1	discoidin, CUB and LCCL domain containing 1	Hs.658304///Hs.740055
	763	1553946_at|117159	1.08679e-17	down	2.19599	chr12q13.1	DCD	dermcidin	Hs.350570
	764	218892_at,222101_s_at|8642	2.74332e-06	down	2.13666	chr11p15.4	DCHS1	dachsous cadherin-related 1	Hs.199850///Hs.593306
	765	203302_at|1633	0.000401784	up	2.11151	chr4q13.3-q21.1	DCK	deoxycytidine kinase	Hs.613252///Hs.641645///Hs.709
	766	205399_at,215303_at,229800_at,230962_at|9201	6.16297e-05	down	2.63476	chr13q13	DCLK1	doublecortin-like kinase 1	Hs.507755///Hs.605020///Hs.607774
	767	218774_at|28960	1.3489e-11	up	2.13819	chr11q24.2	DCPS	decapping enzyme, scavenger	Hs.504249
	768	205337_at,205338_s_at,216512_s_at,216513_at|1638	2.24187e-09	down	2.40155	chr13q32	DCT	dopachrome tautomerase	Hs.301865
	769	201571_s_at,201572_x_at,210137_s_at|1635	1.56948e-14	up	2.03428	chr4q35.1	DCTD	dCMP deaminase	Hs.183850///Hs.594177///Hs.736502
	770	203261_at|10671	1.04014e-12	up	2.06293	chr8p12-p11	DCTN6	dynactin 6	Hs.158427
	771	209094_at,229456_s_at,243711_at,1553565_s_at|23576	3.2141e-05	down	2.08392	chr1p22	DDAH1	dimethylarginine dimethylaminohydrolase 1	Hs.713411///Hs.744726
	772	228281_at|220042	6.18096e-20	up	2.88888	chr11q14.1	DDIAS	DNA damage-induced apoptosis suppressor	Hs.165607
	773	228057_at|115265	1.09501e-08	down	7.02847	chr4q24	DDIT4L	DNA-damage-inducible transcript 4-like	Hs.480378///Hs.627076
	774	208674_x_at,208675_s_at|1650	1.00078e-19	up	2.23458	chr1p36.1	DDOST	dolichyl-diphosphooligosaccharide--protein glycosyltransferase subunit (non-catalytic)	Hs.523145
	775	223777_at|84771	5.29189e-17	down	2.08534	chr2q13	DDX11L2	DEAD/H (Asp-Glu-Ala-Asp/His) box helicase 11 like 2	Hs.592089///Hs.712940
	776	201584_s_at|10212	4.23463e-10	up	2.67587	chr19p13.12	DDX39A	DEAD (Asp-Glu-Ala-Asp) box polypeptide 39A	Hs.311609
	777	218943_s_at,222793_at,242961_x_at|23586	1.44152e-11	up	2.49173	chr9p12	DDX58	DEAD (Asp-Glu-Ala-Asp) box polypeptide 58	Hs.190622///Hs.609798
	778	218986_s_at|55601	1.27884e-23	up	13.1381	chr4q32.3	DDX60	DEAD (Asp-Glu-Ala-Asp) box polypeptide 60	Hs.481141///Hs.591710
	779	228152_s_at,1559585_at|91351	5.2536e-08	up	2.47809	chr4q32.3	DDX60L	DEAD (Asp-Glu-Ala-Asp) box polypeptide 60-like	Hs.535011
	780	233221_at|117285	2.53523e-10	down	2.42599	chr20q11.21	DEFB118	defensin, beta 118	Hs.274124
	781	233160_at|140881	9.55006e-10	down	2.55944	chr20p13	DEFB129	defensin, beta 129	Hs.112087
	782	201977_s_at,201978_s_at,227056_at,238659_at|9812	6.19332e-28	down	2.01155	chr5q31.3	KIAA0141	KIAA0141	Hs.210532///Hs.607496
	783	219763_at,226849_at|57706	5.07231e-12	up	2.12131	chr9q33.3	DENND1A	DENN/MADD domain containing 1A	Hs.682912///Hs.744995
	784	221080_s_at|79958	1.96819e-06	down	2.25508	chr19p13.3	DENND1C	DENN/MADD domain containing 1C	Hs.236449
	785	220295_x_at,222958_s_at,232278_s_at,235545_at|55635	9.77091e-13	up	2.47072	chr1p31.2	DEPDC1	DEP domain containing 1	Hs.445098///Hs.641921
	786	226980_at|55789	5.23448e-14	up	4.01719	chr5q12.1	DEPDC1B	DEP domain containing 1B	Hs.482233///Hs.744973
	787	228293_at|91614	1.24344e-05	up	2.58444	chr11p13	DEPDC7	DEP domain containing 7	Hs.280990///Hs.702972
	788	218858_at,234071_at|64798	3.61709e-09	down	4.14709	chr8q24.12	DEPTOR	DEP domain containing MTOR-interacting protein	Hs.112981
	789	218102_at|51071	5.21809e-05	up	2.34167	chr12p12.3	DERA	deoxyribose-phosphate aldolase (putative)	Hs.39429
	790	218172_s_at,219402_s_at,222543_at,225488_at|79139	2.44855e-10	up	2.06072	chr8q24.13	DERL1	derlin 1	Hs.241576///Hs.597382
	791	212527_at,212528_at|27351	7.75087e-15	up	2.66991	chr22q13.2	DESI1	desumoylating isopeptidase 1	Hs.570455///Hs.617673
	792	203669_s_at|8694	2.78472e-07	up	2.53938	chr8q24.3	DGAT1	diacylglycerol O-acyltransferase 1	Hs.521954
	793	208072_s_at|8527	1.66152e-06	down	2.23641	chr2q37.1	DGKD	diacylglycerol kinase, delta 130kDa	Hs.471675
	794	238194_at|139189	7.73119e-11	down	2.26745	chrXp11.22	DGKK	diacylglycerol kinase, kappa	Hs.631770
	795	218298_s_at,1554039_at|80017	6.46225e-10	down	2.39407	chr14q32.11	C14orf159	chromosome 14 open reading frame 159	Hs.309849///Hs.468415
	796	203816_at,209549_s_at,241995_at|1716	1.97334e-17	up	2.1433	chr2p13	DGUOK	deoxyguanosine kinase	Hs.469022
	797	200862_at|1718	1.46302e-06	up	2.11277	chr1p32.3	DHCR24	24-dehydrocholesterol reductase	Hs.498727///Hs.608811
	798	210788_s_at,213868_s_at,236332_at|51635	5.04695e-14	up	2.28841	chr14q23.1	DHRS7	dehydrogenase/reductase (SDR family) member 7	Hs.59719///Hs.668830///Hs.732419///Hs.737175
	799	230915_at|201140	2.26197e-07	down	5.05886	chr17p13.1	DHRS7C	dehydrogenase/reductase (SDR family) member 7C	Hs.61684
	800	219350_s_at|56616	1.73264e-19	up	2.11267	chr12q24.31	DIABLO	diablo, IAP-binding mitochondrial protein	Hs.169611
	801	220997_s_at,229097_at,232596_at|81624	1.98351e-09	up	2.12829	chr13q21.2	DIAPH3	diaphanous-related formin 3	Hs.283127///Hs.666705///Hs.695151
	802	203699_s_at,203700_s_at,210819_x_at,211215_x_at,231240_at|1734	2.78608e-06	down	2.46638	chr14q24.2-q24.3	DIO2	deiodinase, iodothyronine, type II	Hs.202354///Hs.629043///Hs.708526///Hs.732170
	803	1562827_at|100628307	4.5019e-10	down	2.45162		DIO2-AS1	DIO2 antisense RNA 1	Hs.623865
	804	215529_x_at,227199_at,1552677_a_at,1554967_at,1554969_x_at,1555301_a_at,1556127_at,1561286_a_at|23181	7.17874e-29	down	2.00939	chr21q22.3	DIP2A	DIP2 disco-interacting protein 2 homolog A (Drosophila)	Hs.189585///Hs.629325
	805	224872_at,242970_at,1553271_at|57609	1.99951e-15	up	2.57784	chr12q13.12	DIP2B	DIP2 disco-interacting protein 2 homolog B (Drosophila)	Hs.505516///Hs.614140///Hs.630630
	806	213689_x_at,216044_x_at,1556498_at|388650	1.58726e-10	up	2.41046	chr1p22.1	FAM69A	family with sequence similarity 69, member A	Hs.180946///Hs.601241///Hs.607949///Hs.727180
	807	229645_at|125704	2.89386e-15	down	2.00282	chr18q22.3	FAM69C	family with sequence similarity 69, member C	Hs.371690
	808	1565771_at|283218	1.60729e-10	down	2.29846	chr11q14.1	DKFZp434E1119	uncharacterized DKFZp434E1119	Hs.713363
	809	1563511_at|401282	1.40524e-11	down	2.10094	chr6q26	DKFZp451B082	uncharacterized LOC401282	Hs.444817
	810	234480_at,234525_at|57796	7.85057e-19	down	2.27535		DKFZP761C1711	uncharacterized protein DKFZp761C1711	Hs.675490
	811	230115_at|374387	2.26094e-10	down	2.11477	chr11p11.2	DKFZp779M0652	uncharacterized DKFZp779M0652	Hs.632142
	812	204602_at|22943	2.11702e-06	up	3.90324	chr10q11.2	DKK1	dickkopf WNT signaling pathway inhibitor 1	Hs.40499
	813	202196_s_at,214247_s_at,221126_at,221127_s_at,230508_at|27122	9.33175e-06	up	2.33384	chr11p15.2	DKK3	dickkopf WNT signaling pathway inhibitor 3	Hs.292156
	814	206253_at,228973_at|1740	3.70714e-08	down	2.141	chr11q14.1	DLG2	discs, large homolog 2 (Drosophila)	Hs.367656
	815	203764_at|9787	6.09865e-08	up	4.28471	chr14q22.3	DLGAP5	discs, large (Drosophila) homolog-associated protein 5	Hs.77695
	816	209560_s_at,235600_at|8788	4.53682e-09	down	7.85203	chr14q32	DLK1	delta-like 1 homolog (Drosophila)	Hs.533717
	817	208250_s_at|1755	0.000281333	down	4.10541	chr10q26.13	DMBT1	deleted in malignant brain tumors 1	Hs.279611
	818	203881_s_at,207660_at,208086_s_at,234752_x_at|1756	4.6051e-07	down	2.49966	chrXp21.2	DMD	dystrophin	Hs.495912///Hs.653669
	819	226926_at|93099	2.09516e-05	up	3.12899	chr19q13.12	DMKN	dermokine	Hs.417795
	820	219166_at|55172	3.64713e-18	up	3.20415	chr14q21.3	DNAAF2	dynein, axonemal, assembly factor 2	Hs.231761
	821	233052_at|1769	2.29783e-22	down	2.26328	chr6p21.2	DNAH8	dynein, axonemal, heavy chain 8	Hs.520106
	822	200880_at,200881_s_at|3301	5.69412e-14	up	3.05411	chr9p13.3	DNAJA1	DnaJ (Hsp40) homolog, subfamily A, member 1	Hs.445203///Hs.618685///Hs.703106
	823	217244_at	8.16057e-12	down	2.03832		DNAJA1P4	DnaJ (Hsp40) homolog, subfamily A, member 1 pseudogene 4///---
	824	223054_at|51726	1.62179e-16	up	2.59996	chr3q27.3	DNAJB11	DnaJ (Hsp40) homolog, subfamily B, member 11	Hs.317192///Hs.601927///Hs.621619///Hs.734774///Hs.738892
	825	219237_s_at,222850_s_at,226399_at|79982	2.0125e-07	up	2.62386	chr4q23	DNAJB14	DnaJ (Hsp40) homolog, subfamily B, member 14	Hs.577426///Hs.600697///Hs.643686///Hs.663246///Hs.669711///Hs.702072///Hs.713654
	826	223420_at,1554451_s_at|85406	5.84783e-30	up	2.66003	chr12q13.2	DNAJC14	DnaJ (Hsp40) homolog, subfamily C, member 14	Hs.709320///Hs.722861///Hs.734057
	827	232798_at,1554258_a_at|85479	5.53636e-18	down	2.25291	chr8q13.1	DNAJC5B	DnaJ (Hsp40) homolog, subfamily C, member 5 beta	Hs.491885
	828	1557827_at|414245	4.14754e-13	down	2.50429	chr10q22.2	DNAJC9-AS1	DNAJC9 antisense RNA 1	Hs.661857
	829	201697_s_at|1786	5.07238e-06	up	2.05706	chr19p13.2	DNMT1	DNA (cytosine-5-)-methyltransferase 1	Hs.202672
	830	1562011_at|100506413	1.31493e-10	down	2.26648		DOCK4-AS1	DOCK4 antisense RNA 1	Hs.677513
	831	225384_at,237470_at|85440	3.69774e-06	up	2.02193	chr1p31.3	DOCK7	dedicator of cytokinesis 7	Hs.406156///Hs.744927
	832	214844_s_at,1554863_s_at|55816	2.89195e-09	down	3.27899	chr20q13.2	DOK5	docking protein 5	Hs.607042///Hs.656582
	833	221677_s_at|29980	1.30371e-20	up	2.89251	chr21q22.1	DONSON	downstream neighbor of SON	Hs.436341
	834	219746_at,235357_at,236442_at,238532_at|8110	2.64146e-09	down	2.45825	chr14q24.2	DPF3	D4, zinc and double PHD fingers, family 3	Hs.162868///Hs.739794
	835	202673_at|8813	3.66558e-10	up	2.14893	chr20q13.13	DPM1	dolichyl-phosphate mannosyltransferase polypeptide 1, catalytic subunit	Hs.654951
	836	209391_at|8818	6.09421e-10	up	2.75896	chr9q34.13	DPM2	dolichyl-phosphate mannosyltransferase polypeptide 2, regulatory subunit	Hs.108973
	837	218567_x_at,232510_s_at|10072	3.99367e-12	up	2.29942	chr11q12-q13.1	DPP3	dipeptidyl-peptidase 3	Hs.502914
	838	207977_s_at,213068_at,213071_at|1805	5.54516e-14	down	8.09799	chr1q12-q23	DPT	dermatopontin	Hs.80552
	839	213391_at,226721_at,1556613_s_at|286148	3.59821e-10	up	2.57238	chr8q22.1	DPY19L4	dpy-19-like 4 (C. elegans)	Hs.567828///Hs.607483
	840	218627_at|55332	1.18543e-10	up	2.14229	chr12q23.2	DRAM1	DNA-damage regulated autophagy modulator 1	Hs.525634
	841	203258_at|10589	2.98146e-05	up	2.15768	chr11q13.3	DRAP1	DR1-associated protein 1 (negative cofactor 2 alpha)	Hs.356742
	842	207324_s_at|1823	7.59586e-07	up	3.76677	chr18q12.1	DSC1	desmocollin 1	Hs.567260
	843	206032_at,206033_s_at,244107_at|1825	0.000410033	up	2.50796	chr18q12.1	DSC3	desmocollin 3	Hs.41690
	844	1562821_a_at|100506492	5.65273e-12	down	2.4659		DSCAM-AS1	DSCAM antisense RNA 1	Hs.667053
	845	218854_at,1558867_at,1558868_a_at|29940	3.54367e-11	up	3.22846	chr6q22	DSE	dermatan sulfate epimerase	Hs.458358///Hs.596592///Hs.597416///Hs.611694///Hs.694548///Hs.740115///Hs.722671
	846	206642_at|1828	0.037684	up	2.35414	chr18q12.1	DSG1	desmoglein 1	Hs.2633///Hs.603332
	847	217901_at,1553105_s_at|1829	4.03175e-11	up	5.1553	chr18q12.1	DSG2	desmoglein 2	Hs.412597
	848	218585_s_at,222680_s_at|51514	2.69516e-19	up	5.4168	chr1q32	DTL	denticleless E3 ubiquitin protein ligase homolog (Drosophila)	Hs.606773///Hs.656473
	849	205741_s_at,208430_s_at,210091_s_at,210611_s_at,210736_x_at,211493_x_at,227084_at,244142_at|1837	2.43492e-10	down	3.14842	chr18q12	DTNA	dystrobrevin, alpha	Hs.596489///Hs.603661///Hs.643454///Hs.714439
	850	225415_at|151636	4.55624e-18	up	3.92405	chr3q21.1	DTX3L	deltex 3 like, E3 ubiquitin ligase	Hs.518201///Hs.708262
	851	202703_at|8446	2.58377e-13	up	2.11621	chr2p13.1	DUSP11	dual specificity phosphatase 11 (RNA/RNP complex 1-interacting)	Hs.14611///Hs.608525
	852	219963_at|51207	2.68985e-07	down	6.2055	chr10q22.2	DUSP13	dual specificity phosphatase 13	Hs.178170
	853	203367_at|11072	2.94596e-08	up	3.6932	chr17q12	DUSP14	dual specificity phosphatase 14	Hs.91448
	854	219144_at|78986	1.311e-07	down	6.60431	chr8p12	DUSP26	dual specificity phosphatase 26 (putative)	Hs.8719
	855	232252_at|92235	4.2499e-06	down	6.22077	chr1q22-q24	DUSP27	dual specificity phosphatase 27 (putative)	Hs.632462
	856	208891_at,208892_s_at,208893_s_at|1848	2.47866e-06	up	2.40961	chr12q22-q23	DUSP6	dual specificity phosphatase 6	Hs.298654///Hs.735755
	857	235617_x_at|100507537	2.16725e-07	down	6.66775	chr3q25	LOC100507537	uncharacterized LOC100507537	Hs.518341///Hs.565106
	858	200703_at|8655	1.65476e-09	up	2.12927	chr12q24.23	DYNLL1	dynein, light chain, LC8-type 1	Hs.5120
	859	228033_at,241725_at|144455	1.32141e-17	up	2.52292	chr12q21.2	E2F7	E2F transcription factor 7	Hs.416375
	860	226952_at|85403	1.50677e-13	up	2.73796	chr3p25.1	EAF1	ELL associated factor 1	Hs.474479///Hs.716733
	861	202623_at|55837	3.81732e-18	up	2.44062	chr14q13.1	EAPP	E2F-associated phosphoprotein	Hs.433269///Hs.617453
	862	227646_at,229487_at,232204_at,233261_at|1879	7.89271e-09	down	2.72869	chr5q34	EBF1	early B-cell factor 1	Hs.573143///Hs.627335///Hs.640721
	863	220392_at,244885_at,1562477_at|64641	6.13419e-10	down	2.16424	chr8p21.2	EBF2	early B-cell factor 2	Hs.491292
	864	219906_at|55096	1.93375e-17	down	3.02432	chr3p13	EBLN2	endogenous Bornavirus-like nucleoprotein 2	Hs.658858
	865	218552_at,235305_s_at|55268	2.426e-18	down	3.57515	chr1p32.3	ECHDC2	enoyl CoA hydratase domain containing 2	Hs.476319///Hs.707047///Hs.732669
	866	219298_at|79746	3.60487e-07	down	2.80345	chr10p14	ECHDC3	enoyl CoA hydratase domain containing 3	Hs.22242
	867	219787_s_at,234992_x_at,237241_at|1894	1.59576e-21	up	3.96177	chr3q26.1-q26.2	ECT2	epithelial cell transforming 2	Hs.518299///Hs.741516
	868	206217_at,211127_x_at,211128_at,211129_x_at,211130_x_at,211131_s_at|1896	6.18963e-21	down	2.22928	chrXq12-q13.1	EDA	ectodysplasin A	Hs.105407
	869	218282_at|55741	6.02816e-13	up	2.62641	chr20q11.22	EDEM2	ER degradation enhancer, mannosidase alpha-like 2	Hs.720177
	870	204540_at|1917	0.000246308	down	5.97695	chr20q13.3	EEF1A2	eukaryotic translation elongation factor 1 alpha 2	Hs.433839
	871	204905_s_at,213907_at|9521	1.50505e-21	up	3.45613	chr6p24.3	EEF1E1	eukaryotic translation elongation factor 1 epsilon 1	Hs.608403///Hs.745033
	872	220006_at,233259_at|79825	2.84893e-18	down	2.17585	chr3q21.3	EFCC1	EF-hand and coiled-coil domain containing 1	Hs.134807
	873	209343_at|80303	1.12498e-13	down	4.00663	chr2q37.1	EFHD1	EF-hand domain family, member D1	Hs.516769
	874	217992_s_at,222483_at|79180	9.62961e-11	up	2.07213	chr1p36.21	EFHD2	EF-hand domain family, member D2	Hs.465374///Hs.593092
	875	202023_at|1942	4.4567e-10	up	2.18009	chr1q21-q22	EFNA1	ephrin-A1	Hs.516664
	876	222397_at,222398_s_at|9343	8.34785e-23	up	2.14012	chr17q21.31	EFTUD2	elongation factor Tu GTP binding domain containing 2	Hs.151787
	877	206254_at|1950	5.26329e-06	down	3.06821	chr4q25	EGF	epidermal growth factor	Hs.419815
	878	219454_at|25975	1.32571e-06	up	3.48867	chrXp22	EGFL6	EGF-like-domain, multiple 6	Hs.12844
	879	219232_s_at,222847_s_at|112399	2.43392e-05	up	2.02056	chr14q13.1	EGLN3	egl-9 family hypoxia-inducible factor 3	Hs.135507///Hs.597964///Hs.664985///Hs.674838
	880	206115_at|1960	1.52477e-06	up	2.46591	chr8p23-p21	EGR3	early growth response 3	Hs.534313///Hs.624304
	881	1559311_at|643210	9.32954e-09	down	2.46822	chr9q34.3	EHMT1-IT1	EHMT1 intronic transcript 1	Hs.721002
	882	225936_at|163126	9.73427e-15	up	2.31401	chr19q13.2	EID2	EP300 interacting inhibitor of differentiation 2	Hs.18949///Hs.605198
	883	1556248_at,1556249_a_at,1557212_at|440952	2.41402e-11	down	2.1743	chr3p22.1	EIF1B-AS1	EIF1B antisense RNA 1	Hs.660388
	884	204211_x_at,213294_at,242898_at|5610	4.08445e-20	up	2.63465	chr2p22-p21	EIF2AK2	eukaryotic translation initiation factor 2-alpha kinase 2	Hs.131431///Hs.593649///Hs.595864///Hs.733265///Hs.738069
	885	208725_at,208726_s_at|8894	2.88434e-21	up	2.52877	chr20q11.2	EIF2S2	eukaryotic translation initiation factor 2, subunit 2 beta, 38kDa	Hs.429180///Hs.662402///Hs.684089
	886	201303_at|9775	1.70618e-10	up	2.06083	chr17q25.3	EIF4A3	eukaryotic translation initiation factor 4A3	Hs.389649///Hs.705854
	887	221539_at|1978	1.46718e-11	up	2.72489	chr8p12	EIF4EBP1	eukaryotic translation initiation factor 4E binding protein 1	Hs.411641
	888	201122_x_at,201123_s_at,213753_x_at|1984	2.46487e-11	up	3.41719	chr17p13-p12	EIF5A	eukaryotic translation initiation factor 5A	Hs.523097///Hs.534314
	889	220198_s_at,235289_at,235296_at|56648	1.53465e-15	up	2.51337	chr3q26.2	EIF5A2	eukaryotic translation initiation factor 5A2	Hs.164144
	890	210213_s_at|3692	2.65486e-17	up	2.86243	chr20q12	EIF6	eukaryotic translation initiation factor 6	Hs.743992
	891	208427_s_at,228260_at|1993	4.37924e-07	up	2.73395	chr9p21	ELAVL2	ELAV like neuron-specific RNA binding protein 2	Hs.166109
	892	219411_at|79767	1.02405e-12	up	2.64663	chr16q22.1	ELMO3	engulfment and cell motility 3	Hs.377416
	893	202823_at,202824_s_at|6921	2.37825e-13	up	2.01994	chr8q21.11	TCEB1	transcription elongation factor B (SIII), polypeptide 1 (15kDa, elongin C)	Hs.731928///Hs.533437///Hs.554594
	894	227180_at|79993	0.0013676	up	2.17563	chr5q12.1	ELOVL7	ELOVL fatty acid elongase 7	Hs.274256///Hs.606676
	895	203829_at|26610	3.40552e-06	up	2.08498	chr11p13	ELP4	elongator acetyltransferase complex subunit 4	Hs.175534
	896	203584_at|9694	9.7598e-12	up	2.28143	chr8q23.1	EMC2	ER membrane protein complex subunit 2	Hs.654351
	897	219436_s_at,222885_at,227874_at|51705	1.94683e-08	down	2.64749	chr4q24	EMCN	endomucin	Hs.152913///Hs.630407
	898	209233_at|10436	4.27635e-20	up	3.10743	chr12p13.3	EMG1	EMG1 N1-specific pseudouridine methyltransferase	Hs.744040
	899	203729_at|2014	2.3917e-16	up	4.82325	chr19q13.3	EMP3	epithelial membrane protein 3	Hs.609040///Hs.9999
	900	221950_at|2018	8.45899e-06	down	2.15524	chr10q26.1	EMX2	empty spiracles homeobox 2	Hs.202095
	901	230963_at,232531_at|196047	2.51292e-13	down	2.27493	chr10q26.1	EMX2OS	EMX2 opposite strand/antisense RNA	Hs.312592///Hs.734291
	902	220559_at|2019	3.12046e-09	up	2.25108	chr2q14.2	EN1	engrailed homeobox 1	Hs.271977///Hs.604307
	903	217820_s_at,222433_at,222434_at,228310_at,228553_at,1553672_at|55740	3.13079e-11	up	2.69832	chr1q42.12	ENAH	enabled homolog (Drosophila)	Hs.497893///Hs.619045///Hs.707594///Hs.708428
	904	223893_at,240586_at|10117	5.69483e-15	down	2.58364	chr4q13.3	ENAM	enamelin	Hs.667018///Hs.736557
	905	206605_at|8909	7.15672e-06	down	4.32085	chr12q13.1	ENDOU	endonuclease, polyU-specific	Hs.997
	906	201231_s_at,216554_s_at,217294_s_at,240258_at|2023	2.5713e-12	up	4.20533	chr1p36.2	ENO1	enolase 1, (alpha)	Hs.517145
	907	204483_at,237691_x_at|2027	3.33224e-07	down	18.0143	chr17p13.2	ENO3	enolase 3 (beta, muscle)	Hs.224171
	908	205065_at,205066_s_at,228952_at,229088_at|5167	2.06862e-10	down	2.00377	chr6q22-q23	ENPP1	ectonucleotide pyrophosphatase/phosphodiesterase 1	Hs.453381///Hs.527295///Hs.671580
	909	204160_s_at,204161_s_at|22875	1.59148e-08	down	2.45226	chr6p21.1	ENPP4	ectonucleotide pyrophosphatase/phosphodiesterase 4 (putative)	Hs.643497///Hs.715127
	910	220153_at,235204_at|57089	8.83164e-20	up	2.15341		ENTPD7	ectonucleoside triphosphate diphosphohydrolase 7	Hs.744948///Hs.28326
	911	220161_s_at,220524_at,223426_s_at,223427_s_at,223859_at,233098_s_at|54566	2.83365e-09	up	2.1653	chr9q31-q32	EPB41L4B	erythrocyte membrane protein band 4.1 like 4B	Hs.591901///Hs.598228///Hs.634067
	912	210746_s_at|2038	7.64765e-21	down	2.27171	chr15q15-q21	EPB42	erythrocyte membrane protein band 4.2	Hs.368642///Hs.737787
	913	201839_s_at|4072	8.64785e-07	up	5.51797	chr2p21	EPCAM	epithelial cell adhesion molecule	Hs.542050///Hs.713827
	914	223253_at|54749	0.000468967	down	2.5041	chr7p14.1	EPDR1	ependymin related 1	Hs.563491///Hs.729190
	915	236073_at,243717_at,1553371_at|284656	8.40357e-18	down	2.52885	chr1p34.3	EPHA10	EPH receptor A10	Hs.129435
	916	238241_at|100144602	6.34623e-08	down	2.00003		EPHA5-AS1	EPHA5 antisense RNA 1	Hs.201854
	917	205231_s_at,210870_s_at,216079_at|7957	2.84476e-08	down	2.43623	chr6q24	EPM2A	epilepsy, progressive myoclonus type 2A, Lafora disease (laforin)	Hs.486696///Hs.708565
	918	208156_x_at,232164_s_at,232165_at,234552_at,234555_at|83481	8.89939e-10	up	4.16679	chr8q24.3	EPPK1	epiplakin 1	Hs.200412///Hs.743673
	919	218778_x_at,218779_x_at,221655_x_at,221665_s_at,91826_at|54869	1.90278e-05	down	2.33528	chr19q13.42	EPS8L1	EPS8-like 1	Hs.438862
	920	219404_at|79574	7.21708e-19	down	2.19021	chr1p13.3	EPS8L3	EPS8-like 3	Hs.485352
	921	227609_at,235276_at|94240	2.01655e-18	up	6.89292	chr13q13.3	EPSTI1	epithelial stromal interaction 1 (breast)	Hs.546467///Hs.613034
	922	214627_at|8288	3.61563e-17	down	2.31383	chr17q23.1	EPX	eosinophil peroxidase	Hs.279259
	923	219759_at,227462_at,235104_at,1554272_at,1554273_a_at|64167	9.31626e-05	up	2.70322	chr5q15	ERAP2	endoplasmic reticulum aminopeptidase 2	Hs.482910///Hs.649723
	924	206794_at,214053_at,233494_at,233498_at|2066	8.8546e-12	down	2.42968	chr2q33.3-q34	ERBB4	v-erb-b2 avian erythroblastic leukemia viral oncogene homolog 4	Hs.390729///Hs.605364
	925	205767_at,1569583_at|2069	0.000402635	up	2.20761	chr4q13.3	EREG	epiregulin	Hs.115263///Hs.717956
	926	202562_s_at,202563_at,217188_s_at|11161	3.79341e-13	up	2.07763	chr14q24.3	C14orf1	chromosome 14 open reading frame 1	Hs.15106
	927	215257_at,216032_s_at,1558020_at|51614	8.54148e-06	up	2.66401	chr20pter-q12	ERGIC3	ERGIC and golgi 3	Hs.604779///Hs.472558
	928	200043_at|2079	2.09339e-08	up	2.07876	chr14q24.1	ERH	enhancer of rudimentary homolog (Drosophila)	Hs.509791
	929	208973_at|79033	3.891e-08	up	2.23539	chr1p32	ERI3	ERI1 exoribonuclease family member 3	Hs.629028///Hs.731413
	930	240729_at|131831	1.15692e-11	down	2.32574	chr3q25.1	ERICH6	glutamate-rich 6	Hs.147128
	931	221542_s_at,221543_s_at,238615_at|11160	1.01787e-09	up	2.124	chr8p11.2	ERLIN2	ER lipid raft associated 2	Hs.603403///Hs.606684///Hs.624471///Hs.669261///Hs.705490
	932	214372_x_at,223910_at|10595	7.80285e-11	down	2.27309	chr16p12.2	ERN2	endoplasmic reticulum to nucleus signaling 2	Hs.592041
	933	224657_at|54206	9.2956e-11	up	2.71082	chr1p36	ERRFI1	ERBB receptor feedback inhibitor 1	Hs.605445///Hs.713029
	934	1557914_s_at|100616104	1.43145e-13	down	2.39416	chr7p21.3	ERVFH21-1	endogenous retrovirus group FH21, member 1	Hs.655515
	935	1555880_at|405754	1.45391e-22	down	2.23379	chr6p24.1	ERVFRD-1	endogenous retrovirus group FRD, member 1	Hs.631996
	936	218859_s_at,222765_x_at|51575	1.50781e-08	up	2.11482	chr20p12.1	ESF1	ESF1, nucleolar pre-rRNA processing protein, homolog (S. cerevisiae)	Hs.369284///Hs.606424
	937	219121_s_at,225846_at|54845	9.28486e-05	up	2.19256	chr8q22.1	ESRP1	epithelial splicing regulatory protein 1	Hs.487471///Hs.601252///Hs.602923
	938	207981_s_at,209966_x_at|2104	9.95648e-08	down	3.07272	chr1q41	ESRRG	estrogen-related receptor gamma	Hs.444225///Hs.605365
	939	219017_at,222262_s_at,224453_s_at,224454_at,225290_at,226432_at|55500	5.07388e-08	up	2.64892	chr12p12.1	ETNK1	ethanolamine kinase 1	Hs.29464///Hs.601593///Hs.713786
	940	227828_s_at|84141	2.12595e-06	up	2.01318	chr2p12	EVA1A	eva-1 homolog A (C. elegans)	Hs.302346///Hs.732464
	941	211742_s_at|2124	0.00600254	up	2.12429	chr17q11.2	EVI2B	ecotropic viral integration site 2B	Hs.5509///Hs.690546
	942	236933_at|645027	1.18663e-08	down	2.12492	chr17p11.2	EVPLL	envoplakin-like	Hs.462400
	943	218748_s_at,222726_s_at,224253_at,225084_at,228418_at|10640	1.07929e-20	up	3.1198	chr14q22.3	EXOC5	exocyst complex component 5	Hs.743987
	944	215417_at,225900_at|23233	9.71422e-11	up	2.42219	chr2p13.2	EXOC6B	exocyst complex component 6B	Hs.303454///Hs.596788///Hs.607426
	945	227577_at|149371	1.97215e-05	up	2.20947	chr1q42.2	EXOC8	exocyst complex component 8	Hs.356198///Hs.602432
	946	223489_x_at,223490_s_at,227912_s_at,227913_at,227916_x_at,233495_at|51010	7.70503e-12	up	2.11898	chr9p11	EXOSC3	exosome component 3	Hs.602571///Hs.606213///Hs.712620///Hs.713483
	947	218695_at,58696_at,91684_g_at|54512	6.62478e-37	up	3.59244	chr8q24.3	EXOSC4	exosome component 4	Hs.632041
	948	201995_at,214985_at,230183_at|2131	6.07579e-16	up	2.5308	chr8q24.11	EXT1	exostosin glycosyltransferase 1	Hs.44609///Hs.44690///Hs.492618///Hs.606813///Hs.613910
	949	202012_s_at,202013_s_at|2132	7.24081e-15	up	2.80041	chr11p12-p11	EXT2	exostosin glycosyltransferase 2	Hs.368404///Hs.625019
	950	206329_at|2134	9.92496e-09	down	2.08805	chr1p36.1	EXTL1	exostosin-like glycosyltransferase 1	Hs.150956
	951	214608_s_at|2138	1.9542e-08	down	2.09551	chr8q13.3	EYA1	EYA transcriptional coactivator and phosphatase 1	Hs.491997///Hs.612611///Hs.618562
	952	207327_at,238877_at,1561088_at|2070	4.84203e-06	down	2.1352	chr6q23	EYA4	EYA transcriptional coactivator and phosphatase 4	Hs.596680///Hs.598525
	953	203249_at,211310_at,32259_at,239197_s_at,239198_at|2145	6.56829e-19	down	2.03542	chr17q21.1-q21.3	EZH1	enhancer of zeste 1 polycomb repressive complex 2 subunit	Hs.194669
	954	208621_s_at,208622_s_at,208623_s_at,217230_at,217234_s_at|7430	2.03509e-08	up	2.04515	chr6q25.3	EZR	ezrin	Hs.1041///Hs.487027///Hs.708178
	955	206429_at,213506_at|2150	9.12678e-12	up	3.91163	chr5q13	F2RL1	coagulation factor II (thrombin) receptor-like 1	Hs.744181
	956	205738_s_at,214285_at|2170	5.06083e-05	down	3.87558	chr1p33-p32	FABP3	fatty acid binding protein 3, muscle and heart (mammary-derived growth inhibitor)	Hs.657242
	957	202345_s_at|2171	5.41154e-05	up	2.26683	chr8q21.13	FABP5	fatty acid binding protein 5 (psoriasis-associated)	Hs.408061///Hs.655577///Hs.672818
	958	205029_s_at,205030_at,216192_at|2173	0.000623745	down	3.06543	chr6q22-q23	FABP7	fatty acid binding protein 7, brain	Hs.26770
	959	202535_at|8772	2.04463e-09	up	3.22595	chr11q13.3	FADD	Fas (TNFRSF6)-associated via death domain	Hs.86131
	960	220643_s_at|55179	5.52572e-06	up	3.04717	chr3q22.3	FAIM	Fas apoptotic inhibitory molecule	Hs.173438///Hs.705623
	961	207547_s_at,209074_s_at|11170	1.7444e-18	down	4.55862	chr3p21.1	FAM107A	family with sequence similarity 107, member A	Hs.506357///Hs.729396
	962	221959_at,227800_at,228790_at|90362	1.40461e-11	down	2.01611	chr8q12.1	FAM110B	family with sequence similarity 110, member B	Hs.154652///Hs.590643///Hs.614636
	963	224001_at,236786_at,1557838_at|51059	9.18201e-15	down	2.02132	chr8q24.23	FAM135B	family with sequence similarity 135, member B	Hs.126024///Hs.662285
	964	214914_at,1554547_at|220965	8.36171e-08	down	2.8122	chr10q21.1	FAM13C	family with sequence similarity 13, member C	Hs.607594
	965	214889_at,214890_s_at,222291_at|25854	1.67009e-10	down	2.52861	chr4q35.1	FAM149A	family with sequence similarity 149, member A	Hs.744961
	966	235378_at,242608_x_at|145483	3.34027e-10	down	3.96593	chr14q24.3	FAM161B	family with sequence similarity 161, member B	Hs.550547
	967	229941_at|730112	7.5992e-12	down	2.01798	chr9p13.3	FAM166B	family with sequence similarity 166, member B	Hs.98959
	968	213954_at,235048_at|26049	9.19956e-11	up	2.26269	chr5q13.3	FAM169A	family with sequence similarity 169, member A	Hs.714491///Hs.91662
	969	1557660_s_at,1563254_a_at,1563255_at|100506733	3.49401e-18	down	2.02723		FAM170B-AS1	FAM170B antisense RNA 1	Hs.404175
	970	212771_at|221061	2.11953e-07	down	2.16532	chr10p13	FAM171A1	family with sequence similarity 171, member A1	Hs.618984///Hs.66762///Hs.708191
	971	235544_x_at|284069	2.15902e-11	down	2.07951	chr17q21.31	FAM171A2	family with sequence similarity 171, member A2	Hs.154001
	972	221880_s_at,51158_at|400451	9.59067e-10	down	2.07348	chr15q26.1	FAM174B	family with sequence similarity 174, member B	Hs.27373///Hs.569523///Hs.705205
	973	223812_at|51252	1.04095e-19	down	2.20362	chr2q11.2	FAM178B	family with sequence similarity 178, member B	Hs.107922
	974	220150_s_at,1558523_at|79632	1.50296e-17	down	2.21975	chr6q22.31	FAM184A	family with sequence similarity 184, member A	Hs.443789///Hs.631305
	975	224039_at|84070	2.52942e-11	down	2.03674	chr12q13.12	FAM186B	family with sequence similarity 186, member B	Hs.524406
	976	213900_at|9413	3.05924e-15	down	3.47461	chr9q21.11	FAM189A2	family with sequence similarity 189, member A2	Hs.118003
	977	225216_at,227133_at,242781_at|139231	9.511e-19	up	2.03215	chrXq22.2	FAM199X	family with sequence similarity 199, X-linked	Hs.496535///Hs.606919
	978	237827_at	6.52683e-07	down	2.08673		FAM205CP	family with sequence similarity 205, member C, pseudogene///---	Hs.571602
	979	224798_s_at,224804_s_at,224805_s_at|57184	2.10876e-21	down	2.02037	chr15q24.1	FAM219B	family with sequence similarity 219, member B	Hs.367690///Hs.713912
	980	230435_at|375190	1.85744e-07	down	2.22359	chr2p23.3	FAM228B	family with sequence similarity 228, member B	Hs.710370
	981	231196_x_at|387644	2.63684e-10	down	2.21249	chr10p12.1	LINC00202-1	long intergenic non-protein coding RNA 202-1	Hs.529965
	982	227194_at|54097	1.2635e-13	down	11.4138	chr21q22.3	FAM3B	family with sequence similarity 3, member B	Hs.473877///Hs.736846
	983	201889_at,236316_at,240062_at|10447	6.69055e-11	up	2.10893	chr7q31	FAM3C	family with sequence similarity 3, member C	Hs.434053///Hs.573624///Hs.714055
	984	227676_at|131177	4.04799e-09	down	4.14796	chr3p14.2	FAM3D	family with sequence similarity 3, member D	Hs.61265
	985	1569256_a_at|163933	2.7442e-10	down	2.0404	chr1p36.12	FAM43B	family with sequence similarity 43, member B	Hs.429179
	986	217534_at,217916_s_at,228987_at|51571	1.15168e-11	up	2.0298	chr8q24.21	FAM49B	family with sequence similarity 49, member B	Hs.126941///Hs.718267///Hs.741495///Hs.741724///Hs.742459
	987	1552526_at|196472	7.06495e-13	down	2.10188	chr12q23.1	FAM71C	family with sequence similarity 71, member C	Hs.591011
	988	1552839_at|161142	1.11445e-14	down	2.29857	chr14q23.3	FAM71D	family with sequence similarity 71, member D	Hs.412818
	989	237320_at|346653	6.0883e-18	down	2.55433	chr7q32.1	FAM71F2	family with sequence similarity 71, member F2	Hs.445236
	990	238460_at,238741_at,239586_at,242944_at|84985	1.19255e-06	up	2.18318	chr8q24.13	FAM83A	family with sequence similarity 83, member A	Hs.379821
	991	232202_at,1563900_at|222584	5.35185e-08	up	4.12338	chr6p12.1	FAM83B	family with sequence similarity 83, member B	Hs.152423///Hs.600252
	992	233962_at|140846	2.35415e-14	down	2.07359	chr20q11.22	FAM83C-AS1	FAM83C antisense RNA 1
	993	226129_at,241406_at|286077	9.74371e-07	up	2.0384	chr8q24.3	FAM83H	family with sequence similarity 83, member H	Hs.645726///Hs.67776///Hs.713170
	994	228011_at,235391_at,237910_x_at|137392	5.10146e-12	up	2.25174	chr8q22.1	FAM92A1	family with sequence similarity 92, member A1	Hs.125038///Hs.709969///Hs.737901
	995	234016_at|90499	1.51067e-12	down	2.04485	chr2q11.1	FAM95A	family with sequence similarity 95, member A	Hs.458439
	996	213007_at,213008_at,223785_at|55215	6.52636e-12	up	2.27297	chr15q26.1	FANCI	Fanconi anemia, complementation group I	Hs.513126
	997	218397_at|55120	2.55942e-12	up	2.6572	chr2p16.1	FANCL	Fanconi anemia, complementation group L	Hs.631890
	998	209955_s_at|2191	1.5985e-12	up	4.14135	chr2q23	FAP	fibroblast activation protein, alpha	Hs.628667///Hs.654370
	999	204780_s_at,204781_s_at,215719_x_at,216252_x_at|355	1.5862e-08	up	2.27763	chr10q24.1	FAS	Fas cell surface death receptor	Hs.244139///Hs.623093
	1000	219200_at|79072	7.49252e-11	up	2.97078	chr5p15.31	FASTKD3	FAST kinase domains 3	Hs.653162
	1001	201579_at|2195	4.73578e-12	up	4.06891	chr4q35	FAT1	FAT atypical cadherin 1	Hs.481371
	1002	208153_s_at|2196	7.10829e-06	up	2.13459	chr5q33.1	FAT2	FAT atypical cadherin 2	Hs.591255
	1003	203184_at,215717_s_at,1554737_at|2201	1.3758e-06	up	2.1778	chr5q23-q31	FBN2	fibrillin 2	Hs.519294///Hs.624411
	1004	240117_at|84467	2.78011e-13	down	2.31315	chr19p13	FBN3	fibrillin 3	Hs.370362
	1005	206844_at|8789	6.90913e-06	down	4.70749	chr9q22.3	FBP2	fructose-1,6-bisphosphatase 2	Hs.61255
	1006	220164_s_at,222954_at|51725	6.57579e-07	down	7.92171	chr3q13.33	FBXO40	F-box protein 40	Hs.272564///Hs.608037
	1007	236852_at|286151	2.24464e-18	down	2.21812	chr8q22.2	FBXO43	F-box protein 43	Hs.339577
	1008	225099_at,225100_at,242294_at|200933	1.25328e-19	up	3.97324	chr3q29	FBXO45	F-box protein 45	Hs.169815///Hs.599296///Hs.622375
	1009	218875_s_at,234863_x_at|26271	1.17257e-19	up	3.3213	chr6q25.2	FBXO5	F-box protein 5	Hs.520506///Hs.713801
	1010	231769_at|26270	2.61087e-17	up	4.86439	chr1p36.22	FBXO6	F-box protein 6	Hs.464419
	1011	215600_x_at,1564138_at|285231	4.76439e-16	down	3.37258	chr3p21.31	FBXW12	F-box and WD repeat domain containing 12	Hs.288793
	1012	231496_at|83953	0.000589723	down	2.09829	chr1q32.1	FCAMR	Fc receptor, IgA, IgM, high affinity	Hs.145519
	1013	204232_at,1554899_s_at|2207	5.71355e-25	up	7.54303	chr1q23	FCER1G	Fc fragment of IgE, high affinity I, receptor for; gamma polypeptide	Hs.433300
	1014	203240_at|8857	1.42309e-05	down	2.5207	chr19q13.1	FCGBP	Fc fragment of IgG binding protein	Hs.111732
	1015	235982_at,243968_x_at|115350	0.00173603	down	2.05831	chr1q21-q22	FCRL1	Fc receptor-like 1	Hs.656112
	1016	213341_at|56929	7.8604e-07	up	2.00232	chr5q22	FEM1C	fem-1 homolog c (C. elegans)	Hs.47367///Hs.595141///Hs.597539
	1017	204767_s_at,204768_s_at|2237	3.58906e-08	up	2.37087	chr11q12	FEN1	flap structure-specific endonuclease 1	Hs.409065///Hs.710825
	1018	233353_at|90342	4.72623e-14	down	2.06993	chr2q11.2	FER1L5	fer-1-like family member 5	Hs.534025
	1019	1553517_at|222894	7.37687e-21	down	2.06408	chr7p21.1	FERD3L	Fer3-like bHLH transcription factor	Hs.592168
	1020	218796_at,60474_at,229545_at,232479_at|55612	1.85095e-12	up	3.56338	chr20p12.3	FERMT1	fermitin family member 1	Hs.472054///Hs.624409
	1021	207260_at|54738	1.41911e-13	down	2.30498	chr2q36	FEV	FEV (ETS oncogene family)	Hs.234759
	1022	203562_at,205973_at|9638	3.54952e-12	up	2.79768	chr11q24.2	FEZ1	fasciculation and elongation protein zeta 1 (zygin I)	Hs.224008///Hs.732083
	1023	219901_at,226799_at,243142_at,1555136_at,1555137_a_at|55785	9.47288e-21	up	2.76462	chr12q22	FGD6	FYVE, RhoGEF and PH domain containing 6	Hs.506381///Hs.606337///Hs.707232
	1024	1562691_at|101927075	1.15935e-11	down	2.3574	chr5p12	FGF10-AS1	FGF10 antisense RNA 1	Hs.617390
	1025	205110_s_at|2258	0.0016968	down	2.12601	chrXq26.3	FGF13	fibroblast growth factor 13	Hs.6540
	1026	221310_at,230231_at,230288_at,231523_at,233185_at|2259	1.7463e-26	down	2.36144	chr13q34	FGF14	fibroblast growth factor 14	Hs.508616///Hs.617805///Hs.744221///Hs.656892
	1027	205014_at|9982	0.00423465	up	2.25388	chr4p15.32	FGFBP1	fibroblast growth factor binding protein 1	Hs.1690///Hs.734516
	1028	1557771_at,1560097_at,1563639_a_at,1563830_a_at,1564635_a_at,1563961_at|114827	3.02172e-10	down	2.08161	chr1p36.21	FHAD1	forkhead-associated (FHA) phosphopeptide binding domain 1	Hs.659997///Hs.719805///Hs.734929
	1029	201539_s_at,201540_at,210298_x_at,210299_s_at,214505_s_at|2273	7.74391e-06	down	6.12009	chrXq26	FHL1	four and a half LIM domains 1	Hs.435369///Hs.619207
	1030	218818_at|2275	1.09972e-06	down	3.22636	chr1p34	FHL3	four and a half LIM domains 3	Hs.57687
	1031	220170_at,1555191_a_at,1570517_at|9457	7.73336e-09	down	2.39452	chr6q16.1-q16.3	FHL5	four and a half LIM domains 5	Hs.632608
	1032	238943_at,240042_at|84929	2.06258e-13	down	2.29031	chr9q34.12	FIBCD1	fibrinogen C domain containing 1	Hs.133205
	1033	226769_at,231001_at|387758	6.51567e-07	down	2.29364	chr11p14.2	FIBIN	fin bud initiation factor homolog (zebrafish)	Hs.32478///Hs.712718
	1034	202041_s_at|9158	7.47427e-11	up	2.41773	chr11q13.1	FIBP	fibroblast growth factor (acidic) intracellular binding protein	Hs.7768
	1035	222956_at,238964_at,239710_at,242828_at|55137	1.48192e-08	down	2.04385	chr2q24.3	FIGN	fidgetin	Hs.118769///Hs.593650
	1036	222843_at,1552921_a_at|63979	9.8504e-10	up	2.6993	chr7p12.1	FIGNL1	fidgetin-like 1	Hs.137516///Hs.701912
	1037	231945_at,235183_at,1556325_at,1570515_a_at|27145	0.000104984	down	2.55093	chr6q14.1	FILIP1	filamin A interacting protein 1	Hs.201488///Hs.624722///Hs.696158///Hs.735424
	1038	218034_at|51024	9.58922e-05	up	2.42269	chr7q22.1	FIS1	fission 1 (mitochondrial outer membrane) homolog (S. cerevisiae)	Hs.423968
	1039	229567_at|161247	3.56347e-08	down	7.64451	chr14q12	FITM1	fat storage-inducing transmembrane protein 1	Hs.128060
	1040	219522_at|24147	5.19873e-13	up	2.69996	chr11p13	FJX1	four jointed box 1 (Drosophila)	Hs.39384
	1041	1553258_at|146512	4.33463e-12	down	2.09145	chr16q24.1	FLJ30679	uncharacterized protein FLJ30679	Hs.97422
	1042	1559441_s_at|651430	6.41208e-12	down	2.09673	chr4q35.2	FLJ38576	uncharacterized LOC651430	Hs.727796
	1043	232955_at|440200	9.66921e-08	down	2.11966	chr14q32.31	FLJ41170	uncharacterized LOC440200	Hs.611431
	1044	220352_x_at,221944_at,232050_at|645644	2.37627e-17	down	2.72428	chr16p13.3	FLJ42627	uncharacterized LOC645644	Hs.597810///Hs.654846///Hs.664340///Hs.677234///Hs.718278
	1045	200859_x_at,213746_s_at,214752_x_at|2316	5.06809e-05	up	2.09409	chrXq28	FLNA	filamin A, alpha	Hs.195464
	1046	207876_s_at|2318	5.34937e-06	down	4.54881	chr7q32-q35	FLNC	filamin C, gamma	Hs.58414
	1047	210414_at|23769	1.11769e-09	down	2.01543	chr11q13.1	FLRT1	fibronectin leucine rich transmembrane protein 1	Hs.584876
	1048	219250_s_at,222853_at|23767	1.07352e-05	up	3.23435	chr20p11	FLRT3	fibronectin leucine rich transmembrane protein 3	Hs.41296///Hs.662712///Hs.686279
	1049	222906_at,228191_at|28982	1.0894e-07	up	2.46262	chr1q32.3	FLVCR1	feline leukemia virus subgroup C cellular receptor 1	Hs.7055
	1050	205666_at|2326	0.00121977	down	2.2367	chr1q24.3	FMO1	flavin containing monooxygenase 1	Hs.1424
	1051	211726_s_at,228268_at|2327	1.5106e-11	down	4.84293	chr1q24.3	FMO2	flavin containing monooxygenase 2 (non-functional)	Hs.144912///Hs.610163///Hs.623040
	1052	1553924_at|116123	0.000213663	down	2.50437	chr1q24.1	FMO9P	flavin containing monooxygenase 9 pseudogene	Hs.348539
	1053	203689_s_at,215245_x_at|2332	5.15578e-08	up	2.28056	chrXq27.3	FMR1	fragile X mental retardation 1	Hs.103183///Hs.596971
	1054	210495_x_at,211719_x_at,212464_s_at,214701_s_at,214702_at,216442_x_at,1558199_at|2335	6.33189e-05	up	2.42383	chr2q34	FN1	fibronectin 1	Hs.203717///Hs.626165///Hs.629065///Hs.660195
	1055	218843_at|64838	5.69027e-14	down	2.21866	chr2p23.3	FNDC4	fibronectin type III domain containing 4	Hs.707362///Hs.732184
	1056	226096_at,226097_at,230646_at|252995	3.52144e-08	down	4.29342	chr1p35.1	FNDC5	fibronectin type III domain containing 5	Hs.524234///Hs.666615
	1057	240837_at|163479	9.66017e-14	down	2.04929	chr1p13.3	FNDC7	fibronectin type III domain containing 7	Hs.258253
	1058	204437_s_at|2348	0.00052892	down	2.25345	chr11q13.3-q14.1	FOLR1	folate receptor 1 (adult)	Hs.600451///Hs.73769
	1059	204420_at|8061	1.53072e-09	up	3.23911	chr11q13	FOSL1	FOS-like antigen 1	Hs.283565
	1060	206307_s_at|2297	3.3383e-08	up	2.3413	chr5q13.2	FOXD1	forkhead box D1	Hs.519385
	1061	205906_at|2302	1.54275e-10	down	2.09715	chr17q25.1	FOXJ1	forkhead box J1	Hs.651204
	1062	202580_x_at|2305	2.43162e-23	up	3.8845	chr12p13	FOXM1	forkhead box M1	Hs.239
	1063	206708_at,226711_at|3344	2.30308e-09	up	2.1061	chr2p22-p16	FOXN2	forkhead box N2	Hs.468478///Hs.697252
	1064	202723_s_at,202724_s_at,228484_s_at|2308	1.61848e-12	down	2.3243	chr13q14.1	FOXO1	forkhead box O1	Hs.370666///Hs.711044
	1065	232096_x_at|100506815	1.58861e-09	down	2.33192		FOXP1-IT1	FOXP1 intronic transcript 1 (non-protein coding)	Hs.655773
	1066	205140_at|8790	1.91401e-11	up	2.63515	chr1p31.1	FPGT	fucose-1-phosphate guanylyltransferase	Hs.480085
	1067	205118_at,205119_s_at|2357	2.89288e-13	up	2.07693	chr19q13.4	FPR1	formyl peptide receptor 1	Hs.753
	1068	214560_at,230422_at|2359	6.48451e-16	up	3.29827	chr19q13.3-q13.4	FPR3	formyl peptide receptor 3	Hs.445466
	1069	229893_at,230645_at,242600_at|257019	4.53411e-09	down	2.82706	chr9q21.32	FRMD3	FERM domain containing 3	Hs.127535///Hs.743606
	1070	225464_at,225481_at|122786	5.48351e-09	up	2.89451	chr14q22.1	FRMD6	FERM domain containing 6	Hs.434914///Hs.707034
	1071	236688_at|84443	1.21938e-11	down	2.12821	chrXq22	FRMPD3	FERM and PDZ domain containing 3	Hs.496546
	1072	203697_at,203698_s_at,231273_x_at,244419_at|2487	1.76612e-10	down	3.27435	chr2q32.1	FRZB	frizzled-related protein	Hs.128453///Hs.714042
	1073	201564_s_at,210933_s_at|6624	2.359e-21	up	6.15231	chr7p22	FSCN1	fascin actin-bundling protein 1	Hs.118400///Hs.645050///Hs.739284
	1074	220379_at|29999	3.42541e-09	down	2.26838	chr7q31.3	FSCN3	fascin actin-bundling protein 3, testicular	Hs.712692
	1075	237222_at|123722	1.42759e-06	down	3.7466	chr15q25.2	FSD2	fibronectin type III and SPRY domain containing 2	Hs.719372///Hs.743895
	1076	204948_s_at,207345_at,226847_at|10468	8.6816e-08	up	2.57596	chr5q11.2	FST	follistatin	Hs.683607///Hs.745482///Hs.9914
	1077	212788_x_at,213187_x_at|2512	3.70277e-06	up	2.18368	chr19q13.33	FTL	ferritin, light polypeptide	Hs.433670///Hs.210751
	1078	205324_s_at,213937_s_at|24140	3.03359e-21	up	2.4386	chrXp11.23	FTSJ1	FtsJ RNA methyltransferase homolog 1 (E. coli)	Hs.23170
	1079	1558515_at|100302692	0.000112282	down	3.50507	chrXq13.2	FTX	FTX transcript, XIST regulator (non-protein coding)	Hs.349570
	1080	223120_at|2519	6.52024e-18	up	3.09389	chr6q24	FUCA2	fucosidase, alpha-L- 2, plasma	Hs.17680///Hs.734934
	1081	210398_x_at,210399_x_at,211465_x_at,211882_x_at,211885_x_at,1565660_at,1565661_x_at|2528	1.82745e-07	down	2.86546	chr19p13.3	FUT6	fucosyltransferase 6 (alpha (1,3) fucosyltransferase)	Hs.631846///Hs.705615
	1082	236835_at,242889_x_at|645431	1.40979e-17	down	2.16515	chr14q23.3	FUT8-AS1	FUT8 antisense RNA 1	Hs.713717
	1083	203172_at,35265_at|9513	3.49699e-08	down	2.27925	chr17p13.1	FXR2	fragile X mental retardation, autosomal homolog 2	Hs.52788
	1084	205384_at|5348	0.000383109	down	4.16411	chr19q13.1	FXYD1	FXYD domain containing ion transport regulator 1	Hs.442498
	1085	202488_s_at,202489_s_at|5349	2.85858e-08	up	2.43062	chr19q13.12	FXYD3	FXYD domain containing ion transport regulator 3	Hs.301350
	1086	218084_x_at,224252_s_at|53827	1.84666e-11	up	4.12735	chr19q13.12	FXYD5	FXYD domain containing ion transport regulator 5	Hs.333418
	1087	217897_at|53826	5.1249e-09	down	2.45511	chr11q23.3	FXYD6	FXYD domain containing ion transport regulator 6	Hs.744850
	1088	205285_s_at,211794_at,211795_s_at,224148_at,227266_s_at|2533	1.06254e-05	up	2.09065	chr5p13.1	FYB	FYN binding protein	Hs.370503///Hs.623715///Hs.628155
	1089	218204_s_at,1555523_a_at|79443	1.94946e-12	down	3.62312	chr3p21.31	FYCO1	FYVE and coiled-coil domain containing 1	Hs.200227///Hs.739775///Hs.745343
	1090	224641_at,224642_at|84248	9.56842e-14	up	2.09189	chr3q29	FYTTD1	forty-two-three domain containing 1	Hs.236836///Hs.277533///Hs.594960///Hs.598859///Hs.602541
	1091	218665_at,224337_s_at|8322	1.68007e-13	down	3.38985	chr11q14.2	FZD4	frizzled class receptor 4	Hs.591968///Hs.667791///Hs.686682///Hs.695389
	1092	203987_at|8323	5.3108e-18	up	6.85542	chr8q22.3-q23.1	FZD6	frizzled class receptor 6	Hs.591863
	1093	223254_s_at,223255_at,223256_at,223257_at,223258_s_at|55632	1.29003e-12	up	2.06876	chr14q12	G2E3	G2/M-phase specific E3 ubiquitin protein ligase	Hs.509008///Hs.605081
	1094	206383_s_at,208840_s_at,208841_s_at|9908	6.29747e-16	up	2.27561	chr4q21.1	G3BP2	GTPase activating protein (SH3 domain) binding protein 2	Hs.303676///Hs.651766///Hs.705535
	1095	221453_at|57818	1.306e-10	down	2.0555	chr2q24.3	G6PC2	glucose-6-phosphatase, catalytic, 2	Hs.283963
	1096	202275_at|2539	9.6439e-08	up	3.17328	chrXq28	G6PD	glucose-6-phosphate dehydrogenase	Hs.461047///Hs.684904
	1097	204618_s_at,206173_x_at|2553	7.3868e-15	up	2.74126	chr15q21.2	GABPB1	GA binding protein transcription factor, beta subunit 1	Hs.654350
	1098	208217_at|2570	2.64516e-18	down	2.38328	chr6q15	GABRR2	gamma-aminobutyric acid (GABA) A receptor, rho 2	Hs.719891
	1099	204121_at|10912	1.23804e-08	down	2.37755	chr9q22.1-q22.2	GADD45G	growth arrest and DNA-damage-inducible, gamma	Hs.9701
	1100	218885_s_at,222773_s_at|79695	4.89752e-05	down	2.31168	chr9q22.33	GALNT12	polypeptide N-acetylgalactosaminyltransferase 12	Hs.47099///Hs.604435///Hs.607606
	1101	230417_at,230418_s_at,232548_at|57452	1.04474e-09	down	3.20708	chr14q24.1	GALNT16	polypeptide N-acetylgalactosaminyltransferase 16	Hs.21035///Hs.738861
	1102	233188_at,1554079_at|374378	4.26832e-13	up	2.15375	chr11p15.3	GALNT18	polypeptide N-acetylgalactosaminyltransferase 18	Hs.655152
	1103	217787_s_at,217788_s_at,223991_s_at,239930_at|2590	9.59789e-21	up	2.58344	chr1q41-q42	GALNT2	polypeptide N-acetylgalactosaminyltransferase 2	Hs.743964
	1104	219956_at,228303_at|11226	0.000555176	up	2.33884	chr12q13	GALNT6	polypeptide N-acetylgalactosaminyltransferase 6	Hs.505575///Hs.539371///Hs.739102
	1105	224242_at|85569	2.5926e-14	down	2.0798	chr19q13.43	GALP	galanin-like peptide	Hs.283915
	1106	211934_x_at,214626_s_at|23193	4.82335e-07	up	2.12934	chr11q12.3	GANAB	glucosidase, alpha; neutral AB	Hs.595071///Hs.706921
	1107	223604_at,1563907_at|84253	4.78969e-13	down	2.19987	chr9q33.3	GARNL3	GTPase activating Rap/RanGAP domain-like 3	Hs.29304///Hs.694289
	1108	205848_at|2620	9.74488e-08	down	2.60827	chr11p14.3	GAS2	growth arrest-specific 2	Hs.711297///Hs.745410
	1109	1552596_at|246176	1.74659e-10	down	2.03361	chr17q12	GAS2L2	growth arrest-specific 2 like 2	Hs.591194
	1110	202191_s_at,202192_s_at,207704_s_at,210872_x_at,211067_s_at|8522	3.65078e-10	down	2.17346	chr17p13.1	GAS7	growth arrest-specific 7	Hs.462214///Hs.618996
	1111	1559538_at|101929549	8.64968e-10	down	2.15337		LOC101929549	uncharacterized LOC101929549	Hs.663336
	1112	202269_x_at,202270_at,231577_s_at,231578_at|2633	2.50184e-18	up	8.15311	chr1p22.2	GBP1	guanylate binding protein 1, interferon-inducible	Hs.443527///Hs.62661
	1113	223434_at|2635	8.16581e-08	up	3.77737	chr1p22.2	GBP3	guanylate binding protein 3	Hs.600022///Hs.720167
	1114	229625_at,238581_at|115362	2.68738e-15	up	6.57003	chr1p22.2	GBP5	guanylate binding protein 5	Hs.513726///Hs.602752
	1115	1559606_at,1559607_s_at|163351	0.00946673	down	2.04535	chr1p22.2	GBP6	guanylate binding protein family, member 6	Hs.254338
	1116	203765_at|25801	0.000543545	up	2.01805	chr2q24.2	GCA	grancalcin, EF-hand calcium binding protein	Hs.377894///Hs.706006
	1117	204224_s_at|2643	4.05285e-07	up	3.23226	chr14q22.1-q22.2	GCH1	GTP cyclohydrolase 1	Hs.604206///Hs.717419///Hs.86724
	1118	202922_at,202923_s_at,1555330_at|2729	3.82923e-07	up	2.01767	chr6p12	GCLC	glutamate-cysteine ligase, catalytic subunit	Hs.596571///Hs.623046///Hs.654465
	1119	220831_at|51301	6.77673e-10	down	2.05642	chr5q12	GCNT4	glucosaminyl (N-acetyl) transferase 4, core 2	Hs.272404
	1120	206159_at|2662	5.27592e-09	down	2.62	chr10q11.22	GDF10	growth differentiation factor 10	Hs.2171
	1121	200008_s_at,200009_at|2665	3.54092e-14	up	2.16717	chr10p15	GDI2	GDP dissociation inhibitor 2	Hs.299055///Hs.660588
	1122	204472_at|2669	0.000107275	up	2.09628	chr8q13-q21	GEM	GTP binding protein overexpressed in skeletal muscle	Hs.654463
	1123	205063_at,210779_x_at,211114_x_at,211115_x_at|8487	3.48848e-11	up	2.29725	chr14q13	GEMIN2	gem (nuclear organelle) associated protein 2	Hs.652307///Hs.722259
	1124	225712_at|25929	2.63824e-19	up	2.33411	chr5q33.2	GEMIN5	gem (nuclear organelle) associated protein 5	Hs.483921
	1125	205696_s_at,227550_at,230163_at|2674	1.00299e-16	down	3.33892	chr10q26.11	GFRA1	GDNF family receptor alpha 1	Hs.388347///Hs.595011///Hs.619301
	1126	203560_at|8836	4.2428e-06	up	2.92196	chr8q12.3	GGH	gamma-glutamyl hydrolase (conjugase, folylpolygammaglutamyl hydrolase)	Hs.78619
	1127	228376_at|2681	1.85819e-09	down	2.91234	chr9q33.2	GGTA1P	glycoprotein, alpha-galactosyltransferase 1 pseudogene	Hs.97469
	1128	214524_at|2691	3.64594e-13	down	2.06521	chr20q11.2	GHRH	growth hormone releasing hormone	Hs.37023
	1129	232024_at|26157	0.000312791	up	2.432	chr7q36.1	GIMAP2	GTPase, IMAP family member 2	Hs.647071///Hs.717720
	1130	206102_at|9837	2.22232e-08	up	4.30797	chr20p11.21	GINS1	GINS complex subunit 1 (Psf1 homolog)	Hs.658464
	1131	218030_at|28964	2.55035e-11	down	2.02929	chr17p11.2	GIT1	G protein-coupled receptor kinase interacting ArfGAP 1	Hs.514051
	1132	201667_at|2697	7.59528e-10	up	2.7407	chr6q22.31	GJA1	gap junction protein, alpha 1, 43kDa	Hs.74471
	1133	1553044_at|84694	3.92595e-23	down	2.24562	chr6q15-q16	GJA10	gap junction protein, alpha 10, 62kDa	Hs.334499
	1134	204904_at,40687_at|2701	7.92267e-14	down	2.01968	chr1p35.1	GJA4	gap junction protein, alpha 4, 37kDa	Hs.296310
	1135	216579_at|127534	1.7737e-12	down	2.71759	chr1p34.3	GJB4	gap junction protein, beta 4, 30.3kDa	Hs.351203
	1136	206156_at|2709	1.10952e-10	up	2.88417	chr1p35.1	GJB5	gap junction protein, beta 5, 31.1kDa	Hs.198249
	1137	231771_at|10804	0.00518901	up	2.64002	chr13q12	GJB6	gap junction protein, beta 6, 30kDa	Hs.511757
	1138	221407_at|57369	8.63634e-10	down	2.0484	chr15q14	GJD2	gap junction protein, delta 2, 36kDa	Hs.283816///Hs.578568
	1139	234116_at|219770	3.35012e-11	down	2.11967	chr10p11.21	GJD4	gap junction protein, delta 4, 40.1kDa	Hs.670506
	1140	229311_at,229312_s_at,234192_s_at|80318	3.20546e-12	down	2.86179	chr9q21.32	GKAP1	G kinase anchoring protein 1	Hs.522255
	1141	207966_s_at,212045_at,214730_s_at,225918_at|2734	7.29697e-08	up	2.31598	chr16q22.3	GLG1	golgi glycoprotein 1	Hs.109731///Hs.635032
	1142	204221_x_at,204222_s_at,214085_x_at,226136_at,226142_at|11010	3.21257e-09	up	2.96243	chr12q21.2	GLIPR1	GLI pathogenesis-related 1	Hs.205558///Hs.667222
	1143	225401_at,1558692_at,1558693_s_at|112770	1.17197e-19	up	2.86469	chr1q22	C1orf85	chromosome 1 open reading frame 85	Hs.202522///Hs.732777
	1144	209092_s_at|51031	2.99281e-19	up	2.41068	chr17p13.3	GLOD4	glyoxalase domain containing 4	Hs.279061///Hs.608092
	1145	207506_at,209080_x_at,214205_x_at,230095_at|10539	1.89257e-17	up	2.69898	chr10q26	GLRX3	glutaredoxin 3	Hs.42644///Hs.603031
	1146	210447_at,215794_x_at|2747	8.77785e-12	up	2.76861	chrXq24-q25	GLUD2	glutamate dehydrogenase 2	Hs.368538
	1147	206930_at,222083_at,231683_at|10249	1.58408e-18	down	2.06547	chr11q12.1	GLYAT	glycine-N-acyltransferase	Hs.145384
	1148	209727_at,212737_at,215890_at,215891_s_at,33646_g_at,35820_at,235678_at|2760	1.06174e-09	up	2.16907	chr5q33.1	GM2A	GM2 ganglioside activator	Hs.483873///Hs.632878
	1149	202543_s_at,202544_at|2764	2.4555e-07	up	2.41014	chr14q22.2	GMFB	glia maturation factor, beta	Hs.151413///Hs.603839///Hs.665452
	1150	208000_at|2765	7.64571e-21	down	2.47923	chr8q24.3	GML	glycosylphosphatidylinositol anchored molecule like	Hs.661218
	1151	1569616_at|647309	2.43654e-12	down	2.54185	chr3q28	GMNC	geminin coiled-coil domain containing	Hs.518490
	1152	218350_s_at|51053	4.61736e-08	up	3.00943	chr6p22.3	GMNN	geminin, DNA replication inhibitor	Hs.234896
	1153	204187_at|2766	4.77954e-06	down	3.92738	chr6p23	GMPR	guanosine monophosphate reductase	Hs.484741
	1154	214431_at,229333_at,236648_at|8833	1.6496e-14	up	2.24096	chr3q24	GMPS	guanine monphosphate synthase	Hs.546324///Hs.591314///Hs.627405///Hs.681195///Hs.735296
	1155	205349_at|2769	0.000261553	up	2.24341	chr19p13.3	GNA15	guanine nucleotide binding protein (G protein), alpha 15 (Gq class)	Hs.73797
	1156	209576_at,227692_at|2770	4.84753e-09	up	3.31447	chr7q21	GNAI1	guanine nucleotide binding protein (G protein), alpha inhibiting activity polypeptide 1	Hs.134587///Hs.604217
	1157	201179_s_at,201180_s_at,201181_at|2773	1.21865e-05	up	2.0304	chr1p13	GNAI3	guanine nucleotide binding protein (G protein), alpha inhibiting activity polypeptide 3	Hs.73799///Hs.741171
	1158	204762_s_at,204763_s_at,215912_at,231951_at|2775	1.54001e-08	down	2.13053	chr16q13	GNAO1	guanine nucleotide binding protein (G protein), alpha activating activity polypeptide O	Hs.644524///Hs.654647///Hs.719038
	1159	200744_s_at,200745_s_at,200746_s_at|2782	4.66452e-08	up	2.3962	chr1p36.33	GNB1	guanine nucleotide binding protein (G protein), beta polypeptide 1	Hs.430425///Hs.599542
	1160	200852_x_at|2783	8.01319e-06	up	3.96658	chr7q22	GNB2	guanine nucleotide binding protein (G protein), beta polypeptide 2	Hs.185172
	1161	205495_s_at,37145_at|10578	1.09713e-14	up	3.82813	chr2p11.2	GNLY	granulysin	Hs.105806
	1162	225853_at|64841	3.83155e-18	up	3.68285	chr14q22.1	GNPNAT1	glucosamine-phosphate N-acetyltransferase 1	Hs.478025///Hs.744102
	1163	218241_at|9950	5.40218e-16	up	2.5546	chr14q32.12	GOLGA5	golgin A5	Hs.104320///Hs.706649
	1164	213737_x_at|643699	1.59879e-11	down	2.01681	chr15q13.2	GOLGA8N	golgin A8 family, member N	Hs.537247///Hs.547454///Hs.672754///Hs.737527
	1165	217803_at|64083	1.06862e-12	up	2.05436	chr5p13.3	GOLPH3	golgi phosphoprotein 3 (coat-protein)	Hs.408909///Hs.598403
	1166	218193_s_at,222552_at|51026	9.23652e-14	up	3.1144	chr12p12.1	GOLT1B	golgi transport 1B	Hs.622050///Hs.62275///Hs.631171
	1167	223273_at|84520	4.86404e-27	up	4.34213	chr14q32.12	C14orf142	chromosome 14 open reading frame 142	Hs.20142
	1168	216545_at	3.3269e-13	down	2.0685		GOT2P1	glutamic-oxaloacetic transaminase 2 pseudogene 1///---
	1169	207389_at|2811	3.8733e-20	down	2.86007	chr17p13.2	GP1BA	glycoprotein Ib (platelet), alpha polypeptide	Hs.1472
	1170	206681_x_at,208473_s_at,214324_at,214325_at|2813	1.2641e-14	down	2.02831	chr16p12	GP2	glycoprotein 2 (zymogen granule membrane)	Hs.53985
	1171	220336_s_at|51206	1.10735e-14	down	2.2484	chr19q13.4	GP6	glycoprotein VI (platelet)	Hs.661752
	1172	204997_at,213706_at,1563034_at,1563035_x_at|2819	6.49671e-08	down	2.33345	chr12q13.12	GPD1	glycerol-3-phosphate dehydrogenase 1 (soluble)	Hs.524418
	1173	212510_at|23171	1.11813e-10	down	4.74463	chr3p22.3	GPD1L	glycerol-3-phosphate dehydrogenase 1-like	Hs.622121///Hs.82432
	1174	208308_s_at|2821	6.75552e-07	up	3.24913	chr19q13.1	GPI	glucose-6-phosphate isomerase	Hs.466471///Hs.740140
	1175	238062_at|338328	7.35217e-20	down	3.05067	chr8q24.3	GPIHBP1	glycosylphosphatidylinositol anchored high density lipoprotein binding protein 1	Hs.426410
	1176	201141_at,1554018_at|10457	9.8366e-15	up	3.28404	chr7p15	GPNMB	glycoprotein (transmembrane) nmb	Hs.190495///Hs.602515///Hs.605668///Hs.639968
	1177	1553544_at|83550	7.03175e-14	down	2.31373	chrXq26.3	GPR101	G protein-coupled receptor 101	Hs.350569
	1178	214558_at,1559603_at|2835	5.11495e-15	down	2.01405	chr13q12	GPR12	G protein-coupled receptor 12	Hs.123034
	1179	204137_at|7107	2.52489e-11	up	4.20406	chr1q42-q43	GPR137B	G protein-coupled receptor 137B	Hs.498160
	1180	223423_at|26996	0.000215425	up	2.27891	chr3q26.2-q27	GPR160	G protein-coupled receptor 160	Hs.231320///Hs.738963
	1181	224285_at|84636	4.80064e-07	down	2.14539	chrXq21.1	GPR174	G protein-coupled receptor 174	Hs.326713
	1182	221294_at|2844	1.55734e-12	down	2.05229	chr9q33	GPR21	G protein-coupled receptor 21	Hs.722039
	1183	214613_at|2827	4.09697e-12	down	2.03937	chr1p36.1-p35	GPR3	G protein-coupled receptor 3	Hs.66542
	1184	221313_at|9293	2.03721e-14	down	2.80813	chr1q24	GPR52	G protein-coupled receptor 52	Hs.673850
	1185	220481_at|10936	3.96951e-18	down	2.30251	chr2p16	GPR75	G protein-coupled receptor 75	Hs.40763///Hs.744806
	1186	219936_s_at|53836	8.96303e-07	up	3.77854	chr3q24	GPR87	G protein-coupled receptor 87	Hs.591292///Hs.666745
	1187	204793_at|9737	7.35863e-10	down	2.30935	chrXq22.1	GPRASP1	G protein-coupled receptor associated sorting protein 1	Hs.729265
	1188	203631_s_at,203632_s_at,225511_at,228313_at|51704	7.57968e-12	down	2.65457	chr16p12	GPRC5B	G protein-coupled receptor, class C, group 5, member B	Hs.148685///Hs.613036///Hs.656664///Hs.737868
	1189	1552775_at|222545	9.94828e-13	down	2.18137	chr6q22.1	GPRC6A	G protein-coupled receptor, class C, group 6, member A	Hs.266745
	1190	217782_s_at|2873	3.59618e-05	up	2.00373	chr17q25.3	GPS1	G protein pathway suppressor 1	Hs.268530
	1191	224839_s_at|84706	6.18884e-06	down	2.26043	chr16q12.1	GPT2	glutamic pyruvate transaminase (alanine aminotransferase) 2	Hs.460693
	1192	202831_at,239595_at|2877	0.00213148	up	2.01306	chr14q24.1	GPX2	glutathione peroxidase 2 (gastrointestinal)	Hs.2704
	1193	213170_at|2882	1.61361e-07	up	2.92699	chr1p32	GPX7	glutathione peroxidase 7	Hs.43728
	1194	227628_at,228141_at|493869	5.58899e-05	up	2.19735	chr5q11.2	GPX8	glutathione peroxidase 8 (putative)	Hs.289044///Hs.718761///Hs.732562
	1195	206204_at|2888	8.57038e-06	down	4.37841	chr2q22-q24	GRB14	growth factor receptor-bound protein 14	Hs.411881
	1196	218468_s_at,218469_at|26585	3.53937e-16	up	10.2157	chr15q13.3	GREM1	gremlin 1, DAN family BMP antagonist	Hs.40098///Hs.607314///Hs.713838
	1197	220794_at,235504_at,240509_s_at|64388	1.23023e-06	down	3.07582	chr1q43	GREM2	gremlin 2, DAN family BMP antagonist	Hs.595047///Hs.596796///Hs.98206
	1198	219388_at|79977	3.73363e-07	up	2.15492	chr8q22.3	GRHL2	grainyhead-like 2 (Drosophila)	Hs.661088
	1199	205358_at,236538_at,241172_at|2891	1.09183e-06	down	2.14844	chr4q32.1	GRIA2	glutamate receptor, ionotropic, AMPA 2	Hs.32763///Hs.607814
	1200	214966_at,217509_x_at,1553168_at|2901	2.66877e-18	down	2.33156	chr19q13.2	GRIK5	glutamate receptor, ionotropic, kainate 5	Hs.367799
	1201	206534_at,231384_at,242286_at|2903	2.43609e-16	down	2.2424	chr16p13.2	GRIN2A	glutamate receptor, ionotropic, N-methyl D-aspartate 2A	Hs.411472///Hs.596967
	1202	216481_at|80852	5.2143e-10	down	2.86987	chr3p24-p23	GRIP2	glutamate receptor interacting protein 2	Hs.517819
	1203	207929_at|2925	1.04737e-11	down	2.09621	chrXp22.2	GRPR	gastrin-releasing peptide receptor	Hs.567282
	1204	1569296_a_at	4.59123e-10	down	2.02514		GS1-124K5.11		Hs.638878///Hs.674739///Hs.722161///Hs.741442
	1205	242226_at|100288079	1.17033e-08	down	2.1412	chr1q25.3	GS1-279B7.1	microtubule-associated protein 1 light chain 3 beta pseudogene	Hs.131220
	1206	213142_x_at,222150_s_at|54103	2.66501e-06	up	2.28177	chr7q11.23	GSAP	gamma-secretase activating protein	Hs.186649
	1207	203695_s_at|1687	3.26179e-08	up	3.11649	chr7p15	DFNA5	deafness, autosomal dominant 5	Hs.520708///Hs.598842///Hs.599805
	1208	221072_at|57000	1.88312e-16	down	2.42842	chr9q33.2	GSN-AS1	GSN antisense RNA 1	Hs.522373///Hs.664056
	1209	205752_s_at|2949	6.02037e-19	down	3.29609	chr1p13.3	GSTM5	glutathione S-transferase mu 5	Hs.75652
	1210	200824_at|2950	1.01354e-05	up	3.10028	chr11q13	GSTP1	glutathione S-transferase pi 1	Hs.523836
	1211	203577_at|2968	5.54987e-14	up	2.43266	chr6p21.3	GTF2H4	general transcription factor IIH, polypeptide 4, 52kDa	Hs.485070///Hs.597526
	1212	1558504_at|101926918	2.07246e-08	down	2.76943		LOC101926918	uncharacterized LOC101926918	Hs.684683
	1213	1556661_at|150384	2.96634e-10	down	2.02482	chr22q13.31	GTSE1-AS1	GTSE1 antisense RNA 1 (head to head)	Hs.348663
	1214	207003_at|2980	7.19687e-11	down	2.22521	chr1p35-p34	GUCA2A	guanylate cyclase activator 2A (guanylin)	Hs.778
	1215	204235_s_at,204237_at,215913_s_at,215915_at,223837_at|51454	1.53173e-07	down	2.38665	chr2q32.3-q33	GULP1	GULP, engulfment adaptor PTB domain containing 1	Hs.470887///Hs.595546///Hs.712910
	1216	202947_s_at|2995	0.000141595	down	2.0465	chr2q14-q21	GYPC	glycophorin C (Gerbich blood group)	Hs.59138///Hs.706982
	1217	214621_at|2998	4.76708e-05	down	2.4496	chr12p12.2	GYS2	glycogen synthase 2 (liver)	Hs.82614
	1218	205488_at|3001	5.06928e-05	up	2.63548	chr5q11-q12	GZMA	granzyme A (granzyme 1, cytotoxic T-lymphocyte-associated serine esterase 3)	Hs.90708
	1219	210164_at|3002	2.25115e-08	up	3.5177	chr14q11.2	GZMB	granzyme B (granzyme 2, cytotoxic T-lymphocyte-associated serine esterase 1)	Hs.1051
	1220	204805_s_at|8971	6.46877e-08	up	3.3778	chr3q21.3	H1FX	H1 histone family, member X	Hs.698521///Hs.75307
	1221	208579_x_at|54145	9.7916e-21	up	7.45091	chr21q22.3	H2BFS	H2B histone family, member S (pseudogene)	Hs.437275///Hs.689116
	1222	215778_x_at,216875_x_at,216878_x_at|55547	2.83197e-12	down	2.07609		HAB1	B1 for mucin	Hs.701992
	1223	212640_at,227741_at|201562	1.09629e-23	up	3.33489	chr3q21.1	PTPLB	protein tyrosine phosphatase-like (proline instead of catalytic arginine), member b	Hs.477367///Hs.705480
	1224	217777_s_at,222404_x_at,222405_at,234000_s_at|51495	4.60835e-13	up	2.27604	chr15q22.2	PTPLAD1	protein tyrosine phosphatase-like A domain containing 1	Hs.512973///Hs.710476///Hs.713694///Hs.714081
	1225	219791_s_at,236141_at|79804	9.48055e-09	down	2.10848	chr4q34.1	HAND2-AS1	HAND2 antisense RNA 1 (head to head)	Hs.508117///Hs.61435
	1226	203138_at|8520	6.98417e-21	up	4.3348	chr2q31.2-q33.1	HAT1	histone acetyltransferase 1	Hs.632532///Hs.661925///Hs.692684
	1227	225297_at|115106	5.92797e-10	up	2.44716	chr18q21.1	HAUS1	HAUS augmin-like complex, subunit 1	Hs.436617
	1228	218602_s_at,222685_at,233655_s_at|54801	6.21007e-09	up	2.48503	chr9p22.1	HAUS6	HAUS augmin-like complex, subunit 6	Hs.533468///Hs.547758///Hs.594314///Hs.682466///Hs.713815
	1229	205220_at|8843	4.19176e-05	up	2.387	chr12q24.31	HCAR3	hydroxycarboxylic acid receptor 3	Hs.458425
	1230	1560767_at|285834	4.30007e-10	down	2.3159	chr6p21.33	HCG22	HLA complex group 22	Hs.207528
	1231	214186_s_at|352961	1.79121e-10	down	2.04165	chr6p21.3	HCG26	HLA complex group 26 (non-protein coding)	Hs.132807
	1232	1559050_at|253018	4.15372e-15	down	2.54305	chr6p21.33	HCG27	HLA complex group 27 (non-protein coding)	Hs.659818
	1233	206685_at|54435	1.74644e-06	up	2.18649	chr6p21.3	HCG4	HLA complex group 4 (non-protein coding)	Hs.660431
	1234	208018_s_at|3055	1.25765e-11	up	3.30826	chr20q11-q12	HCK	HCK proto-oncogene, Src family tyrosine kinase	Hs.655210
	1235	202957_at|3059	0.000278785	up	2.35877	chr3q13	HCLS1	hematopoietic cell-specific Lyn substrate 1	Hs.14601///Hs.722506
	1236	206082_at|10866	8.29229e-08	up	2.69387	chr6p21.3	HCP5	HLA complex P5 (non-protein coding)	Hs.691948
	1237	1560213_at|352990	1.30615e-21	down	2.03847	chr6p21.3	HCP5B	HLA complex P5B (non-protein coding)
	1238	201209_at|3065	9.71606e-14	up	2.09647	chr1p34	HDAC1	histone deacetylase 1	Hs.602523///Hs.88556
	1239	209524_at,209525_at,209526_s_at,216693_x_at,221976_s_at,228266_s_at,1558102_at,1558103_a_at|50810	1.30235e-08	up	2.03186	chr15q25.2	HDGFRP3	hepatoma-derived growth factor, related protein 3	Hs.513954///Hs.683018///Hs.713085///Hs.660989
	1240	225841_at|113802	8.19925e-07	up	2.13106	chr1p13.3	HENMT1	HEN1 methyltransferase homolog 1 (Arabidopsis)	Hs.7962
	1241	219863_at|51191	5.7151e-13	up	3.31471	chr4q22.1	HERC5	HECT and RLD domain containing E3 ubiquitin protein ligase 5	Hs.26663
	1242	219352_at,1563659_at|55008	2.12078e-09	up	4.12098	chr4q22.1	HERC6	HECT and RLD domain containing E3 ubiquitin protein ligase family member 6	Hs.529317
	1243	227347_x_at|57801	8.65366e-08	up	2.28159	chr1p36.33	HES4	hes family bHLH transcription factor 4	Hs.154029
	1244	201944_at|3074	9.65471e-11	up	2.46782	chr5q13	HEXB	hexosaminidase B (beta polypeptide)	Hs.69293
	1245	223572_at|57467	9.19667e-06	down	7.65727	chr3p22.1	HHATL	hedgehog acyltransferase-like	Hs.476041///Hs.727842
	1246	200989_at|3091	4.29805e-15	up	3.33321	chr14q23.2	HIF1A	hypoxia inducible factor 1, alpha subunit (basic helix-loop-helix transcription factor)	Hs.597216///Hs.630364
	1247	219319_at,222123_s_at,222124_at,232669_at,233517_s_at,1555318_at,1556069_s_at|64344	3.85717e-16	down	2.29657	chr19q13.32	HIF3A	hypoxia inducible factor 3, alpha subunit	Hs.420830///Hs.646235
	1248	1570080_at,1570082_x_at|101928846	2.36849e-15	down	2.19472		HIPK1-AS1	HIPK1 antisense RNA 1	Hs.232534
	1249	217427_s_at,1569560_at|7290	8.81077e-20	up	2.65726	chr22q11.21	HIRA	histone cell cycle regulator	Hs.474206
	1250	209398_at|3006	1.01637e-05	up	2.14828	chr6p21.3	HIST1H1C	histone cluster 1, H1c	Hs.7644
	1251	215071_s_at|8334	1.12907e-07	up	2.78013	chr6p22.1	HIST1H2AC	histone cluster 1, H2ac	Hs.622290///Hs.725428
	1252	214469_at|3012	9.0569e-11	up	2.59269	chr6p22.1	HIST1H2AE	histone cluster 1, H2ae	Hs.121017
	1253	209911_x_at,222067_x_at|3017	3.64105e-14	up	3.29312	chr6p21.3	HIST1H2BD	histone cluster 1, H2bd	Hs.591797
	1254	208546_x_at|8345	2.63728e-16	up	5.88018	chr6p21.3	HIST1H2BH	histone cluster 1, H2bh	Hs.247815
	1255	209806_at|85236	1.3569e-13	up	3.88534	chr6p21.33	HIST1H2BK	histone cluster 1, H2bk	Hs.437275
	1256	228621_at|148738	8.98716e-09	down	9.50643	chr1q21.1	HFE2	hemochromatosis type 2 (juvenile)	Hs.632436
	1257	208894_at,210982_s_at|3122	1.01723e-07	up	6.91764	chr6p21.3	HLA-DRA	major histocompatibility complex, class II, DR alpha	Hs.520048
	1258	217436_x_at|3137	3.57844e-06	up	2.42453	chr6p21.31	HLA-J	major histocompatibility complex, class I, J (pseudogene)	Hs.720762
	1259	204753_s_at,204754_at,204755_x_at|3131	3.39208e-12	down	4.76727	chr17q22	HLF	hepatic leukemia factor	Hs.196952///Hs.611966///Hs.735805
	1260	202983_at|6596	1.94353e-08	up	2.27017	chr3q25.1-q26.1	HLTF	helicase-like transcription factor	Hs.3068///Hs.594973///Hs.708498
	1261	209113_s_at,210719_s_at,213966_at|10362	4.99203e-10	up	2.42872	chr19p13.3	HMG20B	high mobility group 20B	Hs.406534
	1262	237287_at	7.83182e-19	down	2.18923		HMGA1P4	high mobility group AT-hook 1 pseudogene 4///---	Hs.729710
	1263	208025_s_at,1558682_at,1558683_a_at,1559891_at,1561633_at,1567223_at,1567224_at,1568286_at,1568287_at|8091	6.92957e-11	up	2.78358	chr12q15	HMGA2	high mobility group AT-hook 2	Hs.505924
	1264	216508_x_at	0.00523078	up	2.15628		HMGB1P4	high mobility group box 1 pseudogene 4///---
	1265	203744_at,225601_at|3149	1.18104e-23	up	2.9133	chrXq28	HMGB3	high mobility group box 3	Hs.19114///Hs.591080///Hs.595140
	1266	205822_s_at,221750_at|3157	2.04476e-08	up	2.16232	chr5p14-p13	HMGCS1	3-hydroxy-3-methylglutaryl-CoA synthase 1 (soluble)	Hs.397729///Hs.602526
	1267	204607_at,240110_at|3158	1.81617e-07	down	2.66162	chr1p13-p12	HMGCS2	3-hydroxy-3-methylglutaryl-CoA synthase 2 (mitochondrial)	Hs.592695///Hs.59889
	1268	208347_at	5.0643e-17	down	2.04499		HMGN2P9	---///high mobility group nucleosomal binding domain 2 pseudogene 9
	1269	212596_s_at,212597_s_at|10042	9.8156e-19	up	2.0445	chr22q13.1	HMGXB4	HMG box domain containing 4	Hs.197086///Hs.588815///Hs.611948
	1270	207165_at,209709_s_at|3161	4.95478e-07	up	2.86385	chr5q34	HMMR	hyaluronan-mediated motility receptor (RHAMM)	Hs.740467
	1271	203665_at|3162	6.79339e-10	up	2.2467	chr22q13.1	HMOX1	heme oxygenase (decycling) 1	Hs.517581
	1272	218120_s_at,218121_at|3163	4.04209e-12	up	2.20152	chr16p13.3	HMOX2	heme oxygenase (decycling) 2	Hs.284279
	1273	207353_s_at|3166	1.73143e-13	down	2.10839	chr4p16.1	HMX1	H6 family homeobox 1	Hs.104134
	1274	205313_at,208135_at|6928	1.21975e-24	down	2.82052	chr17q12	HNF1B	HNF1 homeobox B	Hs.191144
	1275	201277_s_at|3182	2.12812e-15	up	2.10265	chr5q35.3	HNRNPAB	heterogeneous nuclear ribonucleoprotein A/B	Hs.591731
	1276	200097_s_at,200775_s_at|3190	1.29952e-05	up	2.42491	chr9q21.32-q21.33	HNRNPK	heterogeneous nuclear ribonucleoprotein K	Hs.522257///Hs.729980
	1277	202072_at,35201_at|3191	1.60359e-08	up	2.42611	chr19q13.2	HNRNPL	heterogeneous nuclear ribonucleoprotein L	Hs.644906
	1278	239093_at|112817	2.91354e-11	down	2.26109	chr10q24.2	HOGA1	4-hydroxy-2-oxoglutarate aldolase 1	Hs.180346
	1279	204647_at,215489_x_at,222222_s_at|9454	1.93591e-13	up	2.06774	chr19p13.11	HOMER3	homer homolog 3 (Drosophila)	Hs.720208
	1280	223861_at|84072	0.00133121	up	2.10732	chr1q21.3	HORMAD1	HORMA domain containing 1	Hs.298312
	1281	224348_s_at|103344718	5.16085e-05	down	2.85535		HOTS	H19 Opposite Tumor Suppressor
	1282	214639_s_at|3198	1.11326e-11	up	2.76532	chr7p15.3	HOXA1	homeobox A1	Hs.613693///Hs.67397
	1283	204778_x_at,204779_s_at,216973_s_at|3217	2.77388e-15	up	2.87016	chr17q21.3	HOXB7	homeobox B7	Hs.436181///Hs.600415
	1284	237189_at,244512_at|100874362	1.3097e-11	down	2.12136		HOXB-AS1	HOXB cluster antisense RNA 1	Hs.171806
	1285	206858_s_at|3223	1.94989e-19	up	4.22843	chr12q13.3	HOXC6	homeobox C6	Hs.549040///Hs.735752
	1286	207373_at,229400_at,238847_at|3236	1.13228e-15	up	3.43438	chr2q31.1	HOXD10	homeobox D10	Hs.123070
	1287	214604_at|3237	3.06258e-11	up	2.62264	chr2q31.1	HOXD11	homeobox D11	Hs.421136///Hs.614530
	1288	202854_at,1565446_at|3251	1.15434e-10	up	2.87552	chrXq26.1	HPRT1	hypoxanthine phosphoribosyltransferase 1	Hs.412707///Hs.733165
	1289	204544_at|11234	1.7162e-10	up	2.16332	chr11p14	HPS5	Hermansky-Pudlak syndrome 5	Hs.437599
	1290	220927_s_at|60495	2.4783e-11	down	2.11267	chr10q23-q24	HPSE2	heparanase 2 (inactive)	Hs.500750
	1291	212983_at|3265	1.63624e-09	up	2.69209	chr11p15.5	HRAS	Harvey rat sarcoma viral oncogene homolog	Hs.37003
	1292	207066_at|3270	7.67188e-07	down	5.45265	chr19q13.3	HRC	histidine rich calcium binding protein	Hs.436885
	1293	206226_at,31835_at|3273	1.57037e-15	down	2.49714	chr3q27	HRG	histidine-rich glycoprotein	Hs.1498
	1294	203283_s_at,203284_s_at,203285_s_at,230465_at|9653	2.52536e-06	up	2.07743	chr1p22.3	HS2ST1	heparan sulfate 2-O-sulfotransferase 1	Hs.48823///Hs.598948///Hs.604582///Hs.743280
	1295	219697_at|9956	9.4343e-14	down	2.062	chr16p12	HS3ST2	heparan sulfate (glucosamine) 3-O-sulfotransferase 2	Hs.115830///Hs.727158///Hs.733610
	1296	228206_at|9951	2.85171e-14	down	2.96297	chr16p11.2	HS3ST4	heparan sulfate (glucosamine) 3-O-sulfotransferase 4	Hs.655275
	1297	205700_at,37512_at|8630	3.37509e-14	up	2.85669	chr12q13	HSD17B6	hydroxysteroid (17-beta) dehydrogenase 6	Hs.524513///Hs.736027
	1298	224058_s_at|158160	1.49612e-07	down	2.02446	chr10p11.1	HSD17B7P2	hydroxysteroid (17-beta) dehydrogenase 7 pseudogene 2
	1299	200064_at,214359_s_at,1557910_at|3326	7.3202e-05	up	3.62847	chr6p12	HSP90AB1	heat shock protein 90kDa alpha (cytosolic), class B member 1	Hs.509736///Hs.608245
	1300	229172_at,234610_at|116835	4.93328e-15	down	2.38496	chr20p13	HSPA12B	heat shock 70kD protein 12B	Hs.516854
	1301	202557_at,202558_s_at|6782	5.08755e-11	up	4.03097	chr21q11	HSPA13	heat shock protein 70kDa family, member 13	Hs.352341///Hs.603013
	1302	205543_at,1556194_a_at|22824	0.00279553	up	2.02459	chr4q28	HSPA4L	heat shock 70kDa protein 4-like	Hs.135554///Hs.595919///Hs.737311///Hs.744480///Hs.558200
	1303	211936_at,230031_at|3309	1.35689e-11	up	2.91143	chr9q33.3	HSPA5	heat shock 70kDa protein 5 (glucose-regulated protein, 78kDa)	Hs.619186///Hs.743241
	1304	201841_s_at|3315	5.41577e-05	up	2.99465	chr7q11.23	HSPB1	heat shock 27kDa protein 1	Hs.520973///Hs.726398
	1305	206375_s_at|8988	0.00184059	down	2.81977	chr5q11.2	HSPB3	heat shock 27kDa protein 3	Hs.41707///Hs.732700
	1306	214767_s_at,226304_at|126393	1.88081e-10	down	15.6731	chr19q13.12	HSPB6	heat shock protein, alpha-crystallin-related, B6	Hs.534538///Hs.706708///Hs.744178
	1307	218934_s_at,235682_s_at|27129	1.10993e-05	down	6.49453	chr1p36.23-p34.3	HSPB7	heat shock 27kDa protein family, member 7 (cardiovascular)	Hs.502612///Hs.619208///Hs.739310
	1308	221667_s_at,233057_at|26353	4.33917e-06	down	2.47665	chr12q24.23	HSPB8	heat shock 22kDa protein 8	Hs.400095
	1309	200806_s_at,200807_s_at,241716_at,243372_at,243845_at|3329	1.52988e-14	up	2.22504	chr2q33.1	HSPD1	heat shock 60kDa protein 1 (chaperonin)	Hs.581438///Hs.595053///Hs.655390///Hs.727543
	1310	206976_s_at,208744_x_at,235573_at|10808	3.17951e-20	up	3.15185	chr13q12.3	HSPH1	heat shock 105kDa/110kDa protein 1	Hs.743267
	1311	207180_s_at,209448_at,210253_at,229102_at|10553	1.68344e-07	up	2.04139	chr11p15.1	HTATIP2	HIV-1 Tat interactive protein 2, 30kDa	Hs.90753
	1312	207404_s_at|3354	6.00814e-11	down	2.38275	chr6q14-q15	HTR1E	5-hydroxytryptamine (serotonin) receptor 1E, G protein-coupled	Hs.1611
	1313	1553041_at|170572	6.57048e-22	down	2.16501	chr3q27.1	HTR3C	5-hydroxytryptamine (serotonin) receptor 3C, ionotropic	Hs.632579
	1314	215513_at|57061	2.16317e-15	down	3.26473	chr6q24.2	HYMAI	hydatidiform mole associated and imprinted (non-protein coding)	Hs.657760
	1315	200825_s_at|10525	9.15359e-05	up	2.73414	chr11q23.1-q23.3	HYOU1	hypoxia up-regulated 1	Hs.277704
	1316	202637_s_at,202638_s_at,215485_s_at|3383	5.76124e-08	up	2.2712	chr19p13.3-p13.2	ICAM1	intercellular adhesion molecule 1	Hs.643447
	1317	208937_s_at|3397	1.6124e-05	up	7.41919	chr20q11	ID1	inhibitor of DNA binding 1, dominant negative helix-loop-helix protein	Hs.504609///Hs.614216
	1318	209291_at,209292_at,209293_x_at,226933_s_at,229386_at|3400	1.52157e-05	down	2.05409	chr6p22.3	ID4	inhibitor of DNA binding 4, dominant negative helix-loop-helix protein	Hs.519601///Hs.618042///Hs.636289///Hs.663469
	1319	220703_at|55853	2.34218e-06	down	2.52653	chr10p15.3	IDI2-AS1	IDI2 antisense RNA 1	Hs.728538
	1320	227865_at,239086_at|414328	3.76338e-14	down	2.0562	chr9q21.32	IDNK	idnK, gluconokinase homolog (E. coli)	Hs.530261
	1321	210029_at|3620	1.94562e-13	up	5.76294	chr8p12-p11	IDO1	indoleamine 2,3-dioxygenase 1	Hs.738619///Hs.840
	1322	209721_s_at,36030_at|25900	5.60936e-11	down	2.2043	chr12p13.3	IFFO1	intermediate filament family orphan 1	Hs.15243///Hs.628927
	1323	206332_s_at,208965_s_at,208966_x_at|3428	2.48721e-14	up	3.34107	chr1q22	IFI16	interferon, gamma-inducible protein 16	Hs.380250///Hs.629190
	1324	202411_at|3429	1.1049e-15	up	6.93253	chr14q32	IFI27	interferon, alpha-inducible protein 27	Hs.532634
	1325	209417_s_at|3430	9.07819e-26	up	5.73332	chr17q21	IFI35	interferon-induced protein 35	Hs.604861///Hs.632258
	1326	214059_at,214453_s_at|10561	8.96014e-16	up	5.16304	chr1p31.1	IFI44	interferon-induced protein 44	Hs.82316///Hs.605995
	1327	204439_at|10964	1.63553e-14	up	6.58816	chr1p31.1	IFI44L	interferon-induced protein 44-like	Hs.389724///Hs.671157///Hs.744918
	1328	204415_at|2537	3.1636e-27	up	22.4834	chr1p35	IFI6	interferon, alpha-inducible protein 6	Hs.523847
	1329	216020_at,219209_at,1555464_at|64135	2.60154e-09	up	3.42526	chr2q24	IFIH1	interferon induced with helicase C domain 1	Hs.163173
	1330	203153_at|3434	1.08743e-17	up	8.98169	chr10q23.31	IFIT1	interferon-induced protein with tetratricopeptide repeats 1	Hs.20315
	1331	217502_at,226757_at|3433	1.17558e-12	up	3.69482	chr10q23.31	IFIT2	interferon-induced protein with tetratricopeptide repeats 2	Hs.437609
	1332	204747_at,229450_at|3437	5.21895e-15	up	5.96935	chr10q24	IFIT3	interferon-induced protein with tetratricopeptide repeats 3	Hs.744072
	1333	203595_s_at,203596_s_at|24138	5.4966e-15	up	2.79825	chr10q23.31	IFIT5	interferon-induced protein with tetratricopeptide repeats 5	Hs.252839///Hs.633385
	1334	212203_x_at|10410	1.02542e-08	up	4.31749	chr11p15.5	IFITM3	interferon induced transmembrane protein 3	Hs.374650
	1335	211405_x_at|3451	3.95019e-12	down	2.14772	chr9p22	IFNA17	interferon, alpha 17	Hs.282276
	1336	211145_x_at|3452	7.11327e-15	down	3.08648	chr9p22	IFNA21	interferon, alpha 21	Hs.113211
	1337	207964_x_at|3441	2.99644e-17	down	2.43528	chr9p22	IFNA4	interferon, alpha 4	Hs.1510
	1338	208259_x_at|3444	3.51964e-16	down	2.06485	chr9p22	IFNA7	interferon, alpha 7	Hs.282274
	1339	202727_s_at,211676_s_at,242903_at|3459	9.94781e-12	up	2.32568	chr6q23.3	IFNGR1	interferon gamma receptor 1	Hs.520414
	1340	227870_at|57722	4.6157e-06	down	3.13096	chr15q22.31	IGDCC4	immunoglobulin superfamily, DCC subclass, member 4	Hs.458607///Hs.744103
	1341	209540_at,209541_at,209542_x_at,211577_s_at,241072_s_at|3479	7.26646e-08	down	2.19152	chr12q23.2	IGF1	insulin-like growth factor 1 (somatomedin C)	Hs.160562///Hs.604258///Hs.624759///Hs.708628
	1342	218847_at,223963_s_at|10644	5.73372e-15	up	3.02852	chr3q27.2	IGF2BP2	insulin-like growth factor 2 mRNA binding protein 2	Hs.35354
	1343	203819_s_at,203820_s_at,216493_s_at,1569033_at|10643	2.41582e-14	up	5.02606	chr7p11	IGF2BP3	insulin-like growth factor 2 mRNA binding protein 3	Hs.700696
	1344	202718_at|3485	2.67319e-07	up	6.29542	chr2q33-q34	IGFBP2	insulin-like growth factor binding protein 2, 36kDa	Hs.438102
	1345	210095_s_at,212143_s_at|3486	4.60701e-07	up	2.76925	chr7p13-p12	IGFBP3	insulin-like growth factor binding protein 3	Hs.450230
	1346	203424_s_at,203425_s_at,203426_s_at,211958_at,211959_at,1555997_s_at|3488	7.56394e-07	down	3.03395	chr2q33-q36	IGFBP5	insulin-like growth factor binding protein 5	Hs.599281///Hs.607212///Hs.613148
	1347	203851_at|3489	7.97948e-08	up	4.1075	chr12q13	IGFBP6	insulin-like growth factor binding protein 6	Hs.274313
	1348	211645_x_at	0.00171095	up	4.23336		IGKV1-17	immunoglobulin kappa variable 1-17///---	Hs.649818
	1349	217378_x_at	0.00287257	up	3.18701		IGKV1OR2-108	immunoglobulin kappa variable 1/OR2-108 (non-functional)///---
	1350	217235_x_at|100423062	0.0104525	up	2.05696	chr22q11.22	IGLL5	immunoglobulin lambda-like polypeptide 5	Hs.449585///Hs.535669///Hs.625768///Hs.640434///Hs.728758
	1351	207695_s_at,223807_at|3547	7.62455e-17	down	2.18326	chrXq25	IGSF1	immunoglobulin superfamily, member 1	Hs.22111///Hs.675945
	1352	230670_at,1556579_s_at|285313	2.16733e-08	down	2.37926	chr3q25.1	IGSF10	immunoglobulin superfamily, member 10	Hs.58561///Hs.622265
	1353	215166_at,215255_at|22997	3.40586e-18	down	2.17909	chr11q25	IGSF9B	immunoglobulin superfamily, member 9B	Hs.204121
	1354	227295_at,235202_x_at,236249_at|121457	8.20654e-13	up	2.67913	chr12q23.1	IKBIP	IKBKB interacting protein	Hs.252543///Hs.600422///Hs.619381
	1355	204773_at,1552646_at|3590	1.34369e-16	down	2.46874	chr9p13	IL11RA	interleukin 11 receptor, alpha	Hs.591088
	1356	206999_at|3595	8.84502e-10	up	3.02994	chr1p31.3-p31.2	IL12RB2	interleukin 12 receptor, beta 2	Hs.479347
	1357	206172_at|3598	7.90017e-09	up	3.30652	chrXq23	IL13RA2	interleukin 13 receptor, alpha 2	Hs.336046
	1358	227401_at|53342	4.41773e-11	down	8.22106	chr13q11	IL17D	interleukin 17D	Hs.130652///Hs.655142
	1359	208200_at,210118_s_at|3552	2.96223e-09	up	2.41243	chr2q14	IL1A	interleukin 1, alpha	Hs.1722
	1360	205067_at,39402_at|3553	1.44802e-15	up	3.8131	chr2q14	IL1B	interleukin 1, beta	Hs.126256///Hs.700961
	1361	205227_at,210233_at|3556	1.34623e-20	up	2.99375	chr3q28	IL1RAP	interleukin 1 receptor accessory protein	Hs.478673///Hs.624644
	1362	221112_at|26280	5.51497e-16	down	2.66391	chrXq22	IL1RAPL2	interleukin 1 receptor accessory protein-like 2	Hs.675519
	1363	228575_at|53833	0.00192503	up	2.25748	chr3q22.3	IL20RB	interleukin 20 receptor beta	Hs.61232
	1364	206569_at|11009	7.12684e-11	up	4.07862	chr1q32	IL24	interleukin 24	Hs.58831
	1365	221404_at|27179	4.33171e-05	down	2.42677	chr2q12-q14.1	IL36A	interleukin 36, alpha	Hs.278910
	1366	220322_at|56300	3.2421e-08	up	5.40191	chr2q12-q21	IL36G	interleukin 36, gamma	Hs.211238
	1367	222223_s_at|26525	0.0037592	up	2.1922	chr2q14	IL36RN	interleukin 36 receptor antagonist	Hs.516301///Hs.688509
	1368	221470_s_at,224555_x_at|27178	1.71461e-12	down	2.06214	chr2q12-q14.1	IL37	interleukin 37	Hs.166371
	1369	205798_at,226218_at|3575	1.92656e-06	up	2.5854	chr5p13	IL7R	interleukin 7 receptor	Hs.591742///Hs.619102
	1370	200052_s_at|3608	1.20829e-15	up	5.71083	chr1q21.3	ILF2	interleukin enhancer binding factor 2	Hs.688332///Hs.75117
	1371	221688_s_at|55272	3.6067e-07	up	2.70796	chr15q24	IMP3	IMP3, U3 small nucleolar ribonucleoprotein	Hs.513043
	1372	212411_at|92856	2.44354e-12	up	2.1139	chr2q21.1	IMP4	IMP4, U3 small nucleolar ribonucleoprotein	Hs.618071///Hs.91579
	1373	218637_at,222698_s_at|55364	3.07766e-12	up	2.60225	chr18q11.2-q12.1	IMPACT	impact RWD domain protein	Hs.515317///Hs.609615///Hs.731692
	1374	218516_s_at,222654_at,222655_s_at,224743_at,224744_at,227774_s_at|54928	7.12213e-24	up	2.4296	chr8q12.1	IMPAD1	inositol monophosphatase domain containing 1	Hs.438689///Hs.602528///Hs.703549///Hs.704203///Hs.745237
	1375	219010_at|55765	4.5584e-07	up	2.24436	chr1q32.1	C1orf106	chromosome 1 open reading frame 106	Hs.518997///Hs.618904///Hs.664043///Hs.740135
	1376	204926_at,210511_s_at,227140_at|3624	2.22427e-22	up	10.4798	chr7p15-p13	INHBA	inhibin, beta A	Hs.583348///Hs.28792///Hs.604940///Hs.689272///Hs.706943///Hs.737347
	1377	236036_at|100506343	6.40798e-19	down	2.05378		FAM212B-AS1	FAM212B antisense RNA 1	Hs.485810
	1378	209566_at|51141	2.77178e-16	up	2.54113	chr2q14.2	INSIG2	insulin induced gene 2	Hs.603991///Hs.7089
	1379	221652_s_at|55726	3.13497e-09	up	2.35336	chr12p11.23	ASUN	asunder spermatogenesis regulator	Hs.505077///Hs.596685
	1380	231179_at|117283	3.77404e-06	down	3.34699	chr6p21.31	IP6K3	inositol hexakisphosphate kinase 3	Hs.17253
	1381	233567_at|100873949	1.11848e-15	down	2.57191	chr1q32.1	IPO9-AS1	IPO9 antisense RNA 1	Hs.604842
	1382	221185_s_at,1553757_at|84223	9.15809e-10	up	2.4056	chr3q29	IQCG	IQ motif containing G	Hs.591675///Hs.739329
	1383	238485_at|100506686	2.51444e-18	down	3.04169	chr15q23	IQCH-AS1	IQCH antisense RNA 1	Hs.656245///Hs.681746
	1384	244152_at|100874433	1.4081e-14	down	2.09716	chr3q25.33	IQCJ-SCHIP1-AS1	IQCJ-SCHIP1 readthrough antisense RNA 1
	1385	202531_at,238725_at|3659	4.42386e-06	up	2.23889	chr5q31.1	IRF1	interferon regulatory factor 1	Hs.436061///Hs.665110///Hs.672951
	1386	203275_at|3660	4.27408e-10	up	2.235	chr4q34.1-q35.1	IRF2	interferon regulatory factor 2	Hs.627315///Hs.654566
	1387	202597_at,1552477_a_at,1552478_a_at|3664	5.65999e-14	up	2.57195	chr1q32.3-q41	IRF6	interferon regulatory factor 6	Hs.591415///Hs.609106///Hs.735356
	1388	208436_s_at|3665	1.07198e-10	up	2.58137	chr11p15.5	IRF7	interferon regulatory factor 7	Hs.166120
	1389	207403_at|8471	1.29211e-11	down	2.22791	chrXq22.3	IRS4	insulin receptor substrate 4	Hs.460872
	1390	205483_s_at|9636	5.83272e-22	up	13.6859	chr1p36.33	ISG15	ISG15 ubiquitin-like modifier	Hs.458485
	1391	204698_at,33304_at|3669	1.39179e-08	up	2.96033	chr15q26	ISG20	interferon stimulated exonuclease gene 20kDa	Hs.459265
	1392	221449_s_at,227191_at,238775_at,239044_at,1556151_at|81533	1.09033e-19	up	2.19205	chr16q12.1	ITFG1	integrin alpha FG-GAP repeat containing 1	Hs.42217///Hs.599035///Hs.660745///Hs.714051
	1393	205032_at,227314_at|3673	1.55433e-15	up	3.12094	chr5q11.2	ITGA2	integrin, alpha 2 (CD49B, alpha 2 subunit of VLA-2 receptor)	Hs.482077
	1394	201474_s_at|3675	2.01727e-13	up	2.97467	chr17q21.33	ITGA3	integrin, alpha 3 (antigen CD49C, alpha 3 subunit of VLA-3 receptor)	Hs.265829
	1395	201389_at|3678	2.93305e-09	up	2.64413	chr12q11-q13	ITGA5	integrin, alpha 5 (fibronectin receptor, alpha polypeptide)	Hs.505654///Hs.691136
	1396	201656_at,215177_s_at|3655	2.09283e-18	up	4.06523	chr2q31.1	ITGA6	integrin, alpha 6	Hs.133397///Hs.613769
	1397	209663_s_at,216331_at|3679	2.20812e-08	down	4.61956	chr12q13	ITGA7	integrin, alpha 7	Hs.524484
	1398	202351_at|3685	1.57972e-13	up	2.51716	chr2q31-q32	ITGAV	integrin, alpha V	Hs.436873///Hs.623207///Hs.699993
	1399	211945_s_at,215878_at,215879_at,216178_x_at,216190_x_at,1553530_a_at,1553678_a_at|3688	1.24074e-16	up	2.32116	chr10p11.2	ITGB1	integrin, beta 1 (fibronectin receptor, beta polypeptide, antigen CD29 includes MDF2, MSK12)	Hs.643813
	1400	219829_at|26548	2.00275e-05	down	2.96357	chrXq12-q13.1	ITGB1BP2	integrin beta 1 binding protein (melusin) 2	Hs.109999
	1401	229040_at,229041_s_at|100505746	0.000315425	down	2.29689		ITGB2-AS1	ITGB2 antisense RNA 1	Hs.610481///Hs.661035
	1402	204987_at|3698	9.72355e-13	down	2.07327	chr10p15	ITIH2	inter-alpha-trypsin inhibitor heavy chain 2	Hs.75285
	1403	206287_s_at,37201_at,241167_at,242720_at|3700	3.62689e-10	down	2.02507	chr3p21.1	ITIH4	inter-alpha-trypsin inhibitor heavy chain family, member 4	Hs.556077///Hs.709406
	1404	219064_at,1553243_at|80760	6.68514e-10	down	2.43639	chr10p14	ITIH5	inter-alpha-trypsin inhibitor heavy chain family, member 5	Hs.498586
	1405	234894_at|347365	2.1452e-14	down	2.06385	chrXp11.22-p11.21	ITIH6	inter-alpha-trypsin inhibitor heavy chain family, member 6	Hs.454272
	1406	202746_at,202747_s_at|9452	1.78293e-06	down	2.50049	chrXq13.3-Xq21.2	ITM2A	integral membrane protein 2A	Hs.17109
	1407	202506_at,229744_at,236207_at|6744	1.12772e-10	up	2.55574	chr2q31.3	SSFA2	sperm specific antigen 2	Hs.196983
	1408	201362_at,201363_s_at,206245_s_at,244235_at|10625	5.17333e-10	up	2.14959	chr1q25.1-q31.1	IVNS1ABP	influenza virus NS1A binding protein	Hs.497183///Hs.604920
	1409	218517_at,225816_at,225820_at,235024_at|79960	7.59156e-10	down	2.02451	chr4q26-q27	JADE1	jade family PHD finger 1	Hs.12420///Hs.617077///Hs.623756
	1410	209097_s_at,209098_s_at,209099_x_at,216268_s_at,229924_s_at|182	1.2775e-09	up	2.45733	chr20p12.1-p11.23	JAG1	jagged 1	Hs.626544///Hs.713934
	1411	219213_at,229127_at|58494	3.55817e-10	down	3.09582	chr21q21.2	JAM2	junctional adhesion molecule 2	Hs.517227///Hs.657514///Hs.657654
	1412	223215_s_at,223547_at|51528	2.28203e-15	up	2.41078	chr14q23.1	JKAMP	JNK1/MAPK8-associated membrane protein	Hs.446850
	1413	201751_at|9929	1.07189e-14	up	2.93431	chr22q13.1	JOSD1	Josephin domain containing 1	Hs.3094///Hs.608933///Hs.620784///Hs.704191
	1414	229139_at,1553533_at|56704	0.000172968	down	3.1817	chr8q21	JPH1	junctophilin 1	Hs.657367
	1415	220385_at,229578_at,1553174_at|57158	1.28701e-06	down	2.61822	chr20q13.12	JPH2	junctophilin 2	Hs.441737
	1416	235863_at|126306	6.1889e-11	down	2.26619	chr19p13.3	JSRP1	junctional sarcoplasmic reticulum protein 1	Hs.330742///Hs.735768
	1417	213715_s_at|256949	6.81873e-17	down	2.77931	chr19p13.2	KANK3	KN motif and ankyrin repeat domains 3	Hs.745036
	1418	244771_at|166348	1.67245e-07	down	4.42393	chr3q21.3	KBTBD12	kelch repeat and BTB (POZ) domain containing 12	Hs.132087///Hs.736448
	1419	226479_at,1553111_a_at|89890	7.7208e-10	up	2.10912	chr13q14.11	KBTBD6	kelch repeat and BTB (POZ) domain containing 6	Hs.534040///Hs.709132///Hs.713248
	1420	206762_at|3741	1.11544e-15	down	2.5377	chr12p13	KCNA5	potassium voltage-gated channel, shaker-related subfamily, member 5	Hs.150208
	1421	232936_at|3743	4.50994e-08	down	2.1324	chr19q13.3	KCNA7	potassium voltage-gated channel, shaker-related subfamily, member 7	Hs.306973
	1422	208213_s_at,210078_s_at,210079_x_at,210471_s_at,231524_at|7881	8.17174e-13	down	2.03976	chr3q26.1	KCNAB1	potassium voltage-gated channel, shaker-related subfamily, beta member 1	Hs.654519
	1423	211006_s_at,217637_at,231053_at,240869_at|3745	1.24984e-16	down	2.14452	chr20q13.2	KCNB1	potassium voltage-gated channel, Shab-related subfamily, member 1	Hs.596488///Hs.598736///Hs.633143///Hs.681613///Hs.84244
	1424	208123_at,208172_s_at|9312	1.16946e-17	down	2.37513	chr8q13.2	KCNB2	potassium voltage-gated channel, Shab-related subfamily, member 2	Hs.661102
	1425	1552742_at|131096	8.32309e-11	down	2.62933	chr3p24.3	KCNH8	potassium voltage-gated channel, subfamily H (eag-related), member 8	Hs.475656
	1426	221321_s_at,223727_at,224528_s_at,1555230_a_at|30819	1.01709e-16	down	2.0114	chr10q24	KCNIP2	Kv channel interacting protein 2	Hs.97044
	1427	237266_at|100289509	1.14225e-18	down	2.45112	chr10q24.32	KCNIP2-AS1	KCNIP2 antisense RNA 1	Hs.568881
	1428	210402_at,210403_s_at|3758	4.89402e-15	down	2.03366	chr11q24	KCNJ1	potassium inwardly-rectifying channel, subfamily J, member 1	Hs.527830
	1429	204678_s_at,204679_at,1566464_at,1566465_at|3775	1.40934e-10	up	2.6228	chr1q42-q43	KCNK1	potassium channel, subfamily K, member 1	Hs.208544///Hs.739160
	1430	205902_at,205903_s_at,231103_at,244040_at|3782	2.97795e-13	down	2.00648	chr1q21.3	KCNN3	potassium intermediate/small conductance calcium-activated channel, subfamily N, member 3	Hs.490765
	1431	206573_at,228579_at,1557042_at|3786	6.85227e-13	down	2.00624	chr8q24	KCNQ3	potassium voltage-gated channel, KQT-like subfamily, member 3	Hs.374023
	1432	207366_at|3787	5.23623e-05	down	2.08621	chr20q12	KCNS1	potassium voltage-gated channel, delayed-rectifier, subfamily S, member 1	Hs.117780
	1433	234103_at,244455_at|343450	7.45672e-07	down	2.44119	chr1q31.3	KCNT2	potassium channel, subfamily T, member 2	Hs.657046
	1434	237273_at|157855	2.89993e-16	down	2.00794	chr8p11.23	KCNU1	potassium channel, subfamily U, member 1	Hs.13861
	1435	217894_at|51133	3.66281e-06	up	2.00074	chr1q41	KCTD3	potassium channel tetramerization domain containing 3	Hs.335139
	1436	218474_s_at,222645_s_at,229837_s_at|54442	5.18627e-16	up	2.03735	chr16p13.3	KCTD5	potassium channel tetramerization domain containing 5	Hs.61960
	1437	200698_at,200699_at,200700_s_at|11014	2.58568e-12	up	2.17206	chr7p22.1	KDELR2	KDEL (Lys-Asp-Glu-Leu) endoplasmic reticulum protein retention receptor 2	Hs.654552
	1438	212348_s_at|23028	1.48073e-11	up	2.03777	chr1p36.12	KDM1A	lysine (K)-specific demethylase 1A	Hs.591518///Hs.626355
	1439	227021_at,1553150_at|221656	1.87573e-16	up	2.48252	chr6p22.3	KDM1B	lysine (K)-specific demethylase 1B	Hs.709336
	1440	201547_at,201548_s_at,201549_x_at,211202_s_at,235285_at|10765	1.02796e-14	up	2.46142	chr1q32.1	KDM5B	lysine (K)-specific demethylase 5B	Hs.443650///Hs.644643///Hs.708276
	1441	206077_at|3792	4.83501e-13	down	2.03752	chr7q33	KEL	Kell blood group, metallo-endopeptidase	Hs.368588
	1442	220513_at|100129128	2.19338e-14	up	6.33186	chr6q13	KHDC1L	KH homology domain containing 1-like	Hs.663639
	1443	215527_at|202559	4.97479e-15	down	2.56726	chr6q11.1	KHDRBS2	KH domain containing, RNA binding, signal transduction associated 2	Hs.519794
	1444	212441_at,232366_at|9778	1.79661e-07	down	2.04315	chr4p16.1	KIAA0232	KIAA0232	Hs.660246///Hs.79276
	1445	214294_at,214295_at|57235	7.53515e-08	down	2.12891		KIAA0485	uncharacterized LOC57235	Hs.604754
	1446	215480_at|57242	3.21505e-22	down	2.15966		KIAA0509	uncharacterized LOC57242	Hs.554381
	1447	214134_at,228067_at,229320_at|343990	3.07662e-07	down	2.84496	chr2q11.2	KIAA1211L	KIAA1211-like	Hs.469398
	1448	221874_at,226248_s_at,243349_at|57535	0.000751667	down	2.45175	chr1p13.3	KIAA1324	KIAA1324	Hs.708190///Hs.735139///Hs.739368
	1449	230880_at,1560671_at|85367	2.85983e-10	down	2.00366		KIAA1652	KIAA1652 protein	Hs.443430
	1450	204444_at|3832	3.72318e-10	up	4.35379	chr10q24.1	KIF11	kinesin family member 11	Hs.8878
	1451	206364_at,236641_at|9928	5.50885e-27	up	5.13207	chr1q32.1	KIF14	kinesin family member 14	Hs.3104
	1452	219570_at,232083_at|55614	5.09558e-13	up	2.15489	chr20p11.23	KIF16B	kinesin family member 16B	Hs.101774///Hs.595872
	1453	221258_s_at|81930	2.29755e-23	up	3.72315	chr11p14.1	KIF18A	kinesin family member 18A	Hs.301052///Hs.602989
	1454	212453_at|26128	1.03351e-10	up	2.09163	chr10q22.1	KIAA1279	KIAA1279	Hs.279580///Hs.602769
	1455	209244_s_at,238477_at|10749	5.97542e-08	down	2.0143	chr17p13.2	KIF1C	kinesin family member 1C	Hs.435120
	1456	218755_at|10112	1.61243e-13	up	3.50221	chr5q31	KIF20A	kinesin family member 20A	Hs.718626
	1457	226003_at,231875_at|55605	4.71783e-06	up	2.09846	chr12q12	KIF21A	kinesin family member 21A	Hs.374201///Hs.659292
	1458	204709_s_at,244427_at|9493	1.46888e-14	up	2.58665	chr15q23	KIF23	kinesin family member 23	Hs.270845
	1459	203086_at,203087_s_at|3796	8.85499e-11	up	3.01966	chr5q12-q13	KIF2A	kinesin heavy chain member 2A	Hs.558351///Hs.653858
	1460	223926_at|84643	6.20935e-15	down	2.00867	chr17q22	KIF2B	kinesin family member 2B	Hs.226805///Hs.744513///Hs.745559
	1461	218355_at|24137	4.16004e-09	up	2.85629	chrXq13.1	KIF4A	kinesin family member 4A	Hs.648326
	1462	203333_at|22920	1.26537e-12	up	3.4476	chr1q24.2	KIFAP3	kinesin-associated protein 3	Hs.433442///Hs.706155
	1463	211410_x_at|57292	7.21069e-08	down	2.69141	chr19p13.3	KIR2DL5A	killer cell immunoglobulin-like receptor, two domains, long cytoplasmic tail, 5A	Hs.740906
	1464	216428_x_at,216492_at|90011	1.45135e-12	down	2.26732	chr19q13.42	KIR3DX1	killer cell immunoglobulin-like receptor, three domains, X1	Hs.288520
	1465	1553478_at|283165	2.22872e-17	down	2.06242	chr11q24.2	KIRREL3-AS3	KIRREL3 antisense RNA 3	Hs.730461
	1466	235708_at,244276_at|152831	3.47142e-06	down	2.03229	chr4p14	KLB	klotho beta	Hs.90756
	1467	1552813_at,1552814_a_at|136259	1.25692e-16	down	2.04477	chr7q32.3	KLF14	Kruppel-like factor 14	Hs.125240
	1468	221302_at,231015_at|28999	6.35755e-11	down	3.67135	chr3q21.3	KLF15	Kruppel-like factor 15	Hs.272215
	1469	219371_s_at,226646_at|10365	1.25643e-07	down	2.63443	chr19p13.11	KLF2	Kruppel-like factor 2	Hs.744182
	1470	219871_at,1570414_x_at|79667	1.20154e-14	down	2.11172	chr4p14	KLF3-AS1	KLF3 antisense RNA 1	Hs.29725
	1471	204334_at,238482_at,238517_at,240432_x_at,1555420_a_at|8609	8.91953e-11	up	2.1371	chr2q32	KLF7	Kruppel-like factor 7 (ubiquitous)	Hs.59908///Hs.626930
	1472	219930_at,230986_at|11279	2.22876e-06	down	2.01266	chrXp11.21	KLF8	Kruppel-like factor 8	Hs.646614
	1473	203541_s_at,203542_s_at,203543_s_at,228474_s_at,230636_s_at|687	9.41364e-08	down	2.34821	chr9q13	KLF9	Kruppel-like factor 9	Hs.150557///Hs.618655///Hs.602267
	1474	1552733_at,1564272_a_at|122773	1.43812e-13	down	2.17415	chr14q21.3	KLHDC1	kelch domain containing 1	Hs.509258///Hs.644560
	1475	219331_s_at,222871_at|55220	4.32919e-15	down	3.28818	chr1q32.1	KLHDC8A	kelch domain containing 8A	Hs.10414
	1476	234782_at,239398_at|401265	6.50807e-07	down	4.22315	chr6p12.1	KLHL31	kelch-like family member 31	Hs.131064
	1477	238832_at,1553873_at|257240	1.32098e-08	down	2.95433	chrXp22.12	KLHL34	kelch-like family member 34	Hs.448572
	1478	1555044_a_at|131377	1.40818e-06	down	6.76489	chr3p22.1	KLHL40	kelch-like family member 40	Hs.350288
	1479	219106_s_at,222827_s_at|10324	1.71324e-06	down	20.5982	chr2q31.1	KLHL41	kelch-like family member 41	Hs.50550///Hs.611932
	1480	226001_at,227565_at,232297_at,233866_at|51088	1.17179e-07	up	2.42769	chr4p14	KLHL5	kelch-like family member 5	Hs.272251
	1481	209792_s_at,215808_at|5655	0.000247316	up	2.76709	chr19q13	KLK10	kallikrein-related peptidase 10	Hs.275464
	1482	222242_s_at|25818	7.42365e-10	up	6.15016	chr19q13.33	KLK5	kallikrein-related peptidase 5	Hs.50915
	1483	204733_at|5653	0.000303926	up	2.73077	chr19q13.3	KLK6	kallikrein-related peptidase 6	Hs.79361
	1484	205778_at,239381_at|5650	0.00272559	up	2.30589	chr19q13.41	KLK7	kallikrein-related peptidase 7	Hs.151254
	1485	1564044_at|148930	5.71338e-10	down	2.08772	chr1p33	KNCN	kinocilin	Hs.350764
	1486	225300_at|90417	4.2157e-13	up	2.51599	chr15q15.1	KNSTRN	kinetochore-localized astrin/SPAG5 binding protein	Hs.525796///Hs.659314
	1487	206316_s_at|9735	3.13114e-14	up	2.61686	chr12q24.31	KNTC1	kinetochore associated 1	Hs.300559///Hs.627642///Hs.689083
	1488	201088_at,211762_s_at|3838	3.39549e-08	up	2.85086	chr17q24.2	KPNA2	karyopherin alpha 2 (RAG cohort 1, importin alpha 1)	Hs.594238
	1489	1558533_at|124751	5.91946e-10	down	2.63151	chr17p13.1	KRBA2	KRAB-A domain containing 2	Hs.304604
	1490	1556796_at|100506275	3.42495e-09	down	2.09619	chr3p22.1	KRBOX1-AS1	KRBOX1 antisense RNA 1	Hs.517918
	1491	207935_s_at|3860	1.02673e-05	down	4.81701	chr17q21.2	KRT13	keratin 13	Hs.654550
	1492	204734_at|3866	0.00183257	down	2.07226	chr17q21.2	KRT15	keratin 15	Hs.654570
	1493	209800_at|3868	7.8743e-07	up	8.14985	chr17q21.2	KRT16	keratin 16	Hs.655160
	1494	201596_x_at|3875	0.000700345	up	2.05394	chr12q13	KRT18	keratin 18	Hs.406013
	1495	237905_at|147183	1.02779e-13	down	2.07175	chr17q21.2	KRT25	keratin 25	Hs.55412
	1496	214576_at|8689	0.00142146	down	4.08004	chr17q21.2	KRT36	keratin 36	Hs.248189
	1497	207716_at|8687	9.7654e-14	down	2.08351	chr17q21.2	KRT38	keratin 38	Hs.248188
	1498	213240_s_at,214399_s_at|3851	2.2318e-13	down	15.127	chr12q13.13	KRT4	keratin 4	Hs.654610///Hs.736109
	1499	207065_at|9119	2.54172e-06	up	2.88911	chr12q13	KRT75	keratin 75	Hs.697046
	1500	207878_at|51350	3.06137e-05	down	4.99042	chr12q13.13	KRT76	keratin 76	Hs.654392
	1501	1553212_at,1553213_a_at|196374	6.64919e-08	down	4.58899	chr12q13.13	KRT78	keratin 78	Hs.665267
	1502	209008_x_at|3856	4.09571e-06	up	3.05741	chr12q13	KRT8	keratin 8	Hs.533782///Hs.706575///Hs.742051
	1503	217031_at|3890	0.000876683	down	3.249	chr12q13	KRT84	keratin 84	Hs.272336
	1504	207670_at|3891	1.99665e-08	down	2.08193	chr12q13	KRT85	keratin 85	Hs.182507
	1505	1560897_a_at|386678	4.64888e-17	down	2.16066	chr21q22.3	KRTAP10-11	keratin associated protein 10-11	Hs.58076
	1506	1564921_at|140258	3.89968e-07	down	2.66661	chr21q22.1	KRTAP13-1	keratin associated protein 13-1	Hs.407653
	1507	224269_at|83755	1.71322e-12	down	3.13248	chr17q21.2	KRTAP4-12	keratin associated protein 4-12	Hs.572443
	1508	234637_at|85289	3.81414e-17	down	2.50136	chr17q21.2	KRTAP4-5	keratin associated protein 4-5	Hs.514863
	1509	234631_at|728224	1.56974e-14	down	2.16974	chr17q21.2	KRTAP4-8	keratin associated protein 4-8	Hs.307019
	1510	1564974_at|337879	5.33321e-22	down	2.13887	chr21q22.1	KRTAP8-1	keratin associated protein 8-1	Hs.407655
	1511	230835_at|388533	0.000463674	up	4.6643	chr19q13.12	KRTDAP	keratinocyte differentiation-associated protein	Hs.112457
	1512	244572_at,1556411_s_at,1564254_at,1569991_at|339855	9.41247e-07	down	2.6208	chr3q22.2	KY	kyphoscoliosis peptidase	Hs.146730
	1513	204385_at,210662_at,210663_s_at,217388_s_at|8942	8.811e-12	up	2.79613	chr2q22.2	KYNU	kynureninase	Hs.470126
	1514	218701_at,222714_s_at|51110	3.21329e-08	up	2.16028	chr8q13.3	LACTB2	lactamase, beta 2	Hs.118554///Hs.595681
	1515	203726_s_at,234608_at,234719_at,1560078_at,1563772_a_at,1568879_a_at|3909	1.20298e-10	up	2.65616	chr18q11.2	LAMA3	laminin, alpha 3	Hs.436367///Hs.606148///Hs.667382///Hs.685087
	1516	201505_at,211651_s_at|3912	2.96498e-07	up	2.9642	chr7q22	LAMB1	laminin, beta 1	Hs.650585
	1517	230616_at|22973	1.41695e-16	down	2.03392	chr3p21.3-p21.2	LAMB2P1	laminin, beta 2 pseudogene 1	Hs.607092
	1518	209270_at|3914	4.56442e-14	up	5.10061	chr1q32	LAMB3	laminin, beta 3	Hs.497636
	1519	202267_at,207517_at|3918	5.22492e-21	up	8.32926	chr1q25-q31	LAMC2	laminin, gamma 2	Hs.591484///Hs.676433///Hs.702528
	1520	200821_at,203041_s_at,203042_at,226671_at|3920	3.5506e-09	up	2.52731	chrXq24	LAMP2	lysosomal-associated membrane protein 2	Hs.496684///Hs.703553
	1521	205569_at|27074	4.50563e-12	up	7.99408	chr3q26.3-q27	LAMP3	lysosomal-associated membrane protein 3	Hs.518448///Hs.619233
	1522	224890_s_at|389541	1.52082e-15	up	2.00665	chr7q22.1	LAMTOR4	late endosomal/lysosomal adaptor, MAPK and MTOR activator 4	Hs.406520
	1523	217933_s_at|51056	5.11738e-18	up	4.15747	chr4p15.32	LAP3	leucine aminopeptidase 3	Hs.570791
	1524	208029_s_at,208767_s_at,214039_s_at,1554679_a_at|55353	1.07312e-09	up	2.88997	chr8q22.1	LAPTM4B	lysosomal protein transmembrane 4 beta	Hs.492314
	1525	201720_s_at,201721_s_at|7805	2.02969e-05	up	2.7226	chr1p34	LAPTM5	lysosomal protein transmembrane 5	Hs.371021///Hs.619076
	1526	232196_at|150082	6.90254e-17	down	2.23275	chr21q22.2	LCA5L	Leber congenital amaurosis 5-like	Hs.517284///Hs.734568///Hs.740983
	1527	1559224_at,1559226_x_at|353135	3.64347e-12	down	2.29867	chr1q21.3	LCE1E	late cornified envelope 1E	Hs.250236///Hs.711651
	1528	224328_s_at|84648	0.00420732	up	2.84021	chr1q21	LCE3D	late cornified envelope 3D	Hs.244349
	1529	226996_at|253558	1.46632e-13	up	2.59405	chr2p23.1	LCLAT1	lysocardiolipin acyltransferase 1	Hs.468048///Hs.625116
	1530	207930_at|3933	0.00190939	down	5.98059	chr9q34	LCN1	lipocalin 1	Hs.530311
	1531	212531_at|3934	0.00736053	up	2.46832	chr9q34	LCN2	lipocalin 2	Hs.204238
	1532	208885_at|3936	1.26661e-08	up	3.44933	chr13q14.3	LCP1	lymphocyte cytosolic protein 1 (L-plastin)	Hs.381099
	1533	213371_at,213717_at,216887_s_at,216888_at,234130_at|11155	6.71737e-09	down	13.1087	chr10q22.3-q23.2	LDB3	LIM domain binding 3	Hs.657271
	1534	1553888_at|160287	1.87625e-16	down	2.30828	chr11p15.1	LDHAL6A	lactate dehydrogenase A-like 6A	Hs.668877
	1535	202067_s_at,202068_s_at,217005_at,217103_at,217173_s_at|3949	5.96423e-11	up	2.49638	chr19p13.2	LDLR	low density lipoprotein receptor	Hs.213289///Hs.713981///Hs.718832///Hs.738683
	1536	204454_at|23641	7.96652e-09	down	2.67521	chrXq27	LDOC1	leucine zipper, down-regulated in cancer 1	Hs.45231
	1537	1552362_a_at|116842	8.33412e-07	down	2.02508	chr5q31.1	LEAP2	liver expressed antimicrobial peptide 2	Hs.337588
	1538	229927_at|93273	1.25375e-05	up	2.27344	chr1q32.1	LEMD1	LEM domain containing 1	Hs.655520///Hs.745447
	1539	224980_at|221496	8.78171e-07	up	2.11868	chr6p21.31	LEMD2	LEM domain containing 2	Hs.444845
	1540	235096_at|123169	2.17599e-07	up	2.08379	chr15q21.2	LEO1	Leo1, Paf1/RNA polymerase II complex component, homolog (S. cerevisiae)	Hs.567662
	1541	207092_at|3952	7.4233e-09	down	2.40736	chr7q31.3	LEP	leptin	Hs.194236
	1542	201105_at|3956	4.68771e-06	up	3.34135	chr22q13.1	LGALS1	lectin, galactoside-binding, soluble, 1	Hs.445351
	1543	223828_s_at|85329	1.09701e-07	down	2.48543	chr11q13	LGALS12	lectin, galactoside-binding, soluble, 12	Hs.502774
	1544	220158_at|56891	4.93545e-17	down	2.2405	chr19q13.2	LGALS14	lectin, galactoside-binding, soluble, 14	Hs.24236
	1545	200923_at|3959	3.00767e-14	up	4.29224	chr17q25	LGALS3BP	lectin, galactoside-binding, soluble, 3 binding protein	Hs.514535
	1546	208933_s_at,208934_s_at,208935_s_at,208936_x_at,210731_s_at,210732_s_at|3964	1.27139e-07	up	2.11177	chr1q43	LGALS8	lectin, galactoside-binding, soluble, 8	Hs.4082///Hs.656607///Hs.702392///Hs.735982
	1547	206349_at|9211	7.42194e-11	down	2.83517	chr10q24	LGI1	leucine-rich, glioma inactivated 1	Hs.533670
	1548	201212_at|5641	4.50539e-08	up	2.2587	chr14q32.1	LGMN	legumain	Hs.18069
	1549	236761_at|375612	1.05124e-12	down	2.14667	chr7q22.2	LHFPL3	lipoma HMGIC fusion partner-like 3	Hs.659164
	1550	239656_at|723809	3.38604e-10	down	2.17969		LHFPL3-AS2	LHFPL3 antisense RNA 2	Hs.124316
	1551	228422_at|375323	1.67787e-16	down	2.29874	chr3p25.3	LHFPL4	lipoma HMGIC fusion partner-like 4	Hs.56782
	1552	221670_s_at|8022	3.64098e-17	down	2.36084	chr9q34.3	LHX3	LIM homeobox 3	Hs.148427
	1553	205876_at,225571_at,225575_at,227771_at,229185_at|3977	5.11406e-11	down	2.1784	chr5p13-p12	LIFR	leukemia inhibitory factor receptor alpha	Hs.133421///Hs.616721///Hs.706065
	1554	206235_at,227766_at|3981	5.17048e-13	up	2.02378	chr13q33-q34	LIG4	ligase IV, DNA, ATP-dependent	Hs.166091///Hs.625105
	1555	210313_at|23547	1.57244e-11	down	2.97298	chr19q13.4	LILRA4	leukocyte immunoglobulin-like receptor, subfamily A (with TM domain), member 4	Hs.406708
	1556	217892_s_at,222456_s_at,222457_s_at|51474	8.82941e-27	up	4.35574	chr12q13	LIMA1	LIM domain and actin binding 1	Hs.525419
	1557	212325_at,212327_at,212328_at,232457_at|22998	4.6725e-08	down	4.13367	chr4p13	LIMCH1	LIM and calponin homology domains 1	Hs.335163///Hs.595535///Hs.609815///Hs.665200///Hs.705704///Hs.734126
	1558	220765_s_at|55679	6.45016e-15	down	2.44541	chr2q14.3	LIMS2	LIM and senescent cell antigen-like domains 2	Hs.469881///Hs.688940
	1559	1559291_at,1559292_s_at,1559293_x_at,1563728_at|158035	1.99417e-16	down	2.50556	chr9p21	LINC00032	long intergenic non-protein coding RNA 32	Hs.201554
	1560	220701_at|55451	1.93093e-11	down	2.15571	chr14q22.3	LINC00216	long intergenic non-protein coding RNA 216
	1561	1562697_at,1562698_x_at|339988	6.67759e-15	down	2.95331	chr4p16.1	LOC339988	uncharacterized LOC339988	Hs.434746
	1562	228004_at|140828	2.90939e-06	down	2.05375	chr20p11.21	LINC00261	long intergenic non-protein coding RNA 261	Hs.720687///Hs.722208///Hs.9842
	1563	220244_at,240306_at|29931	5.74781e-08	down	2.19272	chr3p25.3	LINC00312	long intergenic non-protein coding RNA 312	Hs.433151
	1564	213703_at,1560659_at,1560661_x_at|150759	1.53653e-05	down	2.09355	chr2q11.2	LINC00342	long intergenic non-protein coding RNA 342	Hs.503463
	1565	1555196_at|100287114	1.69646e-18	down	2.41364	chr13q12.11	LINC00421	long intergenic non-protein coding RNA 421	Hs.375063
	1566	1569537_at|101928922	4.31511e-09	down	2.06459	chr13q12.13	LINC00463	long intergenic non-protein coding RNA 463	Hs.585620
	1567	1564281_at,1564282_a_at,1569923_s_at|285708	2.35692e-05	down	2.451	chr5q21.2	LINC00491	long intergenic non-protein coding RNA 491	Hs.533011
	1568	236854_at|284749	4.85749e-12	down	2.26321	chr20q13.13	LINC00494	long intergenic non-protein coding RNA 494	Hs.299080
	1569	1560198_at|283601	1.63031e-15	down	2.09977	chr14q32.2	LINC00523	long intergenic non-protein coding RNA 523	Hs.379802///Hs.662255
	1570	232034_at,1554516_at,1554517_x_at|203274	5.55459e-08	down	2.16624	chr9q21.11	LINC00537	long intergenic non-protein coding RNA 537	Hs.741916///Hs.599821///Hs.744389
	1571	233661_at|100861544	1.33718e-19	down	2.08124	chr13q32.1	LINC00557	long intergenic non-protein coding RNA 557	Hs.48706
	1572	220904_at|80069	6.02098e-17	down	2.13485	chr6q27	LINC00574	long intergenic non-protein coding RNA 574	Hs.677182
	1573	232718_at|619351	6.47852e-18	down	2.07332	chr8p12	LINC00589	long intergenic non-protein coding RNA 589	Hs.566911///Hs.736313
	1574	244701_at|414243	1.50453e-13	down	2.1859	chr10q22.3	LINC00595	long intergenic non-protein coding RNA 595	Hs.55047
	1575	1561728_a_at,1557657_a_at,1557656_at|400238	5.97393e-10	down	2.26065	chr14q32.12	LINC00642	long intergenic non-protein coding RNA 642	Hs.131037
	1576	1555363_s_at,1560390_s_at,1569318_at|284440	2.94486e-10	down	2.48817	chr19p13.11	LINC00663	long intergenic non-protein coding RNA 663	Hs.665307///Hs.680661///Hs.690309
	1577	1556737_at,1570189_at|388387	2.56741e-15	down	2.18285	chr17q21.31	LINC00671	long intergenic non-protein coding RNA 671	Hs.632257
	1578	232836_at|728450	2.39057e-17	down	2.1115	chr20p12.2	LINC00687	long intergenic non-protein coding RNA 687	Hs.560990///Hs.744633
	1579	236304_at|100652988	3.16244e-06	down	2.92798	chr10p15.1	LINC00702	long intergenic non-protein coding RNA 702	Hs.151274///Hs.433011///Hs.626343///Hs.738461///Hs.741423
	1580	1560472_at|338588	2.68592e-10	down	2.09866	chr10p15.1	LINC00705	long intergenic non-protein coding RNA 705	Hs.121365
	1581	1563821_at|170425	2.83682e-14	down	2.0404	chr10q23.1	LINC00858	long intergenic non-protein coding RNA 858	Hs.434131
	1582	237385_at|100506126	6.90042e-14	down	2.0846	chr10q26.11	LINC00867	long intergenic non-protein coding RNA 867	Hs.69494
	1583	243954_at|285286	3.61109e-08	down	2.14531	chr3p14.2	LINC00877	long intergenic non-protein coding RNA 877	Hs.559386
	1584	1553658_at|150197	6.0573e-10	down	2.04845	chr22q11.21	LINC00896	long intergenic non-protein coding RNA 896	Hs.635544
	1585	1559144_x_at,1570049_at|100130581	9.18947e-16	down	2.36993	chr17q21.31	LINC00910	long intergenic non-protein coding RNA 910	Hs.546897///Hs.732952
	1586	1558881_at|145820	4.58715e-09	down	2.15018	chr15q26.2	LINC00924	long intergenic non-protein coding RNA 924	Hs.652702
	1587	230245_s_at,230648_at|283663	3.25175e-06	down	2.39996	chr15q21.3	LINC00926	long intergenic non-protein coding RNA 926	Hs.181297
	1588	231440_at|100507206	7.5301e-16	down	2.67935		LINC00943	long intergenic non-protein coding RNA 943	Hs.662298
	1589	1558123_at,1569089_a_at,1569090_x_at,1564207_at,1564208_x_at|255031	1.0684e-23	down	2.66734	chr7p13	LINC00957	long intergenic non-protein coding RNA 957	Hs.661253///Hs.633978
	1590	233135_at|100506527	9.3057e-15	down	2.22541		LINC01007	long intergenic non-protein coding RNA 1007	Hs.535863
	1591	234267_at,1556675_s_at,1557276_at,1557277_a_at|100507584	1.20387e-18	down	2.23369		LINC01016	long intergenic non-protein coding RNA 1016	Hs.547104
	1592	1559033_at|255167	2.09443e-13	down	2.07335	chr5p15.31	LINC01018	long intergenic non-protein coding RNA 1018	Hs.435515
	1593	1561251_at|285577	3.6619e-12	down	2.0185	chr5p15.33	LINC01019	long intergenic non-protein coding RNA 1019	Hs.582442
	1594	1561298_at|101927176	1.59326e-17	down	2.77361	chr13q22.3	LINC01069	long intergenic non-protein coding RNA 1069
	1595	226369_at,241886_x_at,1556042_s_at|338799	6.65647e-11	down	2.1768	chr12q24.31	LINC01089	long intergenic non-protein coding RNA 1089	Hs.524804///Hs.634816
	1596	229635_at|100505702	4.87261e-11	up	2.47992		LINC01094	long intergenic non-protein coding RNA 1094	Hs.235795
	1597	1562844_at|339822	5.31942e-09	down	2.07246	chr2p25.3	LINC01115	long intergenic non-protein coding RNA 1115	Hs.651879
	1598	228564_at|375295	9.86699e-08	up	2.0831	chr2q31.1	LINC01116	long intergenic non-protein coding RNA 1116	Hs.636452///Hs.701201
	1599	215039_at,235870_at|339524	5.25905e-10	down	2.28369	chr1p22.3	LINC01140	long intergenic non-protein coding RNA 1140	Hs.306423///Hs.598948///Hs.631194
	1600	1557682_a_at|284688	6.60769e-19	down	2.4334	chr1q24.2	LINC01142	long intergenic non-protein coding RNA 1142	Hs.135668
	1601	1561442_at|283585	5.13372e-12	down	2.53771	chr14q31.3	LOC283585	uncharacterized LOC283585	Hs.381998
	1602	1559929_at|101927574	1.01758e-11	down	2.60289	chrXp11.3	LINC01186	long intergenic non-protein coding RNA 1186
	1603	237514_at,1556507_at,1556508_s_at|100507274	3.13685e-07	down	2.78163		LINC01210	long intergenic non-protein coding RNA 1210	Hs.360349///Hs.601565
	1604	1561411_at|102800316	1.47685e-12	down	2.01881	chr1q32.1	LINC01222	long intergenic non-protein coding RNA 1222	Hs.568480
	1605	1566646_at,1566647_s_at|149086	1.16663e-15	down	2.56367	chr1p35.2	LINC01225	long intergenic non-protein coding RNA 1225	Hs.729905///Hs.675936///Hs.730014
	1606	1562861_at|101929247	8.00317e-12	down	2.01069	chr9p24.2	LINC01231	long intergenic non-protein coding RNA 1231	Hs.547178
	1607	227061_at|100506621	4.21827e-05	down	2.19981	chr3q13.2	LINC01279	long intergenic non-protein coding RNA 1279	Hs.606781///Hs.619092///Hs.627130
	1608	1563073_at|101927449	9.78141e-14	down	2.00958	chrXp11.4	LINC01282	long intergenic non-protein coding RNA 1282	Hs.553988
	1609	1552899_at,1552900_a_at|154089	1.06171e-07	down	4.41245	chr6q23.2	LINC01312	long intergenic non-protein coding RNA 1312	Hs.126165
	1610	229930_at|102723775	1.08463e-09	down	2.17055	chr22q13.2	LINC01315	long intergenic non-protein coding RNA 1315	Hs.335413
	1611	1560565_at|101929082	2.09751e-17	down	2.36971	chr5q13.3	LINC01333	long intergenic non-protein coding RNA 1333	Hs.434316
	1612	230541_at|149134	1.20147e-14	down	2.01292	chr1q44	LINC01341	long intergenic non-protein coding RNA 1341	Hs.720494///Hs.732840
	1613	231350_at|101929093	2.8714e-11	down	2.096		LINC01350	long intergenic non-protein coding RNA 1350	Hs.535227///Hs.625151
	1614	1564413_at|100996702	4.31076e-18	down	3.20188	chr1p13.2	LINC01356	long intergenic non-protein coding RNA 1356	Hs.632431
	1615	1562103_at|101927084	3.04482e-09	down	2.30615		LINC01359	long intergenic non-protein coding RNA 1359	Hs.722173///Hs.734218
	1616	230195_at|100131138	0.00161609	down	3.66104	chr12q24.11	LINC01405	long intergenic non-protein coding RNA 1405	Hs.152129///Hs.648902
	1617	1562728_at|100996665	3.84198e-20	down	2.2581	chr19q13.11	CTC-360P9.3	uncharacterized LOC100996665	Hs.443685
	1618	239380_at|202299	3.73063e-12	down	2.53682	chr5q15	C5orf27	chromosome 5 open reading frame 27	Hs.8373
	1619	240814_at|441058	7.15745e-10	down	2.337		MGC39584	uncharacterized LOC441058	Hs.130535
	1620	1562719_at|101928476	6.28232e-14	down	2.91466		LOC101928476	uncharacterized LOC101928476	Hs.563856
	1621	237351_at|284825	6.57847e-12	down	4.89846	chr21q21.3	LOC284825	uncharacterized LOC284825	Hs.606445///Hs.651529///Hs.651964
	1622	231333_at|100505515	6.88704e-18	down	3.10178		LOC100505515	uncharacterized LOC100505515	Hs.407172
	1623	1561044_at,1561045_a_at|101928973	5.58125e-11	down	2.36332		LOC101928973	uncharacterized LOC101928973	Hs.585437///Hs.637822
	1624	1569807_at|101928778	2.39095e-26	down	2.32727		LOC101928778	uncharacterized LOC101928778	Hs.573792
	1625	1556405_s_at|374890	8.71436e-10	down	2.1089	chr19p12	LOC374890	uncharacterized LOC374890	Hs.380776///Hs.574530
	1626	233249_at|100507073	1.13863e-13	down	2.0979	chr2p14	LOC100507073	uncharacterized LOC100507073	Hs.667940
	1627	1556914_at|100652911	1.25469e-09	down	9.39375		LOC100652911	uncharacterized LOC100652911	Hs.292009
	1628	1554222_at|284365	9.62518e-09	down	2.00317	chr19q13.33	MGC45922	uncharacterized LOC284365	Hs.161397
	1629	1563117_at|388456	2.41817e-22	down	2.47639	chr18p11.32	LOC388456	uncharacterized LOC388456	Hs.407666
	1630	237111_at|388942	1.7992e-11	down	2.08844	chr2p21	LOC388942	uncharacterized LOC388942	Hs.631883
	1631	1561455_at|284294	9.21251e-18	down	2.04672	chr18q22.1	LOC284294	uncharacterized LOC284294	Hs.385642
	1632	1560513_at|400568	8.48872e-14	down	2.35793	chr17p13.2	LOC400568	uncharacterized LOC400568	Hs.434312
	1633	241945_at|101929681	2.18158e-09	down	2.11885	chr5p13.3	LOC101929681	uncharacterized LOC101929681
	1634	1569805_at|101927274	2.00603e-19	down	2.11386		LOC101927274	uncharacterized LOC101927274	Hs.591168
	1635	1557895_at,1564383_s_at|400579	3.25587e-09	down	2.62791	chr17p11.2	FLJ35934	FLJ35934	Hs.375092///Hs.568069
	1636	240697_at|100996345	9.89942e-13	down	2.26586		LOC100996345	uncharacterized LOC100996345	Hs.112680///Hs.742516
	1637	1561224_at|101927228	2.13894e-16	down	2.13735		LOC101927228	uncharacterized LOC101927228	Hs.434704
	1638	1561572_at|101929284	9.614e-10	down	2.0044	chr5p15.31	LOC101929284	uncharacterized LOC101929284	Hs.403715
	1639	1561061_at|729506	2.76845e-12	down	2.28543	chr5p15.31	LOC729506	uncharacterized LOC729506	Hs.566412
	1640	1562934_at|101927460	4.74267e-12	down	2.12169	chr5q23.2	LOC101927460	uncharacterized LOC101927460	Hs.407582
	1641	234423_x_at|100996255	2.89791e-08	down	2.78212		LOC100996255	uncharacterized LOC100996255	Hs.634408
	1642	1563116_at|101927363	1.25273e-06	down	2.12222		LOC101927363	uncharacterized LOC101927363	Hs.559406
	1643	243035_at|101927038	4.66607e-13	down	2.77289		LOC101927038	uncharacterized LOC101927038	Hs.98588
	1644	1563300_at|101929584	5.05127e-15	down	2.23116	chr12p13.32	LOC101929584	uncharacterized LOC101929584	Hs.436529
	1645	1561685_a_at,1563894_at|441178	1.77168e-16	down	5.59186	chr6q27	LOC441178	uncharacterized LOC441178	Hs.628956
	1646	240380_at|728040	9.5437e-14	down	2.10404	chr4q13.3	LOC728040	hCG1813624	Hs.132652///Hs.640574
	1647	231347_at|100996694	1.95239e-13	down	2.45338	chr4q27	LOC100996694	uncharacterized LOC100996694	Hs.119926
	1648	1561141_at|101929504	2.10271e-08	down	2.24711		LOC101929504	uncharacterized LOC101929504	Hs.147721
	1649	1560589_a_at|101928132	1.14982e-17	down	2.52239		LOC101928132	uncharacterized LOC101928132	Hs.568970
	1650	1560278_at,1560279_a_at|221122	7.7612e-08	down	5.35878	chr11p11.2	LOC221122	uncharacterized LOC221122	Hs.551656
	1651	228702_at,238986_at|378805	1.64065e-10	down	2.75323	chr7q32.3	LINC-PINT	long intergenic non-protein coding RNA, p53 induced transcript	Hs.744176///Hs.745189
	1652	219181_at|9388	5.42997e-11	up	3.05832	chr18q21.1	LIPG	lipase, endothelial	Hs.465102///Hs.618013
	1653	200704_at,200706_s_at,1555454_at|9516	1.89947e-11	up	2.58131	chr16p13.13	LITAF	lipopolysaccharide-induced TNF factor	Hs.459940///Hs.593517
	1654	230865_at,236163_at|167410	8.19047e-16	down	2.26881	chr5q15	LIX1	Lix1 homolog (chicken)	Hs.656702
	1655	209779_at,224446_at,242273_at|84298	1.14073e-07	up	2.28967	chr12q14.3	LLPH	LLP homolog, long-term synaptic facilitation (Aplysia)	Hs.504820///Hs.730292///Hs.743176
	1656	220420_at|79748	1.17244e-13	down	2.13878	chr15q24.1	LMAN1L	lectin, mannose-binding, 1 like	Hs.187694///Hs.599868///Hs.620644
	1657	218574_s_at,227317_at,242767_at|29995	7.65257e-08	down	3.24662	chr3p26-p24	LMCD1	LIM and cysteine-rich domains 1	Hs.475353
	1658	203276_at|4001	3.77016e-08	up	3.5196	chr5q23.2	LMNB1	lamin B1	Hs.89497
	1659	216952_s_at|84823	2.33342e-13	up	2.28407	chr19p13.3	LMNB2	lamin B2	Hs.538286///Hs.621763///Hs.623611///Hs.745480
	1660	1552865_a_at|160492	4.04039e-06	down	2.01386	chr12p12.1	LMNTD1	lamin tail domain containing 1	Hs.44647
	1661	204424_s_at,231348_s_at,1565936_a_at,1565937_a_at|55885	1.29264e-14	down	2.01976	chr12p12.3	LMO3	LIM domain only 3 (rhombotin-like 2)	Hs.504908///Hs.595161///Hs.595203
	1662	203766_s_at,211562_s_at|25802	5.17101e-11	down	3.2245	chr1q32	LMOD1	leiomodin 1 (smooth muscle)	Hs.519075
	1663	239057_at|442721	3.06887e-06	down	9.34196	chr7q31.32	LMOD2	leiomodin 2 (cardiac)	Hs.592260
	1664	243346_at,1555567_s_at,1564469_at|56203	2.37868e-06	down	5.09674	chr3p14.1	LMOD3	leiomodin 3 (fetal)	Hs.350621
	1665	1553541_at|4009	5.51362e-20	down	2.4448	chr1q24.1	LMX1A	LIM homeobox transcription factor 1, alpha	Hs.667312
	1666	232623_at|100128751	2.84373e-10	down	2.37111	chr1q24.2	LOC100128751	INM04	Hs.655565
	1667	1559618_at|100129447	4.11219e-06	down	2.38745	chr12q24.13	LOC100129447	uncharacterized LOC100129447	Hs.661564
	1668	224256_at|100129449	1.07357e-13	down	2.04471	chr2q23.3	LOC100129449	PRO2055	Hs.737667
	1669	1564444_at|100130264	8.54324e-12	down	3.17684	chr20p11.23	LOC100130264	uncharacterized LOC100130264	Hs.683814
	1670	214858_at|100130449	2.43345e-06	down	2.24687	chr2q37.3	PP14571	uncharacterized LOC100130449	Hs.655753
	1671	1564021_at|100130456	1.35861e-15	down	2.60606	chr7p22.3	LOC100130456	uncharacterized LOC100130456	Hs.683861
	1672	1558152_at|100131262	1.65749e-05	up	2.11252		LOC100131262	uncharacterized LOC100131262	Hs.657010
	1673	1558569_at|100131541	1.16229e-09	down	2.79981	chr11q21	LOC100131541	uncharacterized LOC100131541	Hs.661972
	1674	1560001_at|100131581	1.18804e-19	down	2.3774	chr8p23.1	LOC100131581	uncharacterized LOC100131581	Hs.638992
	1675	1557669_at|100132005	5.07706e-09	down	2.20987	chr6p21.2	LOC100132005	uncharacterized LOC100132005	Hs.116233
	1676	224103_at|100132661	7.44921e-11	down	2.25881	chr3q24	LOC100132661	PRO0419	Hs.383375
	1677	1555180_at|100132686	9.81303e-16	down	2.01123	chr11q23.1	LOC100132686	uncharacterized LOC100132686	Hs.650455
	1678	1560141_at|100133039	1.64206e-25	down	2.47776	chr3p25.2	LOC100133039	uncharacterized LOC100133039	Hs.667544
	1679	235060_at,235167_at|100190986	0.000522488	down	2.21642	chr16p12.2	LOC100190986	uncharacterized LOC100190986	Hs.648439///Hs.676485
	1680	239612_at|100240734	2.55265e-14	down	2.06009	chr12q13.13	LOC100240734	uncharacterized LOC100240734	Hs.634954
	1681	230953_at|100286922	2.06082e-12	down	2.01413	chr2q37.1	LOC100286922	DnaJ (Hsp40) homolog, subfamily B, member 3 pseudogene	Hs.124112
	1682	240115_at|100286925	3.07898e-10	down	2.09953	chr22q11.22	LOC100286925	uncharacterized LOC100286925	Hs.659180
	1683	240936_at,1565608_at|100287290	7.11402e-13	down	2.29718	chr3q25.32	LOC100287290	cytokine receptor CRL2	Hs.616897///Hs.672595///Hs.729204
	1684	233775_x_at|100289333	5.18502e-12	down	3.09725	chr19p13.2	LOC100289333	uncharacterized LOC100289333	Hs.703794
	1685	217376_at|100289473	1.8539e-14	down	2.80262	chr20p13	LOC100289473	cytoskeleton associated protein 2-like pseudogene	Hs.641525
	1686	1561304_a_at|100422781	4.54402e-18	down	2.07564		LOC100422781	uncharacterized LOC100422781	Hs.664539
	1687	238055_at,241534_at|100505549	1.64381e-08	down	2.73822		LOC100505549	uncharacterized LOC100505549	Hs.660645
	1688	237779_at|100505711	8.12851e-11	down	2.37086		LOC100505711	uncharacterized LOC100505711
	1689	231036_at|100505774	4.91073e-17	down	2.11901		LOC100505774	uncharacterized LOC100505774	Hs.741561
	1690	1559522_at|100505918	7.76101e-12	down	2.16056	chr1q23-q24	LOC100505918	uncharacterized LOC100505918	Hs.568494///Hs.730953
	1691	230548_at|100505942	3.64775e-18	down	2.12196		LOC100505942	uncharacterized LOC100505942
	1692	227985_at|100506098	2.08805e-05	down	2.84068		LOC100506098	uncharacterized LOC100506098	Hs.59203
	1693	235379_at|100506114	4.64465e-07	down	2.32986		LOC100506114	uncharacterized LOC100506114
	1694	1561539_at|100506368	3.90052e-16	down	2.67319		LOC100506368	uncharacterized LOC100506368	Hs.559920
	1695	238091_at|100506388	5.55927e-10	down	2.91536		LOC100506388	uncharacterized LOC100506388	Hs.627744///Hs.685680///Hs.738579
	1696	231284_at|100506406	8.94873e-13	down	2.26659	chr5p13.2	LOC100506406	uncharacterized LOC100506406
	1697	243680_at|100506476	7.62456e-09	down	2.174		LOC100506476	uncharacterized LOC100506476	Hs.287299
	1698	1557434_at,1560131_at|100506497	9.93029e-18	down	2.44198		LOC100506497	uncharacterized LOC100506497	Hs.586328
	1699	234835_at|100506667	1.3593e-14	down	2.15058		LOC100506667	uncharacterized LOC100506667	Hs.649873
	1700	1570085_at|100506679	5.86434e-19	down	2.05101		LOC100506679	uncharacterized LOC100506679	Hs.706553
	1701	239440_at|100506858	1.17614e-13	down	2.00349	chr5p15.33	LOC100506858	uncharacterized LOC100506858
	1702	1558858_at|100506885	5.29989e-12	down	2.18249		LOC100506885	uncharacterized LOC100506885	Hs.346489///Hs.713311
	1703	1562263_at|100507156	1.78387e-18	down	2.84568		LOC100507156	uncharacterized LOC100507156	Hs.661130
	1704	244655_at|100507311	9.45157e-20	down	2.90949		LOC100507311	uncharacterized LOC100507311	Hs.729266
	1705	221183_at|100507388	1.46861e-10	down	2.08871	chr4q13.3	LOC100507388	uncharacterized LOC100507388	Hs.570765
	1706	1555868_at,1555869_a_at|100507477	1.12279e-10	down	2.587	chr6q24.1	LOC100507477	uncharacterized LOC100507477	Hs.179213
	1707	1569515_a_at|100996681	1.02283e-18	down	3.06657		LOC100996681	uncharacterized LOC100996681	Hs.130500
	1708	1561075_at|101060553	1.02823e-12	down	2.01521	chr13q34	LOC101060553	uncharacterized LOC101060553	Hs.662213
	1709	1557841_at|101926915	2.37453e-11	down	2.86742		LOC101926915	uncharacterized LOC101926915	Hs.575377
	1710	240842_at|101927020	1.40695e-14	down	2.18288		LOC101927020	uncharacterized LOC101927020
	1711	1561346_at,1561347_a_at|101927166	2.30142e-14	down	4.5784	chr17q21.32	LOC101927166	uncharacterized LOC101927166
	1712	216460_at|101927181	2.41488e-13	down	2.2053	chr7p22.3	LOC101927181	uncharacterized LOC101927181	Hs.288853
	1713	236396_at|101927263	3.72361e-09	down	2.28579		LOC101927263	uncharacterized LOC101927263	Hs.686353
	1714	1563064_at|101927313	5.84907e-10	down	2.0073		LOC101927313	uncharacterized LOC101927313	Hs.569569
	1715	1556362_at|101927531	2.02624e-13	down	2.14881		LOC101927531	uncharacterized LOC101927531	Hs.12764
	1716	240917_at|101927640	4.35567e-21	down	2.21189	chr6q21	LOC101927640	uncharacterized LOC101927640	Hs.510007
	1717	1569840_at,1569841_x_at|101927798	3.62579e-11	down	2.22302		LOC101927798	uncharacterized LOC101927798	Hs.615036
	1718	1568754_at,1568755_a_at|101927814	3.1609e-10	down	2.48987	chr16p12.2	LOC101927814	uncharacterized LOC101927814
	1719	1562073_at|101927815	1.00208e-13	down	2.10458		LOC101927815	uncharacterized LOC101927815	Hs.571468
	1720	231459_at|101927839	1.08256e-16	down	2.44658		LOC101927839	uncharacterized LOC101927839	Hs.665648
	1721	239823_at|101927841	8.1029e-07	up	2.09748		LOC101927841	uncharacterized LOC101927841
	1722	1570230_at|101927884	7.4662e-16	down	3.33087	chr2p12	LOC101927884	uncharacterized LOC101927884	Hs.671110
	1723	1570273_at|101927907	2.30424e-15	down	2.16413	chr2p12	LOC101927907	uncharacterized LOC101927907
	1724	234177_at|101927950	1.65973e-21	down	2.81404		LOC101927950	uncharacterized LOC101927950	Hs.571136
	1725	235883_at,1557674_s_at|101928068	3.43455e-11	down	2.17886	chr1q44	LOC101928068	uncharacterized LOC101928068	Hs.134857///Hs.600625
	1726	242873_at|101928100	8.0093e-06	up	2.15145	chr12p13.2	LOC101928100	uncharacterized LOC101928100	Hs.638425
	1727	230386_at|101928230	2.38972e-22	down	2.05223		LOC101928230	uncharacterized LOC101928230
	1728	1561535_at|101928273	6.43616e-11	down	2.15412	chr2q22.1	LOC101928273	uncharacterized LOC101928273
	1729	217439_at|101928278	9.8412e-19	down	2.26159		LOC101928278	uncharacterized LOC101928278
	1730	240456_at|101928419	2.40209e-13	down	2.07114		LOC101928419	uncharacterized LOC101928419
	1731	1561446_at|101928443	3.36347e-14	down	2.44142	chr11q13.3	LOC101928443	uncharacterized LOC101928443	Hs.313468///Hs.639242
	1732	1560958_s_at|101928516	1.32745e-10	down	2.18039		LOC101928516	uncharacterized LOC101928516	Hs.384600
	1733	1557898_at|101928663	6.89134e-09	down	2.02835		LOC101928663	uncharacterized LOC101928663	Hs.561600
	1734	1561891_at|101928668	3.45342e-14	down	2.18915		LOC101928668	uncharacterized LOC101928668	Hs.685033
	1735	1556271_at,1556272_a_at|101928896	4.39461e-22	down	2.22536	chr11q14.1	LOC101928896	uncharacterized LOC101928896	Hs.659055
	1736	1562984_at|101928937	1.07926e-21	down	2.10111		LOC101928937	uncharacterized LOC101928937	Hs.555499
	1737	1560257_at|101928988	2.0055e-07	down	2.28807	chr15q22.31	LOC101928988	uncharacterized LOC101928988	Hs.673214
	1738	1570405_at|101929076	8.40753e-09	down	2.08441	chr15q23	LOC101929076	uncharacterized LOC101929076	Hs.297340
	1739	1557664_at|101929114	1.21804e-15	down	2.02896	chr7q11.21	LOC101929114	uncharacterized LOC101929114	Hs.591823
	1740	1563993_at|101929268	2.79799e-14	down	2.11863		LOC101929268	uncharacterized LOC101929268	Hs.683934
	1741	1561102_at|101929488	3.25087e-18	down	2.11963		LOC101929488	uncharacterized LOC101929488	Hs.407557
	1742	1554224_at,1554225_a_at|101929497	4.30685e-08	down	2.41661	chr11q24.2	LOC101929497	uncharacterized LOC101929497	Hs.291899///Hs.737442
	1743	240490_at|101929592	1.18759e-14	down	3.32051		LOC101929592	uncharacterized LOC101929592	Hs.670008///Hs.734665
	1744	1561060_at|101929752	2.975e-15	down	2.2915		LOC101929752	uncharacterized LOC101929752	Hs.639379
	1745	244449_at|102723380	6.67584e-18	down	2.21131		LOC102723380	uncharacterized LOC102723380
	1746	242822_at|102723847	3.67578e-18	down	2.04208		LOC102723847	uncharacterized LOC102723847	Hs.130535
	1747	239807_at|102724165	9.78168e-18	down	3.00366		LOC102724165	uncharacterized LOC102724165
	1748	230653_at|102724356	9.62244e-06	down	2.24428		LOC102724356	uncharacterized LOC102724356
	1749	243622_at|145694	7.94771e-12	down	2.08115	chr15q22.31	LOC145694	uncharacterized LOC145694	Hs.147229
	1750	232577_at|145945	5.85885e-15	down	2.22641	chr15q26.2	LOC145945	uncharacterized LOC145945	Hs.413460
	1751	1552942_at|149373	7.31538e-10	down	2.17239	chr1q42.2	LOC149373	uncharacterized LOC149373	Hs.632505
	1752	236652_at|149703	1.09748e-15	down	2.05387	chr20q13.12	LOC149703	uncharacterized LOC149703	Hs.572812
	1753	1561342_at,1561343_a_at|150005	2.68471e-16	down	2.20046	chr21q21.1	LOC150005	uncharacterized LOC150005	Hs.737033
	1754	1560928_at|151657	2.45552e-15	down	2.36185	chr3q13.12	LOC151657	uncharacterized LOC151657	Hs.587187
	1755	232645_at|153684	1.10333e-13	down	2.01072	chr5p12	LOC153684	uncharacterized LOC153684	Hs.259625
	1756	236079_at|202025	1.11988e-08	down	2.11444	chr4p16.1	LOC202025	uncharacterized LOC202025	Hs.518635///Hs.618463
	1757	1564385_at|219688	2.71435e-19	down	2.04819	chr10p12.33	LOC219688	uncharacterized LOC219688	Hs.350848
	1758	233043_at|221814	1.66544e-16	down	2.58315	chr7p21.3	LOC221814	uncharacterized LOC221814	Hs.592173
	1759	1554840_at|280665	3.65035e-19	down	2.27029		LOC280665	anti-CNG alpha 1 cation channel translation product-like	Hs.686897
	1760	1563853_at,1563854_s_at|283045	1.67515e-15	down	2.54345	chr10q21.3	LOC283045	uncharacterized LOC283045
	1761	238112_at,1557207_s_at|283177	4.07385e-22	down	2.43172	chr11q25	LOC283177	uncharacterized LOC283177	Hs.739079///Hs.504390
	1762	1563867_at|283194	8.46893e-12	down	2.59532	chr11q12.2	LOC283194	uncharacterized LOC283194
	1763	235151_at|283357	4.67364e-11	up	2.66546	chr12p13.33	LOC283357	uncharacterized LOC283357	Hs.126558///Hs.587747
	1764	1561536_at|283435	1.6151e-16	down	2.68979	chr12q24.32	LOC283435	uncharacterized LOC283435	Hs.667334
	1765	237687_at|283737	1.30946e-06	down	3.04775	chr15q25.3	LOC283737	uncharacterized LOC283737	Hs.31795
	1766	1560707_at|283856	1.01358e-11	down	2.09483	chr16q12.2	LOC283856	uncharacterized LOC283856	Hs.513618///Hs.707433
	1767	1563872_at|284395	1.82319e-14	down	2.03188	chr19q12	LOC284395	uncharacterized LOC284395	Hs.631601
	1768	238196_at|285095	9.8733e-06	down	4.39714	chr2q37.3	LOC285095	uncharacterized LOC285095	Hs.85890
	1769	230057_at|285178	1.33361e-13	down	3.07646	chr2q35	LOC285178	uncharacterized LOC285178	Hs.586683
	1770	1562632_at|285191	1.30616e-09	down	2.12465	chr2q37.3	LOC285191	uncharacterized LOC285191	Hs.121670///Hs.729906///Hs.739627
	1771	1563685_at|285422	1.31699e-12	down	2.43741	chr4q31.21	LOC285422	uncharacterized LOC285422	Hs.377021
	1772	232182_at|286272	1.85173e-09	down	2.50144	chr9q12	LOC286272	uncharacterized LOC286272	Hs.648390
	1773	239762_at|286437	1.32388e-08	down	2.07814	chrXq22.2	LOC286437	uncharacterized LOC286437	Hs.656786
	1774	1562841_at|339666	7.48217e-28	down	2.58354	chr22q12.3	LOC339666	uncharacterized LOC339666	Hs.654761///Hs.698230///Hs.738768
	1775	232455_x_at|340085	3.72011e-13	down	2.55844	chr5q11.2	LOC340085	uncharacterized LOC340085	Hs.444279
	1776	244120_at|340178	1.23043e-12	down	2.3546	chr6q27	LOC340178	uncharacterized LOC340178	Hs.343631
	1777	1554809_at|389199	7.43515e-12	down	2.02256	chr4p16.1	LOC389199	uncharacterized LOC389199	Hs.375210///Hs.529369
	1778	1564401_at|400748	9.75237e-20	down	2.75957	chr1p35.2	LOC400748	uncharacterized LOC400748	Hs.639254
	1779	1557604_at,1557605_a_at|401312	1.00388e-12	down	2.44065	chr7p15.3	LOC401312	uncharacterized LOC401312	Hs.583393
	1780	244424_at|439938	5.49415e-09	down	2.03675	chr6p21.33	LOC439938	uncharacterized LOC439938	Hs.661037
	1781	236929_at|441242	6.05305e-16	down	2.2249	chr7q11.21	LOC441242	uncharacterized LOC441242	Hs.373941
	1782	243977_at|541472	8.90922e-18	down	2.0308	chr7p21	LOC541472	uncharacterized LOC541472	Hs.512234
	1783	1554949_at|554174	9.08117e-20	down	2.03732	chr22q13.31	LOC554174	uncharacterized LOC554174	Hs.660824
	1784	1560162_at|643549	8.29838e-17	down	2.25978	chr20q13.12	LOC643549	uncharacterized LOC643549	Hs.472856
	1785	238715_at|646014	7.17052e-18	down	4.02045	chr17q24.1	LOC646014	uncharacterized LOC646014	Hs.657259
	1786	1569517_at|646482	6.09941e-15	down	2.27896	chr13q12.13	LOC646482	uncharacterized LOC646482	Hs.713256
	1787	236977_at|646588	3.19945e-09	down	2.20157	chr7p15.2	LOC646588	uncharacterized LOC646588	Hs.72068
	1788	215467_x_at|647070	1.51263e-11	down	2.33407	chr1q25.3	LOC647070	uncharacterized LOC647070	Hs.191518
	1789	1562428_at|654780	1.2311e-09	down	2.00853	chr16q24.1	LOC654780	uncharacterized LOC654780	Hs.614079
	1790	233599_at|728061	2.29778e-09	down	2.55401	chr9q22.32	LOC728061	hCG2003663	Hs.655858
	1791	1561218_s_at,1561221_x_at|728099	4.69577e-18	down	2.14724	chr13q12.11	LOC728099	uncharacterized LOC728099	Hs.561589///Hs.680123
	1792	220823_at|729164	4.14695e-10	down	2.0825	chr2q13	LOC729164	hCG1732469	Hs.610958
	1793	1564229_at|729173	1.80345e-07	down	2.03929	chr11q23.3	LOC729173	uncharacterized LOC729173	Hs.638417
	1794	234956_at,1564168_a_at|93444	5.0349e-18	down	2.23161	chr15q22.32	LOC93444	uncharacterized LOC93444	Hs.270133
	1795	225996_at,235977_at|164832	5.57208e-13	down	3.04164	chr2q11.2	LONRF2	LON peptidase N-terminal domain and ring finger 2	Hs.21380///Hs.597102
	1796	204298_s_at,213640_s_at,215446_s_at|4015	1.60757e-12	up	4.06028	chr5q23.2	LOX	lysyl oxidase	Hs.102267///Hs.660104///Hs.670905///Hs.696708///Hs.708303
	1797	203570_at|4016	7.8146e-07	up	3.11673	chr15q22	LOXL1	lysyl oxidase-like 1	Hs.598750///Hs.65436
	1798	202997_s_at,202998_s_at,202999_s_at,228808_s_at|4017	8.82138e-09	up	2.0492	chr8p21.3	LOXL2	lysyl oxidase-like 2	Hs.626637///Hs.736854
	1799	220816_at,231192_at|23566	2.3155e-13	up	3.43431	chr1p22.3	LPAR3	lysophosphatidic acid receptor 3	Hs.527909///Hs.622268///Hs.674915///Hs.708438///Hs.711460
	1800	201818_at|79888	1.15215e-13	up	4.30697	chr5p15.33	LPCAT1	lysophosphatidylcholine acyltransferase 1	Hs.368853///Hs.653392///Hs.653992
	1801	212272_at,212274_at,212276_at|23175	4.89056e-23	down	4.2089	chr2p25.1	LPIN1	lipin 1	Hs.467740///Hs.695105
	1802	203548_s_at,203549_s_at|4023	7.65222e-07	down	5.34708	chr8p22	LPL	lipoprotein lipase	Hs.180878///Hs.619595
	1803	220235_s_at|55791	2.24611e-11	up	3.43967	chr1p13.3	LRIF1	ligand dependent nuclear receptor interacting factor 1	Hs.25245///Hs.669780
	1804	219631_at,220253_s_at,220254_at|29967	1.43699e-11	up	2.42199	chr8q22.2	LRP12	low density lipoprotein receptor-related protein 12	Hs.600630///Hs.715867
	1805	235113_at,242154_x_at|122769	1.40251e-18	up	2.77401	chr14q21.3	LRR1	leucine rich repeat protein 1	Hs.451090
	1806	236666_s_at|390205	9.43989e-15	down	3.29343	chr11q12.2	LRRC10B	leucine rich repeat containing 10B	Hs.441122
	1807	219949_at,231781_s_at|79442	5.4347e-07	down	7.95252	chr3p21.31	LRRC2	leucine rich repeat containing 2	Hs.657345
	1808	218550_s_at|55222	1.89304e-08	down	2.76699	chr10q22.1	LRRC20	leucine rich repeat containing 20	Hs.7778
	1809	1559502_s_at|126364	9.09872e-09	down	7.62106	chr19p13.11	LRRC25	leucine rich repeat containing 25	Hs.332156
	1810	236731_at|83598	2.37933e-17	down	2.10328	chr3p21.3	LRRC2-AS1	LRRC2 antisense RNA 1	Hs.570630
	1811	227532_at,1559580_at|127495	2.73337e-06	down	5.285	chr1p21.2	LRRC39	leucine rich repeat containing 39	Hs.44277
	1812	215084_s_at|115353	8.14174e-20	up	2.82324	chr1p33-p32.1	LRRC42	leucine rich repeat containing 42	Hs.40094
	1813	225479_at,238506_at|116064	1.12555e-12	up	2.37135	chr3q13.33	LRRC58	leucine rich repeat containing 58	Hs.518084///Hs.614519///Hs.636008
	1814	222231_s_at,234812_at,1569371_at|55379	3.7364e-16	up	2.79602	chr17q21.33	LRRC59	leucine rich repeat containing 59	Hs.370927
	1815	1568634_a_at|339977	3.21369e-16	down	2.06351	chr4q12	LRRC66	leucine rich repeat containing 66	Hs.661450
	1816	218684_at|55144	1.03982e-08	up	2.03228	chr1p22.2	LRRC8D	leucine rich repeat containing 8 family, member D	Hs.482087///Hs.605166
	1817	1556427_s_at|221091	3.3116e-09	down	3.80427	chr11q12.3	LRRN4CL	LRRN4 C-terminal like	Hs.427449///Hs.728715
	1818	221612_at,91580_at|57408	1.10573e-12	down	3.04711	chr3p14.3	LRTM1	leucine-rich repeats and transmembrane domains 1	Hs.591668
	1819	1558530_at|654429	1.0208e-16	down	2.39322	chr12p13.33	LRTM2	leucine-rich repeats and transmembrane domains 2	Hs.585579
	1820	212529_at,212532_s_at|124801	7.49078e-11	up	3.06766	chr17q21.31	LSM12	LSM12 homolog (S. cerevisiae)	Hs.355570///Hs.573448
	1821	209449_at|57819	1.14394e-10	up	5.16645	chr6p21.3	LSM2	LSM2 homolog, U6 small nuclear RNA associated (S. cerevisiae)	Hs.103106///Hs.618091
	1822	202903_at,202904_s_at,211747_s_at|23658	3.7537e-18	up	3.80043	chr7p14.3	LSM5	LSM5 homolog, U6 small nuclear RNA associated (S. cerevisiae)	Hs.424908
	1823	205036_at|11157	1.15238e-08	up	2.12678	chr4q31.22	LSM6	LSM6 homolog, U6 small nuclear RNA associated (S. cerevisiae)	Hs.190520
	1824	204559_s_at|51690	1.22993e-13	up	3.60254	chr19p13.3	LSM7	LSM7 homolog, U6 small nuclear RNA associated (S. cerevisiae)	Hs.512610///Hs.683921
	1825	239203_at,1569852_at|286006	1.1643e-08	down	2.01415	chr7q31.1	LSMEM1	leucine-rich single-pass membrane protein 1	Hs.396189
	1826	208190_s_at|51599	3.29858e-11	up	2.63289	chr19q13.12	LSR	lipolysis stimulated lipoprotein receptor	Hs.466507
	1827	206975_at|4049	1.8711e-15	down	2.10443	chr6p21.3	LTA	lymphotoxin alpha	Hs.36
	1828	202728_s_at,202729_s_at|4052	3.03959e-09	up	2.11678	chr2p22-p21	LTBP1	latent transforming growth factor beta binding protein 1	Hs.619315
	1829	202018_s_at|4057	0.00987791	down	3.30638	chr3p21.31	LTF	lactotransferrin	Hs.529517///Hs.610567///Hs.739670
	1830	207106_s_at,217184_s_at|4058	2.16916e-17	down	2.10228	chr15q15.1-q21.1	LTK	leukocyte receptor tyrosine kinase	Hs.434481
	1831	201744_s_at,229554_at|4060	1.71925e-12	up	3.38004	chr12q21.33	LUM	lumican	Hs.406475
	1832	227443_at|286343	1.53216e-06	up	2.46168	chr9p23	LURAP1L	leucine rich adaptor protein 1-like	Hs.445356///Hs.595325
	1833	235382_at|206338	8.32473e-07	down	2.21245	chr5q23.1	AQPEP	laeverin	Hs.98288
	1834	202145_at|4061	5.80305e-22	up	7.43764	chr8q24.3	LY6E	lymphocyte antigen 6 complex, locus E	Hs.521903
	1835	223687_s_at,223688_s_at|54742	3.19335e-06	up	3.23943	chr8q24.3	LY6K	lymphocyte antigen 6 complex, locus K	Hs.69517
	1836	206584_at|23643	5.19668e-15	up	7.38141	chr8q21.11	LY96	lymphocyte antigen 96	Hs.726603
	1837	202625_at,202626_s_at,210754_s_at|4067	6.89798e-10	up	4.17563	chr8q13	LYN	LYN proto-oncogene, Src family tyrosine kinase	Hs.491767
	1838	231266_at,1569772_x_at|147719	1.49085e-14	down	2.02234	chr19q13.2	LYPD4	LY6/PLAUR domain containing 4	Hs.98660///Hs.382361
	1839	236039_at|284348	1.61922e-06	up	2.25644	chr19q13.31	LYPD5	LY6/PLAUR domain containing 5	Hs.44289///Hs.653074///Hs.738790
	1840	218561_s_at,222672_at|57128	2.55737e-17	up	2.46486	chr6p25.1	LYRM4	LYR motif containing 4	Hs.387755///Hs.665075///Hs.714166
	1841	228841_at,231840_x_at,239960_x_at,240344_x_at|90624	8.07121e-13	down	2.00541	chr5q23.3	LYRM7	LYR motif containing 7	Hs.115467///Hs.667219///Hs.677851
	1842	210302_s_at,210303_at|10586	5.18709e-06	down	2.59305	chr4q31	MAB21L2	mab-21-like 2 (C. elegans)	Hs.584852
	1843	220149_at|79919	4.09039e-10	down	2.60147	chr2q37.3	C2orf54	chromosome 2 open reading frame 54	Hs.193745
	1844	204857_at|8379	5.54778e-16	up	3.21609	chr7p22	MAD1L1	MAD1 mitotic arrest deficient-like 1 (yeast)	Hs.654838
	1845	203362_s_at,236312_at,1554768_a_at|4085	2.04647e-18	up	4.7129	chr4q27	MAD2L1	MAD2 mitotic arrest deficient-like 1 (yeast)	Hs.44380///Hs.543482///Hs.591697
	1846	223234_at|10459	5.46736e-15	up	4.18574	chr1p36	MAD2L2	MAD2 mitotic arrest deficient-like 2 (yeast)	Hs.19400
	1847	208037_s_at|8174	2.32218e-14	down	2.28686	chr19p13.3	MADCAM1	mucosal vascular addressin cell adhesion molecule 1	Hs.102598
	1848	218559_s_at,222670_s_at|9935	3.08851e-08	up	2.03589	chr20q11.2-q13.1	MAFB	v-maf avian musculoaponeurotic fibrosarcoma oncogene homolog B	Hs.169487///Hs.718691
	1849	210467_x_at|4111	0.000168741	up	2.33359	chrXq28	MAGEA12	melanoma antigen family A, 12	Hs.169246
	1850	214254_at|4103	7.50712e-05	up	2.6725	chrXq28	MAGEA4	melanoma antigen family A, 4	Hs.37107
	1851	206144_at,215372_x_at,222372_at,225465_at,225474_at,232859_s_at,1555262_a_at,1559256_at,1559257_a_at,1563881_at,1566538_at,1566539_at|9223	3.28964e-18	down	2.25821	chr3p14.1	MAGI1	membrane associated guanylate kinase, WW and PDZ domain containing 1	Hs.476636///Hs.600507///Hs.682733
	1852	241146_at|100874021	9.56547e-10	down	2.09825		MAGI2-AS2	MAGI2 antisense RNA 2	Hs.128252
	1853	227554_at,229480_at,235267_at|100505881	1.49272e-09	down	2.24665		MAGI2-AS3	MAGI2 antisense RNA 3	Hs.31474///Hs.595715///Hs.697186
	1854	204777_s_at|4118	1.15714e-14	down	12.6334	chr2q11.1	MAL	mal, T-cell differentiation protein	Hs.80395
	1855	223577_x_at,223578_x_at,223940_x_at,224558_s_at,224559_at,224567_x_at,224568_x_at,226675_s_at,227510_x_at,228582_x_at,231735_s_at,1558678_s_at|378938	0.00114636	down	2.87592	chr11q13.1	MALAT1	metastasis associated lung adenocarcinoma transcript 1 (non-protein coding)	Hs.621695///Hs.605347///Hs.717401///Hs.718983
	1856	228885_at|256691	1.49372e-08	down	5.14034	chr9q21.12	MAMDC2	MAM domain containing 2	Hs.547172///Hs.603308
	1857	229473_at|158056	2.68607e-17	down	2.3874	chr9q34.3	MAMDC4	MAM domain containing 4	Hs.376780
	1858	1557091_at|284358	1.95327e-11	down	2.30637	chr19q13.33	MAMSTR	MEF2 activating motif and SAP domain containing transcriptional regulator	Hs.191815
	1859	214180_at,218918_at|57134	1.30846e-09	down	2.15247	chr1p35	MAN1C1	mannosidase, alpha, class 1C, member 1	Hs.197043
	1860	202032_s_at,219999_at|4122	2.8835e-21	down	2.45738	chr15q26.1	MAN2A2	mannosidase, alpha, class 2A, member 2	Hs.116459///Hs.733174///Hs.738557///Hs.745386
	1861	219003_s_at,222805_at,1554193_s_at,1555227_a_at|79694	5.64373e-15	up	2.23745	chr6q16.1	MANEA	mannosidase, endo-alpha	Hs.734632///Hs.743412
	1862	204041_at,1561009_at,1561010_a_at|4129	8.18284e-14	down	3.44668	chrXp11.23	MAOB	monoamine oxidase B	Hs.654473
	1863	203151_at,215384_s_at,215391_at|4130	1.67312e-14	down	2.3443	chr15q15.3	MAP1A	microtubule-associated protein 1A	Hs.194301///Hs.619338
	1864	208785_s_at,208786_s_at|81631	1.94481e-05	up	2.10565	chr16q24.2	MAP1LC3B	microtubule-associated protein 1 light chain 3 beta	Hs.356061///Hs.506947///Hs.569691///Hs.717559
	1865	221697_at|440738	3.89617e-09	down	2.07751	chr1q43	MAP1LC3C	microtubule-associated protein 1 light chain 3 gamma	Hs.534971
	1866	203265_s_at,203266_s_at|6416	3.64828e-13	up	2.52206	chr17p12	MAP2K4	mitogen-activated protein kinase kinase 4	Hs.514681///Hs.598874///Hs.629818
	1867	205698_s_at,205699_at|5608	4.12292e-11	down	2.23618	chr17q24.3	MAP2K6	mitogen-activated protein kinase kinase 6	Hs.463978
	1868	206249_at,211083_s_at,226190_at,226556_at,229771_at,233508_at,1562440_at|9175	2.03881e-19	up	2.54474	chr3q27	MAP3K13	mitogen-activated protein kinase kinase kinase 13	Hs.591306///Hs.634586///Hs.656069///Hs.665971///Hs.715977
	1869	221180_at,1555804_a_at|80122	3.28989e-17	down	2.16882	chr2q21.3	MAP3K19	mitogen-activated protein kinase kinase kinase 19	Hs.659395///Hs.739490
	1870	218833_at,222757_s_at,223519_at,225662_at,225665_at,238613_at,1555259_at|51776	0.00201528	down	2.05377	chr2q24.2	ZAK	sterile alpha motif and leucine zipper containing kinase AZK	Hs.444451///Hs.713091
	1871	228565_at|84451	6.15509e-11	up	2.02438	chr1q42	KIAA1804	mixed lineage kinase 4	Hs.547779///Hs.617078
	1872	206853_s_at,206854_s_at,211536_x_at,211537_x_at|6885	7.92425e-17	up	2.13229	chr6q15	MAP3K7	mitogen-activated protein kinase kinase kinase 7	Hs.594838///Hs.644143
	1873	200835_s_at,200836_s_at,212566_at,212567_s_at,243_g_at,33850_at,235066_at|4134	8.37417e-07	down	2.09554	chr3p21	MAP4	microtubule-associated protein 4	Hs.517949
	1874	218311_at|8491	1.00266e-07	up	2.14332	chr2p22.1	MAP4K3	mitogen-activated protein kinase kinase kinase kinase 3	Hs.655750
	1875	203552_at,203553_s_at,211081_s_at|11183	3.86245e-11	up	2.0607	chr14q11.2-q21	MAP4K5	mitogen-activated protein kinase kinase kinase kinase 5	Hs.130491
	1876	206106_at,1556340_at,1556341_s_at|6300	1.13558e-09	down	2.4683	chr22q13.33	MAPK12	mitogen-activated protein kinase 12	Hs.432642///Hs.735353
	1877	202787_s_at,202788_at|7867	4.03741e-08	down	2.22553	chr3p21.3	MAPKAPK3	mitogen-activated protein kinase-activated protein kinase 3	Hs.234521
	1878	212871_at|8550	1.16856e-15	up	3.0365	chr12q24.13	MAPKAPK5	mitogen-activated protein kinase-activated protein kinase 5	Hs.413901
	1879	200712_s_at,200713_s_at|22919	2.90267e-14	up	2.24634	chr20q11.1-q11.23	MAPRE1	microtubule-associated protein, RP/EB family, member 1	Hs.472437///Hs.603059
	1880	203928_x_at,203929_s_at,203930_s_at,206401_s_at,225379_at,233117_at|4137	9.27362e-09	down	5.06367	chr17q21.1	MAPT	microtubule-associated protein tau	Hs.101174
	1881	201668_x_at,201669_s_at,201670_s_at,213002_at,225897_at|4082	2.81855e-09	up	3.04665	chr6q22.2	MARCKS	myristoylated alanine-rich protein kinase C substrate	Hs.519909
	1882	200644_at|65108	2.35237e-07	up	3.56618	chr1p35.1	MARCKSL1	MARCKS-like 1	Hs.743489///Hs.75061
	1883	228468_at|84930	1.23364e-17	up	3.66686	chr10p12.1	MASTL	microtubule associated serine/threonine kinase-like	Hs.276905
	1884	209579_s_at,209580_s_at,214047_s_at,214048_at|8930	8.58178e-07	up	2.14942	chr3q21.3	MBD4	methyl-CpG binding domain protein 4	Hs.35947///Hs.678717///Hs.692921
	1885	218411_s_at|51562	3.45573e-14	up	2.5334	chr14q13.3	MBIP	MAP3K12 binding inhibitory protein 1	Hs.368647///Hs.596098
	1886	232298_at,235173_at|401093	0.000172299	down	2.07871	chr3q25.1	MBNL1-AS1	MBNL1 antisense RNA 1	Hs.725347
	1887	213288_at,226726_at|129642	8.06541e-06	up	2.03836	chr2p25.1	MBOAT2	membrane bound O-acyltransferase domain containing 2	Hs.467634///Hs.593538///Hs.635628///Hs.699900
	1888	212935_at,220464_at,35147_at,239636_at,1552743_at,1559427_at,1563808_at,1563809_a_at|23263	2.96636e-14	down	2.36331	chr13q34	MCF2L	MCF.2 cell line derived transforming sequence-like	Hs.135835///Hs.170422///Hs.614341///Hs.672223///Hs.729031
	1889	202107_s_at|4171	4.13403e-11	up	2.24567	chr3q21	MCM2	minichromosome maintenance complex component 2	Hs.477481
	1890	201555_at|4172	5.618e-09	up	2.37539	chr6p12	MCM3	minichromosome maintenance complex component 3	Hs.179565
	1891	212141_at,212142_at,222036_s_at,222037_at,242479_s_at|4173	5.8872e-19	up	2.56415	chr8q11.2	MCM4	minichromosome maintenance complex component 4	Hs.460184///Hs.629265
	1892	201755_at,216237_s_at|4174	7.83916e-08	up	2.37056	chr22q13.1	MCM5	minichromosome maintenance complex component 5	Hs.517582///Hs.607034///Hs.659728
	1893	201930_at,238977_at|4175	1.23207e-06	up	2.44816	chr2q21	MCM6	minichromosome maintenance complex component 6	Hs.444118///Hs.602788
	1894	208795_s_at,210983_s_at|4176	3.48916e-08	up	2.00141	chr7q21.3-q22.1	MCM7	minichromosome maintenance complex component 7	Hs.438720
	1895	218163_at,230235_at,1558573_at|28985	4.17854e-08	up	2.15963	chrXq24	MCTS1	malignant T cell amplified sequence 1	Hs.102696///Hs.670803
	1896	218802_at|55013	0.000181698	up	2.01302	chr4q25	CCDC109B	coiled-coil domain containing 109B	Hs.234149
	1897	238721_at,1558077_s_at|130752	4.83243e-14	down	2.26236	chr2q33.3	MDH1B	malate dehydrogenase 1B, NAD (soluble)	Hs.147816
	1898	209035_at|4192	7.16689e-13	up	4.15245	chr11p11.2	MDK	midkine (neurite growth-promoting factor 2)	Hs.82045
	1899	222175_s_at|51586	0.000128418	up	2.46596	chr22q11.2	MED15	mediator complex subunit 15	Hs.517421
	1900	206961_s_at,212872_s_at|9477	3.27624e-20	up	2.12553	chr6p21.1	MED20	mediator complex subunit 20	Hs.278434
	1901	225708_at|55588	4.88046e-13	up	2.32248	chr19q13.2	MED29	mediator complex subunit 29	Hs.611541///Hs.669756
	1902	227786_at,227787_s_at,230555_s_at|90390	2.13019e-23	up	3.94269	chr8q24.11	MED30	mediator complex subunit 30	Hs.492612
	1903	207078_at,207079_s_at,210104_at|10001	6.52982e-18	up	3.54382	chr14q24.2	MED6	mediator complex subunit 6	Hs.497353
	1904	207968_s_at,209199_s_at,209200_at|4208	3.87855e-05	down	3.22011	chr5q14.3	MEF2C	myocyte enhancer factor 2C	Hs.649965///Hs.654474///Hs.714389
	1905	210794_s_at,212732_at,226210_s_at,226211_at,227390_at,229557_at,231529_at,235077_at,242246_x_at,1558144_at|55384	8.85795e-08	down	3.33189	chr14q32	MEG3	maternally expressed 3 (non-protein coding)	Hs.604612///Hs.654863
	1906	228632_at|100507257	4.197e-10	down	2.80607		MEG9	maternally expressed 9 (non-protein coding)	Hs.301755
	1907	1552439_s_at,1560334_at,1569879_a_at|84465	1.89958e-12	down	2.04673	chr15q22.31	MEGF11	multiple EGF-like-domains 11	Hs.707404///Hs.712886
	1908	1557206_at,1562484_at,1564075_a_at,1566478_at,1566480_x_at|284071	1.76949e-14	down	2.36176	chr17q21.31	C17orf104	chromosome 17 open reading frame 104	Hs.349758///Hs.668746///Hs.734394
	1909	204825_at|9833	3.69022e-07	up	3.25999	chr9p13.2	MELK	maternal embryonic leucine zipper kinase	Hs.184339
	1910	206201_s_at,206202_at|4223	4.6562e-10	down	3.27574	chr7p22.1-p21.3	MEOX2	mesenchyme homeobox 2	Hs.170355///Hs.702298
	1911	221150_at|56955	8.86551e-16	down	2.12835	chr4q21.1	MEPE	matrix extracellular phosphoglycoprotein	Hs.676357
	1912	224476_s_at,229195_at,243387_at|55897	1.81218e-11	down	2.01438	chr15q26.1	MESP1	mesoderm posterior basic helix-loop-helix transcription factor 1	Hs.447531///Hs.732008
	1913	202016_at|4232	2.63079e-09	up	3.14639	chr7q32	MEST	mesoderm specific transcript	Hs.270978///Hs.596119
	1914	203510_at,211599_x_at,213807_x_at,213816_s_at|4233	1.95274e-21	up	2.55703	chr7q31	MET	MET proto-oncogene, receptor tyrosine kinase	Hs.132966///Hs.619431
	1915	1560495_at|101929741	4.17962e-08	down	2.0308		LOC101929741	uncharacterized LOC101929741	Hs.636184
	1916	213528_at|92342	1.45244e-06	up	2.39471	chr1q24.2	METTL18	methyltransferase like 18	Hs.33922
	1917	1560646_at|121952	1.6687e-06	down	2.89875	chr13q33.1	METTL21EP	methyltransferase like 21E, pseudogene	Hs.660773
	1918	219698_s_at,232194_at|64863	1.10178e-11	up	2.01372	chr18p11.32	METTL4	methyltransferase like 4	Hs.126888
	1919	207761_s_at,209703_x_at,211424_x_at,244376_at|25840	1.40756e-15	down	3.1827	chr12q13.12	METTL7A	methyltransferase like 7A	Hs.744021///Hs.745354
	1920	203417_at|4237	2.14303e-24	up	10.0396	chr1p36.1-p35	MFAP2	microfibrillar-associated protein 2	Hs.389137///Hs.618727///Hs.712974
	1921	212713_at|4239	4.68667e-09	down	3.523	chr17p11.2	MFAP4	microfibrillar-associated protein 4	Hs.296049///Hs.706535
	1922	207098_s_at,211801_x_at,217043_s_at|55669	4.89549e-11	up	2.24896	chr3q26.33	MFN1	mitofusin 1	Hs.478383///Hs.668390///Hs.708940
	1923	225222_at|64645	5.2109e-16	up	2.29882	chr1p21.2	HIAT1	hippocampus abundant transcript 1	Hs.124156///Hs.637690
	1924	223073_at,233954_at|84641	1.45645e-19	up	2.52429	chr9q22.32	HIATL1	hippocampus abundant transcript-like 1	Hs.555996///Hs.737802
	1925	1557474_at|284578	6.95318e-19	down	2.07086	chr1q32.1	LOC284578	uncharacterized LOC284578	Hs.537020
	1926	203101_s_at,203102_s_at,211061_s_at|4247	1.03107e-16	up	3.24013	chr14q21	MGAT2	mannosyl (alpha-1,6-)-glycoprotein beta-1,2-N-acetylglucosaminyltransferase	Hs.93338
	1927	232568_at|158295	9.18104e-13	down	3.3963	chr9p22.3	MGC24103	uncharacterized MGC24103	Hs.664877
	1928	240692_at|414927	6.27408e-19	down	2.10744	chr1p32	MGC34796	sepiapterin reductase (7,8-dihydrobiopterin:NADP+ oxidoreductase) pseudogene	Hs.371864
	1929	211026_s_at,225102_at|11343	1.45293e-06	down	2.0762	chr3q21.3	MGLL	monoglyceride lipase	Hs.277035///Hs.641697
	1930	225890_at|92667	6.52443e-06	up	2.07468	chr20p11.23	MGME1	mitochondrial genome maintenance exonuclease 1	Hs.320823
	1931	204168_at|4258	1.0252e-09	down	2.26528	chr4q28.3	MGST2	microsomal glutathione S-transferase 2	Hs.662984///Hs.81874
	1932	224720_at,224722_at,224725_at,224726_at|57534	1.6018e-13	up	2.06682	chr18q11.2	MIB1	mindbomb E3 ubiquitin protein ligase 1	Hs.140903///Hs.603914///Hs.706963///Hs.712806
	1933	206275_s_at,212472_at,212473_s_at,236475_at|9645	1.11533e-09	up	2.24692	chr11p15.3	MICAL2	microtubule associated monooxygenase, calponin and LIM domain containing 2	Hs.501928///Hs.621916///Hs.627793///Hs.735627
	1934	221779_at,55081_at|85377	1.48546e-05	up	2.27252	chr22q13.1	MICALL1	MICAL-like 1	Hs.517610///Hs.690804///Hs.733907
	1935	217871_s_at|4282	2.27946e-10	up	4.84215	chr22q11.23	MIF	macrophage migration inhibitory factor (glycosylation-inhibiting factor)	Hs.407995
	1936	221856_s_at,226062_x_at|55793	2.89283e-21	down	3.09259	chr1q21.3	FAM63A	family with sequence similarity 63, member A	Hs.743952
	1937	209585_s_at|9562	7.52996e-20	up	5.08936	chr10q23	MINPP1	multiple inositol-polyphosphate phosphatase 1	Hs.121260
	1938	240436_at,243760_at|650794	5.69406e-13	down	2.06979	chr13q12.11	MIPEPP3	mitochondrial intermediate peptidase pseudogene 3	Hs.147563
	1939	232892_at|128826	7.63672e-06	down	2.57858	chr20q13.33	C20orf166	chromosome 20 open reading frame 166	Hs.86507
	1940	1553204_at,1553205_at|253868	4.87228e-18	down	2.58116	chr20q13.33	C20orf166-AS1	C20orf166 antisense RNA 1	Hs.337024
	1941	1554097_a_at|554202	1.86719e-06	up	2.1553	chr9p21.3	MIR31HG	MIR31 host gene (non-protein coding)	Hs.458096
	1942	1561963_at|100423041	3.3436e-09	down	2.0553		MIR4296	microRNA 4296
	1943	224096_at|100616434	3.06853e-10	down	2.14782		MIR4755	microRNA 4755
	1944	239999_at,1559412_at,1559901_s_at|388815	2.08869e-14	down	2.43391	chr21q21.1	LINC00478	long intergenic non-protein coding RNA 478	Hs.473394
	1945	219004_s_at,228597_at,229671_s_at|54069	1.81522e-15	up	2.6371	chr21q22.11	MIS18A	MIS18 kinetochore protein A	Hs.190518///Hs.604966
	1946	206500_s_at,226630_at,244173_at|55320	3.84335e-08	up	2.0171	chr14q21.2	MIS18BP1	MIS18 binding protein 1	Hs.600931///Hs.732769
	1947	226329_s_at|129531	7.84796e-09	up	3.03311	chr2q11.2	MITD1	MIT, microtubule interacting and transport, domain containing 1	Hs.14222///Hs.738394
	1948	207233_s_at,226066_at,1554874_at|4286	3.73196e-10	down	3.70284	chr3p14.2-p14.1	MITF	microphthalmia-associated transcription factor	Hs.166017///Hs.712759
	1949	240810_at|100507423	2.40703e-17	down	2.03914	chr1p33	MKNK1-AS1	MKNK1 antisense RNA 1	Hs.601863
	1950	218205_s_at,223199_at|2872	5.84573e-10	down	2.34336	chr19p13.3	MKNK2	MAP kinase interacting serine/threonine kinase 2	Hs.515032///Hs.706934///Hs.707705///Hs.713196
	1951	208082_x_at	1.21257e-06	down	2.10424		MKRN4P	---///makorin ring finger protein 4, pseudogene
	1952	217115_at|7686	3.93519e-17	down	2.14972	chr20q13.12	MKRN7P	makorin ring finger protein 7, pseudogene	Hs.717103
	1953	235377_at|90523	1.06017e-06	down	5.24783	chr6p12.1	MLIP	muscular LMNA-interacting protein	Hs.591803
	1954	218211_s_at|79083	5.78462e-07	down	3.60547	chr2q37.3	MLPH	melanophilin	Hs.102406
	1955	221163_s_at|51085	2.35206e-10	down	2.25814	chr7q11.23	MLXIPL	MLX interacting protein-like	Hs.647055
	1956	203414_at,244523_at|23531	5.85583e-07	up	2.29599	chr17q	MMD	monocyte to macrophage differentiation-associated	Hs.463483
	1957	204475_at|4312	2.10742e-30	up	122.574	chr11q22.3	MMP1	matrix metallopeptidase 1 (interstitial collagenase)	Hs.572378///Hs.83169
	1958	205680_at|4319	1.47943e-21	up	31.1934	chr11q22.3	MMP10	matrix metallopeptidase 10 (stromelysin 2)	Hs.2258
	1959	204580_at|4321	6.33202e-17	up	24.3083	chr11q22.3	MMP12	matrix metallopeptidase 12 (macrophage elastase)	Hs.1695///Hs.709832
	1960	205959_at|4322	1.11746e-09	up	5.52765	chr11q22.3	MMP13	matrix metallopeptidase 13 (collagenase 3)	Hs.2936///Hs.623032
	1961	201069_at,1566677_at,1566678_at|4313	5.13352e-07	up	2.20856	chr16q13-q21	MMP2	matrix metallopeptidase 2 (gelatinase A, 72kDa gelatinase, 72kDa type IV collagenase)	Hs.513617///Hs.592941///Hs.667363
	1962	220783_at|64066	1.43294e-11	down	2.00174	chr11q24	MMP27	matrix metallopeptidase 27	Hs.534479
	1963	205828_at|4314	8.21756e-20	up	15.6313	chr11q22.3	MMP3	matrix metallopeptidase 3 (stromelysin 1, progelatinase)	Hs.375129///Hs.645710
	1964	204259_at|4316	1.75822e-06	up	3.21758	chr11q21-q22	MMP7	matrix metallopeptidase 7 (matrilysin, uterine)	Hs.2256
	1965	203936_s_at|4318	1.08926e-06	up	4.1871	chr20q11.2-q13.1	MMP9	matrix metallopeptidase 9 (gelatinase B, 92kDa gelatinase, 92kDa type IV collagenase)	Hs.297413
	1966	223700_at|84057	6.00659e-18	up	3.8533	chr4q31.3	MND1	meiotic nuclear divisions 1 homolog (S. cerevisiae)	Hs.294088
	1967	204959_at|4332	1.77251e-18	up	5.69543	chr1q22	MNDA	myeloid cell nuclear differentiation antigen	Hs.153837
	1968	201297_s_at,201298_s_at,201299_s_at,214812_s_at|55233	2.58328e-12	up	2.53832	chr2p13.1	MOB1A	MOB kinase activator 1A	Hs.602092///Hs.732402///Hs.736142
	1969	226790_at|729967	1.79457e-09	up	3.6056	chr2p22.1	MORN2	MORN repeat containing 2	Hs.729207
	1970	218853_s_at,1557455_s_at|56180	1.63148e-09	up	2.05383	chrXq26.3	MOSPD1	motile sperm domain containing 1	Hs.590789///Hs.745292
	1971	224385_s_at,239257_at|54456	8.32951e-22	down	2.01521	chr22q13.33	MOV10L1	Mov10l1, Moloney leukemia virus 10-like 1, homolog (mouse)	Hs.62880
	1972	218024_at,240362_at|51660	9.61056e-06	down	2.17902	chr6q27	MPC1	mitochondrial pyruvate carrier 1	Hs.172755
	1973	209208_at,1557569_at|9526	1.04155e-10	up	2.08018	chr17p13.1-p12	MPDU1	mannose-P-dolichol utilization defect 1	Hs.246381
	1974	226818_at,226841_at|219972	5.95348e-05	up	2.14391	chr11q12.1	MPEG1	macrophage expressed 1	Hs.744920
	1975	207984_s_at,213270_at|4355	1.00634e-16	down	2.00379	chr17q12-q21	MPP2	membrane protein, palmitoylated 2 (MAGUK p55 subfamily member 2)	Hs.514208
	1976	206186_at|4356	1.13165e-12	down	2.08522	chr17q21.31	MPP3	membrane protein, palmitoylated 3 (MAGUK p55 subfamily member 3)	Hs.396566
	1977	203466_at|4358	5.6617e-15	up	2.7348	chr2p23.3	MPV17	MpV17 mitochondrial inner membrane protein	Hs.75659
	1978	210280_at|4359	7.21631e-20	down	2.6172	chr1q23.3	MPZ	myelin protein zero	Hs.591486///Hs.93883
	1979	204438_at|4360	3.15905e-07	up	2.47347	chr10p12.33	MRC1	mannose receptor, C type 1	Hs.592933///Hs.613980///Hs.743569///Hs.743903///Hs.75182
	1980	219648_at,232682_at|55686	3.69563e-06	up	2.60978	chr2q35	MREG	melanoregulin	Hs.620391
	1981	218586_at|55257	1.23529e-09	up	2.23554	chr20q13.33	MRGBP	MRG/MORF4L binding protein	Hs.590870///Hs.623651///Hs.734101
	1982	231051_at|100507027	2.76292e-07	down	12.8554		LINC00948	long intergenic non-protein coding RNA 948	Hs.648790
	1983	219162_s_at|65003	2.3622e-13	up	2.00502	chr11q13.3	MRPL11	mitochondrial ribosomal protein L11	Hs.418450///Hs.611590
	1984	218049_s_at|28998	2.37966e-21	up	6.01798	chr8q22.1-q22.3	MRPL13	mitochondrial ribosomal protein L13	Hs.333823
	1985	218027_at|29088	4.90189e-10	up	3.03778	chr8q11.2-q13	MRPL15	mitochondrial ribosomal protein L15	Hs.18349
	1986	222216_s_at|63875	2.85247e-14	up	2.19491	chr11p15.5-p15.4	MRPL17	mitochondrial ribosomal protein L17	Hs.523456
	1987	225315_at|219927	4.2478e-14	up	3.49514	chr11q13.3	MRPL21	mitochondrial ribosomal protein L21	Hs.503047
	1988	213897_s_at,1562392_at|6150	3.25145e-09	up	2.22241	chr11p15.5	MRPL23	mitochondrial ribosomal protein L23	Hs.3254
	1989	208787_at|11222	2.78231e-16	up	2.13512	chr3q21-q23	MRPL3	mitochondrial ribosomal protein L3	Hs.205163
	1990	222993_at|51253	4.60086e-07	up	3.08547	chr1p32.1	MRPL37	mitochondrial ribosomal protein L37	Hs.584908
	1991	217919_s_at,222466_s_at,242289_at|28977	6.08731e-17	up	2.71055	chr12q22	MRPL42	mitochondrial ribosomal protein L42	Hs.199579///Hs.731195
	1992	223480_s_at,223481_s_at|57129	2.86892e-18	up	2.52064	chr3q26.33	MRPL47	mitochondrial ribosomal protein L47	Hs.283734
	1993	225580_at,225581_s_at,243219_x_at|54534	4.24248e-16	up	2.1543	chr9q31.1	MRPL50	mitochondrial ribosomal protein L50	Hs.288224///Hs.713644
	1994	221997_s_at,226241_s_at|122704	2.50234e-21	up	2.12902	chr14q11.2	MRPL52	mitochondrial ribosomal protein L52	Hs.355935///Hs.619637
	1995	204330_s_at,204331_s_at,210008_s_at,213840_s_at|6183	2.31607e-21	up	3.59793	chr19q13.1-q13.2	MRPS12	mitochondrial ribosomal protein S12	Hs.411125
	1996	218982_s_at|51373	2.85923e-11	up	3.72804	chr7p11	MRPS17	mitochondrial ribosomal protein S17	Hs.44298///Hs.710695
	1997	218001_at|51116	1.29363e-11	up	2.46217	chr9q34	MRPS2	mitochondrial ribosomal protein S2	Hs.382044
[truncated: 1,513 more rows]

## Sheet: S5B  File
	Reddy et al., 2018 Molecular prognosticators in clinically and pathologically distinct cohorts of oral cavity, laryngopharyngeal and oropharyngeal cancers- A Meta-Analysis approach
	S5B File: List of Gene Ontology categories from TOPPFUN enrichment analysis for tongue cancer gene entities
	GO: Molecular Function
	S.No	Category	ID	Name	p-value	q-value Bonferroni	q-value FDR B&H	q-value FDR B&Y	Hit Count in Query List*	Hit Count in Genome	Percentage*	Hit in Query List
	1	GO: Molecular Function	GO:0045236	CXCR chemokine receptor binding	8.252e-06	0.02227	0.002025	0.01717	11	17	64.7059	CXCL13,CXCL1,CXCL3,CXCL8,CXCL10,CXCL9,PPBP,CXCL6,CXCL11,CXCL5,CXCL12
	2	GO: Molecular Function	GO:0008307	structural constituent of muscle	9.563e-12	2.581e-08	6.453e-09	5.471e-08	26	41	63.4146	ACTN2,SORBS2,TCAP,MYOM1,CAPN3,MYOM2,MYL6B,MYOT,NEXN,ANKRD2,DMD,PDLIM3,MYBPC1,MYBPC2,MYH8,MYH11,MYL1,MYL2,MYL3,MYL6,NEB,MYLPF,SYNM,TPM2,JPH1,CSRP3
	3	GO: Molecular Function	GO:0004298	threonine-type endopeptidase activity	0.0001259	0.3397	0.01617	0.1371	11	21	52.381	PSMA1,PSMA3,PSMA4,PSMB1,PSMB2,PSMB3,PSMB4,PSMB7,PSMB8,PSMB9,PSMB10
	4	GO: Molecular Function	GO:0070003	threonine-type peptidase activity	0.0001259	0.3397	0.01617	0.1371	11	21	52.381	PSMA1,PSMA3,PSMA4,PSMB1,PSMB2,PSMB3,PSMB4,PSMB7,PSMB8,PSMB9,PSMB10
	5	GO: Molecular Function	GO:0001968	fibronectin binding	1.319e-05	0.03561	0.002739	0.02322	16	33	48.4848	CTSL,TNC,IGFBP3,IGFBP5,ITGA3,ITGAV,ITGB1,MFAP2,MMP2,MMP9,MMP13,MYOC,SSC5D,SDC4,THBS1,THBS4
	6	GO: Molecular Function	GO:0016712	oxidoreductase activity, acting on paired donors, with incorporation or reduction of molecular oxygen, reduced flavin or flavoprotein as one donor, and incorporation of one atom of oxygen	0.0001503	0.4056	0.0169	0.1433	13	28	46.4286	CYP4F12,CYP1A1,CYP1B1,CYP2A6,CYP2A7,CYP2C18,CYP2E1,CYP2J2,CYP3A4,CYP3A5,CYP4B1,CYP4X1,CYP3A43
	7	GO: Molecular Function	GO:0017080	sodium channel regulator activity	9.711e-05	0.2621	0.0145	0.1229	15	34	44.1176	AGT,CAV3,FGF13,FXYD5,NOS1,FXYD1,FXYD3,PRSS8,SCN1B,SCN2B,SGK1,SNTA1,SCN3B,GPD1L,YWHAH
	8	GO: Molecular Function	GO:0008009	chemokine activity	4.809e-06	0.01298	0.001298	0.011	21	48	43.75	CXCL16,CXCL14,CXCL13,CXCL1,CXCL3,CXCL8,CXCL10,CXCL9,PPBP,CCL2,CCL4,CCL5,CCL8,CCL11,CCL16,CCL18,CCL20,CXCL6,CXCL11,CXCL5,CXCL12
	9	GO: Molecular Function	GO:0005518	collagen binding	6.664e-07	0.001799	0.0002998	0.002542	29	72	40.2778	ACHE,ADAM9,SERPINH1,CD44,ABI3BP,CTSB,CTSL,PCOLCE2,GP6,FN1,CHADL,ITGA2,ITGA3,ITGB1,LUM,SMAD7,MAP1A,MMP9,MMP13,PDGFA,PPIB,SRGN,ASPN,NID2,TGFBI,THBS1,THBS4,COL14A1,VWF
	10	GO: Molecular Function	GO:0051015	actin filament binding	2.184e-11	5.894e-08	1.179e-08	9.994e-08	53	132	40.1515	ACTN1,ACTN2,BIN1,GAS7,SHTN1,GAS2L2,NEXN,AIF1L,USH1C,ARPC5,ARPC3,ARPC1B,ACTR2,CORO2B,FLNA,FLNC,LIMA1,ARPC1A,CORO1A,CORO6,AJUBA,SHROOM1,SCIN,LCP1,MARCKS,MYO1B,CTNNA3,MYH3,MYH8,MYH9,MYH11,MYO1D,MYO1E,MYO10,WIPF3,FSCN3,EPS8L1,MYH14,PPP1R9A,PKNOX2,SLC6A4,FSCN1,SPTB,ITPRID2,CYFIP1,SVIL,SYNE1,TNNC1,CORO1C,UTRN,EZR,PANX1,ADSSL1
	11	GO: Molecular Function	GO:0042379	chemokine receptor binding	2.437e-05	0.06577	0.004206	0.03566	23	60	38.3333	CXCL16,CXCL14,CXCL13,CXCL1,CXCL3,CXCL8,CXCL10,CXCL9,CNIH4,PPBP,CCL2,CCL4,CCL5,CCL8,CCL11,CCL16,CCL18,CCL20,CXCL6,CXCL11,CXCL5,CXCL12,STAT1
	12	GO: Molecular Function	GO:0017022	myosin binding	0.0006223	1	0.0494	0.4188	22	68	32.3529	ACTA1,ACTC1,AMPD1,RHOA,AXL,MYRIP,DMD,USH1C,ARFGEF1,RAB14,CORO1A,MYLK2,RAB8A,PYCARD,MYH8,MYL2,MYL3,MYOC,FXYD1,MLPH,SLC6A4,CXCR4
	13	GO: Molecular Function	GO:0003779	actin binding	2.419e-16	6.53e-13	3.265e-13	2.768e-12	132	412	32.0388	KIF18A,ACTN1,ACTN2,ALDOA,BIN1,MYH7B,GAS7,SHTN1,LMOD2,GAS2L2,CAMK2B,CAPG,PSTPIP2,TMSB10,CFL2,LMOD1,CNN3,MYOT,MYRIP,MICAL2,NEXN,AIF1L,DMD,USH1C,ARPC5,ARPC3,SPATA32,ARPC1B,ACTR2,KLHL5,MYO15A,XIRP1,CORO2B,FHL3,CAP2,CAP1,FLNA,FLNC,LIMA1,ARPC1A,SORBS1,ABLIM2,MYOZ2,GBP1,MYPN,GMFB,MYO18B,CORO1A,CORO6,AJUBA,HCLS1,SYNPO,SHROOM1,SCIN,ITGB1,LCP1,MARCKS,MAP1A,MYO1B,MSN,CTNNA3,MYBPC1,MYBPC2,MYH1,MYH2,MYH3,MYH8…
	14	GO: Molecular Function	GO:0044325	ion channel binding	2.441e-05	0.06588	0.004206	0.03566	39	127	30.7087	ACTN1,ACTN2,ANK2,TCAP,CAV1,CAV3,KCNB2,AP2M1,AKAP6,CTNNB1,TRDN,RAPGEF3,FGF13,FHL1,FMR1,NPTN,HRC,HSP90AB1,KCNB1,KCNQ3,LYN,PYCARD,NOS1,PIRT,FXYD1,PPP2CA,PRNP,KCNIP2,SCN10A,PPP1R9A,SNTA1,SCN3B,GPD1L,VDAC1,YES1,YWHAE,YWHAH,PANX1,KCNAB1
	15	GO: Molecular Function	GO:0008201	heparin binding	1.792e-06	0.004838	0.0006911	0.005859	51	167	30.5389	AAMP,APP,CCN4,LIPG,COL5A1,ABI3BP,PLA2G2D,FGFBP1,SOST,PCOLCE2,FGF14,GPNMB,FN1,CXCL13,POSTN,RSPO3,HRG,CXCL10,LAMC2,LPL,LTF,MDK,MMP7,NCAM1,NELL1,NELL2,OGN,SERPINA5,PGF,SERPINE2,PRELP,PTN,NDNF,RSPO1,RPL29,CCL2,CCL5,CCL8,CXCL6,CXCL11,SELL,SFRP1,SLIT3,SOD3,SMOC2,GREM2,TGFBR3,THBS1,THBS2,THBS4,ZNF146
	16	GO: Molecular Function	GO:0005200	structural constituent of cytoskeleton	0.0001636	0.4416	0.01766	0.1497	33	110	30	ACTA1,SORBS2,ANK1,ANK2,MYOM1,MYOM2,DMD,ARPC5,ARPC3,ARPC1B,ACTR2,EPB42,TUBA1B,TUBB3,TUBB4A,NDC80,ACTL6B,TUBA8,TUBA1C,KRT15,KRT16,KRT84,MAPT,MSN,MYBPC1,MYBPC2,NEFL,EPB41L4B,TUBB,SPTB,SYNM,TUBG1,YEATS4
	17	GO: Molecular Function	GO:0005178	integrin binding	0.0001021	0.2754	0.0145	0.1229	36	121	29.7521	ACTN1,ACTN2,ADAM10,ADAM9,CCN4,CD9,COL3A1,COL4A3,COL5A1,EGFL6,CXADR,ITGB1BP2,FAP,GPNMB,FN1,GFRA1,NISCH,ICAM1,IGF1,ITGA6,ITGA2,ITGA3,ITGA5,ITGA7,ITGB1,LAMB1,LYN,P4HB,TGFBI,THBS1,THBS4,TSPAN8,UTRN,VCAM1,VWF,MADCAM1
	18	GO: Molecular Function	GO:0005539	glycosaminoglycan binding	2.58e-06	0.006964	0.0008704	0.00738	62	219	28.3105	AAMP,APP,CCN4,C1QBP,CD44,LIPG,COL5A1,ABI3BP,PLA2G2D,FGFBP1,SOST,PCOLCE2,FGF14,GPNMB,FN1,CXCL13,POSTN,MAMDC2,RNASE7,RSPO3,HMMR,HRG,CXCL10,ITIH4,LAMC2,LPL,LTF,MDK,MMP7,NCAM1,NELL1,NELL2,OGN,SERPINA5,VIT,PGF,SERPINE2,PRELP,PTN,NDNF,RSPO1,RPL29,CCL2,CCL5,CCL8,CXCL6,CXCL11,SELL,SFRP1,SLIT3,SOD3,SMOC2,NOD2,GREM2,TGFBR3,THBS1,THBS2,THBS4,TLR2,TNFAIP6,ZNF146,CEMIP
	19	GO: Molecular Function	GO:0008092	cytoskeletal protein binding	4.879e-18	1.317e-14	1.317e-14	1.116e-13	240	886	27.088	KIF18A,ACTA1,ACTC1,ACTN1,ACTN2,STARD9,ALDOA,AMPD1,BIN1,SORBS2,ANK1,ANK2,MYH7B,APBB1,GAS7,SHTN1,LMOD2,TCAP,RHOA,GAS2L2,ATP1A1,AXL,CEACAM1,PROM1,AGBL1,CAMK2B,CAPG,CAPN3,CAPN6,PSTPIP2,CAV3,PRC1,TMSB10,CDH1,CDK5,MAGI1,CENPE,CETN2,CFL2,MYOZ1,SNX6,CLTC,LMOD1,CNN3,KIF23,MYOT,MYRIP,CRYAB,FEZ1,MICAL2,NEXN,KIF1BP,CKAP5,AIF1L,HDGFL3,ANKRD2,KIF14,DMD,USH1C,ARPC5,ARPC3,SPATA32,ARPC1B,ACTR2,KIF20A,KLHL5,AATF,M…
	20	GO: Molecular Function	GO:0005516	calmodulin binding	0.0003388	0.9144	0.03261	0.2765	49	190	25.7895	AEBP1,MAPKAPK5,CASK,CEACAM1,SPHK1,CAMK2A,CAMK2B,CNN3,MYO15A,ESRRG,ARPP21,GEM,MKNK2,MYLK2,CFAP221,KCNN3,KCNQ3,MARCKS,MYO1B,MYH1,MYH2,MYH3,MYH8,MYH9,MYH11,MYLK,MYO1D,MYO1E,MYO5A,MYO10,NOS1,PCNT,PCP4,PHKG1,CAMKV,ASPM,STRN3,PPP3R1,RGS2,MYH14,RYR3,SLC8A2,SMTNL1,SNTA1,MYO5C,CAMSAP2,DAPK2,MARCKSL1,MAPKAPK3
	21	GO: Molecular Function	GO:0005125	cytokine activity	0.0001329	0.3586	0.0163	0.1382	57	222	25.6757	FAM3D,AREG,TNFSF10,BMP2,CXCL16,CER1,ADIPOQ,CXCL14,CMTM5,IL36RN,GREM1,SCGB3A1,FAM3C,CXCL13,TNFSF13B,IL37,IL36A,GDF10,C10orf99,IL24,GPI,CXCL1,CXCL3,IFNA4,IFNA7,IFNA17,IFNA21,TXLNA,IL1A,IL1B,CXCL8,INHBA,CXCL10,LTA,IL17D,MIF,CXCL9,FAM3B,PPBP,CCL2,CCL4,CCL5,CCL8,CCL11,CCL16,CCL18,CCL20,CXCL6,CXCL11,CXCL5,CXCL12,SPP1,TGFB1,GREM2,TIMP1,IL36G,WNT5A
	22	GO: Molecular Function	GO:0050839	cell adhesion molecule binding	0.0005077	1	0.04282	0.3631	52	208	25	ACTN1,ACTN2,ADAM10,TENM2,SHTN1,ADAM9,CCN4,PROM1,CD9,CDH1,COL3A1,COL4A3,COL5A1,EGFL6,CTNNB1,CXADR,DSG2,ITGB1BP2,FAP,GPNMB,FN1,POSTN,NPTN,GFRA1,GRIN2A,NISCH,ICAM1,IGF1,ITGA6,ITGA2,ITGA3,ITGA5,ITGA7,ITGB1,LAMB1,LYN,EPCAM,MSN,CTNNA3,FXYD5,P4HB,PSEN1,SELL,TGFBI,THBS1,THBS4,TSPAN8,UTRN,VCAM1,EZR,VWF,MADCAM1
	23	GO: Molecular Function	GO:1901681	sulfur compound binding	0.0001983	0.5353	0.02059	0.1745	64	260	24.6154	AAMP,ACACB,ACADL,ACADM,ACADSB,ACADVL,ACOX2,APP,CCN4,LIPG,COL5A1,ABI3BP,PLA2G2D,FGFBP1,SOST,PCOLCE2,GREM1,FGF14,GPNMB,FST,FN1,CXCL13,POSTN,GSTP1,RSPO3,ACOT7,HPSE2,HRG,CXCL10,LAMC2,LPL,LTF,MDK,MMP7,ALDH6A1,NCAM1,NELL1,NELL2,OGN,SERPINA5,ENPP1,PGF,SERPINE2,PRELP,PTN,NDNF,RSPO1,RPL29,CCL2,CCL5,CCL8,CXCL6,CXCL11,SELL,SFRP1,SLIT3,SOD3,SMOC2,GREM2,TGFBR3,THBS1,THBS2,THBS4,ZNF146
	24	GO: Molecular Function	GO:0044877	protein-containing complex binding	8.743e-14	2.36e-10	7.865e-11	6.668e-10	369	1626	22.6937	KIF18A,ACHE,ACTL6A,ACTN1,ACTN2,ACVR1,ADAM10,ADCY2,CDC45,GMNC,ADRA2A,AP2B1,STARD9,CUL2,ADCY4,BIN1,IRS4,APBB1,APEX1,GAS7,CBX4,SHTN1,FAS,AR,CASK,CCDC155,GAS2L2,PSMG1,TP63,ATF1,URI1,ATR,ADAM9,FADD,BAX,CCND1,BHMT,CCN4,C1QBP,USP13,CAPG,CAPN6,CAV3,CBFA2T3,PRC1,SERPINH1,CCNB1,ATP6V0D1,CD9,CD44,CD81,CDK1,CDC6,CDC20,CDK2,CDK4,CEBPB,CENPE,CENPF,CETN2,CKS2,CNN3,COL3A1,COL4A3,COL5A1,KIF23,ABI3BP,CLIC4,EGFL6,C…
	25	GO: Molecular Function	GO:0005198	structural molecule activity	4.71e-06	0.01271	0.001298	0.011	168	762	22.0472	ACTA1,ACTN2,JAG1,AMBN,SORBS2,ANK1,ANK2,SLC25A4,TCAP,KRT38,KRT36,MYOM1,CAPN3,CAV1,CAV2,CAV3,LCE1E,CLDN8,CLDN1,KRT75,PRR9,MYOM2,MAGI1,COPB2,CHI3L1,MYL6B,CLTC,COL1A1,COL1A2,AKAP6,COL3A1,COL4A1,COL4A2,COL4A3,COL4A5,COL4A6,COL5A1,COL5A2,RPL36,COL11A1,COL12A1,MYOT,COPA,IFFO1,CPOX,CRYAB,CRYGA,NUP155,NEXN,ANKRD2,G3BP2,DMD,ARPC5,ARPC3,ARPC1B,ACTR2,ENAM,MRPS2,RPL26L1,MRTO4,EPB42,MRPL37,RPL39L,TUBA1B,TUBB3,…
	26	GO: Molecular Function	GO:0016462	pyrophosphatase activity	0.0003107	0.8385	0.03105	0.2633	169	827	20.4353	KIF18A,ABCA1,RAB22A,ACTC1,CDC45,STARD9,CARNS1,CILP,MYH7B,ANXA5,ARF5,RHOA,RHOB,RND3,ARHGAP5,RUVBL1,ASNA1,DYNLL1,ATP1A1,ATP1A2,ATP1B2,ATP1B3,ATP2A1,ATP6V1B2,ATP6V0C,ATP6V1C1,ATP6V0B,GMPS,GBP5,ATP6V0D1,LONRF2,CENPE,EFTUD2,RRAGD,CLU,MYL6B,DDX60L,KIF23,CPOX,NUDT13,ATP6V0A4,ABCA12,EIF4A3,GINS1,KIF14,DNAH8,EEF1A2,KIF20A,MYO15A,DDX39A,ABCA8,ATP6AP1L,TUBA1B,TUBB3,TUBB4A,ATP8A1,ATP13A4,RAB14,ATP2C1,RASD1,K…
	27	GO: Molecular Function	GO:0016818	hydrolase activity, acting on acid anhydrides, in phosphorus-containing anhydrides	0.0003504	0.9456	0.03261	0.2765	169	829	20.386	KIF18A,ABCA1,RAB22A,ACTC1,CDC45,STARD9,CARNS1,CILP,MYH7B,ANXA5,ARF5,RHOA,RHOB,RND3,ARHGAP5,RUVBL1,ASNA1,DYNLL1,ATP1A1,ATP1A2,ATP1B2,ATP1B3,ATP2A1,ATP6V1B2,ATP6V0C,ATP6V1C1,ATP6V0B,GMPS,GBP5,ATP6V0D1,LONRF2,CENPE,EFTUD2,RRAGD,CLU,MYL6B,DDX60L,KIF23,CPOX,NUDT13,ATP6V0A4,ABCA12,EIF4A3,GINS1,KIF14,DNAH8,EEF1A2,KIF20A,MYO15A,DDX39A,ABCA8,ATP6AP1L,TUBA1B,TUBB3,TUBB4A,ATP8A1,ATP13A4,RAB14,ATP2C1,RASD1,K…
	28	GO: Molecular Function	GO:0017111	nucleoside-triphosphatase activity	0.0005027	1	0.04282	0.3631	160	785	20.3822	KIF18A,ABCA1,RAB22A,ACTC1,CDC45,STARD9,CARNS1,MYH7B,ANXA5,ARF5,RHOA,RHOB,RND3,ARHGAP5,RUVBL1,ASNA1,DYNLL1,ATP1A1,ATP1A2,ATP1B2,ATP1B3,ATP2A1,ATP6V1B2,ATP6V0C,ATP6V1C1,ATP6V0B,GBP5,ATP6V0D1,LONRF2,CENPE,EFTUD2,RRAGD,CLU,MYL6B,DDX60L,KIF23,CPOX,ATP6V0A4,ABCA12,EIF4A3,GINS1,KIF14,DNAH8,EEF1A2,KIF20A,MYO15A,DDX39A,ABCA8,ATP6AP1L,TUBA1B,TUBB3,TUBB4A,ATP8A1,ATP13A4,RAB14,ATP2C1,RASD1,KIF1C,RAB23,RAB8B,…
	29	GO: Molecular Function	GO:0016817	hydrolase activity, acting on acid anhydrides	0.0003719	1	0.03346	0.2837	169	830	20.3614	KIF18A,ABCA1,RAB22A,ACTC1,CDC45,STARD9,CARNS1,CILP,MYH7B,ANXA5,ARF5,RHOA,RHOB,RND3,ARHGAP5,RUVBL1,ASNA1,DYNLL1,ATP1A1,ATP1A2,ATP1B2,ATP1B3,ATP2A1,ATP6V1B2,ATP6V0C,ATP6V1C1,ATP6V0B,GMPS,GBP5,ATP6V0D1,LONRF2,CENPE,EFTUD2,RRAGD,CLU,MYL6B,DDX60L,KIF23,CPOX,NUDT13,ATP6V0A4,ABCA12,EIF4A3,GINS1,KIF14,DNAH8,EEF1A2,KIF20A,MYO15A,DDX39A,ABCA8,ATP6AP1L,TUBA1B,TUBB3,TUBB4A,ATP8A1,ATP13A4,RAB14,ATP2C1,RASD1,K…
	30	GO: Molecular Function	GO:0046983	protein dimerization activity	5.337e-05	0.144	0.008473	0.07184	262	1317	19.8937	ACAT1,ACHE,ACTN1,ACTN2,ACVR1,ADAM10,TENM2,ADCY2,FZD4,HIST1H2AC,ADRA2A,HIST1H2BH,AGTR1,AHR,ALOX5AP,BIN1,DGKD,BHLHE40,AR,ASNS,AOC3,HES4,DYNLL1,ATF1,ATIC,ATP2A1,MYOM1,AXL,BAD,RIPK2,BAX,BCL2A1,BANF1,CEACAM1,BIK,BMP2,BOK,BST2,C1QB,KYNU,CAMK2A,CAMK2B,CAPNS1,CASQ2,CAV1,CAV2,CBLN1,CDA,MAP3K13,CDSN,CEBPB,CENPF,KCNB2,CHUK,JAM2,CER1,ADIPOQ,CLCN1,RRAGD,SNX6,GCA,PRDX5,SUMF2,FXR2,WWTR1,CPOX,CRYAB,CELSR1,CRYM,C…
	31	GO: Molecular Function	GO:0005102	signaling receptor binding	1.254e-05	0.03384	0.002739	0.02322	317	1601	19.8001	NRIP1,ABCA1,ACTN1,ACTN2,ADAM10,FAM3D,TENM2,ACOX2,ADM,ADRA2A,JAG1,AGT,AGTR1,C1QTNF2,ARRDC3,AMBN,IRS4,MED30,ANXA5,APP,AR,SEMA4G,AREG,CASK,OASL,TNFSF10,ADAM9,RIPK2,FADD,BID,CCN4,BMP2,BMX,CPNE3,BUD31,C1QBP,ENDOU,CAMK2A,CAPN3,CXCL16,CAV1,CAV2,ANGPTL1,CCKBR,CCNB1,CD9,CD86,CD44,CD58,CD81,LGI1,CDK5,RTP1,CEBPB,TSPOAP1,ZNHIT3,CER1,AP2M1,ADIPOQ,SNX6,CTHRC1,PRDX5,HOMER3,HJV,COL3A1,COL4A3,COL5A1,COPA,NRG2,CXC…
	32	GO: Molecular Function	GO:0042802	identical protein binding	0.0001451	0.3916	0.0169	0.1433	266	1359	19.5732	ACADM,ACAT1,ACHE,ACTN1,ACTN2,ACVR1,ADAM10,TENM2,FZD4,ADRA2A,AHCY,C1QTNF2,ALDH1A1,ALDOA,ALOX5AP,BIN1,ANXA4,DGKD,APP,FAS,BHLHE40,CCDC155,TP63,ASNS,AOC3,DYNLL1,ATIC,ATP2A1,MYOM1,STAC3,RIPK2,FADD,BAX,BCAT1,BCL2A1,BANF1,CEACAM1,BMP2,BOK,GBP5,BST2,C1QB,KYNU,CAMK2A,CAMK2B,CASQ2,CAV1,CAV2,PRC1,CBLN1,CLDN8,CLDN1,CDA,MAP3K13,CDSN,CEBPB,CENPF,CALHM1,CTSC,TRIP13,CHUK,CER1,MSANTD3,ADIPOQ,CLCN1,SNX6,GCA,AIM2,C…
	33	GO: Molecular Function	GO:0019899	enzyme binding	2.494e-05	0.0673	0.004206	0.03566	372	1929	19.2846	NRIP1,ABCA1,ACAT1,ADAM10,ADCY2,ADCYAP1R1,FZD4,FZD6,ADRA2A,AGTR1,ALOX5AP,CAVIN2,CUL2,BIN1,ANK1,ANK2,SLC25A4,ANXA5,APBB1,CBX4,APP,FAS,DENND1A,AR,ARHGAP6,RGS20,RUVBL1,DYNLL1,LSM2,ATP1A1,ATP1B2,ATP1B3,ATP6V0C,ADAM9,BAD,FADD,CCND1,BCR,CEACAM1,BID,SPHK1,BTG1,CPNE3,C1QBP,CACNB1,USP13,CACNB4,CALU,CAMK2B,CAPN3,CASQ2,UBE2M,CAV1,CAV2,CAV3,PRC1,CCNA2,CCNB1,CCNE2,CD44,MAP3K13,CDC6,CDC20,CDC25B,CDH1,CDK5,CEBPB…
	34	GO: Molecular Function	GO:0035639	purine ribonucleoside triphosphate binding	0.0005363	1	0.04387	0.3719	340	1815	18.7328	KIF18A,ABCA1,ACACB,ACLY,ACTA1,RAB22A,ACTC1,ACVR1,ADCY2,ADK,ADSS,STARD9,ALPK3,AK1,CARNS1,AMHR2,ADCY4,MAP4K3,MYH7B,DGKD,MAPKAPK5,ARF5,CASK,RHOA,RHOB,RHOC,RND3,ARHGAP5,RUVBL1,CDK13,ASNA1,ASNS,RTCA,OASL,ATP1A1,ATP1A2,ATP2A1,ATP6V1B2,ATR,AXL,RIPK2,FPGT,BCR,GMPS,BMPR2,BMX,GBP5,SPHK1,BUB1B,CDKL2,CAMK2A,CAMK2B,UBE2M,PAPSS1,CDK1,MAP3K13,CDC6,DCLK1,ALPK2,CDK2,CDK4,AURKB,CDK5,CDK6,CDK8,MAGI1,UBE2L6,CENPE,ST…
	GO: Biological Process
	S.No	Category	ID	Name	p-value	q-value Bonferroni	q-value FDR B&H	q-value FDR B&Y	Hit Count in Query List*	Hit Count in Genome	Percentage*	Hit in Query List
	1	GO: Biological Process	GO:1903224	regulation of endodermal cell differentiation	3.453e-06	0.03556	0.0001602	0.001573	7	7	100	COL5A1,COL5A2,DUSP6,NANOG,DKK1,MESP1,HNF1B
	2	GO: Biological Process	GO:0042663	regulation of endodermal cell fate specification	0.0001336	1	0.003555	0.0349	5	5	100	DUSP6,NANOG,DKK1,MESP1,HNF1B
	3	GO: Biological Process	GO:1900019	regulation of protein kinase C activity	0.0008306	1	0.0153	0.1502	4	4	100	AGT,MARCKS,WNT5A,CEMIP
	4	GO: Biological Process	GO:1903225	negative regulation of endodermal cell differentiation	0.0008306	1	0.0153	0.1502	4	4	100	COL5A1,COL5A2,NANOG,MESP1
	5	GO: Biological Process	GO:1900020	positive regulation of protein kinase C activity	0.0008306	1	0.0153	0.1502	4	4	100	AGT,MARCKS,WNT5A,CEMIP
	6	GO: Biological Process	GO:2001027	negative regulation of endothelial cell chemotaxis	0.0008306	1	0.0153	0.1502	4	4	100	CXCL13,HRG,NOTCH1,THBS1
	7	GO: Biological Process	GO:2000271	positive regulation of fibroblast apoptotic process	0.0005653	1	0.01137	0.1116	5	6	83.3333	TP63,BTG1,STK17B,STK17A,SFRP1
	8	GO: Biological Process	GO:0003308	negative regulation of Wnt signaling pathway involved in heart development	0.002951	1	0.03956	0.3884	4	5	80	BMP2,DKK1,MESP1,SOX17
	9	GO: Biological Process	GO:0002681	somatic recombination of T cell receptor gene segments	0.002951	1	0.03956	0.3884	4	5	80	LIG4,PRKDC,TCF7,BCL11B
	10	GO: Biological Process	GO:0002568	somatic diversification of T cell receptor genes	0.002951	1	0.03956	0.3884	4	5	80	LIG4,PRKDC,TCF7,BCL11B
	11	GO: Biological Process	GO:0001922	B-1 B cell homeostasis	0.002951	1	0.03956	0.3884	4	5	80	AHR,SH2B2,HIF1A,TNFAIP3
	12	GO: Biological Process	GO:0044314	protein K27-linked ubiquitination	0.002951	1	0.03956	0.3884	4	5	80	UBE2D4,UBE2S,UBE2T,RNF6
	13	GO: Biological Process	GO:0022614	membrane to membrane docking	0.002951	1	0.03956	0.3884	4	5	80	ICAM1,MSN,VCAM1,EZR
	14	GO: Biological Process	GO:0033153	T cell receptor V(D)J recombination	0.002951	1	0.03956	0.3884	4	5	80	LIG4,PRKDC,TCF7,BCL11B
	15	GO: Biological Process	GO:0030581	symbiont intracellular protein transport in host	0.002951	1	0.03956	0.3884	4	5	80	IFIT1,DERL1,TAP1,TAP2
	16	GO: Biological Process	GO:0051315	attachment of mitotic spindle microtubules to kinetochore	0.002951	1	0.03956	0.3884	4	5	80	SEH1L,CENPE,NDC80,CHAMP1
	17	GO: Biological Process	GO:0002317	plasma cell differentiation	0.002951	1	0.03956	0.3884	4	5	80	ITM2A,NKX2-3,LGALS1,LGALS8
	18	GO: Biological Process	GO:0019060	intracellular transport of viral protein in host cell	0.002951	1	0.03956	0.3884	4	5	80	IFIT1,DERL1,TAP1,TAP2
	19	GO: Biological Process	GO:0051708	intracellular protein transport in other organism involved in symbiotic interaction	0.002951	1	0.03956	0.3884	4	5	80	IFIT1,DERL1,TAP1,TAP2
	20	GO: Biological Process	GO:0038063	collagen-activated tyrosine kinase receptor signaling pathway	0.0003618	1	0.007929	0.07784	6	8	75	COL1A1,COL4A1,COL4A2,COL4A3,COL4A5,COL4A6
	21	GO: Biological Process	GO:2000542	negative regulation of gastrulation	0.0003618	1	0.007929	0.07784	6	8	75	COL5A1,COL5A2,NANOG,DKK1,MESP1,SOX17
	22	GO: Biological Process	GO:0060373	regulation of ventricular cardiac muscle cell membrane depolarization	0.001703	1	0.02589	0.2542	5	7	71.4286	CAV3,GJA1,SMAD7,SCN3B,GPD1L
	23	GO: Biological Process	GO:0033591	response to L-ascorbic acid	0.001703	1	0.02589	0.2542	5	7	71.4286	ACP5,GSTP1,IL1B,ITGA2,LEP
	24	GO: Biological Process	GO:0014850	response to muscle activity	1.129e-07	0.001162	9.373e-06	9.201e-05	14	20	70	AGT,CAPN3,POSTN,PPARGC1A,PERM1,HIF1A,ITGA2,MYOG,PRKAA2,SRL,SRD5A1,TNS2,FNDC5,ADSSL1
	25	GO: Biological Process	GO:0038065	collagen-activated signaling pathway	0.0002129	1	0.005135	0.05041	7	10	70	COL1A1,COL4A1,COL4A2,COL4A3,COL4A5,COL4A6,ITGA2
	26	GO: Biological Process	GO:0051988	regulation of attachment of spindle microtubules to kinetochore	0.0001202	1	0.003248	0.03189	8	12	66.6667	KNSTRN,CCNB1,CENPE,ECT2,SPAG5,RACGAP1,NEK2,RCC2
	27	GO: Biological Process	GO:0003183	mitral valve morphogenesis	0.0009366	1	0.01672	0.1642	6	9	66.6667	ACVR1,DCHS1,EFNA1,NOTCH1,SOX4,ZFPM2
	28	GO: Biological Process	GO:0001714	endodermal cell fate specification	0.0009366	1	0.01672	0.1642	6	9	66.6667	DUSP6,NANOG,DKK1,MESP1,HNF1B,SOX17
	29	GO: Biological Process	GO:0014012	peripheral nervous system axon regeneration	0.0009366	1	0.01672	0.1642	6	9	66.6667	APOD,CALU,TNC,MMP2,NEFL,CERS2
	30	GO: Biological Process	GO:0043589	skin morphogenesis	0.0005038	1	0.01038	0.1019	7	11	63.6364	TP63,CDSN,COL1A1,COL1A2,ITGA2,ERRFI1,PSEN1
	31	GO: Biological Process	GO:0071578	zinc ion import across plasma membrane	0.003936	1	0.04901	0.4811	5	8	62.5	SLC39A6,SLC39A4,SLC39A14,SLC30A1,SLC39A10
	32	GO: Biological Process	GO:2000381	negative regulation of mesoderm development	0.003936	1	0.04901	0.4811	5	8	62.5	TP63,CER1,DKK1,MESP1,SOX17
	33	GO: Biological Process	GO:0032471	negative regulation of endoplasmic reticulum calcium ion concentration	0.003936	1	0.04901	0.4811	5	8	62.5	ATP2A1,BAX,FIS1,BCAP31,RAP1GDS1
	34	GO: Biological Process	GO:0060371	regulation of atrial cardiac muscle cell membrane depolarization	0.003936	1	0.04901	0.4811	5	8	62.5	GJA1,SCN1B,SCN2B,SCN10A,SCN3B
	35	GO: Biological Process	GO:0034135	regulation of toll-like receptor 2 signaling pathway	0.003936	1	0.04901	0.4811	5	8	62.5	CYBA,F2RL1,LYN,NOD2,TNFAIP3
	36	GO: Biological Process	GO:0030049	muscle filament sliding	3.758e-10	3.87e-06	7.74e-08	7.598e-07	24	40	60	ACTA1,ACTC1,ACTN2,TCAP,MYL6B,DMD,MYLK2,MYBPC1,MYBPC2,MYH2,MYH3,MYH8,MYL1,MYL2,MYL3,MYL6,NEB,TNNC2,TNNC1,TNNI1,TNNI2,TNNT1,TNNT3,TPM2
	37	GO: Biological Process	GO:0003174	mitral valve development	0.002022	1	0.02983	0.2929	6	10	60	ACVR1,DCHS1,EFNA1,NOTCH1,SOX4,ZFPM2
	38	GO: Biological Process	GO:0035404	histone-serine phosphorylation	0.002022	1	0.02983	0.2929	6	10	60	CCNB1,AURKB,PRKAA2,AURKA,VRK1,HMGA2
	39	GO: Biological Process	GO:0033275	actin-myosin filament sliding	7.677e-10	7.906e-06	1.387e-07	1.362e-06	24	41	58.5366	ACTA1,ACTC1,ACTN2,TCAP,MYL6B,DMD,MYLK2,MYBPC1,MYBPC2,MYH2,MYH3,MYH8,MYL1,MYL2,MYL3,MYL6,NEB,TNNC2,TNNC1,TNNI1,TNNI2,TNNT1,TNNT3,TPM2
	40	GO: Biological Process	GO:0003306	Wnt signaling pathway involved in heart development	0.001041	1	0.01812	0.1779	7	12	58.3333	BMP2,CTNNB1,DKK1,MESP1,SOX17,WNT5A,VANGL2
	41	GO: Biological Process	GO:2000291	regulation of myoblast proliferation	0.001041	1	0.01812	0.1779	7	12	58.3333	ANKRD2,KLHL41,IGF1,KCNA5,MYOD1,NEU1,PITX2
	42	GO: Biological Process	GO:0045906	negative regulation of vasoconstriction	0.001041	1	0.01812	0.1779	7	12	58.3333	ADM,AHR,BMPR2,HIF1A,LEP,MMP2,NOS1
	43	GO: Biological Process	GO:0042640	anagen	0.001041	1	0.01812	0.1779	7	12	58.3333	SPINK5,MYO5A,NOTCH1,PSEN1,PTGS2,MREG,WNT10B
	44	GO: Biological Process	GO:0032930	positive regulation of superoxide anion generation	0.001041	1	0.01812	0.1779	7	12	58.3333	AGT,AGTR1,CYBA,F2RL1,GSTP1,PRKCD,TGFB1
	45	GO: Biological Process	GO:0035089	establishment of apical/basal cell polarity	0.0005374	1	0.01094	0.1074	8	14	57.1429	FOXJ1,MSN,PRKCI,PTK7,FSCN1,TCF15,EZR,WNT5A
	46	GO: Biological Process	GO:0051450	myoblast proliferation	0.0002782	1	0.006409	0.06292	9	16	56.25	ANKRD2,KLHL41,ATOH8,IGF1,KCNA5,MET,MYOD1,NEU1,PITX2
	47	GO: Biological Process	GO:0032928	regulation of superoxide anion generation	0.0002782	1	0.006409	0.06292	9	16	56.25	ACP5,AGT,AGTR1,CYBA,AATF,F2RL1,GSTP1,PRKCD,TGFB1
	48	GO: Biological Process	GO:0035987	endodermal cell differentiation	1.553e-09	1.599e-05	2.359e-07	2.316e-06	25	45	55.5556	LEO1,COL4A2,COL5A1,COL5A2,COL8A1,COL11A1,COL12A1,CTNNB1,DUSP6,FN1,INHBA,ITGA5,ITGA7,ITGAV,LAMA3,LAMB1,LAMB3,MMP2,MMP9,NANOG,DKK1,MESP1,HNF1B,SOX17,HMGA2
	49	GO: Biological Process	GO:0034501	protein localization to kinetochore	0.003844	1	0.04816	0.4727	6	11	54.5455	BUB1B,CDK1,AURKB,CHAMP1,SPDL1,RCC2
	50	GO: Biological Process	GO:0060346	bone trabecula formation	0.003844	1	0.04816	0.4727	6	11	54.5455	COL1A1,GREM1,FBN2,MMP2,SFRP1,WNT10B
	51	GO: Biological Process	GO:0060312	regulation of blood vessel remodeling	0.003844	1	0.04816	0.4727	6	11	54.5455	BCR,CEACAM1,CST3,GJA1,HRG,TGFB1
	52	GO: Biological Process	GO:0046719	regulation by virus of viral protein levels in host cell	0.003844	1	0.04816	0.4727	6	11	54.5455	HACD3,IFIT1,DERL1,STAT1,TAP1,TAP2
	53	GO: Biological Process	GO:0015865	purine nucleotide transport	0.003844	1	0.04816	0.4727	6	11	54.5455	CALHM1,GJA1,ABCC11,SLC25A23,SLC25A24,SLC25A42
	54	GO: Biological Process	GO:0060600	dichotomous subdivision of an epithelial terminal unit	0.003844	1	0.04816	0.4727	6	11	54.5455	AREG,CELSR1,FOXD1,SEMA3C,TFAP2C,VANGL2
	55	GO: Biological Process	GO:0008608	attachment of spindle microtubules to kinetochore	1.07e-05	0.1102	0.0004068	0.003993	14	26	53.8462	SEH1L,KNSTRN,CCNB1,BUB3,AURKB,CENPE,NUF2,ECT2,NDC80,SPAG5,RACGAP1,NEK2,CHAMP1,RCC2
	56	GO: Biological Process	GO:0035455	response to interferon-alpha	6.99e-05	0.7198	0.002051	0.02013	12	23	52.1739	ADAR,AXL,BST2,IFITM3,LAMP3,IFIT2,IFIT3,MX2,MYC,OAS1,PLSCR1,EIF2AK2
	57	GO: Biological Process	GO:0061049	cell growth involved in cardiac muscle cell development	3.634e-05	0.3742	0.001155	0.01134	13	25	52	AGT,SORBS2,SLC25A4,PI16,CCN4,CAV3,AKAP6,G6PD,MYOCD,NPPA,PRKG1,MAP2K4,COL14A1
	58	GO: Biological Process	GO:0002544	chronic inflammatory response	3.634e-05	0.3742	0.001155	0.01134	13	25	52	ADORA2B,AHCY,CEBPB,CXCL13,GJA1,IL1B,IDO1,LTA,CCL5,CCL11,THBS1,TNFAIP3,VCAM1
	59	GO: Biological Process	GO:0003298	physiological muscle hypertrophy	3.634e-05	0.3742	0.001155	0.01134	13	25	52	AGT,SORBS2,SLC25A4,PI16,CCN4,CAV3,AKAP6,G6PD,MYOCD,NPPA,PRKG1,MAP2K4,COL14A1
	60	GO: Biological Process	GO:0003301	physiological cardiac muscle hypertrophy	3.634e-05	0.3742	0.001155	0.01134	13	25	52	AGT,SORBS2,SLC25A4,PI16,CCN4,CAV3,AKAP6,G6PD,MYOCD,NPPA,PRKG1,MAP2K4,COL14A1
	61	GO: Biological Process	GO:2000269	regulation of fibroblast apoptotic process	0.0008692	1	0.0159	0.1561	9	18	50	RUVBL1,TP63,BTG1,STK17B,STK17A,PIK3CA,SFRP1,DDIAS,XRCC2
	62	GO: Biological Process	GO:0044851	hair cycle phase	0.0008692	1	0.0159	0.1561	9	18	50	CDH3,CTSV,SPINK5,MYO5A,NOTCH1,PSEN1,PTGS2,MREG,WNT10B
	63	GO: Biological Process	GO:0019373	epoxygenase P450 pathway	0.0008692	1	0.0159	0.1561	9	18	50	CYP4F12,CYP1A1,CYP1B1,CYP2A6,CYP2A7,CYP2C9,CYP2C18,CYP2E1,CYP2J2
	64	GO: Biological Process	GO:0014741	negative regulation of muscle hypertrophy	0.0017	1	0.02589	0.2542	8	16	50	PI16,MLIP,CAV3,GLRX3,G6PD,IGFBP5,ERRFI1,RGS2
	65	GO: Biological Process	GO:0090026	positive regulation of monocyte chemotaxis	0.0017	1	0.02589	0.2542	8	16	50	CCR1,CXCL10,SERPINE1,S100A7,CCL2,CCL5,CXCL12,PLA2G7
	66	GO: Biological Process	GO:0043101	purine-containing compound salvage	0.0017	1	0.02589	0.2542	8	16	50	ADK,AMPD1,DCK,DGUOK,GMPR,HPRT1,PNP,PRTFDC1
	67	GO: Biological Process	GO:0001711	endodermal cell fate commitment	0.0017	1	0.02589	0.2542	8	16	50	LEO1,CTNNB1,DUSP6,NANOG,DKK1,MESP1,HNF1B,SOX17
	68	GO: Biological Process	GO:0042362	fat-soluble vitamin biosynthetic process	0.0017	1	0.02589	0.2542	8	16	50	CYP3A4,CYP27A1,CYP27B1,IL1B,NFKB1,VKORC1,PLTP,SNAI2
	69	GO: Biological Process	GO:0061162	establishment of monopolar cell polarity	0.0017	1	0.02589	0.2542	8	16	50	FOXJ1,MSN,PRKCI,PTK7,FSCN1,TCF15,EZR,WNT5A
	70	GO: Biological Process	GO:2000251	positive regulation of actin cytoskeleton reorganization	0.0017	1	0.02589	0.2542	8	16	50	CDK5,RAPGEF3,HCK,HCLS1,HRAS,NTRK3,BAIAP2L1,TEK
	71	GO: Biological Process	GO:0032354	response to follicle-stimulating hormone	0.0017	1	0.02589	0.2542	8	16	50	ASNS,PPARGC1A,HMGCS1,INHBA,NOTCH1,POR,SRD5A1,TGFBR3
	72	GO: Biological Process	GO:1900424	regulation of defense response to bacterium	0.003348	1	0.04342	0.4262	7	14	50	KLK5,CYBA,F2RL1,SPINK5,KLK7,CXCL6,NOD2
	73	GO: Biological Process	GO:0010614	negative regulation of cardiac muscle hypertrophy	0.003348	1	0.04342	0.4262	7	14	50	PI16,MLIP,CAV3,GLRX3,G6PD,ERRFI1,RGS2
	74	GO: Biological Process	GO:0046040	IMP metabolic process	0.003348	1	0.04342	0.4262	7	14	50	ADSS,AMPD1,ATIC,PAICS,HPRT1,PRTFDC1,ADSSL1
	75	GO: Biological Process	GO:0034134	toll-like receptor 2 signaling pathway	0.003348	1	0.04342	0.4262	7	14	50	RIPK2,CYBA,F2RL1,LYN,NOD2,TLR2,TNFAIP3
	76	GO: Biological Process	GO:0038166	angiotensin-activated signaling pathway	0.003348	1	0.04342	0.4262	7	14	50	ACTN2,AGT,AGTR1,CA2,CAMK2A,CAV1,AGTRAP
	77	GO: Biological Process	GO:0030574	collagen catabolic process	2.745e-10	2.827e-06	6.236e-08	6.122e-07	33	67	49.2537	COL1A1,COL1A2,COL3A1,COL4A1,COL4A2,COL4A3,COL4A5,COL4A6,COL5A1,COL5A2,COL6A2,COL6A3,COL8A1,COL10A1,COL11A1,COL12A1,ADAMTS2,CST3,CTSB,CTSD,CTSL,FAP,ITGB1,MMP1,MMP2,MMP3,MMP7,MMP9,MMP10,MMP12,MMP13,KLK6,MMP27
	78	GO: Biological Process	GO:0043501	skeletal muscle adaptation	0.0001019	1	0.002822	0.0277	13	27	48.1481	ACTA1,AR,CACNA1S,CAMK2B,PPARGC1A,TRIM63,IGFBP5,MYOC,MYOD1,MYOG,TNNC1,TNNI1,TNNT1
	79	GO: Biological Process	GO:1904667	negative regulation of ubiquitin protein ligase activity	2.058e-10	2.119e-06	5.434e-08	5.335e-07	35	73	47.9452	BUB1B,CCNB1,CDK1,CDC20,BUB3,CDK2,FBXO5,PSME3,PSMD14,ANAPC10,MAD2L2,UBE2C,MAD2L1,PSMA1,PSMA3,PSMA4,PSMB1,PSMB2,PSMB3,PSMB4,PSMB7,PSMB8,PSMB9,PSMB10,PSMC2,PSMC3,PSMC4,PSMD2,PSMD3,PSMD8,PSMD10,PSMD11,PSMD12,PSME1,FBXO43
	80	GO: Biological Process	GO:1904385	cellular response to angiotensin	0.001417	1	0.02297	0.2255	9	19	47.3684	ACTN2,AGT,AGTR1,CA2,CAMK2A,CAV1,CDC6,PRKCD,AGTRAP
	81	GO: Biological Process	GO:0061339	establishment or maintenance of monopolar cell polarity	0.002761	1	0.03835	0.3765	8	17	47.0588	FOXJ1,MSN,PRKCI,PTK7,FSCN1,TCF15,EZR,WNT5A
	82	GO: Biological Process	GO:0045793	positive regulation of cell size	0.002761	1	0.03835	0.3765	8	17	47.0588	AHR,TMEM123,CDK4,RAPGEF3,HIF1A,HSP90AB1,KDM1A,AMOT
	83	GO: Biological Process	GO:1901018	positive regulation of potassium ion transmembrane transporter activity	0.002761	1	0.03835	0.3765	8	17	47.0588	ACTN2,ANK2,ATP1B2,ATP1B3,AKAP6,RAPGEF3,NPPA,PRKG1
	84	GO: Biological Process	GO:0031145	anaphase-promoting complex-dependent catabolic process	2.786e-10	2.869e-06	6.236e-08	6.122e-07	36	77	46.7532	BUB1B,CCNB1,CDK1,CDC20,BUB3,AURKB,PSME3,PSMD14,ANAPC10,UBE2S,UBE2C,MAD2L1,PLK1,PSMA1,PSMA3,PSMA4,PSMB1,PSMB2,PSMB3,PSMB4,PSMB7,PSMB8,PSMB9,PSMB10,PSMC2,PSMC3,PSMC4,PSMD2,PSMD3,PSMD8,PSMD10,PSMD11,PSMD12,PSME1,SKP2,AURKA
	85	GO: Biological Process	GO:0051154	negative regulation of striated muscle cell differentiation	8.493e-05	0.8746	0.002443	0.02398	14	30	46.6667	PI16,BMP2,CAV3,ANKRD2,TRIM72,G6PD,PLPP7,HDAC1,MYOCD,CXCL10,NOTCH1,YBX1,DKK1,IL36G
	86	GO: Biological Process	GO:2000725	regulation of cardiac muscle cell differentiation	0.0001623	1	0.004097	0.04022	13	28	46.4286	SLC25A4,PI16,CCN4,BMP2,CAV3,AKAP6,GREM1,G6PD,MYOCD,MEF2C,DKK1,TGFB1,COL14A1
	87	GO: Biological Process	GO:0043567	regulation of insulin-like growth factor receptor signaling pathway	0.0003108	1	0.007034	0.06905	12	26	46.1538	CILP,AR,BMP2,CDH3,TRIM72,GHRH,IGF1,IGFBP2,IGFBP3,IGFBP5,IGFBP6,NKX3-1
	88	GO: Biological Process	GO:0086009	membrane repolarization	1.929e-05	0.1987	0.0006735	0.006612	17	37	45.9459	ANK2,ATP1A1,ATP1A2,ATP1B2,ATP1B3,CACNA2D1,CASQ2,CAV1,CAV3,AKAP6,GJA1,KCNA5,NPPA,KCNIP2,SCN1B,SNTA1,YWHAE
	89	GO: Biological Process	GO:0051352	negative regulation of ligase activity	1.937e-10	1.994e-06	5.249e-08	5.153e-07	38	83	45.7831	BUB1B,CCNB1,RGN,CDK1,CDC20,BUB3,CDK2,FBXO5,PSME3,PSMD14,ANAPC10,MAD2L2,UBE2C,MAD2L1,SMAD7,PSEN1,PSMA1,PSMA3,PSMA4,PSMB1,PSMB2,PSMB3,PSMB4,PSMB7,PSMB8,PSMB9,PSMB10,PSMC2,PSMC3,PSMC4,PSMD2,PSMD3,PSMD8,PSMD10,PSMD11,PSMD12,PSME1,FBXO43
	90	GO: Biological Process	GO:0051444	negative regulation of ubiquitin-protein transferase activity	3.629e-10	3.737e-06	7.626e-08	7.486e-07	37	81	45.679	BUB1B,CCNB1,CDK1,CDC20,BUB3,CDK2,FBXO5,PSME3,PSMD14,ANAPC10,MAD2L2,UBE2C,MAD2L1,SMAD7,PSEN1,PSMA1,PSMA3,PSMA4,PSMB1,PSMB2,PSMB3,PSMB4,PSMB7,PSMB8,PSMB9,PSMB10,PSMC2,PSMC3,PSMC4,PSMD2,PSMD3,PSMD8,PSMD10,PSMD11,PSMD12,PSME1,FBXO43
	91	GO: Biological Process	GO:0090025	regulation of monocyte chemotaxis	0.001146	1	0.01932	0.1897	10	22	45.4545	CCR1,GREM1,CXCL10,LYN,SERPINE1,S100A7,CCL2,CCL5,CXCL12,PLA2G7
	92	GO: Biological Process	GO:1901623	regulation of lymphocyte chemotaxis	0.001146	1	0.01932	0.1897	10	22	45.4545	ADAM10,CXCL14,CXCL13,PADI2,CXCL10,S100A7,CCL2,CCL4,CCL5,WNT5A
	93	GO: Biological Process	GO:0044346	fibroblast apoptotic process	0.001146	1	0.01932	0.1897	10	22	45.4545	RUVBL1,TP63,BTG1,STK17B,STK17A,MYC,PIK3CA,SFRP1,DDIAS,XRCC2
	94	GO: Biological Process	GO:0014823	response to activity	4.461e-09	4.594e-05	5.718e-07	5.613e-06	33	73	45.2055	AGT,CAPN3,CDK1,ADIPOQ,CTNNB1,DNMT1,SCO2,POSTN,PPARGC1A,PERM1,HIF1A,HNRNPK,IGF1,ITGA2,ITGB1,LEP,MYH2,MYOG,NOS1,PCK1,PLAU,PRKAA2,PRKDC,PTN,SRL,CCL2,CCL5,SMTNL1,SRD5A1,TNS2,FNDC5,UCP3,ADSSL1
	95	GO: Biological Process	GO:0070252	actin-mediated cell contraction	4.736e-12	4.877e-08	2.439e-09	2.394e-08	46	102	45.098	ACTA1,ACTC1,ACTN2,ANK2,SHTN1,TCAP,ATP1A1,ATP1A2,CACNA2D1,CASQ2,CAV1,CAV3,MYL6B,AKAP6,NUP155,DMD,DSG2,GJA1,MYLK2,KCNA5,CTNNA3,MYBPC1,MYBPC2,MYH2,MYH3,MYH8,MYL1,MYL2,MYL3,MYL6,NEB,FXYD1,PLN,SCN1B,SCN2B,SNTA1,SCN3B,GPD1L,TNNC2,TNNC1,TNNI1,TNNI2,TNNT1,TNNT3,TPM2,FRMD6
	96	GO: Biological Process	GO:0048820	hair follicle maturation	0.00221	1	0.03183	0.3125	9	20	45	CDH3,CTSV,SPINK5,MYO5A,NOTCH1,PSEN1,PTGS2,MREG,WNT10B
	97	GO: Biological Process	GO:1990776	response to angiotensin	0.00221	1	0.03183	0.3125	9	20	45	ACTN2,AGT,AGTR1,CA2,CAMK2A,CAV1,CDC6,PRKCD,AGTRAP
	98	GO: Biological Process	GO:0046688	response to copper ion	0.000251	1	0.005902	0.05794	13	29	44.8276	BAX,CDK1,CP,CYP27B1,ICAM1,IL1A,LOXL2,NFKB1,PRNP,SOD3,SORD,TFRC,TK1
	99	GO: Biological Process	GO:1904666	regulation of ubiquitin protein ligase activity	4.572e-10	4.708e-06	9.054e-08	8.889e-07	38	85	44.7059	BUB1B,CCNB1,CDK1,CDC20,BUB3,CDK2,FBXO5,PSME3,PSMD14,ANAPC10,MAD2L2,UBE2S,UBE2C,MASTL,MAD2L1,PLK1,PSMA1,PSMA3,PSMA4,PSMB1,PSMB2,PSMB3,PSMB4,PSMB7,PSMB8,PSMB9,PSMB10,PSMC2,PSMC3,PSMC4,PSMD2,PSMD3,PSMD8,PSMD10,PSMD11,PSMD12,PSME1,FBXO43
	100	GO: Biological Process	GO:0001706	endoderm formation	4.41e-07	0.004542	2.753e-05	0.0002702	25	56	44.6429	LEO1,COL4A2,COL5A1,COL5A2,COL8A1,COL11A1,COL12A1,CTNNB1,DUSP6,FN1,INHBA,ITGA5,ITGA7,ITGAV,LAMA3,LAMB1,LAMB3,MMP2,MMP9,NANOG,DKK1,MESP1,HNF1B,SOX17,HMGA2
	101	GO: Biological Process	GO:0030239	myofibril assembly	1.909e-07	0.001966	1.384e-05	0.0001359	27	61	44.2623	ACTA1,ACTC1,ACTN2,LMOD2,TCAP,CAPN3,CASQ1,CASQ2,CAV3,CFL2,MYOZ1,LMOD1,MYLK3,XIRP1,KLHL41,MYPN,LDB3,CAVIN4,ITGB1,KRT8,MEF2C,MYH3,MYH11,MYL2,NEB,LMOD3,CSRP3
	102	GO: Biological Process	GO:0003009	skeletal muscle contraction	1.269e-05	0.1306	0.0004716	0.00463	19	43	44.186	TCAP,ATP2A1,STAC3,CASQ1,CAV3,CHUK,DMD,JSRP1,MYLK2,MYH3,MYH8,MYH14,SYNM,TNNC2,TNNC1,TNNI1,TNNI2,TNNT1,TNNT3
	103	GO: Biological Process	GO:0002479	antigen processing and presentation of exogenous peptide antigen via MHC class I, TAP-dependent	1.538e-07	0.001584	1.2e-05	0.0001178	28	64	43.75	CYBA,CYBB,PSME3,PSMD14,ITGAV,NCF2,PSMA1,PSMA3,PSMA4,PSMB1,PSMB2,PSMB3,PSMB4,PSMB7,PSMB8,PSMB9,PSMB10,PSMC2,PSMC3,PSMC4,PSMD2,PSMD3,PSMD8,PSMD10,PSMD11,PSMD12,PSME1,TAPBP
	104	GO: Biological Process	GO:0045663	positive regulation of myoblast differentiation	0.001738	1	0.02628	0.258	10	23	43.4783	BTG1,BOC,SMYD1,IGFBP3,MEF2C,CXCL9,MYF6,MYOD1,MYOG,CSRP3
	105	GO: Biological Process	GO:1904668	positive regulation of ubiquitin protein ligase activity	6.642e-09	6.84e-05	7.862e-07	7.718e-06	35	81	43.2099	BUB1B,CCNB1,CDK1,CDC20,BUB3,FBXO5,PSME3,PSMD14,ANAPC10,UBE2S,UBE2C,MASTL,MAD2L1,PLK1,PSMA1,PSMA3,PSMA4,PSMB1,PSMB2,PSMB3,PSMB4,PSMB7,PSMB8,PSMB9,PSMB10,PSMC2,PSMC3,PSMC4,PSMD2,PSMD3,PSMD8,PSMD10,PSMD11,PSMD12,PSME1
	106	GO: Biological Process	GO:0060337	type I interferon signaling pathway	6.642e-09	6.84e-05	7.862e-07	7.718e-06	35	81	43.2099	ADAR,OASL,FADD,BST2,RSAD2,ISG15,IFITM3,IFI6,CDC37,USP18,HSP90AB1,IFI27,IFI35,IFIT2,IFIT1,IFIT3,IFNA4,IFNA7,IFNA17,IFNA21,IRF1,IRF2,IRF6,IRF7,ISG20,MX1,MX2,OAS1,OAS2,OAS3,XAF1,PSMB8,STAT1,STAT2,WNT5A
	107	GO: Biological Process	GO:0030048	actin filament-based movement	5.826e-13	6e-09	5e-10	4.908e-09	54	125	43.2	ACTA1,ACTC1,ACTN2,ANK2,APBB1,SHTN1,TCAP,ATP1A1,ATP1A2,CACNA2D1,CASQ2,CAV1,CAV3,MYL6B,AKAP6,MYRIP,NUP155,DMD,DSG2,GJA1,MYLK2,KCNA5,MYO1B,CTNNA3,MYBPC1,MYBPC2,MYH2,MYH3,MYH8,MYH9,MYL1,MYL2,MYL3,MYL6,MYO1E,MYO5A,NEB,WIPF3,FXYD1,PLN,MYH14,SCN1B,SCN2B,SNTA1,SCN3B,GPD1L,TNNC2,TNNC1,TNNI1,TNNI2,TNNT1,TNNT3,TPM2,FRMD6
	108	GO: Biological Process	GO:0006270	DNA replication initiation	0.0001579	1	0.004004	0.03931	15	35	42.8571	CDC45,GMNC,CCNE2,CDC6,CDK2,MCM2,MCM3,MCM4,MCM5,MCM6,MCM7,NBN,ORC1,ORC5,POLE2
	109	GO: Biological Process	GO:0042554	superoxide anion generation	0.0007145	1	0.01373	0.1348	12	28	42.8571	ACP5,AGT,AGTR1,ALOX12,CYBA,CYBB,AATF,F2RL1,GSTP1,NCF2,PRKCD,TGFB1
	110	GO: Biological Process	GO:0071305	cellular response to vitamin D	0.00332	1	0.04339	0.426	9	21	42.8571	CYP24A1,CYP27B1,PDIA3,TNC,ITGB1,PENK,PTN,SFRP1,SNAI2
	111	GO: Biological Process	GO:0036120	cellular response to platelet-derived growth factor stimulus	0.00332	1	0.04339	0.426	9	21	42.8571	CCNA2,DNMT1,FN1,ERRFI1,PTN,CCL2,PDGFD,SNAI2,YES1
	112	GO: Biological Process	GO:0071357	cellular response to type I interferon	9.802e-09	0.0001009	1.074e-06	1.054e-05	35	82	42.6829	ADAR,OASL,FADD,BST2,RSAD2,ISG15,IFITM3,IFI6,CDC37,USP18,HSP90AB1,IFI27,IFI35,IFIT2,IFIT1,IFIT3,IFNA4,IFNA7,IFNA17,IFNA21,IRF1,IRF2,IRF6,IRF7,ISG20,MX1,MX2,OAS1,OAS2,OAS3,XAF1,PSMB8,STAT1,STAT2,WNT5A
	113	GO: Biological Process	GO:0042590	antigen processing and presentation of exogenous peptide antigen via MHC class I	1.819e-07	0.001873	1.367e-05	0.0001342	29	68	42.6471	CYBA,CYBB,PSME3,PSMD14,FCER1G,ITGAV,NCF2,PSMA1,PSMA3,PSMA4,PSMB1,PSMB2,PSMB3,PSMB4,PSMB7,PSMB8,PSMB9,PSMB10,PSMC2,PSMC3,PSMC4,PSMD2,PSMD3,PSMD8,PSMD10,PSMD11,PSMD12,PSME1,TAPBP
	114	GO: Biological Process	GO:0045214	sarcomere organization	6.624e-05	0.6821	0.001954	0.01919	17	40	42.5	ACTN2,TCAP,CAPN3,CASQ1,CASQ2,CAV3,CFL2,MYLK3,XIRP1,KLHL41,MYPN,LDB3,ITGB1,KRT8,MEF2C,MYH3,NEB
	115	GO: Biological Process	GO:0071295	cellular response to vitamin	0.0002963	1	0.00675	0.06626	14	33	42.4242	COL1A1,CYP24A1,CYP27B1,FOLR1,POSTN,PDIA3,TNC,ITGB1,LEP,PENK,PTN,CCL5,SFRP1,SNAI2
	116	GO: Biological Process	GO:0034698	response to gonadotropin	0.0002963	1	0.00675	0.06626	14	33	42.4242	ASNS,CCNA2,CTSV,FOXM1,PPARGC1A,HMGCS1,ICAM1,INHBA,ITGA3,ITGB1,NOTCH1,POR,SRD5A1,TGFBR3
	117	GO: Biological Process	GO:0045661	regulation of myoblast differentiation	6.358e-06	0.06547	0.0002578	0.002531	22	52	42.3077	BTG1,CAPN3,CXCL14,CMTM5,BOC,ANKRD2,KLHL41,NMRK2,SMYD1,IGFBP3,MYOCD,CXCL10,MEF2C,CXCL9,MYF6,MYOD1,MYOG,NOTCH1,SOX9,TGFB1,IL36G,CSRP3
	118	GO: Biological Process	GO:0060914	heart formation	0.001351	1	0.02204	0.2164	11	26	42.3077	LEMD2,BMP2,CTNNB1,EYA1,FOLR1,MEF2C,NOTCH1,DKK1,SMARCD3,MESP1,SOX17
	119	GO: Biological Process	GO:0090505	epiboly involved in wound healing	0.0005557	1	0.0112	0.1099	13	31	41.9355	RHOA,RHOC,CEACAM1,COL5A1,FLNA,AJUBA,PDCD10,ITGA5,LCP1,MMP12,SNAI2,TMEFF2,PHLDB2
	120	GO: Biological Process	GO:0044319	wound healing, spreading of cells	0.0005557	1	0.0112	0.1099	13	31	41.9355	RHOA,RHOC,CEACAM1,COL5A1,FLNA,AJUBA,PDCD10,ITGA5,LCP1,MMP12,SNAI2,TMEFF2,PHLDB2
	121	GO: Biological Process	GO:0032963	collagen metabolic process	1.146e-11	1.18e-07	4.918e-09	4.828e-08	51	122	41.8033	ADORA2B,SERPINB7,SERPINH1,PRDX5,COL1A1,COL1A2,COL3A1,COL4A1,COL4A2,COL4A3,COL4A5,COL4A6,COL5A1,COL5A2,COL6A2,COL6A3,COL8A1,COL10A1,COL11A1,COL12A1,ADAMTS2,CST3,TRAM2,CTSB,CTSD,CTSL,FAP,RAPGEF3,HIF1A,ID1,ITGA2,ITGB1,LTBP1,MFAP4,MMP1,MMP2,MMP3,MMP7,MMP9,MMP10,MMP12,MMP13,ERRFI1,PRKCD,KLK6,P3H2,CCL2,MMP27,TNS2,TGFB1,TGFBR3
	122	GO: Biological Process	GO:0090200	positive regulation of release of cytochrome c from mitochondria	0.001042	1	0.01812	0.1779	12	29	41.3793	FAS,TNFSF10,BAD,BAX,BID,BIK,PPIF,APOPT1,MMP9,PYCARD,PLAUR,PMAIP1
	123	GO: Biological Process	GO:2000060	positive regulation of ubiquitin-dependent protein catabolic process	6.989e-09	7.197e-05	8.087e-07	7.939e-06	38	92	41.3043	BUB1B,CAV3,CCNB1,CDK1,CDC20,BUB3,CLU,FBXO5,EGF,PSME3,PSMD14,ANAPC10,UBE2C,MAD2L1,PLK1,PSMA1,PSMA3,PSMA4,PSMB1,PSMB2,PSMB3,PSMB4,PSMB7,PSMB8,PSMB9,PSMB10,PSMC2,PSMC3,PSMC4,PSMD2,PSMD3,PSMD8,PSMD10,PSMD11,PSMD12,PSME1,TRIM67,SMURF1
	124	GO: Biological Process	GO:0055006	cardiac cell development	1.281e-07	0.001319	1.023e-05	0.0001004	32	78	41.0256	ACTC1,ACTN2,JAG1,AGT,ALPK3,SORBS2,SLC25A4,PI16,TCAP,CCN4,CAV3,CCNB1,CDK1,AKAP6,NEXN,CXADR,MYLK3,XIRP1,G6PD,MYO18B,CAVIN4,MYOCD,MET,MYH11,MYL2,NOTCH1,NPPA,PITX2,PRKG1,MAP2K4,COL14A1,CSRP3
	125	GO: Biological Process	GO:0033280	response to vitamin D	0.0001785	1	0.00444	0.04359	16	39	41.0256	CYP24A1,CYP27B1,PDIA3,TNC,IL1B,CXCL10,ITGB1,PENK,PLA2G4A,PTGS2,PTN,SFRP1,SNAI2,SPP1,TGFB1,TYR
	126	GO: Biological Process	GO:0051443	positive regulation of ubiquitin-protein transferase activity	1.83e-09	1.885e-05	2.693e-07	2.643e-06	42	103	40.7767	ARRDC3,BUB1B,CCNB1,CDK1,CDC20,BUB3,FBXO5,ARRDC4,PSME3,TOPORS,PSMD14,TRIB1,ANAPC10,UBE2S,UBE2C,MASTL,MAD2L1,TRIB2,PLK1,PSMA1,PSMA3,PSMA4,PSMB1,PSMB2,PSMB3,PSMB4,PSMB7,PSMB8,PSMB9,PSMB10,PSMC2,PSMC3,PSMC4,PSMD2,PSMD3,PSMD8,PSMD10,PSMD11,PSMD12,PSME1,UBE2L3,UBE2N
	127	GO: Biological Process	GO:0090322	regulation of superoxide metabolic process	0.001951	1	0.02911	0.2858	11	27	40.7407	ACP5,AGT,AGTR1,RGN,CYBA,AATF,F2RL1,GCH1,GSTP1,PRKCD,TGFB1
	128	GO: Biological Process	GO:0034340	response to type I interferon	4.266e-08	0.0004393	3.958e-06	3.885e-05	35	86	40.6977	ADAR,OASL,FADD,BST2,RSAD2,ISG15,IFITM3,IFI6,CDC37,USP18,HSP90AB1,IFI27,IFI35,IFIT2,IFIT1,IFIT3,IFNA4,IFNA7,IFNA17,IFNA21,IRF1,IRF2,IRF6,IRF7,ISG20,MX1,MX2,OAS1,OAS2,OAS3,XAF1,PSMB8,STAT1,STAT2,WNT5A
	129	GO: Biological Process	GO:0090504	epiboly	0.0007991	1	0.01493	0.1466	13	32	40.625	RHOA,RHOC,CEACAM1,COL5A1,FLNA,AJUBA,PDCD10,ITGA5,LCP1,MMP12,SNAI2,TMEFF2,PHLDB2
	130	GO: Biological Process	GO:0055013	cardiac muscle cell development	4.279e-07	0.004406	2.687e-05	0.0002637	30	74	40.5405	ACTC1,ACTN2,AGT,ALPK3,SORBS2,SLC25A4,PI16,TCAP,CCN4,CAV3,CCNB1,CDK1,AKAP6,NEXN,CXADR,MYLK3,XIRP1,G6PD,MYO18B,CAVIN4,MYOCD,MET,MYH11,MYL2,NPPA,PITX2,PRKG1,MAP2K4,COL14A1,CSRP3
	131	GO: Biological Process	GO:0045071	negative regulation of viral genome replication	2.424e-05	0.2496	0.0008237	0.008086	21	52	40.3846	ADAR,OASL,CEACAM1,BST2,APOBEC3B,RSAD2,ISG15,TRIM28,IFITM3,IFI16,IFIT1,ISG20,LTF,MX1,OAS1,OAS3,PLSCR1,EIF2AK2,CCL5,SRPK2,HMGA2
	132	GO: Biological Process	GO:0051438	regulation of ubiquitin-protein transferase activity	2.869e-10	2.955e-06	6.287e-08	6.172e-07	48	120	40	ARRDC3,BUB1B,CCNB1,CDK1,CDC20,BUB3,CDK2,FBXO5,ARRDC4,PSME3,TOPORS,PSMD14,TRIB1,ANAPC10,MAD2L2,UBE2S,UBE2C,MASTL,MAD2L1,SMAD7,TRIB2,PLK1,PSEN1,PSMA1,PSMA3,PSMA4,PSMB1,PSMB2,PSMB3,PSMB4,PSMB7,PSMB8,PSMB9,PSMB10,PSMC2,PSMC3,PSMC4,PSMD2,PSMD3,PSMD8,PSMD10,PSMD11,PSMD12,PSME1,ZYG11B,UBE2L3,UBE2N,FBXO43
	133	GO: Biological Process	GO:0071230	cellular response to amino acid stimulus	3.345e-06	0.03445	0.0001559	0.00153	26	65	40	FAS,CDH1,CEBPB,RRAGD,COL1A1,COL1A2,COL3A1,COL4A1,COL4A6,COL5A2,CYBA,DNMT1,RAPGEF3,FOLR1,SESN1,GRIN2A,HMGCS2,HNRNPK,MMP2,MMP3,SESN3,LAMTOR4,CCL5,PDGFD,PDGFC,CPEB1
	134	GO: Biological Process	GO:0070296	sarcoplasmic reticulum calcium ion transport	0.0006107	1	0.01212	0.1189	14	35	40	ANK2,ATP1A2,ATP2A1,CACNG1,CASQ1,CASQ2,AKAP6,DMD,TRDN,HRC,DHRS7C,PLN,MRLN,SLN
	135	GO: Biological Process	GO:0060512	prostate gland morphogenesis	0.0006107	1	0.01212	0.1189	14	35	40	AR,TP63,CD44,TNC,ID4,IGF1,MMP2,NKX3-1,NOTCH1,SERPINB5,SFRP1,SOX9,SULF1,WNT5A
	136	GO: Biological Process	GO:0060306	regulation of membrane repolarization	0.001484	1	0.02362	0.2319	12	30	40	ANK2,CACNA2D1,CASQ2,CAV1,CAV3,AKAP6,GJA1,KCNA5,NPPA,SCN1B,SNTA1,YWHAE
	137	GO: Biological Process	GO:0035456	response to interferon-beta	0.001484	1	0.02362	0.2319	12	30	40	BST2,AIM2,IFITM3,GBP3,IFI16,IFIT3,IRF1,PNPT1,PLSCR1,XAF1,STAT1,GBP6
	138	GO: Biological Process	GO:0009110	vitamin biosynthetic process	0.003648	1	0.04667	0.4582	10	25	40	RGN,CYP3A4,CYP27A1,CYP27B1,IL1B,NFKB1,VKORC1,PLTP,PSAT1,SNAI2
	139	GO: Biological Process	GO:0099622	cardiac muscle cell membrane repolarization	0.003648	1	0.04667	0.4582	10	25	40	ANK2,ATP1A1,CACNA2D1,CAV3,GJA1,KCNA5,NPPA,SCN1B,SNTA1,YWHAE
	140	GO: Biological Process	GO:0051340	regulation of ligase activity	2.224e-10	2.29e-06	5.611e-08	5.508e-07	49	123	39.8374	ARRDC3,BUB1B,CCNB1,RGN,CDK1,CDC20,BUB3,CDK2,FBXO5,ARRDC4,PSME3,TOPORS,PSMD14,TRIB1,ANAPC10,MAD2L2,UBE2S,UBE2C,MASTL,MAD2L1,SMAD7,TRIB2,PLK1,PSEN1,PSMA1,PSMA3,PSMA4,PSMB1,PSMB2,PSMB3,PSMB4,PSMB7,PSMB8,PSMB9,PSMB10,PSMC2,PSMC3,PSMC4,PSMD2,PSMD3,PSMD8,PSMD10,PSMD11,PSMD12,PSME1,UBE2L3,UBE2N,XRCC4,FBXO43
	141	GO: Biological Process	GO:0055001	muscle cell development	1.538e-14	1.584e-10	2.64e-11	2.592e-10	72	181	39.779	ACTA1,ACTC1,ACTN2,ADM,AGT,ALPK3,SORBS2,ANK2,SLC25A4,PI16,KLHL40,LMOD2,TCAP,STAC3,CCN4,CACNA1S,CACNB4,CAPN3,CASQ1,CASQ2,CAV2,CAV3,CCNB1,CDK1,CFL2,MYOZ1,LMOD1,AKAP6,NEXN,CXADR,MYLK3,DMD,RCAN1,XIRP1,KLHL41,FLNC,G6PD,MYPN,MYO18B,LDB3,CAVIN4,IGF1,MYOCD,ITGB1,KEL,KRT8,MEF2C,MET,MYF6,MYH3,MYH11,MYL2,MYOD1,MYOG,NEB,TMTC3,NOTCH1,NPPA,PITX2,PRKG1,SDC1,MAP2K4,SGCD,SGCG,FAM228B,KDM1A,LMOD3,C16orf89,COL14A1,S…
	142	GO: Biological Process	GO:0055002	striated muscle cell development	1.958e-13	2.016e-09	2.016e-10	1.979e-09	66	166	39.759	ACTA1,ACTC1,ACTN2,AGT,ALPK3,SORBS2,SLC25A4,PI16,KLHL40,LMOD2,TCAP,STAC3,CCN4,CACNA1S,CACNB4,CAPN3,CASQ1,CASQ2,CAV2,CAV3,CCNB1,CDK1,CFL2,MYOZ1,LMOD1,AKAP6,NEXN,CXADR,MYLK3,DMD,RCAN1,XIRP1,KLHL41,FLNC,G6PD,MYPN,MYO18B,LDB3,CAVIN4,IGF1,MYOCD,ITGB1,KEL,KRT8,MEF2C,MET,MYF6,MYH3,MYH11,MYL2,MYOD1,MYOG,NEB,TMTC3,NPPA,PITX2,PRKG1,SDC1,MAP2K4,FAM228B,LMOD3,C16orf89,COL14A1,SMYD3,WNT10B,CSRP3
	143	GO: Biological Process	GO:0030199	collagen fibril organization	0.0001937	1	0.004772	0.04685	17	43	39.5349	SERPINH1,COL1A1,COL1A2,COL3A1,COL5A1,COL5A2,COL11A1,COL12A1,ADAMTS2,CYP1B1,DPT,GREM1,CHADL,LOX,LOXL2,LUM,COL14A1
	144	GO: Biological Process	GO:0051351	positive regulation of ligase activity	3.954e-09	4.072e-05	5.154e-07	5.06e-06	43	109	39.4495	ARRDC3,BUB1B,CCNB1,CDK1,CDC20,BUB3,FBXO5,ARRDC4,PSME3,TOPORS,PSMD14,TRIB1,ANAPC10,UBE2S,UBE2C,MASTL,MAD2L1,TRIB2,PLK1,PSMA1,PSMA3,PSMA4,PSMB1,PSMB2,PSMB3,PSMB4,PSMB7,PSMB8,PSMB9,PSMB10,PSMC2,PSMC3,PSMC4,PSMD2,PSMD3,PSMD8,PSMD10,PSMD11,PSMD12,PSME1,UBE2L3,UBE2N,XRCC4
	145	GO: Biological Process	GO:0006521	regulation of cellular amino acid metabolic process	4.679e-06	0.04818	0.0002042	0.002004	26	66	39.3939	BHMT,PSME3,PSMD14,ODC1,PSMA1,PSMA3,PSMA4,PSMB1,PSMB2,PSMB3,PSMB4,PSMB7,PSMB8,PSMB9,PSMB10,PSMC2,PSMC3,PSMC4,PSMD2,PSMD3,PSMD8,PSMD10,PSMD11,PSMD12,PSME1,SIRT4
	146	GO: Biological Process	GO:0060740	prostate gland epithelium morphogenesis	0.001126	1	0.01913	0.1878	13	33	39.3939	AR,TP63,CD44,TNC,ID4,IGF1,MMP2,NKX3-1,NOTCH1,SFRP1,SOX9,SULF1,WNT5A
	147	GO: Biological Process	GO:0010574	regulation of vascular endothelial growth factor production	0.001126	1	0.01913	0.1878	13	33	39.3939	NDRG2,ADORA2B,AQP4,C5AR1,CYP1B1,HIF1A,IL1A,IL1B,PTGS2,CCL2,SULF2,SULF1,TGFB1
	148	GO: Biological Process	GO:0002474	antigen processing and presentation of peptide antigen via MHC class I	5.052e-08	0.0005203	4.409e-06	4.329e-05	37	94	39.3617	CYBA,CYBB,SEC24D,BCAP31,PSME3,PSMD14,FCER1G,SEC23A,PDIA3,ITGAV,NCF2,PSMA1,PSMA3,PSMA4,PSMB1,PSMB2,PSMB3,PSMB4,PSMB7,PSMB8,PSMB9,PSMB10,PSMC2,PSMC3,PSMC4,PSMD2,PSMD3,PSMD8,PSMD10,PSMD11,PSMD12,PSME1,TAPBPL,ERAP2,TAP1,TAP2,TAPBP
	149	GO: Biological Process	GO:0086002	cardiac muscle cell action potential involved in contraction	0.0008525	1	0.01568	0.1539	14	36	38.8889	ANK2,CACNA2D1,CAV1,CAV3,NUP155,DSG2,GJA1,KCNA5,CTNNA3,SCN1B,SCN2B,SNTA1,SCN3B,GPD1L
	150	GO: Biological Process	GO:0048146	positive regulation of fibroblast proliferation	6.481e-06	0.06675	0.0002617	0.00257	26	67	38.806	AGT,SPHK1,CCNA2,CCNB1,CDC6,CDK4,CDK6,EGF,EREG,FN1,IGF1,LIG4,MIF,MYC,NRAS,SERPINE1,PDGFA,PRKDC,PTPRZ1,S100A6,PDGFD,PDGFC,TGFB1,TGIF1,WNT5A,XRCC4
	151	GO: Biological Process	GO:0014904	myotube cell development	0.0002687	1	0.006237	0.06122	17	44	38.6364	ACTA1,KLHL40,STAC3,CACNA1S,CAV2,DMD,RCAN1,KLHL41,IGF1,KEL,MYF6,MYOD1,MYOG,FAM228B,C16orf89,SMYD3,WNT10B
	152	GO: Biological Process	GO:0086003	cardiac muscle cell contraction	8.564e-05	0.882	0.00245	0.02405	20	52	38.4615	ANK2,ATP1A1,ATP1A2,CACNA2D1,CASQ2,CAV1,CAV3,AKAP6,NUP155,DSG2,GJA1,KCNA5,CTNNA3,FXYD1,PLN,SCN1B,SCN2B,SNTA1,SCN3B,GPD1L
	153	GO: Biological Process	GO:0086001	cardiac muscle cell action potential	8.564e-05	0.882	0.00245	0.02405	20	52	38.4615	ANK2,ATP1A1,ATP1A2,CACNA2D1,CAV1,CAV3,NUP155,CXADR,DMD,DSG2,GJA1,KCNA5,CTNNA3,SCN1B,SCN2B,SCN10A,SNTA1,SCN3B,GPD1L,YWHAE
	154	GO: Biological Process	GO:0014888	striated muscle adaptation	0.0002038	1	0.004972	0.04881	18	47	38.2979	ACTA1,TCAP,AR,CACNA1S,CAMK2B,PPARGC1A,TRIM63,IGFBP5,MEF2C,KLF15,MYOC,MYOD1,MYOG,NPPA,ERRFI1,TNNC1,TNNI1,TNNT1
	155	GO: Biological Process	GO:0071624	positive regulation of granulocyte chemotaxis	0.003795	1	0.04813	0.4725	11	29	37.931	C1QBP,C5AR1,CXCL1,CXCL3,IL1B,CXCL8,RAC2,S100A7,SELL,THBS4,DAPK2
	156	GO: Biological Process	GO:0060142	regulation of syncytium formation by plasma membrane fusion	0.003795	1	0.04813	0.4725	11	29	37.931	ADAM9,SCGB3A1,RAPGEF3,CXCL10,CXCL9,MYF6,MYOD1,MYOG,CXCL12,STAT1,IL36G
	157	GO: Biological Process	GO:0033687	osteoblast proliferation	0.003795	1	0.04813	0.4725	11	29	37.931	RHOA,BMP2,CTHRC1,OSR2,GREM1,ITGAV,LTF,NELL1,EIF2AK2,SFRP1,FIGNL1
	158	GO: Biological Process	GO:2000058	regulation of ubiquitin-dependent protein catabolic process	7.687e-08	0.0007916	6.436e-06	6.318e-05	39	103	37.8641	BUB1B,CAV3,CCNB1,CDK1,CDC20,BUB3,CLU,FBXO5,EGF,PSME3,PSMD14,ANAPC10,UBE2C,MAD2L1,PLK1,PSEN1,PSMA1,PSMA3,PSMA4,PSMB1,PSMB2,PSMB3,PSMB4,PSMB7,PSMB8,PSMB9,PSMB10,PSMC2,PSMC3,PSMC4,PSMD2,PSMD3,PSMD8,PSMD10,PSMD11,PSMD12,PSME1,TRIM67,SMURF1
	159	GO: Biological Process	GO:1903321	negative regulation of protein modification by small protein conjugation or removal	2.942e-10	3.03e-06	6.312e-08	6.197e-07	54	143	37.7622	KLHL40,BUB1B,CAPN3,CAV1,CCNB1,CDK1,CDC20,BUB3,CDK2,CDK5,ISG15,CTNNB1,FBXO5,SENP2,PRMT3,PSME3,VPS28,PSMD14,HMG20B,ANAPC10,MAD2L2,GCLC,UBE2C,DNAJA1,SPOPL,MAD2L1,SMAD7,PSEN1,PSMA1,PSMA3,PSMA4,PSMB1,PSMB2,PSMB3,PSMB4,PSMB7,PSMB8,PSMB9,PSMB10,PSMC2,PSMC3,PSMC4,PSMD2,PSMD3,PSMD8,PSMD10,PSMD11,PSMD12,PSME1,SOX4,TRIM21,TNFAIP3,FBXO43,GBP6
	160	GO: Biological Process	GO:0014896	muscle hypertrophy	3.926e-06	0.04043	0.0001758	0.001726	29	77	37.6623	ADK,AGT,SORBS2,SLC25A4,PI16,TCAP,AR,MLIP,CCN4,CAV3,AKAP6,CYBA,GLRX3,G6PD,IGF1,IGFBP5,MYOCD,LEP,MEF2C,KLF15,MYOC,NPPA,ERRFI1,LMCD1,PRKG1,RGS2,MAP2K4,COL14A1,CSRP3
	161	GO: Biological Process	GO:0043500	muscle adaptation	1.365e-07	0.001406	1.081e-05	0.0001062	38	101	37.6238	ACTA1,ADK,AGT,SLC25A4,PI16,TCAP,AR,MLIP,CCN4,CACNA1S,CAMK2B,CASQ1,CAV3,AKAP6,CYBA,GLRX3,G6PD,PPARGC1A,TRIM63,HMOX1,IGF1,IGFBP5,IL1B,MEF2C,KLF15,MYOC,MYOD1,MYOG,NPPA,ERRFI1,LMCD1,PSMB9,RGS2,SRL,TNNC1,TNNI1,TNNT1,COL14A1
	162	GO: Biological Process	GO:0031397	negative regulation of protein ubiquitination	1.585e-09	1.632e-05	2.366e-07	2.322e-06	50	133	37.594	KLHL40,BUB1B,CAV1,CCNB1,CDK1,CDC20,BUB3,CDK2,CDK5,ISG15,FBXO5,SENP2,PRMT3,PSME3,VPS28,PSMD14,ANAPC10,MAD2L2,GCLC,UBE2C,DNAJA1,SPOPL,MAD2L1,SMAD7,PSEN1,PSMA1,PSMA3,PSMA4,PSMB1,PSMB2,PSMB3,PSMB4,PSMB7,PSMB8,PSMB9,PSMB10,PSMC2,PSMC3,PSMC4,PSMD2,PSMD3,PSMD8,PSMD10,PSMD11,PSMD12,PSME1,SOX4,TNFAIP3,FBXO43,GBP6
	163	GO: Biological Process	GO:0061245	establishment or maintenance of bipolar cell polarity	0.0008794	1	0.01603	0.1573	15	40	37.5	ANK1,CLIC4,DLG2,PDZD11,EYA1,FOXJ1,MSN,PRKCI,PTK7,FSCN1,MTCL1,TCF15,EZR,WNT5A,VANGL2
	164	GO: Biological Process	GO:0035088	establishment or maintenance of apical/basal cell polarity	0.0008794	1	0.01603	0.1573	15	40	37.5	ANK1,CLIC4,DLG2,PDZD11,EYA1,FOXJ1,MSN,PRKCI,PTK7,FSCN1,MTCL1,TCF15,EZR,WNT5A,VANGL2
	165	GO: Biological Process	GO:2000403	positive regulation of lymphocyte migration	0.002833	1	0.03906	0.3835	12	32	37.5	ADAM10,FADD,CXCL14,CXCL13,CXCL10,PYCARD,S100A7,CCL4,CCL5,CCL20,CXCL12,WNT5A
	166	GO: Biological Process	GO:0014897	striated muscle hypertrophy	6.978e-06	0.07186	0.0002796	0.002745	28	75	37.3333	ADK,AGT,SORBS2,SLC25A4,PI16,TCAP,AR,MLIP,CCN4,CAV3,AKAP6,GLRX3,G6PD,IGF1,IGFBP5,MYOCD,LEP,MEF2C,KLF15,MYOC,NPPA,ERRFI1,LMCD1,PRKG1,RGS2,MAP2K4,COL14A1,CSRP3
	167	GO: Biological Process	GO:0006941	striated muscle contraction	5.794e-11	5.967e-07	1.643e-08	1.613e-07	60	161	37.2671	ACTC1,ALDOA,ANK2,TCAP,ATP1A1,ATP1A2,ATP2A1,STAC3,CACNA1S,CACNA2D1,CASQ1,CASQ2,CAV1,CAV3,CHUK,AKAP6,NUP155,DMD,DSG2,DTNA,KLHL41,GJA1,HRC,JSRP1,MYLK2,KCNA5,SMAD7,MET,CTNNA3,MYH3,MYH8,MYL1,MYL2,MYL3,NOS1,NPPA,PGAM2,PIK3CA,FXYD1,PLN,MAP2K6,RGS2,MYH14,RYR3,SCN1B,SCN2B,SCN10A,SNTA1,SCN3B,GPD1L,SYNM,TNNC2,TNNC1,TNNI1,TNNI2,TNNT1,TNNT3,SMPX,CXCR4,CSRP3
	168	GO: Biological Process	GO:0070206	protein trimerization	0.0002092	1	0.00507	0.04977	19	51	37.2549	ASIC1,C1QTNF2,ALOX5AP,ADIPOQ,COL1A1,COL1A2,COL6A2,TRIM22,GNB1,LCN2,MIF,NELL1,NELL2,PNPT1,PPP2CA,UACA,SKIL,TRIM21,SCARA5
	169	GO: Biological Process	GO:0010573	vascular endothelial growth factor production	0.002116	1	0.03078	0.3022	13	35	37.1429	NDRG2,ADORA2B,AQP4,C5AR1,CYP1B1,HIF1A,IL1A,IL1B,PTGS2,CCL2,SULF2,SULF1,TGFB1
	170	GO: Biological Process	GO:0003401	axis elongation	0.002116	1	0.03078	0.3022	13	35	37.1429	AREG,RDH10,TRIM28,TNC,TMTC3,PTK7,SFRP1,SOX9,HNF1B,TFAP2C,TGFB1,WNT5A,VANGL2
	171	GO: Biological Process	GO:0048747	muscle fiber development	3.825e-05	0.3939	0.001212	0.0119	24	65	36.9231	ACTA1,KLHL40,TCAP,STAC3,CACNA1S,CACNB4,CAV2,NEXN,CXADR,DMD,RCAN1,KLHL41,FLNC,MYO18B,KEL,MYF6,MYH11,MYL2,MYOD1,MYOG,TMTC3,FAM228B,C16orf89,WNT10B
	172	GO: Biological Process	GO:0070229	negative regulation of lymphocyte apoptotic process	0.001582	1	0.02475	0.243	14	38	36.8421	FADD,BCL2A1,CD44,AURKB,EFNA1,HIF1A,IDO1,MIF,PNP,PIP,PRKCQ,RORC,CCL5,SLC39A10
	173	GO: Biological Process	GO:0010470	regulation of gastrulation	0.001582	1	0.02475	0.243	14	38	36.8421	ADIPOQ,COL5A1,COL5A2,OSR2,DUSP6,NANOG,DKK1,MESP1,HNF1B,SOX17,TGIF1,TNFAIP3,OSR1,PHLDB2
	174	GO: Biological Process	GO:0035850	epithelial cell differentiation involved in kidney development	0.001582	1	0.02475	0.243	14	38	36.8421	JAG1,PROM1,ADIPOQ,WWTR1,CTNNB1,FOXJ1,MEF2C,KLF15,MYO1E,NOTCH1,PTPRO,STAT1,OSR1,NPHS2
	175	GO: Biological Process	GO:0045445	myoblast differentiation	2.308e-06	0.02377	0.000113	0.001109	32	87	36.7816	JAG1,BTG1,CAPN3,CXCL14,CMTM5,CTNNB1,BOC,ANKRD2,GREM1,KLHL41,ASB2,NMRK2,SMYD1,IGF1,IGFBP3,MYOCD,CXCL10,LGALS1,MEF2C,CXCL9,MYF6,MYOD1,MYOG,NOTCH1,MAPK12,SDC1,SOX9,TGFB1,IL36G,WNT10B,KCNAB1,CSRP3
	176	GO: Biological Process	GO:0031100	animal organ regeneration	1.749e-06	0.01801	9.007e-05	0.0008842	33	90	36.6667	ADM,ANXA3,FAS,ATIC,CCND1,C5AR1,CAV1,CCNA2,RGN,CDK1,CDK2,CDK4,CEBPB,EZH1,RAPGEF3,PRMT5,GSTP1,HMOX1,LCP1,LIFR,NOTCH1,PGF,PKM,CCL2,CXCL6,CXCL12,SHC1,LPIN1,SULF2,TEK,TGFB1,TGFBR3,TYMS
	177	GO: Biological Process	GO:1901019	regulation of calcium ion transmembrane transporter activity	1.651e-05	0.17	0.0005913	0.005805	27	74	36.4865	ADRA2A,ANK2,ATP1A2,CACNA2D1,CACNB1,CACNB4,CASQ2,CAV3,RGN,AKAP6,DMD,TRDN,FGF14,FMR1,HRC,JSRP1,MYO5A,NOS1,NPPA,PLN,UBQLN1,PPP2CA,S100A1,SLN,STAC,JPH1,JPH2
	178	GO: Biological Process	GO:2000401	regulation of lymphocyte migration	0.0008847	1	0.0161	0.158	16	44	36.3636	ADAM10,APOD,FADD,CXCL14,CXCL13,PADI2,CXCL10,MSN,PYCARD,S100A7,CCL2,CCL4,CCL5,CCL20,CXCL12,WNT5A
	179	GO: Biological Process	GO:0060071	Wnt signaling pathway, planar cell polarity pathway	1.432e-07	0.001474	1.125e-05	0.0001105	41	113	36.2832	FZD4,FZD6,AP2B1,RHOA,AP2M1,AP2S1,CLTC,CTHRC1,CELSR1,PSME3,PSMD14,RSPO3,ROR1,PFN1,PSMA1,PSMA3,PSMA4,PSMB1,PSMB2,PSMB3,PSMB4,PSMB7,PSMB8,PSMB9,PSMB10,PSMC2,PSMC3,PSMC4,PSMD2,PSMD3,PSMD8,PSMD10,PSMD11,PSMD12,PSME1,PTK7,RYK,SFRP1,WNT5A,SMURF1,VANGL2
	180	GO: Biological Process	GO:0086065	cell communication involved in cardiac conduction	0.0006623	1	0.01294	0.127	17	47	36.1702	ANK2,ATP1A1,ATP1A2,ATP1B2,CASQ2,CAV1,NUP155,CXADR,DSG2,TRDN,GJA1,HRC,KCNA5,CTNNA3,SCN1B,SCN10A,SCN3B
	181	GO: Biological Process	GO:0002690	positive regulation of leukocyte chemotaxis	5.376e-06	0.05537	0.0002256	0.002215	31	86	36.0465	ADAM10,C1QBP,C5AR1,CCR1,CXCL14,F2RL1,CXCL13,CXCL1,CXCL3,IL1B,CXCL8,CXCL10,CXCL9,SERPINE1,PPBP,RAC2,S100A7,CCL2,CCL4,CCL5,CXCL6,CXCL11,CXCL5,CXCL12,SELL,THBS1,THBS4,DAPK2,VEGFC,WNT5A,PLA2G7
	182	GO: Biological Process	GO:0090175	regulation of establishment of planar polarity	1.891e-07	0.001947	1.384e-05	0.0001359	41	114	35.9649	FZD4,FZD6,AP2B1,RHOA,AP2M1,AP2S1,CLTC,CTHRC1,CELSR1,PSME3,PSMD14,RSPO3,ROR1,PFN1,PSMA1,PSMA3,PSMA4,PSMB1,PSMB2,PSMB3,PSMB4,PSMB7,PSMB8,PSMB9,PSMB10,PSMC2,PSMC3,PSMC4,PSMD2,PSMD3,PSMD8,PSMD10,PSMD11,PSMD12,PSME1,PTK7,RYK,SFRP1,WNT5A,SMURF1,VANGL2
	183	GO: Biological Process	GO:0042304	regulation of fatty acid biosynthetic process	0.002106	1	0.03078	0.3022	14	39	35.8974	ACADL,ACADVL,AGT,CEACAM1,RGN,MLXIPL,INSIG2,ERLIN2,EIF6,PDK4,PLA2G4A,PRKAA2,PTGS2,NR1H2
	184	GO: Biological Process	GO:0007492	endoderm development	5.337e-06	0.05496	0.0002256	0.002215	32	90	35.5556	LEO1,COL4A2,COL5A1,COL5A2,COL8A1,COL11A1,COL12A1,CTNNB1,DUSP6,EXT1,FN1,HDAC1,INHBA,ITGA5,ITGA7,ITGAV,LAMA3,LAMB1,LAMB3,MMP2,MMP9,NOTCH1,PAX9,PTHLH,NANOG,KIF16B,DKK1,MESP1,HNF1B,SOX17,TGFB1,HMGA2
	185	GO: Biological Process	GO:1901016	regulation of potassium ion transmembrane transporter activity	0.00117	1	0.01954	0.1919	16	45	35.5556	ACTN2,ANK2,ATP1B2,ATP1B3,CASQ2,CAV1,CAV3,AKAP6,RAPGEF3,FHL1,KCNJ1,KCNS1,NPPA,PRKG1,YWHAE,KCNAB1
	186	GO: Biological Process	GO:0014743	regulation of muscle hypertrophy	0.00117	1	0.01954	0.1919	16	45	35.5556	ADK,AGT,SLC25A4,PI16,MLIP,CCN4,CAV3,AKAP6,GLRX3,G6PD,IGF1,IGFBP5,ERRFI1,LMCD1,RGS2,COL14A1
	187	GO: Biological Process	GO:0019369	arachidonic acid metabolic process	0.0006525	1	0.0128	0.1256	18	51	35.2941	ALOX12,PLA2G4C,CYP4F12,SPHK1,CYP1A1,CYP1B1,CYP2A6,CYP2A7,CYP2C9,CYP2C18,CYP2E1,CYP2J2,PTGES3,MGLL,PLA2G4A,PTGDS,PTGS2,SSTR4
	188	GO: Biological Process	GO:0055007	cardiac muscle cell differentiation	4.232e-07	0.004358	2.675e-05	0.0002626	41	117	35.0427	ACADM,ACTC1,ACTN2,ACVR1,AGT,ALPK3,SORBS2,SLC25A4,PI16,TCAP,CCN4,BMP2,CAV3,CCNB1,CDK1,AKAP6,NEXN,CXADR,MYLK3,GREM1,XIRP1,G6PD,MYO18B,CAVIN4,MYLK2,MYOCD,ITGB1,MEF2C,MET,MYH11,MYL2,MYOD1,NPPA,PITX2,PRKG1,MAP2K4,DKK1,MESP1,TGFB1,COL14A1,CSRP3
	189	GO: Biological Process	GO:0048741	skeletal muscle fiber development	0.002767	1	0.03835	0.3765	14	40	35	ACTA1,KLHL40,STAC3,CACNA1S,CAV2,RCAN1,KLHL41,KEL,MYF6,MYOD1,MYOG,FAM228B,C16orf89,WNT10B
	190	GO: Biological Process	GO:0043616	keratinocyte proliferation	0.002767	1	0.03835	0.3765	14	40	35	CASK,TP63,KLF9,CDH3,CTSV,EREG,FST,IRF6,EPB41L4B,PTPRK,FERMT1,SNAI2,REG3G,BCL11B
	191	GO: Biological Process	GO:0009112	nucleobase metabolic process	0.002767	1	0.03835	0.3765	14	40	35	AOX1,GMPS,CDA,TYMP,PAICS,GMPR,HPRT1,IL1B,ALDH6A1,KDM1A,TYMS,UMPS,XDH,PRTFDC1
	192	GO: Biological Process	GO:0010611	regulation of cardiac muscle hypertrophy	0.002056	1	0.03028	0.2973	15	43	34.8837	ADK,AGT,SLC25A4,PI16,MLIP,CCN4,CAV3,AKAP6,GLRX3,G6PD,IGF1,ERRFI1,LMCD1,RGS2,COL14A1
	193	GO: Biological Process	GO:0022617	extracellular matrix disassembly	9.053e-06	0.09323	0.0003545	0.00348	32	92	34.7826	ADAM10,BSG,CAPG,CAPNS1,CD44,CDH1,CST3,CTSL,CTSV,EXOC8,FAP,FBN2,FN1,LAMA3,LAMB3,LAMC2,LCP1,MMP1,MMP2,MMP3,MMP7,MMP9,MMP10,MMP12,MMP13,KLK7,FSCN1,SPP1,TGFB1,SH3PXD2B,TIMP1,TLL2
	194	GO: Biological Process	GO:0003300	cardiac muscle hypertrophy	8.638e-05	0.8896	0.002457	0.02412	25	72	34.7222	ADK,AGT,SORBS2,SLC25A4,PI16,TCAP,MLIP,CCN4,CAV3,AKAP6,GLRX3,G6PD,IGF1,MYOCD,LEP,MEF2C,KLF15,NPPA,ERRFI1,LMCD1,PRKG1,RGS2,MAP2K4,COL14A1,CSRP3
	195	GO: Biological Process	GO:0048145	regulation of fibroblast proliferation	3.866e-06	0.03981	0.0001738	0.001707	35	101	34.6535	AGT,BAX,SPHK1,CCNA2,CCNB1,CDC6,CDK4,CDK6,CTNNB1,EGF,EREG,FN1,GSTP1,IGF1,LIG4,LTA,MIF,MMP9,MYC,NBN,NRAS,SERPINE1,PDGFA,PMAIP1,PRKDC,PTPRZ1,PEX2,S100A6,SFRP1,PDGFD,PDGFC,TGFB1,TGIF1,WNT5A,XRCC4
	196	GO: Biological Process	GO:0002223	stimulatory C-type lectin receptor signaling pathway	2.912e-06	0.02999	0.0001382	0.001357	36	104	34.6154	CHUK,PSME3,PSMD14,FCER1G,HRAS,LYN,NFKB1,NFKBIA,NRAS,PAK2,PAK3,PRKCD,PSMA1,PSMA3,PSMA4,PSMB1,PSMB2,PSMB3,PSMB4,PSMB7,PSMB8,PSMB9,PSMB10,PSMC2,PSMC3,PSMC4,PSMD2,PSMD3,PSMD8,PSMD10,PSMD11,PSMD12,PSME1,MAP3K7,CLEC7A,UBE2N
	197	GO: Biological Process	GO:0002220	innate immune response activating cell surface receptor signaling pathway	2.194e-06	0.02259	0.0001087	0.001067	37	107	34.5794	CHUK,PSME3,PSMD14,FCER1G,HRAS,LYN,NFKB1,NFKBIA,NRAS,PAK2,PAK3,PRKCD,PSMA1,PSMA3,PSMA4,PSMB1,PSMB2,PSMB3,PSMB4,PSMB7,PSMB8,PSMB9,PSMB10,PSMC2,PSMC3,PSMC4,PSMD2,PSMD3,PSMD8,PSMD10,PSMD11,PSMD12,PSME1,MAP3K7,TLR2,CLEC7A,UBE2N
	198	GO: Biological Process	GO:0090090	negative regulation of canonical Wnt signaling pathway	4.702e-09	4.842e-05	5.905e-07	5.797e-06	57	165	34.5455	FZD6,RGS20,BMP2,CAV1,CDH1,CTHRC1,WWTR1,RBX1,SOST,PSME3,GREM1,PSMD14,MAD2L2,FOXO1,FRZB,DKK3,HDAC1,IGFBP2,IGFBP6,NOTCH1,PFDN5,TMEM64,PSMA1,PSMA3,PSMA4,PSMB1,PSMB2,PSMB3,PSMB4,PSMB7,PSMB8,PSMB9,PSMB10,PSMC2,PSMC3,PSMC4,PSMD2,PSMD3,PSMD8,PSMD10,PSMD11,PSMD12,PSME1,SDHAF2,PTPRO,SFRP1,SIAH2,SCYL2,DKK1,SNAI2,SOX9,SOX10,MESP1,STK3,SOX17,TLE2,WNT5A
	199	GO: Biological Process	GO:0050881	musculoskeletal movement	0.0006341	1	0.01246	0.1223	19	55	34.5455	TCAP,ATP2A1,STAC3,CASQ1,CAV3,CHUK,DMD,JSRP1,MYLK2,MYH3,MYH8,MYH14,SYNM,TNNC2,TNNC1,TNNI1,TNNI2,TNNT1,TNNT3
	200	GO: Biological Process	GO:0050879	multicellular organismal movement	0.0006341	1	0.01246	0.1223	19	55	34.5455	TCAP,ATP2A1,STAC3,CASQ1,CAV3,CHUK,DMD,JSRP1,MYLK2,MYH3,MYH8,MYH14,SYNM,TNNC2,TNNC1,TNNI1,TNNI2,TNNT1,TNNT3
	201	GO: Biological Process	GO:0010830	regulation of myotube differentiation	0.0004738	1	0.009913	0.09732	20	58	34.4828	NLN,RBM24,CAV3,ANKRD2,SCGB3A1,TRIM72,PLPP7,HDAC1,SMYD1,MYOCD,CXCL10,CXCL9,MYF6,MYOD1,MYOG,NOTCH1,MAMSTR,CXCL12,IL36G,CSRP3
	202	GO: Biological Process	GO:0051148	negative regulation of muscle cell differentiation	0.0003543	1	0.007845	0.07702	21	61	34.4262	PI16,BMP2,CAV3,CXCL14,CMTM5,ANKRD2,EREG,TRIM72,G6PD,NMRK2,PLPP7,HDAC1,MYOCD,CXCL10,NOTCH1,YBX1,DKK1,SOX9,TGFB1,IL36G,CSRP3
	203	GO: Biological Process	GO:0003012	muscle system process	3.935e-21	4.052e-17	4.052e-17	3.978e-16	148	430	34.4186	ACTA1,ACTC1,ACTN2,ADK,ADORA2B,ADRA2A,AGT,ALDOA,SORBS2,ANK2,SLC25A4,PI16,LMOD2,TCAP,AR,RHOA,MLIP,ATP1A1,ATP1A2,ATP2A1,MYOM1,STAC3,CCN4,SPHK1,CACNA1S,CACNA2D1,CACNG1,CAMK2B,CASQ1,CASQ2,CAV1,CAV3,MYOM2,KCNB2,CHRM2,CHUK,CKMT2,CLCN1,MYL6B,LMOD1,AKAP6,MYOT,CRYAB,NUP155,CYBA,ANKRD2,DMD,SCO2,DSG2,DTNA,MYOF,KLHL41,MRVI1,TRDN,TRIM72,GLRX3,SORBS1,G6PD,GJA1,PPARGC1A,TRIM63,GNAO1,HMOX1,HRC,MYL10,JSRP1,MYLK2,I…
	204	GO: Biological Process	GO:0070228	regulation of lymphocyte apoptotic process	0.0001487	1	0.003857	0.03787	24	70	34.2857	FAS,FADD,BAX,BCL2A1,CEACAM1,CD44,AURKB,EFNA1,PRELID1,HIF1A,IDO1,LYN,MIF,CD274,MYC,PNP,PIP,PRKCQ,BIRC7,RORC,CCL5,WNT5A,LGALS14,SLC39A10
	205	GO: Biological Process	GO:0001736	establishment of planar polarity	5.164e-07	0.005318	3.165e-05	0.0003107	43	126	34.127	FZD4,FZD6,AP2B1,RHOA,TP63,DCHS1,AP2M1,AP2S1,CLTC,CTHRC1,CELSR1,PSME3,PSMD14,RSPO3,ROR1,PFN1,PSMA1,PSMA3,PSMA4,PSMB1,PSMB2,PSMB3,PSMB4,PSMB7,PSMB8,PSMB9,PSMB10,PSMC2,PSMC3,PSMC4,PSMD2,PSMD3,PSMD8,PSMD10,PSMD11,PSMD12,PSME1,PTK7,RYK,SFRP1,WNT5A,SMURF1,VANGL2
	206	GO: Biological Process	GO:0033238	regulation of cellular amine metabolic process	1.501e-05	0.1546	0.0005463	0.005363	32	94	34.0426	BHMT,PSME3,PSMD14,FABP3,HPRT1,LDLR,MAOB,ODC1,PRKCD,PSMA1,PSMA3,PSMA4,PSMB1,PSMB2,PSMB3,PSMB4,PSMB7,PSMB8,PSMB9,PSMB10,PSMC2,PSMC3,PSMC4,PSMD2,PSMD3,PSMD8,PSMD10,PSMD11,PSMD12,PSME1,LPCAT1,SIRT4
	207	GO: Biological Process	GO:0030514	negative regulation of BMP signaling pathway	0.001977	1	0.02942	0.2888	16	47	34.0426	CAV1,CER1,HJV,CHRDL1,SOST,GREM1,CTDSPL2,SMAD7,NOTCH1,NANOG,SFRP1,DKK1,GREM2,WNT5A,TWSG1,SMURF1
	208	GO: Biological Process	GO:0051153	regulation of striated muscle cell differentiation	8.491e-06	0.08744	0.000335	0.003289	34	100	34	NLN,SLC25A4,PI16,RBM24,CCN4,BMP2,CAV3,AKAP6,MYLK3,ANKRD2,GREM1,SCGB3A1,TRIM72,G6PD,PLPP7,HDAC1,SMYD1,MYOCD,CXCL10,MEF2C,CXCL9,MYF6,MYOD1,MYOG,NOTCH1,YBX1,MAMSTR,CXCL12,DKK1,MESP1,TGFB1,IL36G,COL14A1,CSRP3
	209	GO: Biological Process	GO:0045840	positive regulation of mitotic nuclear division	0.00147	1	0.0235	0.2307	17	50	34	CENPE,DLGAP5,EGF,NUSAP1,EREG,SLF1,UBE2C,IGF1,IL1A,IL1B,MET,RANBP1,CDCA5,AURKA,TERF1,TGFA,TGFB1
	210	GO: Biological Process	GO:1902305	regulation of sodium ion transmembrane transport	0.001095	1	0.01874	0.1839	18	53	33.9623	AGT,ATP1A2,ATP1B2,ATP1B3,CAV3,DMD,BPIFA1,FXYD5,NOS1,FXYD1,FXYD3,SCN1B,SCN2B,SNTA1,SCN3B,GPD1L,UTRN,YWHAH
	211	GO: Biological Process	GO:0002011	morphogenesis of an epithelial sheet	0.0008166	1	0.01521	0.1493	19	56	33.9286	JAG1,RHOA,RHOC,CEACAM1,CHUK,COL5A1,FLNA,AJUBA,PDCD10,ITGA5,LCP1,MMP12,NOTCH1,SNAI2,TMEFF2,FLRT3,WNT5A,VANGL2,PHLDB2
	212	GO: Biological Process	GO:0006936	muscle contraction	1.529e-16	1.574e-12	5.247e-13	5.151e-12	118	348	33.908	ACTA1,ACTC1,ACTN2,ADORA2B,ADRA2A,AGT,ALDOA,ANK2,LMOD2,TCAP,RHOA,ATP1A1,ATP1A2,ATP2A1,MYOM1,STAC3,SPHK1,CACNA1S,CACNA2D1,CACNG1,CASQ1,CASQ2,CAV1,CAV3,MYOM2,KCNB2,CHRM2,CHUK,CKMT2,CLCN1,MYL6B,LMOD1,AKAP6,MYOT,CRYAB,NUP155,ANKRD2,DMD,DSG2,DTNA,MYOF,KLHL41,MRVI1,TRDN,TRIM72,SORBS1,GJA1,TRIM63,GNAO1,HRC,MYL10,JSRP1,MYLK2,HSPB6,MYOCD,ITGA2,KCNA5,SMAD7,MET,CTNNA3,MYBPC1,MYBPC2,MYH1,MYH2,MYH3,MYH8,MYH11,…
	213	GO: Biological Process	GO:0060688	regulation of morphogenesis of a branching structure	0.0006095	1	0.01212	0.1189	20	59	33.8983	AGT,AGTR1,AR,CAV3,CDH1,CTNNB1,GREM1,HNRNPK,HOXB7,IL1B,MET,PDGFA,PGF,SFRP1,SNAI2,SOX9,SULF1,HNF1B,TGFB1,WNT5A
	214	GO: Biological Process	GO:2000107	negative regulation of leukocyte apoptotic process	0.0006095	1	0.01212	0.1189	20	59	33.8983	AXL,FADD,BCL2A1,CD44,AURKB,EFNA1,FCER1G,HCLS1,HIF1A,IDO1,IRF7,MIF,PNP,PIP,PRKCQ,RORC,CCL5,CXCL12,NOD2,SLC39A10
	215	GO: Biological Process	GO:0007164	establishment of tissue polarity	6.602e-07	0.006799	3.907e-05	0.0003836	43	127	33.8583	FZD4,FZD6,AP2B1,RHOA,TP63,DCHS1,AP2M1,AP2S1,CLTC,CTHRC1,CELSR1,PSME3,PSMD14,RSPO3,ROR1,PFN1,PSMA1,PSMA3,PSMA4,PSMB1,PSMB2,PSMB3,PSMB4,PSMB7,PSMB8,PSMB9,PSMB10,PSMC2,PSMC3,PSMC4,PSMD2,PSMD3,PSMD8,PSMD10,PSMD11,PSMD12,PSME1,PTK7,RYK,SFRP1,WNT5A,SMURF1,VANGL2
	216	GO: Biological Process	GO:0043502	regulation of muscle adaptation	0.0001429	1	0.003734	0.03666	25	74	33.7838	ADK,AGT,SLC25A4,PI16,MLIP,CCN4,CAMK2B,CASQ1,CAV3,AKAP6,GLRX3,G6PD,PPARGC1A,TRIM63,IGF1,IGFBP5,MYOG,ERRFI1,LMCD1,RGS2,SRL,TNNC1,TNNI1,TNNT1,COL14A1
	217	GO: Biological Process	GO:0045069	regulation of viral genome replication	8.032e-05	0.8271	0.002317	0.02274	27	80	33.75	ADAR,OASL,CEACAM1,BST2,APOBEC3B,RSAD2,ISG15,TRIM28,IFITM3,FMR1,HACD3,IFI16,IFIT1,CXCL8,ISG20,LTF,MX1,NOTCH1,OAS1,OAS3,PLSCR1,PPIB,EIF2AK2,CCL5,SRPK2,TOP2A,HMGA2
	218	GO: Biological Process	GO:0071260	cellular response to mechanical stimulus	6.026e-05	0.6206	0.001799	0.01766	28	83	33.7349	AGT,FAS,ATP1A1,ATP1A2,BAD,FADD,CAV1,COL1A1,CTNNB1,CTSB,CYBA,CASP8AP2,GJA1,HIF1A,IL1B,IL13RA2,IRF1,ITGA2,ITGB1,MMP7,NFKB1,NOS1,NPPA,PDE2A,SLC38A2,PTGS2,MAP2K4,SOX9
	219	GO: Biological Process	GO:0007052	mitotic spindle organization	1.918e-05	0.1975	0.0006716	0.006594	32	95	33.6842	SPC25,CEP126,RHOA,PRC1,CCNB1,AURKB,CLTC,KIF23,NDC80,CHMP4C,FLNA,DCTN6,PLK2,KIF2A,KIF11,MAP4,RACGAP1,NEK2,PCNT,PLK1,BIRC7,RAN,BORA,STIL,INTS13,TPX2,SPAST,AURKA,TTK,TUBG1,KIF4A,CHMP1B
	220	GO: Biological Process	GO:0048144	fibroblast proliferation	8.151e-06	0.08394	0.0003241	0.003182	35	104	33.6538	AGT,BAX,SPHK1,CCNA2,CCNB1,CDC6,CDK4,CDK6,CTNNB1,EGF,EREG,FN1,GSTP1,IGF1,LIG4,LTA,MIF,MMP9,MYC,NBN,NRAS,SERPINE1,PDGFA,PMAIP1,PRKDC,PTPRZ1,PEX2,S100A6,SFRP1,PDGFD,PDGFC,TGFB1,TGIF1,WNT5A,XRCC4
	221	GO: Biological Process	GO:0060048	cardiac muscle contraction	1.482e-06	0.01526	7.965e-05	0.0007819	41	122	33.6066	ACTC1,ANK2,TCAP,ATP1A1,ATP1A2,CACNA2D1,CASQ2,CAV1,CAV3,AKAP6,NUP155,DMD,DSG2,GJA1,HRC,MYLK2,KCNA5,SMAD7,MET,CTNNA3,MYL1,MYL2,MYL3,NOS1,NPPA,PIK3CA,FXYD1,PLN,MAP2K6,RGS2,SCN1B,SCN2B,SCN10A,SNTA1,SCN3B,GPD1L,TNNC1,TNNI1,TNNI2,CXCR4,CSRP3
	222	GO: Biological Process	GO:1903052	positive regulation of proteolysis involved in cellular protein catabolic process	8.732e-09	8.992e-05	9.882e-07	9.701e-06	60	180	33.3333	BUB1B,CAV1,CAV3,CBFA2T3,CCNB1,RGN,CDK1,CDC20,BUB3,CENPE,CTSC,CLU,RNF19A,DLGAP5,FBXO5,BCAP31,EGF,PSME3,PSMD14,TRIB1,ANAPC10,FMR1,PLK2,GCLC,UBE2C,MAD2L1,SMAD7,TRIB2,RNF19B,PLK1,UBQLN1,PSEN1,PSMA1,PSMA3,PSMA4,PSMB1,PSMB2,PSMB3,PSMB4,PSMB7,PSMB8,PSMB9,PSMB10,PSMC2,PSMC3,PSMC4,PSMD2,PSMD3,PSMD8,PSMD10,PSMD11,PSMD12,PSME1,RNF125,BBS7,TRIM67,RNF217,AURKA,COP1,SMURF1
	223	GO: Biological Process	GO:0002687	positive regulation of leukocyte migration	1.067e-06	0.01098	6.035e-05	0.0005924	43	129	33.3333	ADAM10,AOC3,FADD,C1QBP,C5AR1,CCR1,CXCL14,F2RL1,CXCL13,CXCL1,CXCL3,ICAM1,IL1A,IL1B,CXCL8,CXCL10,ITGA2,CXCL9,MMP9,PYCARD,SERPINE1,PPBP,RAC2,S100A7,CCL2,CCL4,CCL5,CCL8,CCL20,CXCL6,CXCL11,CXCL5,CXCL12,SELL,PDGFD,THBS1,THBS4,TLR2,DAPK2,VEGFC,WNT5A,PLA2G7,MADCAM1
	224	GO: Biological Process	GO:0051983	regulation of chromosome segregation	5.752e-05	0.5923	0.001732	0.017	29	87	33.3333	MAD1L1,KNSTRN,BUB1B,CCNB1,CDC6,BUB3,AURKB,CENPE,CENPF,CTNNB1,DLGAP5,ECT2,HORMAD1,ANAPC10,MAD2L2,SLF1,SPAG5,KIF2B,UBE2C,SGO2,MAD2L1,RACGAP1,NEK2,PLK1,STIL,CDCA5,RCC2,TERF1,TTK
	225	GO: Biological Process	GO:0060419	heart growth	7.665e-05	0.7893	0.002223	0.02183	28	84	33.3333	ACACB,AGT,AHR,SORBS2,SLC25A4,PI16,CCN4,CAV3,CCNB1,CDK1,AKAP6,CCM2L,CTNNB1,CXADR,DUSP6,ERBB4,G6PD,GJA1,MYOCD,MEF2C,NCAM1,NOTCH1,NPPA,PRKG1,MAP2K4,MESP1,TGFBR3,COL14A1
	226	GO: Biological Process	GO:0051205	protein insertion into membrane	0.002529	1	0.03567	0.3502	16	48	33.3333	TP63,ASNA1,DYNLL1,BAD,BAX,BID,RTP1,GZMB,PMAIP1,PPP3R1,SLC12A1,RTP4,WRB,YWHAE,YWHAH,YWHAZ
	227	GO: Biological Process	GO:0031577	spindle checkpoint	0.003407	1	0.04407	0.4327	15	45	33.3333	MAD1L1,BUB1B,CCNB1,BUB3,AURKB,CENPE,CENPF,MAD2L2,MAD2L1,PLK1,SPDL1,STIL,AURKA,TERF1,TTK
	228	GO: Biological Process	GO:0071622	regulation of granulocyte chemotaxis	0.003407	1	0.04407	0.4327	15	45	33.3333	C1QBP,C5AR1,CXCL1,CXCL3,IL1B,CXCL8,RAC2,S100A7,CCL2,CCL5,SELL,NOD2,THBS1,THBS4,DAPK2
	229	GO: Biological Process	GO:0033273	response to vitamin	9.841e-06	0.1013	0.000381	0.00374	36	109	33.0275	ACP5,CCND1,KYNU,COL1A1,CYP1A1,CYP24A1,CYP27B1,DNMT1,FOLR1,POSTN,PDIA3,GSTP1,HMGCS1,TNC,IL1B,CXCL10,ITGA2,ITGB1,LEP,NOS1,PENK,PITX2,PLA2G4A,EIF2AK2,PTGS2,PTN,RBP1,CCL2,CCL5,SFRP1,SNAI2,SPP1,ZNF354A,TGFB1,TYMS,TYR
	230	GO: Biological Process	GO:1903364	positive regulation of cellular protein catabolic process	4.497e-09	4.631e-05	5.718e-07	5.613e-06	64	194	32.9897	BUB1B,CAV1,CAV3,CBFA2T3,CCNB1,RGN,CD81,CDK1,CDC20,BUB3,CENPE,CTSC,CLU,RNF19A,DLGAP5,FBXO5,BCAP31,EGF,PSME3,PSMD14,TRIB1,ANAPC10,FMR1,PLK2,GCLC,UBE2C,MAD2L1,SMAD7,TRIB2,MSN,RNF19B,PLK1,UBQLN1,PSEN1,PSMA1,PSMA3,PSMA4,PSMB1,PSMB2,PSMB3,PSMB4,PSMB7,PSMB8,PSMB9,PSMB10,PSMC2,PSMC3,PSMC4,PSMD2,PSMD3,PSMD8,PSMD10,PSMD11,PSMD12,PSME1,RNF125,BBS7,TRIM67,RNF217,AURKA,COP1,TNFAIP3,EZR,SMURF1
	231	GO: Biological Process	GO:0032835	glomerulus development	0.0007347	1	0.01398	0.1372	21	64	32.8125	JAG1,AHR,SERPINB7,PROM1,ADIPOQ,COL4A3,WWTR1,FOXJ1,MEF2C,MPV17,KLF15,MYO1E,NOTCH1,PDGFA,PTPRO,PDGFD,SULF2,SULF1,OSR1,NPHS2,VANGL2
	232	GO: Biological Process	GO:0001836	release of cytochrome c from mitochondria	0.0009841	1	0.01739	0.1707	20	61	32.7869	FAS,TNFSF10,BAD,BAX,BCL2A1,BID,BIK,CLU,FIS1,PPIF,APOPT1,TIMM50,IFI6,PRELID1,IGF1,MMP9,PYCARD,PLAUR,PMAIP1,PSMD10
	233	GO: Biological Process	GO:2001238	positive regulation of extrinsic apoptotic signaling pathway	0.0009841	1	0.01739	0.1707	20	61	32.7869	AGT,FAS,TNFSF10,FADD,BAX,BID,CAV1,TNFRSF12A,PDIA3,INHBA,MAL,PYCARD,PAK2,PMAIP1,PPP1CA,PIDD1,SFRP1,SKIL,STK3,THBS1
	234	GO: Biological Process	GO:0042246	tissue regeneration	0.0009841	1	0.01739	0.1707	20	61	32.7869	APOD,CAPN3,CCNB1,ENO3,ERBB4,POSTN,GJA1,IGF1,MYF6,MYOD1,MYOG,NOTCH1,PKM,PLAU,PRKCQ,KLK6,PTPN12,GJD4,IGSF10,WNT10B
	235	GO: Biological Process	GO:0001974	blood vessel remodeling	0.001319	1	0.02157	0.2117	19	58	32.7586	JAG1,AGT,AHR,AXL,BAX,BCR,CEACAM1,BMPR2,CST3,FLNA,SEMA3C,GJA1,RSPO3,HRG,IGF1,MEF2C,TGFB1,TGFBR3,CSRP3
	236	GO: Biological Process	GO:0031032	actomyosin structure organization	1.26e-07	0.001297	1.014e-05	9.95e-05	53	162	32.716	ACTA1,ACTC1,ACTN2,PPFIA1,LMOD2,TCAP,RHOA,ARHGAP6,CAPN3,CASQ1,CASQ2,CAV3,CFL2,MYOZ1,LMOD1,CNN3,KIF23,MYLK3,XIRP1,KLHL41,RAPGEF3,SORBS1,MYPN,LDB3,KANK3,PDCD10,SYNPO,CAVIN4,ITGB1,KRT8,MEF2C,RACGAP1,MYH3,MYH9,MYH11,MYL2,MYOC,NEB,PFN1,EPB41L4B,PRKCQ,MYH14,SDC4,SFRP1,CARMIL1,PPP1R9A,ARHGEF15,LIMCH1,LMOD3,TMEFF2,AMOT,CSRP3,PHLDB2
	237	GO: Biological Process	GO:0002688	regulation of leukocyte chemotaxis	1.646e-05	0.1696	0.0005913	0.005805	35	107	32.7103	ADAM10,C1QBP,C5AR1,CCR1,CXCL14,GREM1,F2RL1,CXCL13,CXCL1,CXCL3,PADI2,IL1B,CXCL8,CXCL10,LYN,CXCL9,SERPINE1,PPBP,RAC2,S100A7,CCL2,CCL4,CCL5,CXCL6,CXCL11,CXCL5,CXCL12,SELL,NOD2,THBS1,THBS4,DAPK2,VEGFC,WNT5A,PLA2G7
	238	GO: Biological Process	GO:0035567	non-canonical Wnt signaling pathway	1.671e-07	0.001721	1.281e-05	0.0001257	52	159	32.7044	FZD4,FZD6,AP2B1,RHOA,CAMK2A,AP2M1,AP2S1,CLTC,CTHRC1,CELSR1,CTNNB1,PSME3,PSMD14,FRZB,GNAO1,GNB1,RSPO3,MYOC,ROR1,PDE6A,PDE6G,PFN1,PPP3R1,PSMA1,PSMA3,PSMA4,PSMB1,PSMB2,PSMB3,PSMB4,PSMB7,PSMB8,PSMB9,PSMB10,PSMC2,PSMC3,PSMC4,PSMD2,PSMD3,PSMD8,PSMD10,PSMD11,PSMD12,PSME1,PTK7,RSPO1,RYK,SFRP1,MAP3K7,WNT5A,SMURF1,VANGL2
	239	GO: Biological Process	GO:0030071	regulation of mitotic metaphase/anaphase transition	0.003202	1	0.04239	0.4161	16	49	32.6531	MAD1L1,BUB1B,CCNB1,CDC6,BUB3,CENPE,CENPF,DLGAP5,ANAPC10,MAD2L2,UBE2C,MAD2L1,PLK1,STIL,TERF1,TTK
	240	GO: Biological Process	GO:0001738	morphogenesis of a polarized epithelium	9.106e-07	0.009378	5.181e-05	0.0005086	46	141	32.6241	FZD4,FZD6,AP2B1,RHOA,TP63,DCHS1,AP2M1,AP2S1,CLTC,CTHRC1,CELSR1,PSME3,PSMD14,RSPO3,MSN,ROR1,PFN1,PSMA1,PSMA3,PSMA4,PSMB1,PSMB2,PSMB3,PSMB4,PSMB7,PSMB8,PSMB9,PSMB10,PSMC2,PSMC3,PSMC4,PSMD2,PSMD3,PSMD8,PSMD10,PSMD11,PSMD12,PSME1,PTK7,RYK,SFRP1,TCF15,EZR,WNT5A,SMURF1,VANGL2
	241	GO: Biological Process	GO:0002478	antigen processing and presentation of exogenous peptide antigen	1.19e-07	0.001225	9.647e-06	9.47e-05	54	166	32.5301	KIF18A,AP2B1,DYNLL1,CENPE,AP2M1,AP2S1,CLTC,KIF23,CTSD,CTSL,CTSV,CYBA,CYBB,RILP,SEC24D,PSME3,PSMD14,FCER1G,SEC23A,DCTN6,KIF2B,HLA-DRA,ITGAV,KIF2A,KIF11,RACGAP1,NCF2,LGMN,PSMA1,PSMA3,PSMA4,PSMB1,PSMB2,PSMB3,PSMB4,PSMB7,PSMB8,PSMB9,PSMB10,PSMC2,PSMC3,PSMC4,PSMD2,PSMD3,PSMD8,PSMD10,PSMD11,PSMD12,PSME1,KIFAP3,TAP1,TAP2,TAPBP,KIF4A
	242	GO: Biological Process	GO:0051146	striated muscle cell differentiation	2.927e-12	3.014e-08	1.675e-09	1.644e-08	94	289	32.526	ACADM,ACTA1,ACTC1,ACTN2,ACVR1,NLN,AGT,ALPK3,FER1L5,SORBS2,SLC25A4,PI16,KLHL40,LMOD2,TCAP,RBM24,STAC3,CCN4,BMP2,CACNA1S,CACNB4,CAPN3,CASQ1,CASQ2,CAV2,CAV3,CCNB1,CDK1,CFL2,CHUK,MYOZ1,LMOD1,AKAP6,NEXN,CXADR,MYLK3,ANKRD2,DMD,RCAN1,GREM1,XIRP1,KLHL41,SCGB3A1,TRIM72,FLNC,G6PD,MYPN,MYO18B,PLPP7,LDB3,HDAC1,SMYD1,CAVIN4,MYLK2,IGF1,IGFBP5,MYOCD,CXCL10,ITGB1,KEL,KRT8,MEF2C,MET,CXCL9,MYF6,MYH3,MYH9,MYH11,MYL…
	243	GO: Biological Process	GO:0014902	myotube differentiation	4.982e-06	0.0513	0.0002147	0.002107	40	123	32.5203	ACTA1,NLN,FER1L5,KLHL40,RBM24,STAC3,CACNA1S,CAV2,CAV3,ANKRD2,DMD,RCAN1,KLHL41,SCGB3A1,TRIM72,PLPP7,HDAC1,SMYD1,IGF1,MYOCD,CXCL10,KEL,MEF2C,MET,CXCL9,MYF6,MYH9,MYOD1,MYOG,NOS1,NOTCH1,PITX2,MAMSTR,CXCL12,FAM228B,IL36G,C16orf89,SMYD3,WNT10B,CSRP3
	244	GO: Biological Process	GO:0014909	smooth muscle cell migration	0.0002892	1	0.006618	0.06497	25	77	32.4675	AAMP,AGT,APEX1,ADIPOQ,CYP1B1,ARPC5,TRIB1,RAPGEF3,POSTN,PPARGC1A,IGF1,IGFBP3,IGFBP5,DOCK7,ITGA2,MIF,MMP1,MYC,SERPINE1,PDGFA,PLAT,PLAU,PRKG1,CCL5,PDGFD
	245	GO: Biological Process	GO:0007519	skeletal muscle tissue development	2.066e-08	0.0002127	2.127e-06	2.089e-05	61	188	32.4468	VGLL2,ACTA1,NLN,KLHL40,LEMD2,RHOA,STAC3,CACNA1S,CAPN3,CASQ1,CAV1,CAV2,CDK5,COPS2,MYL6B,MED20,CTNNB1,CTSB,ANKRD2,DMD,RCAN1,SRPK3,KLHL41,HMG20B,ASB2,SMYD1,HLF,HOXD10,FOXN2,MYLK2,IGFBP5,MYOCD,KEL,MEF2C,MEOX2,MET,MYC,MYF6,MYL3,MYL6,MYOD1,MYOG,NOTCH1,NRAS,PITX2,MYLPF,PLAGL1,RBFOX1,MYH14,SKIL,FAM228B,DKK1,SVIL,SOX17,TGFB1,TLL2,C16orf89,WNT10B,KCNAB1,CSRP3,KLHL31
	246	GO: Biological Process	GO:0035051	cardiocyte differentiation	8.585e-07	0.008841	4.974e-05	0.0004883	47	145	32.4138	ACADM,ACTC1,ACTN2,ACVR1,JAG1,AGT,ALPK3,SORBS2,SLC25A4,PI16,TCAP,CCN4,BMP2,CAV3,CCNB1,CDK1,AKAP6,CTNNB1,NEXN,CXADR,MYLK3,GREM1,XIRP1,FOLR1,G6PD,MYO18B,CAVIN4,MYLK2,MYOCD,ITGB1,MEF2C,MET,MYH11,MYL2,MYOD1,NOTCH1,NPPA,PITX2,PRKG1,MAP2K4,DKK1,MESP1,SOX17,TGFB1,COL14A1,CSRP3,VANGL2
	247	GO: Biological Process	GO:0055024	regulation of cardiac muscle tissue development	0.0009229	1	0.01665	0.1634	21	65	32.3077	SLC25A4,PI16,CCN4,BMP2,CAV3,CCNB1,CDK1,AKAP6,CXADR,GREM1,ERBB4,G6PD,GJA1,MYOCD,MEF2C,NCAM1,NOTCH1,DKK1,TGFB1,COL14A1,JPH2
	248	GO: Biological Process	GO:0031398	positive regulation of protein ubiquitination	2.577e-08	0.0002654	2.601e-06	2.554e-05	61	189	32.2751	ARRDC3,RIPK2,SPHK1,BUB1B,CAV1,CAV3,CCNB1,NMI,CDK1,CDC20,BUB3,CLU,FBXO5,ARRDC4,EGF,SENP2,PSME3,SPRTN,TOPORS,PSMD14,TRIB1,ANAPC10,UBE2S,UBE2C,MASTL,HSPA5,MAD2L1,SMAD7,TRIB2,PLK1,UBQLN1,DERL1,PSMA1,PSMA3,PSMA4,PSMB1,PSMB2,PSMB3,PSMB4,PSMB7,PSMB8,PSMB9,PSMB10,PSMC2,PSMC3,PSMC4,PSMD2,PSMD3,PSMD8,PSMD10,PSMD11,PSMD12,PSME1,FANCI,SKP2,TRIM67,KDM1A,NOD2,UBE2L3,UBE2N,SMURF1
	249	GO: Biological Process	GO:0000768	syncytium formation by plasma membrane fusion	0.001657	1	0.02562	0.2515	19	59	32.2034	FER1L5,ADAM9,CACNA1S,CAV3,CD44,SCGB3A1,RAPGEF3,CXCL10,CXCL9,ERVFRD-1,MYF6,MYH9,MYOD1,MYOG,NOS1,PITX2,CXCL12,STAT1,IL36G
	250	GO: Biological Process	GO:0010332	response to gamma radiation	0.002223	1	0.03193	0.3134	18	56	32.1429	TP63,ATR,BAX,CAV1,CRYAB,CYBA,IL1B,CXCL10,LIG4,MYC,PNP,PRKDC,CCL2,KDM1A,DDIAS,XRCC2,XRCC4,TIGAR
	251	GO: Biological Process	GO:0060420	regulation of heart growth	0.002223	1	0.03193	0.3134	18	56	32.1429	ACACB,AHR,SLC25A4,PI16,CCN4,CAV3,CCNB1,CDK1,AKAP6,CXADR,DUSP6,ERBB4,G6PD,GJA1,MEF2C,NCAM1,NOTCH1,COL14A1
	252	GO: Biological Process	GO:0050819	negative regulation of coagulation	0.002986	1	0.03973	0.3901	17	53	32.0755	ALOX12,ANXA5,CEACAM1,FAP,PROCR,GP1BA,HRG,SERPINE1,PDGFA,SERPINE2,PLAT,PLAU,PLAUR,PRKCD,PRKG1,THBS1,TSPAN8
	253	GO: Biological Process	GO:0048247	lymphocyte chemotaxis	0.002986	1	0.03973	0.3901	17	53	32.0755	ADAM10,CXCL16,CXCL14,CXCL13,PADI2,CXCL10,S100A7,CCL2,CCL4,CCL5,CCL8,CCL11,CCL16,CCL18,CCL20,CXCL11,WNT5A
	254	GO: Biological Process	GO:0034121	regulation of toll-like receptor signaling pathway	0.002986	1	0.03973	0.3901	17	53	32.0755	WDFY1,CAV1,CD14,RSAD2,CYBA,F2RL1,BPIFB1,IRF1,IRF7,LTF,LYN,UBQLN1,SARM1,NOD2,TLR2,TNFAIP3,LY96
	255	GO: Biological Process	GO:0055017	cardiac muscle tissue growth	0.0004822	1	0.01003	0.09849	24	75	32	AGT,SORBS2,SLC25A4,PI16,CCN4,CAV3,CCNB1,CDK1,AKAP6,CCM2L,CTNNB1,CXADR,ERBB4,G6PD,GJA1,MYOCD,MEF2C,NCAM1,NOTCH1,NPPA,PRKG1,MAP2K4,TGFBR3,COL14A1
	256	GO: Biological Process	GO:1902099	regulation of metaphase/anaphase transition of cell cycle	0.004017	1	0.04984	0.4893	16	50	32	MAD1L1,BUB1B,CCNB1,CDC6,BUB3,CENPE,CENPF,DLGAP5,ANAPC10,MAD2L2,UBE2C,MAD2L1,PLK1,STIL,TERF1,TTK
	257	GO: Biological Process	GO:0038061	NIK/NF-kappaB signaling	1.364e-05	0.1405	0.0005054	0.004961	38	119	31.9328	AGT,UBE2M,CHI3L1,CHUK,PSME3,PSMD14,NFKB1,PPP4C,EIF2AK2,PSMA1,PSMA3,PSMA4,PSMB1,PSMB2,PSMB3,PSMB4,PSMB7,PSMB8,PSMB9,PSMB10,PSMC2,PSMC3,PSMC4,PSMD2,PSMD3,PSMD8,PSMD10,PSMD11,PSMD12,PSME1,UACA,REL,NOD2,MAP3K7,TEK,TLR1,TLR2,EZR
	258	GO: Biological Process	GO:0048002	antigen processing and presentation of peptide antigen	6.98e-08	0.0007188	5.99e-06	5.881e-05	59	185	31.8919	KIF18A,AP2B1,DYNLL1,CENPE,AP2M1,AP2S1,CLTC,KIF23,CTSD,CTSL,CTSV,CYBA,CYBB,RILP,SEC24D,BCAP31,PSME3,PSMD14,FCER1G,SEC23A,DCTN6,KIF2B,PDIA3,HLA-DRA,ITGAV,KIF2A,KIF11,PYCARD,RACGAP1,NCF2,LGMN,PSMA1,PSMA3,PSMA4,PSMB1,PSMB2,PSMB3,PSMB4,PSMB7,PSMB8,PSMB9,PSMB10,PSMC2,PSMC3,PSMC4,PSMD2,PSMD3,PSMD8,PSMD10,PSMD11,PSMD12,PSME1,TAPBPL,KIFAP3,ERAP2,TAP1,TAP2,TAPBP,KIF4A
	259	GO: Biological Process	GO:0051785	positive regulation of nuclear division	0.001151	1	0.01937	0.1902	21	66	31.8182	CAMK2B,CENPE,DLGAP5,FBXO5,EGF,NUSAP1,EREG,SLF1,UBE2C,IGF1,IL1A,IL1B,SGO2,MET,RANBP1,CDCA5,AURKA,TERF1,TGFA,TGFB1,WNT5A
	260	GO: Biological Process	GO:0019884	antigen processing and presentation of exogenous antigen	2.148e-07	0.002212	1.526e-05	0.0001498	55	173	31.7919	KIF18A,AP2B1,DYNLL1,CD1C,CENPE,AP2M1,AP2S1,CLTC,KIF23,CTSD,CTSL,CTSV,CYBA,CYBB,RILP,SEC24D,PSME3,PSMD14,FCER1G,SEC23A,DCTN6,KIF2B,HLA-DRA,ITGAV,KIF2A,KIF11,RACGAP1,NCF2,LGMN,PSMA1,PSMA3,PSMA4,PSMB1,PSMB2,PSMB3,PSMB4,PSMB7,PSMB8,PSMB9,PSMB10,PSMC2,PSMC3,PSMC4,PSMD2,PSMD3,PSMD8,PSMD10,PSMD11,PSMD12,PSME1,KIFAP3,TAP1,TAP2,TAPBP,KIF4A
	261	GO: Biological Process	GO:0051155	positive regulation of striated muscle cell differentiation	0.002064	1	0.03037	0.2981	19	60	31.6667	SLC25A4,CCN4,CAV3,AKAP6,MYLK3,GREM1,SCGB3A1,SMYD1,MYOCD,MEF2C,CXCL9,MYF6,MYOD1,MYOG,MAMSTR,CXCL12,MESP1,TGFB1,CSRP3
	262	GO: Biological Process	GO:0006165	nucleoside diphosphate phosphorylation	0.0001326	1	0.003536	0.03472	30	95	31.5789	NME5,AK1,ALDOA,BPGM,CBFA2T3,MLXIPL,ENO1,ENO3,AK8,PPARGC1A,GPD1,GPI,HIF1A,IGF1,NME9,EIF6,MIF,MYC,MYOG,NME1,PCK1,PFKM,PGAM2,PGK1,PGM1,PKM,PRKAA2,CMPK2,TPI1,TIGAR
	263	GO: Biological Process	GO:0060415	muscle tissue morphogenesis	0.000799	1	0.01493	0.1466	23	73	31.5068	ACTC1,TCAP,BMP2,COL3A1,COL11A1,CCM2L,CTNNB1,MYLK2,LY6E,SMAD7,MYF6,MYL2,MYL3,MYLK,NOTCH1,PITX2,XIRP2,ZFPM2,TGFBR3,TNNC1,TNNI1,WNT5A,VANGL2
	264	GO: Biological Process	GO:0010812	negative regulation of cell-substrate adhesion	0.003716	1	0.04747	0.4661	17	54	31.4815	FZD4,APOD,CASK,ARHGAP6,COL1A1,POSTN,GBP1,LGALS1,MYOC,NOTCH1,SERPINE1,PTPRO,PTPRZ1,RCC2,THBS1,CORO1C,PHLDB2
	265	GO: Biological Process	GO:0007044	cell-substrate junction assembly	0.0002347	1	0.005568	0.05466	28	89	31.4607	ACTN1,ACTN2,APOD,ARHGAP6,COL17A1,WDPCP,GREM1,FN1,SORBS1,AJUBA,HRG,ITGA6,ITGA2,ITGA5,ITGAV,LAMA3,LAMB3,LAMC2,MYOC,PTPRK,SDC4,SFRP1,RCC2,TEK,THBS1,TNS1,CORO1C,PHLDB2
	266	GO: Biological Process	GO:0051781	positive regulation of cell division	4.734e-06	0.04875	0.0002057	0.002019	44	140	31.4286	RHOA,CAMK2B,CDC6,CDC25B,AURKB,CENPE,KIF23,DLGAP5,OR1A2,FBXO5,KIF14,ECT2,EGF,NUSAP1,EREG,SLF1,PROK1,UBE2C,IGF1,IL1A,IL1B,SGO2,MDK,MET,RACGAP1,NKX3-1,YBX1,PDGFA,PGF,PPBP,PTN,RANBP1,PDGFD,CDCA5,SPAST,AURKA,SVIL,PDGFC,TERF1,TGFA,TGFB1,THBS4,VEGFC,WNT5A
	267	GO: Biological Process	GO:2001022	positive regulation of response to DNA damage stimulus	0.001067	1	0.01845	0.1811	22	70	31.4286	APBB1,APEX1,ATR,EEF1E1,TRIM28,RNF168,EYA1,FOXM1,SLF1,FMR1,MYC,NKX3-1,PNP,PCNA,PLSCR1,PMAIP1,PRKCD,SPRED1,SKIL,UBE2N,TIGAR,HMGA2
	268	GO: Biological Process	GO:1903779	regulation of cardiac conduction	0.001426	1	0.02308	0.2266	21	67	31.3433	AGT,ANK2,ATP1A1,ATP1A2,ATP1B2,ATP1B3,ATP2A1,CASQ1,CASQ2,CAV1,CXADR,TRDN,HRC,FXYD6,NOS1,NPPA,FXYD1,FXYD3,PLN,RYR3,SLC8A2
	269	GO: Biological Process	GO:0070098	chemokine-mediated signaling pathway	0.0005542	1	0.0112	0.1099	25	80	31.25	CCR1,CXCL13,GPR75,CXCL1,CXCL3,PADI2,HIF1A,CXCL8,CXCL10,CXCL9,PPBP,CCL2,CCL4,CCL5,CCL8,CCL11,CCL16,CCL18,CCL20,CXCL6,CXCL11,CXCL5,CXCL12,SLIT3,CXCR4
	270	GO: Biological Process	GO:0030282	bone mineralization	6.46e-05	0.6653	0.001917	0.01882	34	109	31.1927	ACVR1,ASGR2,BMP2,BMPR2,CER1,CCR1,PKDCC,OSR2,MINPP1,CYP27B1,GREM1,FBN2,GPNMB,GJA1,HIF1A,IGF1,LEP,LTF,MEF2C,MMP13,NELL1,ENPP1,PLA2G4A,SRGN,ASPN,PTGS2,PTHLH,PTN,SOX9,STATH,TGFB1,WNT10B,OSR1,MEPE
	271	GO: Biological Process	GO:2000106	regulation of leukocyte apoptotic process	0.0001511	1	0.003905	0.03834	31	100	31	FAS,AXL,FADD,BAX,BCL2A1,CEACAM1,CD44,AURKB,EFNA1,FCER1G,PRELID1,HCLS1,HIF1A,IDO1,IRF7,LYN,MEF2C,MIF,CD274,MYC,PNP,PIP,PRKCQ,BIRC7,RORC,CCL5,CXCL12,NOD2,WNT5A,LGALS14,SLC39A10
	272	GO: Biological Process	GO:0014910	regulation of smooth muscle cell migration	0.001315	1	0.02154	0.2115	22	71	30.9859	AGT,APEX1,ADIPOQ,CYP1B1,TRIB1,RAPGEF3,POSTN,PPARGC1A,IGF1,IGFBP3,IGFBP5,DOCK7,ITGA2,MIF,MMP1,MYC,SERPINE1,PDGFA,PLAU,PRKG1,CCL5,PDGFD
	273	GO: Biological Process	GO:0048644	muscle organ morphogenesis	0.0006808	1	0.01322	0.1298	25	81	30.8642	ACTC1,TCAP,BMP2,COL3A1,COL11A1,CCM2L,CTNNB1,MYLK2,LY6E,SMAD7,MYF6,MYL2,MYL3,MYLK,NOTCH1,PITX2,SMTNL1,XIRP2,TCF15,ZFPM2,TGFBR3,TNNC1,TNNI1,WNT5A,VANGL2
	274	GO: Biological Process	GO:1903169	regulation of calcium ion transmembrane transport	1.654e-05	0.1703	0.0005913	0.005805	41	133	30.8271	ADRA2A,ANK2,ATP1A2,BAX,CACNA2D1,CACNB1,CACNB4,CAPN3,CASQ1,CASQ2,CAV3,RGN,AKAP6,CYBA,DMD,TRDN,RAPGEF3,FGF14,FMR1,G6PD,CORO1A,HRC,JSRP1,CXCL10,LYN,CXCL9,DHRS7C,MYO5A,NOS1,NPPA,PLN,UBQLN1,PPP2CA,S100A1,CXCL11,SLN,STAC,TGFB1,JPH1,JPH2,CEMIP
	275	GO: Biological Process	GO:0060538	skeletal muscle organ development	1.689e-07	0.001739	1.281e-05	0.0001257	61	198	30.8081	VGLL2,ACTA1,NLN,KLHL40,LEMD2,RHOA,STAC3,CACNA1S,CAPN3,CASQ1,CAV1,CAV2,CDK5,COPS2,MYL6B,MED20,CTNNB1,CTSB,ANKRD2,DMD,RCAN1,SRPK3,KLHL41,HMG20B,ASB2,SMYD1,HLF,HOXD10,FOXN2,MYLK2,IGFBP5,MYOCD,KEL,MEF2C,MEOX2,MET,MYC,MYF6,MYL3,MYL6,MYOD1,MYOG,NOTCH1,NRAS,PITX2,MYLPF,PLAGL1,RBFOX1,MYH14,SKIL,FAM228B,DKK1,SVIL,SOX17,TGFB1,TLL2,C16orf89,WNT10B,KCNAB1,CSRP3,KLHL31
	276	GO: Biological Process	GO:0030198	extracellular matrix organization	2.861e-12	2.947e-08	1.675e-09	1.644e-08	109	354	30.791	ADAM10,AGT,AMBN,APBB1,APP,BSG,CAPG,CAPNS1,SERPINH1,CD44,CD47,CDH1,JAM2,COL1A1,COL1A2,COL3A1,COL4A1,COL4A2,COL4A3,COL4A5,COL4A6,COL5A1,COL5A2,COL6A2,COL6A3,COL8A1,COL10A1,COL11A1,COL12A1,ABI3BP,ADAMTS2,EGFL6,CST3,CTSL,CTSV,CYP1B1,DPT,EXOC8,GREM1,FAP,FBN2,FN1,PRDX4,POSTN,SPINK5,CHADL,HPSE2,HSP90AB1,TNC,ICAM1,ITGA6,ITGA2,ITGA3,ITGA5,ITGA7,ITGAV,ITGB1,LAMA3,LAMB1,LAMB3,LAMC2,LCP1,LOX,LOXL1,LOXL2,LUM,…
	277	GO: Biological Process	GO:0050921	positive regulation of chemotaxis	2.189e-05	0.2254	0.0007512	0.007375	40	130	30.7692	ADAM10,BMPR2,C1QBP,C5AR1,CCR1,CXCL14,F2RL1,FN1,CXCL13,CXCL1,CXCL3,HSPB1,IL1B,CXCL8,CXCL10,ITGA2,MET,CXCL9,NTRK3,SERPINE1,PPBP,RAC2,S100A7,CCL2,CCL4,CCL5,CXCL6,CXCL11,CXCL5,CXCL12,SELL,PDGFD,SNAI2,TGFB1,THBS1,THBS4,DAPK2,VEGFC,WNT5A,PLA2G7
	278	GO: Biological Process	GO:0035690	cellular response to drug	0.0009065	1	0.01644	0.1613	24	78	30.7692	EFTUD2,ADIPOQ,AIM2,RAPGEF3,GSTM5,HIF1A,IL1B,MEF2C,MYC,MYLK,NKX3-1,NME1,SERPINE1,PDE2A,PRKAA2,PRNP,RAP1B,CCL2,CCL4,RNF149,TFRC,UMPS,ADSSL1,HMGA2
	279	GO: Biological Process	GO:0019915	lipid storage	0.002345	1	0.03353	0.3292	20	65	30.7692	NRIP1,ABCA1,ACACB,DGAT1,CAV1,CRY2,GM2A,HEXB,IL1B,ITGAV,LEP,LPL,MEST,NFKB1,NFKBIA,ENPP1,FITM1,PLIN5,NR1H2,PNPLA2
	280	GO: Biological Process	GO:0043062	extracellular structure organization	3.486e-12	3.59e-08	1.89e-09	1.855e-08	109	355	30.7042	ADAM10,AGT,AMBN,APBB1,APP,BSG,CAPG,CAPNS1,SERPINH1,CD44,CD47,CDH1,JAM2,COL1A1,COL1A2,COL3A1,COL4A1,COL4A2,COL4A3,COL4A5,COL4A6,COL5A1,COL5A2,COL6A2,COL6A3,COL8A1,COL10A1,COL11A1,COL12A1,ABI3BP,ADAMTS2,EGFL6,CST3,CTSL,CTSV,CYP1B1,DPT,EXOC8,GREM1,FAP,FBN2,FN1,PRDX4,POSTN,SPINK5,CHADL,HPSE2,HSP90AB1,TNC,ICAM1,ITGA6,ITGA2,ITGA3,ITGA5,ITGA7,ITGAV,ITGB1,LAMA3,LAMB1,LAMB3,LAMC2,LCP1,LOX,LOXL1,LOXL2,LUM,…
	281	GO: Biological Process	GO:0030500	regulation of bone mineralization	0.001208	1	0.02001	0.1964	23	75	30.6667	ACVR1,BMP2,BMPR2,CCR1,PKDCC,OSR2,CYP27B1,GREM1,FBN2,GJA1,HIF1A,LTF,MEF2C,NELL1,ENPP1,PLA2G4A,SRGN,SOX9,STATH,TGFB1,WNT10B,OSR1,MEPE
	282	GO: Biological Process	GO:0003208	cardiac ventricle morphogenesis	0.00161	1	0.02508	0.2462	22	72	30.5556	JAG1,AHR,COL11A1,CCM2L,CTNNB1,SEMA3C,HIF1A,LY6E,SMAD7,MEF2C,MYL2,MYL3,NOTCH1,NPY5R,GRHL2,SMARCD3,SOX4,MESP1,ZFPM2,TGFBR3,TNNC1,TNNI1
	283	GO: Biological Process	GO:0071300	cellular response to retinoic acid	0.00161	1	0.02508	0.2462	22	72	30.5556	ABCA1,FZD4,BRINP2,COL1A1,HOXA1,TNC,KRT13,LEP,LTK,LYN,MEF2C,MYOG,NTRK3,PTK7,RORB,CCL2,SLC6A4,SOX9,WNT5A,WNT10B,YES1,OSR1
	284	GO: Biological Process	GO:0030178	negative regulation of Wnt signaling pathway	1.896e-07	0.001952	1.384e-05	0.0001359	62	203	30.5419	FZD6,RGS20,CCND1,BMP2,CAV1,CDH1,CER1,CTHRC1,WWTR1,RBX1,SOST,HMGXB4,PSME3,GREM1,PSMD14,MAD2L2,FOXO1,FRZB,DKK3,SHISA2,WIF1,HDAC1,IGFBP2,IGFBP6,NOTCH1,PFDN5,TMEM64,PSMA1,PSMA3,PSMA4,PSMB1,PSMB2,PSMB3,PSMB4,PSMB7,PSMB8,PSMB9,PSMB10,PSMC2,PSMC3,PSMC4,PSMD2,PSMD3,PSMD8,PSMD10,PSMD11,PSMD12,PSME1,SDHAF2,PTPRO,SFRP1,SIAH2,SCYL2,DKK1,SNAI2,SOX9,SOX10,MESP1,STK3,SOX17,TLE2,WNT5A
	285	GO: Biological Process	GO:0061337	cardiac conduction	2.666e-05	0.2746	0.0008886	0.008724	40	131	30.5344	AGT,ANK2,ATP1A1,ATP1A2,ATP1B2,ATP1B3,ATP2A1,CACNA1S,CACNA2D1,CACNB1,CACNB4,CACNG1,CASQ1,CASQ2,CAV1,NUP155,CXADR,DSG2,CACNG6,TRDN,CACNG4,GJA1,HRC,KCNA5,KCNK1,CTNNA3,FXYD6,NOS1,NPPA,FXYD1,FXYD3,PLN,KCNIP2,RYR3,SCN1B,SCN2B,SCN10A,SLC8A2,SCN3B,YWHAE
	286	GO: Biological Process	GO:0045454	cell redox homeostasis	0.002146	1	0.03113	0.3056	21	69	30.4348	TXNDC16,APEX1,TXNDC8,PDIA4,SH3BGRL3,CYBA,CYBB,TMX2,PDIA6,TXNDC9,GLRX3,PRDX4,GCLC,PDIA3,NME9,LTF,NCF2,NOS1,P4HB,TMX1,TUSC3
	287	GO: Biological Process	GO:0019079	viral genome replication	0.0002251	1	0.005366	0.05268	31	102	30.3922	ADAR,OASL,CEACAM1,BST2,APOBEC3B,RSAD2,ISG15,CTBP1,TRIM28,IFITM3,FMR1,HACD3,IFI16,IFIT1,CXCL8,ISG20,LTF,MX1,NFIA,NOTCH1,OAS1,OAS3,PCBP1,PLSCR1,PPIB,EIF2AK2,CCL2,CCL5,SRPK2,TOP2A,HMGA2
	288	GO: Biological Process	GO:0006890	retrograde vesicle-mediated transport, Golgi to ER	0.001106	1	0.01887	0.1852	24	79	30.3797	KIF18A,ARCN1,ARF5,NAPA,CENPE,COPB2,KIF23,COPA,COPG2,KIF1C,KIF2B,TMED2,TMED10,KDELR2,COPE,KIF2A,KIF11,RACGAP1,RAB1A,COPZ1,COPG1,KIFAP3,TAPBP,KIF4A
	289	GO: Biological Process	GO:0014812	muscle cell migration	0.0005733	1	0.01151	0.113	27	89	30.3371	AAMP,AGT,APEX1,ADIPOQ,CYP1B1,ARPC5,TRIB1,RAPGEF3,POSTN,PPARGC1A,IGF1,IGFBP3,IGFBP5,DOCK7,ITGA2,MET,MIF,MMP1,MYC,SERPINE1,PDGFA,PLAT,PLAU,PRKG1,CCL5,PDGFD,THBS4
	290	GO: Biological Process	GO:1901379	regulation of potassium ion transmembrane transport	0.002863	1	0.03926	0.3855	20	66	30.303	ACTN2,AMIGO1,ANK2,ATP1B2,ATP1B3,CASQ2,CAV1,CAV3,AKAP6,RAPGEF3,FHL1,KCNJ1,KCNS1,KEL,NPPA,PRKG1,PRNP,KCNIP2,YWHAE,KCNAB1
	291	GO: Biological Process	GO:0061035	regulation of cartilage development	0.002863	1	0.03926	0.3855	20	66	30.303	BMP2,BMPR2,PKDCC,CTNNB1,GREM1,FRZB,GLG1,CHADL,HOXD11,SCIN,LEP,LOXL2,POR,PTHLH,SNAI2,SOX9,TGFB1,THRB,WNT5A,ZBTB16
	292	GO: Biological Process	GO:0006096	glycolytic process	0.001472	1	0.0235	0.2307	23	76	30.2632	ALDOA,BPGM,CBFA2T3,MLXIPL,ENO1,ENO3,PPARGC1A,GPD1,GPI,HIF1A,IGF1,EIF6,MIF,MYC,MYOG,PFKM,PGAM2,PGK1,PGM1,PKM,PRKAA2,TPI1,TIGAR
	293	GO: Biological Process	GO:0043200	response to amino acid	4.278e-05	0.4406	0.001339	0.01315	39	129	30.2326	FAS,ASNS,BAD,CDH1,CDO1,CEBPB,CHUK,RRAGD,COL1A1,COL1A2,COL3A1,COL4A1,COL4A6,COL5A2,GPRC6A,CYBA,DNMT1,RAPGEF3,FOLR1,SESN1,PPARGC1A,GRIN2A,GSTP1,HMGCS2,HNRNPK,ICAM1,LYN,MMP2,MMP3,SESN3,LAMTOR4,PTN,CCL2,CCL5,PDGFD,PDGFC,ZNF354A,CPEB1,TYMS
	294	GO: Biological Process	GO:0031099	regeneration	3.672e-07	0.003782	2.424e-05	0.000238	61	202	30.198	ADM,ANXA3,APOD,FAS,ATIC,CCND1,C5AR1,CALU,CAPN3,CAV1,CCNA2,CCNB1,RGN,CDK1,CDK2,CDK4,CEBPB,ENO3,ERBB4,EZH1,RAPGEF3,PRMT5,FOLR1,POSTN,GJA1,GSTP1,HMOX1,TNC,IGF1,LCP1,LIFR,MIF,MMP2,MYF6,MYOD1,MYOG,NEFL,NOTCH1,NTRK3,PGF,PKM,PLAU,CERS2,PRKCQ,KLK6,PTPN12,CCL2,CXCL6,CXCL12,SHC1,SPP1,GJD4,IGSF10,LPIN1,SULF2,TEK,TGFB1,TGFBR3,TYMS,WNT10B,RGMA
	295	GO: Biological Process	GO:0009132	nucleoside diphosphate metabolic process	5.653e-05	0.5821	0.001707	0.01676	38	126	30.1587	NME5,AK1,ALDOA,CASK,BAD,BPGM,CBFA2T3,DLG2,MLXIPL,ENO1,ENO3,AK8,PPARGC1A,GPD1,GPI,NUDT5,HIF1A,IGF1,NME9,EIF6,MIF,MPP2,MPP3,MYC,MYOG,NME1,PCK1,PFKM,PGAM2,PGK1,PGM1,PKM,PRKAA2,RRM2,CMPK2,TPI1,ENTPD7,TIGAR
	296	GO: Biological Process	GO:0006949	syncytium formation	0.003823	1	0.04816	0.4727	19	63	30.1587	FER1L5,ADAM9,CACNA1S,CAV3,CD44,SCGB3A1,RAPGEF3,CXCL10,CXCL9,ERVFRD-1,MYF6,MYH9,MYOD1,MYOG,NOS1,PITX2,CXCL12,STAT1,IL36G
	297	GO: Biological Process	GO:0055008	cardiac muscle tissue morphogenesis	0.003823	1	0.04816	0.4727	19	63	30.1587	ACTC1,TCAP,BMP2,COL11A1,CCM2L,CTNNB1,MYLK2,LY6E,SMAD7,MYL2,MYL3,NOTCH1,PITX2,XIRP2,ZFPM2,TGFBR3,TNNC1,TNNI1,WNT5A
	298	GO: Biological Process	GO:0000070	mitotic sister chromatid segregation	2.969e-05	0.3057	0.0009675	0.009498	41	136	30.1471	SEH1L,KIF18A,MAD1L1,KNSTRN,BUB1B,PRC1,CCNB1,CDC6,BUB3,AURKB,CENPE,CENPF,KIF23,DLGAP5,NCAPD2,KIF14,SMC4,NUSAP1,ANAPC10,NDC80,MAD2L2,CHMP4C,SLF1,SMC2,SPAG5,UBE2C,ZWINT,MAD2L1,RACGAP1,NEK2,CHAMP1,PLK1,SPDL1,CEP55,NAA50,STIL,CDCA5,TERF1,TTK,KIF4A,CHMP1B
	299	GO: Biological Process	GO:0007517	muscle organ development	7.797e-13	8.03e-09	6.177e-10	6.064e-09	122	405	30.1235	ACHE,VGLL2,ACTA1,ACTC1,NLN,AEBP1,SLC25A4,PI16,KLHL40,LEMD2,TCAP,RHOA,STAC3,CCN4,BMP2,CACNA1S,CAPN3,CASQ1,CAV1,CAV2,CAV3,CCNB1,CDK1,CDK5,CENPF,COPS2,MYL6B,AKAP6,COL3A1,MED20,COL6A3,COL11A1,CRYAB,CCM2L,CTNNB1,CTSB,CXADR,BOC,ANKRD2,DMD,RCAN1,EGR3,ITGB1BP2,SRPK3,GREM1,ERBB4,KLHL41,HMG20B,FHL1,FHL3,TRIM72,ASB2,G6PD,GJA1,SMYD1,HLF,CAVIN4,HOXD10,FOXN2,MYLK2,IGF1,IGFBP5,MYOCD,CXCL10,ITGA7,KEL,KY,LY6E,SMA…
	300	GO: Biological Process	GO:0001704	formation of primary germ layer	7.469e-05	0.7691	0.002179	0.02139	37	123	30.0813	ACVR1,LEO1,BMPR2,COL4A2,COL5A1,COL5A2,COL8A1,COL11A1,COL12A1,CTNNB1,DUSP6,EXT2,EYA1,FN1,GPI,ATOH8,INHBA,ITGA2,ITGA3,ITGA5,ITGA7,ITGAV,ITGB1,LAMA3,LAMB1,LAMB3,MMP2,MMP9,NANOG,KIF16B,DKK1,MESP1,HNF1B,SOX17,WNT5A,TWSG1,HMGA2
	301	GO: Biological Process	GO:0034341	response to interferon-gamma	5.714e-06	0.05884	0.0002354	0.002311	49	163	30.0613	AQP4,OASL,GBP5,BST2,KYNU,CAMK2A,CAMK2B,CXCL16,CD86,CD44,CD58,CYP27B1,PARP9,TRIM22,IFITM3,GBP1,GBP3,GCH1,CDC37,HCK,HLA-DRA,HSP90AB1,ICAM1,IFNGR1,IRF1,IRF2,IRF6,IRF7,MRC1,NCAM1,OAS1,OAS2,OAS3,SEC61A1,PRKCD,CCL2,CCL4,CCL5,CCL8,CCL11,CCL16,CCL18,CCL20,TRIM21,STAT1,NR1H2,VCAM1,WNT5A,GBP6
	302	GO: Biological Process	GO:2001257	regulation of cation channel activity	0.0003615	1	0.007929	0.07784	30	100	30	ACTN2,ANK2,CACNA2D1,CACNB1,CACNB4,CASQ2,CAV1,AKAP6,DMD,TRDN,FGF14,FMR1,HRC,JSRP1,KCNJ1,KCNS1,MMP9,MYO5A,NOS1,NPPA,PIRT,PLN,UBQLN1,PRKG1,KCNIP2,S100A1,STAC,JPH1,KCNAB1,JPH2
	303	GO: Biological Process	GO:0051384	response to glucocorticoid	2.759e-06	0.02841	0.0001315	0.001291	53	177	29.9435	ACVR1,ADM,AGTR1,AHR,ALDH3A1,ANXA3,FAS,AREG,ADAM9,BAD,BAX,CCND1,KLF9,CAV1,CDO1,ADIPOQ,CTSV,EIF4EBP1,FOXO1,FN1,TRIM63,GSTP1,HIF1A,HMGCS2,IGF1,IGFBP2,IL1B,MAOB,MDK,MYOD1,NEFL,NTRK3,ERRFI1,PLA2G4A,PTGDS,PTGS2,CCL2,CCL5,SDC1,SGK1,SHC1,SLIT3,SRD5A1,SSTR4,TGFB1,TK1,TRH,TYMS,UBE2L3,UCP3,SMYD3,WNT5A,FOSL1
	304	GO: Biological Process	GO:0002576	platelet degranulation	0.0002494	1	0.005877	0.05769	32	107	29.9065	ACTN1,ACTN2,ALDOA,APP,CD9,CLU,CFD,EGF,FCER1G,FAM3C,FLNA,FN1,HRG,IGF1,ITIH4,LAMP2,LGALS3BP,LYN,SERPINE1,PCDH7,PDGFA,SERPINA1,PPBP,SRGN,POTEKP,TF,TGFB1,THBS1,TIMP1,TMSB4X,VEGFC,VWF
	305	GO: Biological Process	GO:0060537	muscle tissue development	9.468e-13	9.75e-09	6.965e-10	6.837e-09	124	415	29.8795	ACADM,VGLL2,ACTA1,ACTC1,ACTN2,ACVR1,NLN,AGT,ALPK3,AHR,SORBS2,SLC25A4,PI16,KLHL40,LEMD2,TCAP,RHOA,TP63,STAC3,FADD,CCN4,BMP2,CACNA1S,CAPN3,CASQ1,CAV1,CAV2,CAV3,CCNB1,CDK1,CDK5,CENPF,COPS2,MYL6B,AKAP6,COL3A1,MED20,COL11A1,CCM2L,CTNNB1,CTSB,NEXN,CXADR,BOC,MYLK3,ANKRD2,DMD,RCAN1,DSG2,SRPK3,GREM1,ERBB4,XIRP1,KLHL41,EYA1,HMG20B,SEMA3C,ASB2,G6PD,GJA1,PPARGC1A,MYO18B,SMYD1,HLF,CAVIN4,HOXD10,FOXN2,MYLK2,IG…
	306	GO: Biological Process	GO:0035914	skeletal muscle cell differentiation	0.001784	1	0.02686	0.2637	23	77	29.8701	NLN,KLHL40,LEMD2,CAPN3,COPS2,MED20,ANKRD2,KLHL41,HMG20B,ASB2,SMYD1,HLF,FOXN2,MYLK2,MYOCD,MEF2C,MYC,MYF6,MYOD1,MYOG,NOTCH1,PLAGL1,RBFOX1
	307	GO: Biological Process	GO:0006757	ATP generation from ADP	0.001784	1	0.02686	0.2637	23	77	29.8701	ALDOA,BPGM,CBFA2T3,MLXIPL,ENO1,ENO3,PPARGC1A,GPD1,GPI,HIF1A,IGF1,EIF6,MIF,MYC,MYOG,PFKM,PGAM2,PGK1,PGM1,PKM,PRKAA2,TPI1,TIGAR
	308	GO: Biological Process	GO:0072006	nephron development	2.485e-05	0.2559	0.0008326	0.008173	43	144	29.8611	ACAT1,JAG1,AGT,AGTR1,AHR,DCHS1,SERPINB7,BMP2,PROM1,CALB1,CD44,ADIPOQ,COL4A3,WWTR1,HS2ST1,CTNNB1,GREM1,EYA1,FOXD1,FOXJ1,HOXB7,HOXD11,ITGA3,MEF2C,MPV17,KLF15,MYC,MYO1E,NOTCH1,PDGFA,PGF,PTPRO,PDGFD,SOX9,STAT1,SULF2,SULF1,HNF1B,TGFB1,UMOD,OSR1,NPHS2,VANGL2
	309	GO: Biological Process	GO:1904062	regulation of cation transmembrane transport	7.216e-08	0.0007431	6.091e-06	5.979e-05	71	238	29.8319	ACTN2,AMIGO1,ADRA2A,AGT,ANK2,ATP1A2,ATP1B2,ATP1B3,BAX,CACNA2D1,CACNB1,CACNB4,CAPN3,CASQ1,CASQ2,CAV1,CAV3,RGN,AKAP6,CYBA,DMD,PPIF,BPIFA1,TRDN,RAPGEF3,FGF14,FHL1,FMR1,G6PD,CORO1A,HRC,JSRP1,CXCL10,KCNJ1,KCNS1,KEL,LYN,CXCL9,MMP9,DHRS7C,MYO5A,FXYD5,NOS1,NPPA,PIRT,FXYD1,FXYD3,PLN,UBQLN1,PPP2CA,PRKG1,PRNP,KCNIP2,S100A1,SCN1B,SCN2B,CXCL11,SLN,SNTA1,SCN3B,STAC,GPD1L,TGFB1,UTRN,YWHAE,YWHAH,JPH1,SLC30A1,KCN…
	310	GO: Biological Process	GO:0048738	cardiac muscle tissue development	3.397e-07	0.003499	2.287e-05	0.0002245	64	215	29.7674	ACADM,ACTC1,ACTN2,ACVR1,AGT,ALPK3,SORBS2,SLC25A4,PI16,TCAP,FADD,CCN4,BMP2,CAV3,CCNB1,CDK1,AKAP6,COL11A1,CCM2L,CTNNB1,NEXN,CXADR,MYLK3,DSG2,GREM1,ERBB4,XIRP1,G6PD,GJA1,MYO18B,CAVIN4,MYLK2,MYOCD,ITGB1,LY6E,MARCKS,SMAD7,MEF2C,MET,MYH11,MYL2,MYL3,MYOD1,NCAM1,NOTCH1,NPPA,PITX2,PLN,PRKG1,MAP2K4,SGCD,SGCG,DKK1,XIRP2,MESP1,ZFPM2,TGFB1,TGFBR3,TNNC1,TNNI1,COL14A1,WNT5A,JPH2,CSRP3
	311	GO: Biological Process	GO:0070167	regulation of biomineral tissue development	0.001223	1	0.02021	0.1984	25	84	29.7619	ACVR1,BMP2,BMPR2,CCR1,PKDCC,OSR2,CYP27B1,ENAM,GREM1,FBN2,GJA1,HIF1A,LTF,MEF2C,NELL1,ENPP1,PLA2G4A,SRGN,ASPN,SOX9,STATH,TGFB1,WNT10B,OSR1,MEPE
	312	GO: Biological Process	GO:0090279	regulation of calcium ion import	0.000119	1	0.003224	0.03165	36	121	29.7521	ANK2,CASK,ATP1A2,BAX,CAPN3,CASQ1,CASQ2,CAV3,AKAP6,CTNNB1,CYBA,DMD,EGF,TRDN,CORO1A,HRC,JSRP1,CXCL10,LYN,CXCL9,DHRS7C,MYO5A,NOS1,SERPINE1,PLN,MRLN,CCL2,CXCL11,CXCL12,SLN,TGFB1,JPH1,SLC30A1,CXCR4,JPH2,CEMIP
	313	GO: Biological Process	GO:0007051	spindle organization	2.27e-05	0.2337	0.000774	0.007598	44	148	29.7297	SPC25,STARD9,CEP126,KNSTRN,RHOA,HAUS1,PRC1,CCNB1,AURKB,CLTC,KIF23,CKAP5,FBXO5,NDC80,CHMP4C,FLNA,SPAG5,DCTN6,PLK2,KIF2A,KIF11,MAP4,RACGAP1,MYH9,NEK2,PCNT,ASPM,PLK1,HAUS6,BIRC7,RAN,RANBP1,BORA,TUBB,STIL,INTS13,TPX2,SPAST,AURKA,TTK,TUBG1,EZR,KIF4A,CHMP1B
	314	GO: Biological Process	GO:1903322	positive regulation of protein modification by small protein conjugation or removal	7.718e-07	0.007948	4.516e-05	0.0004433	61	206	29.6117	ARRDC3,RIPK2,SPHK1,BUB1B,CAV1,CAV3,CCNB1,NMI,CDK1,CDC20,BUB3,CLU,FBXO5,ARRDC4,EGF,SENP2,PSME3,SPRTN,TOPORS,PSMD14,TRIB1,ANAPC10,UBE2S,UBE2C,MASTL,HSPA5,MAD2L1,SMAD7,TRIB2,PLK1,UBQLN1,DERL1,PSMA1,PSMA3,PSMA4,PSMB1,PSMB2,PSMB3,PSMB4,PSMB7,PSMB8,PSMB9,PSMB10,PSMC2,PSMC3,PSMC4,PSMD2,PSMD3,PSMD8,PSMD10,PSMD11,PSMD12,PSME1,FANCI,SKP2,TRIM67,KDM1A,NOD2,UBE2L3,UBE2N,SMURF1
	315	GO: Biological Process	GO:0031396	regulation of protein ubiquitination	2.018e-08	0.0002078	2.099e-06	2.061e-05	79	267	29.588	ARRDC3,KLHL40,RIPK2,SPHK1,BUB1B,CAV1,CAV3,CCNB1,NMI,CDK1,CDC20,BUB3,CDK2,CDK5,CLU,ISG15,FBXO5,ARRDC4,EGF,SENP2,PRMT3,PSME3,VPS28,SPRTN,TOPORS,PSMD14,TRIB1,ANAPC10,MAD2L2,GCLC,UBE2S,UBE2C,MASTL,DNAJA1,HSPA5,HSP90AB1,SPOPL,MAD2L1,SMAD7,TRIB2,PLK1,UBQLN1,DERL1,PSEN1,PSMA1,PSMA3,PSMA4,PSMB1,PSMB2,PSMB3,PSMB4,PSMB7,PSMB8,PSMB9,PSMB10,PSMC2,PSMC3,PSMC4,PSMD2,PSMD3,PSMD8,PSMD10,PSMD11,PSMD12,PSME1,ZYG11…
	316	GO: Biological Process	GO:0045931	positive regulation of mitotic cell cycle	7.495e-05	0.7718	0.00218	0.0214	39	132	29.5455	CDC45,APEX1,APP,ASNS,CCND1,SPHK1,CCNB1,CDK1,CDC6,CDC25B,CDK4,CENPE,CYP1A1,DLGAP5,EGF,EIF4EBP1,NUSAP1,EREG,SLF1,DBF4,UBE2C,IGF1,IL1A,IL1B,KCNA5,MAD2L1,MET,NKX3-1,PLRG1,RANBP1,NANOG,SMARCD3,CDCA5,RCC2,AURKA,TERF1,TGFA,TGFB1,WNT10B
	317	GO: Biological Process	GO:0002062	chondrocyte differentiation	0.0003968	1	0.008548	0.08392	31	105	29.5238	BMP2,BMPR2,SERPINH1,COL11A1,PKDCC,OSR2,CHST11,CTNNB1,GREM1,GLG1,CHADL,HOXD11,SCIN,LOXL2,MEF2C,NFIB,POR,PTHLH,IMPAD1,CHSY1,SNAI2,SOX9,SULF2,SULF1,TGFB1,TGFBI,THRB,WNT10B,OSR1,ZBTB16,HMGA2
	318	GO: Biological Process	GO:0030279	negative regulation of ossification	0.002151	1	0.03116	0.3059	23	78	29.4872	AREG,CDK6,CCR1,SOST,GREM1,GDF10,HIF1A,ID1,IGFBP5,MEF2C,NOTCH1,ENPP1,TMEM64,SRGN,RORB,SFRP1,CHSY1,SOX9,STATH,TGFB1,MEPE,TWSG1,SMURF1
	319	GO: Biological Process	GO:0031960	response to corticosteroid	2.523e-06	0.02598	0.000122	0.001197	56	190	29.4737	ACVR1,ADM,AGTR1,AHR,ALDH3A1,ANXA3,FAS,AREG,ADAM9,BAD,BAX,CCND1,KLF9,CAV1,CDO1,ADIPOQ,COL1A1,CTSV,EIF4EBP1,FOXO1,FN1,TRIM63,GSTP1,HIF1A,HMGCS2,IGF1,IGFBP2,IL1B,MAOB,MDK,MYOD1,NEFL,NOTCH1,NTRK3,ERRFI1,PLA2G4A,PTGDS,PTGS2,RAN,CCL2,CCL5,SDC1,SGK1,SHC1,SLIT3,SRD5A1,SSTR4,TGFB1,TK1,TRH,TYMS,UBE2L3,UCP3,SMYD3,WNT5A,FOSL1
	320	GO: Biological Process	GO:0048525	negative regulation of viral process	0.0007625	1	0.01441	0.1414	28	95	29.4737	ADAR,OASL,CEACAM1,BST2,APOBEC3B,RSAD2,ISG15,TRIM28,ZNF639,IFITM3,HDAC1,IFI16,IFIT1,ISG20,LTF,MX1,NBN,OAS1,OAS3,PLSCR1,EIF2AK2,PTX3,CCL4,CCL5,SRPK2,TRIM21,STAT1,HMGA2
	321	GO: Biological Process	GO:0014706	striated muscle tissue development	1.121e-11	1.155e-07	4.918e-09	4.828e-08	117	397	29.471	ACADM,VGLL2,ACTA1,ACTC1,ACTN2,ACVR1,NLN,AGT,ALPK3,SORBS2,SLC25A4,PI16,KLHL40,LEMD2,TCAP,RHOA,STAC3,FADD,CCN4,BMP2,CACNA1S,CAPN3,CASQ1,CAV1,CAV2,CAV3,CCNB1,CDK1,CDK5,CENPF,COPS2,MYL6B,AKAP6,MED20,COL11A1,CCM2L,CTNNB1,CTSB,NEXN,CXADR,BOC,MYLK3,ANKRD2,DMD,RCAN1,DSG2,SRPK3,GREM1,ERBB4,XIRP1,KLHL41,EYA1,HMG20B,SEMA3C,ASB2,G6PD,GJA1,MYO18B,SMYD1,HLF,CAVIN4,HOXD10,FOXN2,MYLK2,IGFBP5,MYOCD,ITGB1,KEL,LY6E…
	322	GO: Biological Process	GO:0008637	apoptotic mitochondrial changes	9.873e-05	1	0.00274	0.0269	38	129	29.4574	SLC25A4,FAS,TP63,DYNLL1,ATP2A1,TNFSF10,BAD,BAX,BCL2A1,BID,BIK,CAMK2A,CLU,FIS1,PPIF,ERBB4,APOPT1,TIMM50,IFI6,PRELID1,GCLC,GZMB,HSPD1,IFIT2,IGF1,MMP9,BLOC1S2,PYCARD,NDUFS1,PNP,PLAUR,PMAIP1,PPP3R1,PSMD10,ATG3,YWHAE,YWHAH,YWHAZ
	323	GO: Biological Process	GO:0022612	gland morphogenesis	2.482e-05	0.2556	0.0008326	0.008173	45	153	29.4118	AR,AREG,TP63,BAX,CEACAM1,CAV1,CAV3,CD44,CDH1,CEBPB,EDA,SEMA3C,KDM5B,TNC,ID4,IGF1,IGFBP5,NKX2-3,MET,MMP2,MSN,NFIB,NKX3-1,NOTCH1,PDGFA,SERPINB5,PLAU,PROP1,ESRP1,PTHLH,PTN,CCL11,SFRP1,LIMS2,SNAI2,SOX9,SULF2,SULF1,TFAP2C,TGFA,TGFB1,TNFAIP3,EZR,WNT5A,TWSG1
	324	GO: Biological Process	GO:0046939	nucleotide phosphorylation	0.000524	1	0.01073	0.1053	30	102	29.4118	NME5,AK1,ALDOA,BPGM,CBFA2T3,MLXIPL,ENO1,ENO3,AK8,PPARGC1A,GPD1,GPI,HIF1A,IGF1,NME9,EIF6,MIF,MYC,MYOG,NME1,PCK1,PFKM,PGAM2,PGK1,PGM1,PKM,PRKAA2,CMPK2,TPI1,TIGAR
	325	GO: Biological Process	GO:0006942	regulation of striated muscle contraction	0.001471	1	0.0235	0.2307	25	85	29.4118	ANK2,ATP1A1,ATP1A2,ATP2A1,CASQ1,CASQ2,CAV1,CAV3,AKAP6,DMD,DSG2,HRC,MYLK2,SMAD7,CTNNA3,MYL2,MYL3,NOS1,NPPA,FXYD1,PLN,RGS2,SCN10A,TNNI1,TNNT3
	326	GO: Biological Process	GO:0060333	interferon-gamma-mediated signaling pathway	0.001471	1	0.0235	0.2307	25	85	29.4118	OASL,CAMK2A,CAMK2B,CD44,TRIM22,GBP1,CDC37,HCK,HLA-DRA,HSP90AB1,ICAM1,IFNGR1,IRF1,IRF2,IRF6,IRF7,NCAM1,OAS1,OAS2,OAS3,PRKCD,TRIM21,STAT1,NR1H2,VCAM1
	327	GO: Biological Process	GO:0046031	ADP metabolic process	0.001471	1	0.0235	0.2307	25	85	29.4118	AK1,ALDOA,BAD,BPGM,CBFA2T3,MLXIPL,ENO1,ENO3,PPARGC1A,GPD1,GPI,HIF1A,IGF1,EIF6,MIF,MYC,MYOG,PFKM,PGAM2,PGK1,PGM1,PKM,PRKAA2,TPI1,TIGAR
	328	GO: Biological Process	GO:1903901	negative regulation of viral life cycle	0.001008	1	0.01775	0.1742	27	92	29.3478	ADAR,OASL,CEACAM1,BST2,APOBEC3B,RSAD2,ISG15,TRIM28,ZNF639,IFITM3,HDAC1,IFI16,IFIT1,ISG20,LTF,MX1,NBN,OAS1,OAS3,PLSCR1,EIF2AK2,PTX3,CCL4,CCL5,SRPK2,TRIM21,HMGA2
	329	GO: Biological Process	GO:0051782	negative regulation of cell division	0.002854	1	0.03926	0.3855	22	75	29.3333	MAD1L1,BUB1B,CCNB1,BUB3,AURKB,CENPE,CENPF,FBXO5,HORMAD1,MAD2L2,CHMP4C,C10orf99,MAD2L1,MSH2,MYC,E2F7,ASPM,PLK1,STIL,TERF1,TTK,FBXO43
	330	GO: Biological Process	GO:0044275	cellular carbohydrate catabolic process	0.001948	1	0.02911	0.2858	24	82	29.2683	BPGM,CBFA2T3,MLXIPL,PPARGC1A,GPD1,HIF1A,IGF1,EIF6,MIF,MYC,MYOG,IDNK,PFKM,PGAM2,PGM1,PHKG1,PPP1CA,PRKAA2,PYGB,PYGL,PYGM,SORD,TPI1,TIGAR
	331	GO: Biological Process	GO:0009185	ribonucleoside diphosphate metabolic process	0.0004755	1	0.009913	0.09732	31	106	29.2453	AK1,ALDOA,CASK,BAD,BPGM,CBFA2T3,DLG2,MLXIPL,ENO1,ENO3,PPARGC1A,GPD1,GPI,NUDT5,HIF1A,IGF1,EIF6,MIF,MPP2,MPP3,MYC,MYOG,PFKM,PGAM2,PGK1,PGM1,PKM,PRKAA2,TPI1,ENTPD7,TIGAR
	332	GO: Biological Process	GO:0007062	sister chromatid cohesion	0.0001554	1	0.003951	0.03879	37	127	29.1339	SEH1L,KIF18A,SPC25,MAD1L1,BUB1B,CDC20,BUB3,AURKB,CENPE,CENPF,CTNNB1,KNTC1,CKAP5,NUF2,HORMAD1,NDC80,SLF1,KIF2B,ZWINT,SGO2,KIF2A,MAD2L1,SKA2,NUP37,PLK1,SPDL1,RAD21,ZWILCH,CENPQ,NAA50,MAPRE1,CDCA5,CENPN,CENPK,RCC2,SKA1,CENPH
	333	GO: Biological Process	GO:0042692	muscle cell differentiation	1.43e-11	1.473e-07	5.181e-09	5.086e-08	120	412	29.1262	ACADM,ACTA1,ACTC1,ACTN2,ACVR1,ADM,NLN,JAG1,AGT,ALPK3,FER1L5,BIN1,SORBS2,ANK2,SLC25A4,PI16,KLHL40,LMOD2,TCAP,RBM24,STAC3,CCN4,BMP2,BTG1,CACNA1S,CACNB4,CAPN3,CASQ1,CASQ2,CAV2,CAV3,CCNB1,CDK1,CFL2,CHUK,MYOZ1,LMOD1,AKAP6,CXCL14,CMTM5,CTNNB1,NEXN,CXADR,BOC,MYLK3,ANKRD2,DMD,RCAN1,EIF5A,GREM1,XIRP1,EREG,KLHL41,SCGB3A1,TRIM72,FLNC,ASB2,G6PD,FBXO40,NMRK2,MYPN,MYO18B,PLPP7,LDB3,HDAC1,SMYD1,CAVIN4,MYLK2,IGF…
	334	GO: Biological Process	GO:0071229	cellular response to acid chemical	1.729e-06	0.01781	8.993e-05	0.0008829	60	206	29.1262	ABCA1,FZD4,FAS,BRINP2,CCNB1,CDH1,CEBPB,RRAGD,COL1A1,COL1A2,COL3A1,COL4A1,COL4A6,COL5A2,CYBA,DNMT1,ENO1,RAPGEF3,FN1,FOLR1,SESN1,PPARGC1A,GNB1,GRIN2A,HIF1A,HMGCS2,HNRNPK,HOXA1,TNC,IL1B,KRT13,LDLR,LEP,LTK,LYN,MEF2C,MMP2,MMP3,SESN3,LAMTOR4,MYOG,NME1,NTRK3,PDK4,PRKAA2,PTK7,RANBP1,RORB,CCL2,CCL5,SFRP1,SLC6A4,PDGFD,SOX9,PDGFC,CPEB1,WNT5A,WNT10B,YES1,OSR1
	335	GO: Biological Process	GO:0090101	negative regulation of transmembrane receptor protein serine/threonine kinase signaling pathway	0.0004311	1	0.009172	0.09004	32	110	29.0909	ACVR1,CAV1,CAV2,CER1,SNX6,HJV,CHST11,CHRDL1,SOST,GREM1,FBN2,FST,CTDSPL2,GLG1,HSPA5,LTBP1,SMAD7,NOTCH1,ASPN,NANOG,SFRP1,SKIL,DKK1,PEG10,TGFB1,GREM2,TGFBR3,WNT5A,EID2,PMEPA1,TWSG1,SMURF1
	336	GO: Biological Process	GO:0070227	lymphocyte apoptotic process	0.001762	1	0.02661	0.2612	25	86	29.0698	FAS,FADD,BAX,BCL2A1,CEACAM1,CD44,AURKB,EFNA1,PRELID1,TNFRSF21,HIF1A,IDO1,LYN,MIF,CD274,MYC,PNP,PIP,PRKCQ,BIRC7,RORC,CCL5,WNT5A,LGALS14,SLC39A10
	337	GO: Biological Process	GO:0090263	positive regulation of canonical Wnt signaling pathway	0.0002044	1	0.004976	0.04885	36	124	29.0323	CAV1,COL1A1,EDA,PSME3,PSMD14,GPRC5B,RSPO3,LMX1A,NFKB1,ASPM,PSMA1,PSMA3,PSMA4,PSMB1,PSMB2,PSMB3,PSMB4,PSMB7,PSMB8,PSMB9,PSMB10,PSMC2,PSMC3,PSMC4,PSMD2,PSMD3,PSMD8,PSMD10,PSMD11,PSMD12,PSME1,RSPO1,SFRP1,SOX4,SULF2,WNT10B
	338	GO: Biological Process	GO:0002685	regulation of leukocyte migration	1.171e-05	0.1206	0.0004401	0.004321	51	176	28.9773	ADAM10,APOD,AOC3,FADD,BCR,C1QBP,C5AR1,CCR1,CXCL14,GREM1,F2RL1,CXCL13,CXCL1,CXCL3,PADI2,HMOX1,ICAM1,IL1A,IL1B,CXCL8,CXCL10,ITGA2,LYN,CXCL9,MMP9,MSN,PYCARD,SERPINE1,PPBP,RAC2,S100A7,CCL2,CCL4,CCL5,CCL8,CCL20,CXCL6,CXCL11,CXCL5,CXCL12,SELL,PDGFD,NOD2,THBS1,THBS4,TLR2,DAPK2,VEGFC,WNT5A,PLA2G7,MADCAM1
	339	GO: Biological Process	GO:0072009	nephron epithelium development	0.0003904	1	0.008443	0.08288	33	114	28.9474	ACAT1,JAG1,AGT,AGTR1,DCHS1,BMP2,PROM1,CALB1,CD44,ADIPOQ,WWTR1,HS2ST1,CTNNB1,GREM1,EYA1,FOXD1,FOXJ1,HOXB7,HOXD11,MEF2C,KLF15,MYC,MYO1E,NOTCH1,PGF,PTPRO,SOX9,STAT1,HNF1B,TGFB1,UMOD,OSR1,NPHS2
	340	GO: Biological Process	GO:1901861	regulation of muscle tissue development	0.0001851	1	0.004583	0.04499	37	128	28.9062	NLN,SLC25A4,PI16,CCN4,BMP2,CAPN3,CAV3,CCNB1,CDK1,CENPF,AKAP6,CTNNB1,CXADR,BOC,GREM1,ERBB4,KLHL41,G6PD,GJA1,PPARGC1A,IGFBP5,MYOCD,MEF2C,MYF6,MYOD1,MYOG,NCAM1,NOTCH1,NRAS,RBFOX1,DKK1,SOX17,TGFB1,TLL2,COL14A1,WNT10B,JPH2
	341	GO: Biological Process	GO:0090288	negative regulation of cellular response to growth factor stimulus	0.0001277	1	0.003433	0.0337	39	135	28.8889	AGT,CASK,CAV1,CAV2,CER1,SNX6,HJV,CHST11,CHRDL1,SOST,GREM1,FBN2,CTDSPL2,CXCL13,GLG1,SHISA2,HRG,HSPA5,LTBP1,SMAD7,NOTCH1,ASPN,NANOG,SFRP1,SKIL,DKK1,PEG10,SULF2,SULF1,TGFB1,GREM2,TGFBR3,THBS1,WNT5A,EID2,XDH,PMEPA1,TWSG1,SMURF1
	342	GO: Biological Process	GO:0031214	biomineral tissue development	8.811e-05	0.9074	0.002493	0.02447	41	142	28.8732	ACVR1,AMBN,ASGR2,BMP2,BMPR2,CER1,CCR1,COL1A1,PKDCC,OSR2,MINPP1,CYP27B1,ENAM,GREM1,FBN2,GPNMB,FOXO1,GJA1,WDR72,HIF1A,IGF1,LEP,LTF,MEF2C,MMP13,NELL1,ENPP1,PLA2G4A,SRGN,ASPN,PTGS2,PTHLH,PTN,SOX9,SPP1,STATH,TGFB1,WNT10B,FAM83H,OSR1,MEPE
	343	GO: Biological Process	GO:0071347	cellular response to interleukin-1	0.00109	1	0.01868	0.1834	28	97	28.866	FAS,BYSL,CEBPB,CHI3L1,MYLK3,KLF2,FN1,HIF1A,ICAM1,IL1A,CXCL8,IRF1,PYCARD,NFKB1,NKX3-1,SERPINE1,PPP4C,PSMB9,CCL2,CCL4,CCL5,CCL8,CCL11,CCL16,CCL18,CCL20,SFRP1,SOX9
	344	GO: Biological Process	GO:0007088	regulation of mitotic nuclear division	6.085e-05	0.6266	0.001811	0.01778	43	149	28.8591	MAD1L1,CDK13,BUB1B,CAV2,CCNB1,CDC6,BUB3,CENPE,CENPF,KNTC1,DLGAP5,FBXO5,EGF,NUSAP1,EREG,ANAPC10,PRMT5,MAD2L2,CHMP4C,SLF1,UBE2C,IGF1,IL1A,IL1B,KIF11,MAD2L1,MET,NEK2,ANLN,PLK1,RANBP1,BORA,STIL,CDCA5,AURKA,TERF1,TGFA,TGFB1,TTK,TUBG1,YWHAH,FBXO43,CHMP1B
	345	GO: Biological Process	GO:0032412	regulation of ion transmembrane transporter activity	3.527e-06	0.03632	0.0001622	0.001592	58	201	28.8557	ACTN2,ADRA2A,AGT,ANK2,ATP1A2,ATP1B2,ATP1B3,CACNA2D1,CACNB1,CACNB4,CASQ2,CAV1,CAV3,SHISA9,RGN,AKAP6,DMD,PPIF,TRDN,RAPGEF3,FGF14,FHL1,FMR1,CACNG4,PPARGC1A,HRC,JSRP1,KCNJ1,KCNS1,MEF2C,MMP9,MYO5A,FXYD5,NOS1,NPPA,PIRT,FXYD1,FXYD3,PLN,UBQLN1,PPP2CA,PRKG1,RELN,KCNIP2,S100A1,SCN1B,SCN2B,SLN,SCN3B,STAC,GPD1L,UTRN,YWHAE,YWHAH,JPH1,KCNAB1,JPH2,NETO2
	346	GO: Biological Process	GO:0090257	regulation of muscle system process	1.535e-06	0.0158	8.172e-05	0.0008022	63	219	28.7671	ADK,ADORA2B,ADRA2A,AGT,ANK2,SLC25A4,PI16,RHOA,MLIP,ATP1A1,ATP1A2,ATP2A1,CCN4,SPHK1,CAMK2B,CASQ1,CASQ2,CAV1,CAV3,KCNB2,CHRM2,AKAP6,DMD,DSG2,MRVI1,GLRX3,G6PD,PPARGC1A,TRIM63,HRC,MYLK2,IGF1,IGFBP5,HSPB6,MYOCD,ITGA2,SMAD7,CTNNA3,MYL2,MYL3,MYOG,PPP1R12B,NOS1,NPPA,ERRFI1,FXYD1,PLN,LMCD1,PRKG1,PTGS2,RGS2,SCN10A,SRL,SLN,TACR2,TNNC2,TNNC1,TNNI1,TNNI2,TNNT1,TNNT3,COL14A1,NMUR2
	347	GO: Biological Process	GO:0051279	regulation of release of sequestered calcium ion into cytosol	0.002101	1	0.03078	0.3022	25	87	28.7356	ANK2,ATP1A2,BAX,CAPN3,CASQ1,CASQ2,AKAP6,CYBA,DMD,TRDN,CORO1A,HRC,JSRP1,CXCL10,LYN,CXCL9,DHRS7C,MYO5A,NOS1,PLN,CXCL11,TGFB1,JPH1,JPH2,CEMIP
	348	GO: Biological Process	GO:2000027	regulation of animal organ morphogenesis	1.179e-07	0.001214	9.635e-06	9.459e-05	77	268	28.7313	FZD4,FZD6,AP2B1,AGT,AGTR1,AR,RHOA,BAX,CEACAM1,BMP2,CAV3,CDH1,AP2M1,AP2S1,CLTC,CTHRC1,CELSR1,CTNNB1,ENAM,PSME3,GREM1,PSMD14,EYA1,RSPO3,HOXB7,HOXD11,MET,MYC,NFIB,NOTCH1,ROR1,PAX9,PDGFA,PFN1,PLAU,POR,ASPN,PSMA1,PSMA3,PSMA4,PSMB1,PSMB2,PSMB3,PSMB4,PSMB7,PSMB8,PSMB9,PSMB10,PSMC2,PSMC3,PSMC4,PSMD2,PSMD3,PSMD8,PSMD10,PSMD11,PSMD12,PSME1,PTK7,PTN,RYK,SFRP1,LIMS2,DKK1,SNAI2,SOX9,MESP1,STAT1,SULF2,SULF1,HN…
	349	GO: Biological Process	GO:0045732	positive regulation of protein catabolic process	1.179e-07	0.001214	9.635e-06	9.459e-05	77	268	28.7313	ADRA2A,ADAM9,BUB1B,USP13,CAV1,CAV3,CBFA2T3,CCNB1,RGN,CD81,CDK1,CDC20,BUB3,CENPE,CTSC,CLU,RNF19A,DLGAP5,RILP,FBXO5,BCAP31,EGF,PSME3,VPS28,PSMD14,TRIB1,ANAPC10,FOXO1,FMR1,PLK2,GJA1,GCLC,UBE2C,IL1B,MAD2L1,SMAD7,TRIB2,MSN,RNF19B,PLK1,UBQLN1,PSEN1,PSMA1,PSMA3,PSMA4,PSMB1,PSMB2,PSMB3,PSMB4,PSMB7,PSMB8,PSMB9,PSMB10,PSMC2,PSMC3,PSMC4,PSMD2,PSMD3,PSMD8,PSMD10,PSMD11,PSMD12,PSME1,RNF125,BBS7,LPCAT1,TRIM67,…
	350	GO: Biological Process	GO:0010565	regulation of cellular ketone metabolic process	8.721e-06	0.08981	0.0003428	0.003365	54	188	28.7234	ACACB,ACADL,ACADVL,AGT,C1QTNF2,DGAT1,CEACAM1,BHMT,BMP2,CAV1,RGN,ADIPOQ,MLXIPL,INSIG2,PSME3,PSMD14,FABP3,FOXO1,DKK3,PPARGC1A,ERLIN2,EIF6,NUCB2,ODC1,PDK4,PLA2G4A,PDP1,PRKAA2,PRKG1,PSMA1,PSMA3,PSMA4,PSMB1,PSMB2,PSMB3,PSMB4,PSMB7,PSMB8,PSMB9,PSMB10,PSMC2,PSMC3,PSMC4,PSMD2,PSMD3,PSMD8,PSMD10,PSMD11,PSMD12,PSME1,PTGS2,PLIN5,SIRT4,NR1H2
	351	GO: Biological Process	GO:0045740	positive regulation of DNA replication	0.001437	1	0.02316	0.2273	27	94	28.7234	MAPKAPK5,AREG,ATF1,ATR,CDK1,CDK2,AURKB,POT1,CST3,CTNNB1,GREM1,EREG,CCT2,HRAS,IGF1,MET,NEK2,PCNA,PDGFA,E2F7,PRKCQ,GRHL2,STOML2,MAP2K4,SHC1,CCT5,PDGFC
	352	GO: Biological Process	GO:0009179	purine ribonucleoside diphosphate metabolic process	0.0009843	1	0.01739	0.1707	29	101	28.7129	AK1,ALDOA,CASK,BAD,BPGM,CBFA2T3,DLG2,MLXIPL,ENO1,ENO3,PPARGC1A,GPD1,GPI,HIF1A,IGF1,EIF6,MIF,MPP2,MPP3,MYC,MYOG,PFKM,PGAM2,PGK1,PGM1,PKM,PRKAA2,TPI1,TIGAR
	353	GO: Biological Process	GO:0009135	purine nucleoside diphosphate metabolic process	0.0009843	1	0.01739	0.1707	29	101	28.7129	AK1,ALDOA,CASK,BAD,BPGM,CBFA2T3,DLG2,MLXIPL,ENO1,ENO3,PPARGC1A,GPD1,GPI,HIF1A,IGF1,EIF6,MIF,MPP2,MPP3,MYC,MYOG,PFKM,PGAM2,PGK1,PGM1,PKM,PRKAA2,TPI1,TIGAR
	354	GO: Biological Process	GO:0060828	regulation of canonical Wnt signaling pathway	4.627e-07	0.004765	2.87e-05	0.0002818	70	244	28.6885	FZD6,RGS20,BMP2,CAV1,CDH1,CTHRC1,COL1A1,WWTR1,RBX1,SOST,EDA,PSME3,GREM1,PSMD14,MAD2L2,FOXO1,FOLR1,FRZB,DKK3,GPRC5B,RSPO3,HDAC1,IGFBP2,IGFBP6,LMX1A,NFKB1,NOTCH1,PFDN5,ASPM,TMEM64,PPP1CA,PSMA1,PSMA3,PSMA4,PSMB1,PSMB2,PSMB3,PSMB4,PSMB7,PSMB8,PSMB9,PSMB10,PSMC2,PSMC3,PSMC4,PSMD2,PSMD3,PSMD8,PSMD10,PSMD11,PSMD12,PSME1,SDHAF2,PTPRO,RSPO1,SFRP1,SIAH2,SCYL2,DKK1,SNAI2,SOX4,SOX9,SOX10,MESP1,STK3,SULF2,SOX…
	355	GO: Biological Process	GO:0061041	regulation of wound healing	0.0001516	1	0.003905	0.03834	39	136	28.6765	ADRA2A,ALOX12,ANXA5,CASK,CEACAM1,CAPN3,CAV1,F2RL1,TNFRSF12A,FAP,FCER1G,ARFGEF1,PDPN,GJA1,GP1BA,HRAS,HRG,LYN,MYC,MYLK,MYOD1,SERPINE1,PDGFA,SERPINE2,VKORC1,PLAT,PLAU,PLAUR,PRKCD,PRKCQ,PRKG1,ENPP4,GJD4,THBS1,TSPAN8,TNFAIP3,REG3G,SCARA5,PHLDB2
	356	GO: Biological Process	GO:0022898	regulation of transmembrane transporter activity	3.786e-06	0.03899	0.000171	0.001679	59	206	28.6408	ACTN2,ADRA2A,AGT,ANK2,SLC25A4,ATP1A2,ATP1B2,ATP1B3,CACNA2D1,CACNB1,CACNB4,CASQ2,CAV1,CAV3,SHISA9,RGN,AKAP6,DMD,PPIF,TRDN,RAPGEF3,FGF14,FHL1,FMR1,CACNG4,PPARGC1A,HRC,JSRP1,KCNJ1,KCNS1,MEF2C,MMP9,MYO5A,FXYD5,NOS1,NPPA,PIRT,FXYD1,FXYD3,PLN,UBQLN1,PPP2CA,PRKG1,RELN,KCNIP2,S100A1,SCN1B,SCN2B,SLN,SCN3B,STAC,GPD1L,UTRN,YWHAE,YWHAH,JPH1,KCNAB1,JPH2,NETO2
	357	GO: Biological Process	GO:1903320	regulation of protein modification by small protein conjugation or removal	4.643e-08	0.0004781	4.194e-06	4.118e-05	83	290	28.6207	ARRDC3,KLHL40,RIPK2,SPHK1,BUB1B,CAPN3,CAV1,CAV3,CCNB1,NMI,CDK1,CDC20,BUB3,CDK2,CDK5,CLU,ISG15,CTNNB1,FBXO5,ARRDC4,EGF,SENP2,PRMT3,PSME3,VPS28,SPRTN,TOPORS,PSMD14,TRIB1,HMG20B,ANAPC10,MAD2L2,GCLC,UBE2S,UBE2C,MASTL,DNAJA1,HSPA5,HSP90AB1,SPOPL,MAD2L1,SMAD7,TRIB2,PLK1,UBQLN1,DERL1,PSEN1,PSMA1,PSMA3,PSMA4,PSMB1,PSMB2,PSMB3,PSMB4,PSMB7,PSMB8,PSMB9,PSMB10,PSMC2,PSMC3,PSMC4,PSMD2,PSMD3,PSMD8,PSMD10,PSMD1…
	358	GO: Biological Process	GO:0050852	T cell receptor signaling pathway	2.156e-05	0.222	0.0007425	0.007289	50	175	28.5714	RIPK2,BCL2A1,CEACAM1,CACNB4,CHUK,THEMIS2,PSME3,PSMD14,FYB1,GBP1,TNFRSF21,HLA-DRA,HRAS,TRBC1,NCK1,NFKB1,NFKBIA,NRAS,PAK2,PAK3,PIK3CA,PRKCQ,PRNP,PSEN1,PSMA1,PSMA3,PSMA4,PSMB1,PSMB2,PSMB3,PSMB4,PSMB7,PSMB8,PSMB9,PSMB10,PSMC2,PSMC3,PSMC4,PSMD2,PSMD3,PSMD8,PSMD10,PSMD11,PSMD12,PSME1,STOML2,MAP3K7,BTNL2,UBE2N,EZR
	359	GO: Biological Process	GO:0071346	cellular response to interferon-gamma	0.000137	1	0.003609	0.03543	40	140	28.5714	AQP4,OASL,GBP5,CAMK2A,CAMK2B,CD44,CD58,TRIM22,GBP1,GBP3,CDC37,HCK,HLA-DRA,HSP90AB1,ICAM1,IFNGR1,IRF1,IRF2,IRF6,IRF7,MRC1,NCAM1,OAS1,OAS2,OAS3,PRKCD,CCL2,CCL4,CCL5,CCL8,CCL11,CCL16,CCL18,CCL20,TRIM21,STAT1,NR1H2,VCAM1,WNT5A,GBP6
	360	GO: Biological Process	GO:0002218	activation of innate immune response	3.431e-07	0.003533	2.294e-05	0.0002252	73	256	28.5156	WDFY1,RIPK2,FADD,C1QBP,CAV1,CD14,CD86,CHUK,AIM2,RSAD2,CTSB,CTSL,CYBA,DMBT1,TANK,PSME3,PSMD14,F2RL1,FCER1G,BPIFB1,HCK,HRAS,HSPD1,IFI16,IRF1,IRF7,LTF,LYN,PYCARD,NFKB1,NFKBIA,NRAS,PAK2,PAK3,UBQLN1,PRKCD,MAP2K6,LGMN,PSMA1,PSMA3,PSMA4,PSMB1,PSMB2,PSMB3,PSMB4,PSMB7,PSMB8,PSMB9,PSMB10,PSMC2,PSMC3,PSMC4,PSMD2,PSMD3,PSMD8,PSMD10,PSMD11,PSMD12,PSME1,DDX60,SARM1,NOD2,IFIH1,MAP3K7,TLR1,TLR2,TNFAIP3,DDX58,CLE…
	361	GO: Biological Process	GO:0019882	antigen processing and presentation	1.345e-06	0.01385	7.411e-05	0.0007276	66	232	28.4483	KIF18A,AP2B1,DYNLL1,CD1C,CENPE,AP2M1,AP2S1,CLTC,KIF23,CTSD,CTSL,CTSV,CYBA,CYBB,RILP,SEC24D,BCAP31,PSME3,PSMD14,FCER1G,SEC23A,DCTN6,RAB8B,KIF2B,RAB32,PDIA3,HLA-DRA,ICAM1,ITGAV,KIF2A,KIF11,PYCARD,RACGAP1,NCF2,LGMN,PSMA1,PSMA3,PSMA4,PSMB1,PSMB2,PSMB3,PSMB4,PSMB7,PSMB8,PSMB9,PSMB10,PSMC2,PSMC3,PSMC4,PSMD2,PSMD3,PSMD8,PSMD10,PSMD11,PSMD12,PSME1,TAPBPL,KIFAP3,ULBP2,NOD2,ERAP2,TAP1,TAP2,TAPBP,THBS1,KIF4A
	362	GO: Biological Process	GO:0046916	cellular transition metal ion homeostasis	0.002494	1	0.03533	0.3468	25	88	28.4091	APP,ATOX1,SLC39A6,HJV,CP,SCO2,ATP2C1,FTL,HIF1A,HMOX1,HMOX2,LCN2,LTF,FLVCR1,MYC,PRNP,SLC39A4,TF,TFRC,SLC39A14,SCARA5,SLC30A1,SLC30A3,SLC39A7,SLC39A10
	363	GO: Biological Process	GO:0051783	regulation of nuclear division	3.002e-05	0.3091	0.0009752	0.009573	50	177	28.2486	MAD1L1,CDK13,BUB1B,CAMK2B,CAV2,CCNB1,CDC6,CDC20,BUB3,CENPE,CENPF,KNTC1,DLGAP5,FBXO5,EGF,NUSAP1,EREG,HORMAD1,ANAPC10,PRMT5,MAD2L2,CHMP4C,SLF1,GPR3,UBE2C,IGF1,IL1A,IL1B,SGO2,KIF11,MAD2L1,MET,MSH2,NEK2,ANLN,PLK1,RANBP1,BORA,STIL,CDCA5,AURKA,TERF1,TGFA,TGFB1,TTK,TUBG1,WNT5A,YWHAH,FBXO43,CHMP1B
	364	GO: Biological Process	GO:0010469	regulation of signaling receptor activity	0.0003074	1	0.006973	0.06845	37	131	28.2443	ACTN2,ADRA2A,APP,BUD31,CASQ2,CAV1,CAV3,SHISA9,CDK5,SNX6,AKAP6,DMD,EGF,GREM1,EREG,TRDN,CACNG4,PPARGC1A,HRC,JSRP1,KCNJ1,MEF2C,MYO5A,NOS1,ERRFI1,SERPINE1,PLAU,PLN,PPP2CA,PRKCD,RELN,PSEN1,SHC1,TGFA,JPH1,JPH2,NETO2
	365	GO: Biological Process	GO:0050900	leukocyte migration	8.911e-10	9.177e-06	1.529e-07	1.501e-06	109	386	28.2383	EPX,ADAM10,APOD,AOC3,ATP1B2,ATP1B3,FADD,BCR,CEACAM1,BSG,C1QBP,C5AR1,CXCL16,CAV1,CD44,CD47,CD58,JAM2,CCR1,CNR2,COL1A1,COL1A2,CXCL14,CXADR,CHST4,GREM1,GP6,SPNS2,F2RL1,FCER1G,FOXJ1,FN1,PROCR,CXCL13,GLG1,GRB14,CXCL1,CXCL3,CORO1A,PADI2,HCK,HMOX1,HRAS,ICAM1,IL1A,IL1B,CXCL8,CXCL10,NKX2-3,ITGA6,ITGA2,ITGA3,ITGA5,ITGAV,ITGB1,LEP,LYN,MIF,CXCL9,MITF,MMP1,MMP9,MSN,PYCARD,MYH9,NRAS,OLR1,SERPINE1,TREM1,PIK3CA,…
	366	GO: Biological Process	GO:0007584	response to nutrient	6.217e-06	0.06403	0.0002531	0.002484	59	209	28.2297	ABCA1,ACP5,AHCY,ALDH3A1,HAT1,CCND1,KYNU,CAV1,ADIPOQ,LIPG,COL1A1,CP,CYP1A1,CYP24A1,CYP27B1,DAD1,DNMT1,FOLR1,POSTN,PDIA3,GSTP1,HMGCS1,HMGCS2,HMOX1,TNC,IGF1,IGFBP2,IL1B,CXCL10,ITGA2,ITGB1,LEP,LTA,MAPT,NOS1,PENK,PITX2,PKM,PLA2G4A,POR,EIF2AK2,PTGS2,PTN,RBP1,CCL2,CCL5,SFRP1,SLC6A4,SLC16A1,SNAI2,SPP1,STAT1,ZNF354A,TFRC,TGFB1,TYMS,TYR,UCP3,VCAM1
	367	GO: Biological Process	GO:0002758	innate immune response-activating signal transduction	8.961e-07	0.009229	5.156e-05	0.0005061	70	248	28.2258	WDFY1,RIPK2,FADD,C1QBP,CAV1,CD14,CD86,CHUK,RSAD2,CTSB,CTSL,CYBA,DMBT1,TANK,PSME3,PSMD14,F2RL1,FCER1G,BPIFB1,HCK,HRAS,HSPD1,IRF1,IRF7,LTF,LYN,NFKB1,NFKBIA,NRAS,PAK2,PAK3,UBQLN1,PRKCD,MAP2K6,LGMN,PSMA1,PSMA3,PSMA4,PSMB1,PSMB2,PSMB3,PSMB4,PSMB7,PSMB8,PSMB9,PSMB10,PSMC2,PSMC3,PSMC4,PSMD2,PSMD3,PSMD8,PSMD10,PSMD11,PSMD12,PSME1,DDX60,SARM1,NOD2,IFIH1,MAP3K7,TLR1,TLR2,TNFAIP3,DDX58,CLEC7A,REG3G,LY96,UBE…
	368	GO: Biological Process	GO:0050818	regulation of coagulation	0.002014	1	0.0298	0.2925	27	96	28.125	ALOX12,ANXA5,CEACAM1,CAV1,F2RL1,FAP,FCER1G,PROCR,PDPN,GP1BA,HRG,LYN,SERPINE1,PDGFA,SERPINE2,VKORC1,PLAT,PLAU,PLAUR,PRKCD,PRKCQ,PRKG1,PSEN1,ENPP4,THBS1,TSPAN8,SCARA5
	369	GO: Biological Process	GO:0050729	positive regulation of inflammatory response	0.0003619	1	0.007929	0.07784	37	132	28.0303	ADORA2B,AGT,AGTR1,ALOX5AP,AOC3,VAMP8,GBP5,CD47,OSMR,FCER1G,GPRC5B,HSPD1,IL1B,IDO1,ITGA2,LDLR,LPL,LTA,MIF,NPY5R,SERPINE1,PDE2A,PLA2G2A,PLA2G4A,PTGS2,S100A12,CCL2,CCL4,CCL5,CCL8,CCL11,CCL16,CCL18,NOD2,TLR2,WNT5A,PLA2G7
	370	GO: Biological Process	GO:0000819	sister chromatid segregation	4.116e-06	0.04238	0.0001827	0.001793	63	225	28	SEH1L,KIF18A,SPC25,MAD1L1,KNSTRN,BUB1B,PRC1,CCNB1,CDC6,CDC20,BUB3,AURKB,CENPE,CENPF,KIF23,CTNNB1,KNTC1,DLGAP5,CKAP5,NUF2,NCAPD2,KIF14,SMC4,NUSAP1,HORMAD1,ANAPC10,NDC80,MAD2L2,CHMP4C,SLF1,SMC2,SPAG5,KIF2B,UBE2C,ZWINT,SGO2,KIF2A,MAD2L1,SKA2,RACGAP1,NEK2,CHAMP1,NUP37,PLK1,SPDL1,RAD21,ZWILCH,CEP55,CENPQ,NAA50,STIL,MAPRE1,CDCA5,CENPN,CENPK,RCC2,TERF1,SKA1,TOP2A,TTK,CENPH,KIF4A,CHMP1B
	371	GO: Biological Process	GO:0016202	regulation of striated muscle tissue development	0.0005257	1	0.01074	0.1054	35	125	28	NLN,SLC25A4,PI16,CCN4,BMP2,CAPN3,CAV3,CCNB1,CDK1,CENPF,AKAP6,CTNNB1,CXADR,BOC,GREM1,ERBB4,KLHL41,G6PD,GJA1,MYOCD,MEF2C,MYF6,MYOD1,MYOG,NCAM1,NOTCH1,NRAS,RBFOX1,DKK1,SOX17,TGFB1,TLL2,COL14A1,WNT10B,JPH2
	372	GO: Biological Process	GO:1901990	regulation of mitotic cell cycle phase transition	4.83e-08	0.0004973	4.262e-06	4.184e-05	89	318	27.9874	CDC45,MAD1L1,APEX1,APP,TP63,TPRA1,BAX,BCAT1,CCND1,BID,BUB1B,MBD4,CCNA2,CCNB1,CDK1,CDC6,CDC20,BUB3,CDK2,CDK4,CENPE,CENPF,CYP1A1,KNTC1,DLGAP5,FBXO5,KIF14,SENP2,PSME3,PSMD14,ANAPC10,MAD2L2,FHL1,PDPN,PLK2,DBF4,GML,UBE2C,PRMT1,TNKS1BP1,KCNA5,LMNB1,MAD2L1,NBN,PCNA,E2F7,ANLN,PLAGL1,PLK1,PLRG1,PKIA,PRKCQ,PRKDC,PSMA1,PSMA3,PSMA4,PSMB1,PSMB2,PSMB3,PSMB4,PSMB7,PSMB8,PSMB9,PSMB10,PSMC2,PSMC3,PSMC4,PSMD2,PSMD…
	373	GO: Biological Process	GO:0071496	cellular response to external stimulus	2.09e-07	0.002153	1.495e-05	0.0001467	81	290	27.931	SEH1L,ADORA2B,AGT,KIAA1324,FAS,ASNS,ATP1A1,ATP1A2,AXL,BAD,FADD,BMPR2,SPHK1,CAV1,RRAGD,COL1A1,CTNNB1,CTSB,CTSV,CYBA,CYP24A1,CYP27B1,DAP,CASP8AP2,DAPL1,WDR24,FOXO1,FOLR1,POSTN,GJA1,PDIA3,GSTP1,HIF1A,HMOX1,HNRNPL,HSPA5,TNC,ICAM1,IFI16,MYOCD,IL1B,IL13RA2,ITGA6,IRF1,ITGA2,ITGB1,KCNB1,LEP,LYN,MMP7,MMP9,NUDT1,MYOD1,NFKB1,NOS1,NPPA,PCK1,PDE2A,PDK4,PENK,SLC38A2,PMAIP1,PRKAA2,EIF2AK2,PTGS2,PTN,RNASE4,IMPAC…
	374	GO: Biological Process	GO:0051147	regulation of muscle cell differentiation	5.991e-05	0.6169	0.001799	0.01766	48	172	27.907	NLN,SLC25A4,PI16,RBM24,CCN4,BMP2,BTG1,CAPN3,CAV3,AKAP6,CXCL14,CMTM5,CTNNB1,BOC,MYLK3,ANKRD2,EIF5A,GREM1,EREG,KLHL41,SCGB3A1,TRIM72,G6PD,NMRK2,PLPP7,HDAC1,SMYD1,IGFBP3,MYOCD,CXCL10,MEF2C,CXCL9,MYF6,MYOD1,MYOG,NOTCH1,YBX1,MAMSTR,MAPK12,CXCL12,DKK1,SMARCD3,SOX9,MESP1,TGFB1,IL36G,COL14A1,CSRP3
	375	GO: Biological Process	GO:0003158	endothelium development	0.0004726	1	0.009912	0.09731	36	129	27.907	ACVR1,JAG1,AGT,ALOX12,RHOA,RHOB,CEACAM1,BMPR2,BTG1,CLIC4,CTNNB1,DMD,F2RL1,RAPGEF3,GJA1,GJA4,ATOH8,ICAM1,ID1,IL1B,CXCL10,MET,MSN,NOTCH1,PDE2A,PTN,RAB1A,RAP1B,TMEM100,MESP1,TNMD,STK3,SOX17,CLDN5,EZR,XDH
	376	GO: Biological Process	GO:0043473	pigmentation	0.001623	1	0.02521	0.2475	29	104	27.8846	ATRN,ARCN1,BAX,USP13,CDH3,DCT,EDA,EN1,SPNS2,ANKRD27,RAB32,C12orf10,HPS5,DOCK7,MEF2C,MITF,BLOC1S2,MYC,MYO5A,MLPH,RAB1A,BBS7,MREG,SNAI2,SOX10,RAB38,TYR,TYRP1,ZIC2
	377	GO: Biological Process	GO:0045598	regulation of fat cell differentiation	0.0006868	1	0.01327	0.1303	34	122	27.8689	JAG1,DLK1,BMP2,CEBPB,ADIPOQ,WWTR1,FOXO1,FRZB,ADIRF,WIF1,ID4,LGALS12,IGF1,LEP,TRIB2,ZBTB7C,NUCB2,ENPP1,TMEM64,PTGS2,RORC,SFRP1,SNAI2,LMO3,STK3,LPIN1,ZFPM2,TGFB1,SH3PXD2B,FNDC5,UCHL3,WNT5A,WNT10B,ZBTB16
	378	GO: Biological Process	GO:0061061	muscle structure development	6.466e-15	6.659e-11	1.332e-11	1.307e-10	183	657	27.8539	ACADM,ACHE,VGLL2,ACTA1,ACTC1,ACTN2,ACVR1,ADM,NLN,AEBP1,JAG1,AGT,ALPK3,FER1L5,BIN1,SORBS2,ANK2,SLC25A4,PI16,KLHL40,LEMD2,LMOD2,TCAP,RHOA,RBM24,STAC3,CCN4,BMP2,BTG1,CACNA1S,CACNB4,CAPN3,CASQ1,CASQ2,CAV1,CAV2,CAV3,CCNB1,CDK1,CDK5,CENPF,CFL2,COPS2,CHUK,MYOZ1,MYL6B,LMOD1,AKAP6,COL3A1,MED20,COL6A3,COL11A1,CXCL14,CRYAB,CCM2L,CMTM5,CTNNB1,CTSB,NEXN,CXADR,BOC,MYLK3,ANKRD2,DMD,RCAN1,EGR3,ITGB1BP2,EIF5A,SRP…
	379	GO: Biological Process	GO:0007093	mitotic cell cycle checkpoint	0.0001128	1	0.003073	0.03017	45	162	27.7778	MAD1L1,TP63,BAX,BCAT1,CCND1,BUB1B,MBD4,CCNA2,CCNB1,CDK1,BUB3,CDK2,CENPE,CENPF,KNTC1,MAD2L2,PLK2,GML,ZWINT,HRAS,PRMT1,TNKS1BP1,MAD2L1,MSH2,NBN,PCNA,E2F7,PLAGL1,PLK1,PRCC,PRKDC,TIPIN,ZWILCH,RFWD3,FANCI,PIDD1,STIL,SOX4,AURKA,TERF1,TGFB1,TOP2A,TTK,NABP1,HMGA2
	380	GO: Biological Process	GO:0050680	negative regulation of epithelial cell proliferation	0.0005539	1	0.0112	0.1099	36	130	27.6923	AR,CASK,CEACAM1,KLF9,CAV1,CAV2,RGN,CDH1,CDK6,CDKN1C,CTSV,RIDA,EREG,GJA1,ATOH8,PDCD10,KRT4,MEF2C,NFIB,NKX3-1,PTN,PTPRK,PEX2,SFRP1,LIMS2,SNAI2,SOX9,TNMD,STAT1,SULF1,TGFB1,TGFBR3,THBS1,WNT5A,WNT10B,XDH
	381	GO: Biological Process	GO:0032409	regulation of transporter activity	9.497e-06	0.0978	0.0003705	0.003637	61	221	27.6018	ACTN2,ADRA2A,AGT,ANK2,SLC25A4,ATP1A2,ATP1B2,ATP1B3,CACNA2D1,CACNB1,CACNB4,CASQ2,CAV1,CAV3,SHISA9,RGN,AKAP6,DMD,PPIF,TRDN,RAPGEF3,FGF14,FHL1,FMR1,CACNG4,PPARGC1A,HRC,JSRP1,KCNJ1,KCNS1,MEF2C,MMP9,MYO5A,FXYD5,NOS1,NPPA,PIRT,FXYD1,FXYD3,PLN,UBQLN1,PPP2CA,PRKCD,PRKG1,RELN,KCNIP2,S100A1,SCN1B,SCN2B,SGK1,SLN,SCN3B,STAC,GPD1L,UTRN,YWHAE,YWHAH,JPH1,KCNAB1,JPH2,NETO2
	382	GO: Biological Process	GO:0044772	mitotic cell cycle phase transition	8.075e-12	8.316e-08	3.96e-09	3.887e-08	146	529	27.5992	ACVR1,CDC45,MAD1L1,CUL2,APEX1,APP,HAUS1,TP63,DYNLL1,TPRA1,BAX,BCAT1,CCND1,BID,BUB1B,CCNA1,MBD4,CAMK2A,CAMK2B,CCNA2,CCNB1,CCNE2,CDK1,CDC6,CDC20,BUB3,CDC25B,CDK2,CDK4,CDK6,CDKN3,CENPE,CENPF,CETN2,CKS1B,CKS2,CYP1A1,KNTC1,DLGAP5,CKAP5,MELK,FBXO5,KIF14,USH1C,EIF4EBP1,SENP2,PSME3,PSMD14,TUBB4A,ANAPC10,MAD2L2,FHL1,FOXM1,PDPN,PLK2,ARPP19,DBF4,UBE2S,GML,UBE2C,MASTL,AJUBA,HMMR,PRMT1,ID4,TNKS1BP1,INHBA,ITGB…
	383	GO: Biological Process	GO:0030029	actin filament-based process	6.241e-15	6.427e-11	1.332e-11	1.307e-10	189	685	27.5912	ACTA1,ACTC1,ACTN1,ACTN2,ADRA2A,ALDOA,SORBS2,ANK2,PPFIA1,APBB1,GAS7,SHTN1,LMOD2,TCAP,RHOA,RND3,ARHGAP6,DYNLL1,ATP1A1,ATP1A2,BCR,BST2,CACNA2D1,CAPG,CAPN3,CASQ1,CASQ2,CAV1,CAV3,TMSB10,CDK5,CFL2,MYOZ1,MYL6B,LMOD1,CNN3,AKAP6,KIF23,MYRIP,CELSR1,NUP155,MICAL2,CTSV,SH3BGRL3,CXADR,MYLK3,DMD,DSG2,USH1C,ARPC5,ARPC3,ARPC1B,ACTR2,PLEK2,XIRP1,CTTNBP2,KLHL41,F2RL1,FAT1,CORO2B,RAPGEF3,MAD2L2,FHL3,CAP1,FOXJ1,FLNA…
	384	GO: Biological Process	GO:0045862	positive regulation of proteolysis	7.65e-09	7.878e-05	8.753e-07	8.593e-06	105	381	27.5591	ADRA2A,ALOX12,APP,FAS,RHOA,RUVBL1,TNFSF10,ADAM9,BAD,FADD,BAX,BID,BOK,BUB1B,C6,CAPN3,CASP7,CAV1,CAV3,CBFA2T3,CCNB1,RGN,CDK1,CDC20,BUB3,CENPE,CTSC,CLU,AIM2,COL4A3,RNF19A,DLGAP5,DAP,FBXO5,CASP8AP2,FIS1,BCAP31,EGF,PCOLCE2,PSME3,PSMD14,TRIB1,ANAPC10,FMR1,FN1,APOPT1,PLK2,PRELID1,GCLC,IL24,UBE2C,HSPD1,IFI16,IFI27,IL1B,MAD2L1,SMAD7,TRIB2,PYCARD,MYC,MYH9,RNF19B,NKX3-1,PLK1,PMAIP1,UBQLN1,PPP2CA,PSEN1,PSMA1…
	385	GO: Biological Process	GO:0048634	regulation of muscle organ development	0.0007218	1	0.01384	0.1359	35	127	27.5591	NLN,SLC25A4,PI16,CCN4,BMP2,CAPN3,CAV3,CCNB1,CDK1,CENPF,AKAP6,CTNNB1,CXADR,BOC,GREM1,ERBB4,KLHL41,G6PD,GJA1,MYOCD,MEF2C,MYF6,MYOD1,MYOG,NCAM1,NOTCH1,NRAS,RBFOX1,DKK1,SOX17,TGFB1,TLL2,COL14A1,WNT10B,JPH2
	386	GO: Biological Process	GO:0072080	nephron tubule development	0.002779	1	0.03847	0.3776	27	98	27.551	ACAT1,JAG1,AGT,AGTR1,DCHS1,BMP2,PROM1,CALB1,CD44,WWTR1,HS2ST1,CTNNB1,GREM1,EYA1,FOXD1,HOXB7,HOXD11,MEF2C,MYC,NOTCH1,PGF,SOX9,STAT1,HNF1B,TGFB1,UMOD,OSR1
	387	GO: Biological Process	GO:0045446	endothelial cell differentiation	0.001705	1	0.02589	0.2542	30	109	27.5229	ACVR1,JAG1,AGT,ALOX12,CEACAM1,BMPR2,BTG1,CLIC4,CTNNB1,DMD,F2RL1,RAPGEF3,ATOH8,ICAM1,ID1,IL1B,MET,MSN,NOTCH1,PDE2A,PTN,RAB1A,RAP1B,TMEM100,MESP1,TNMD,SOX17,CLDN5,EZR,XDH
	388	GO: Biological Process	GO:0009410	response to xenobiotic stimulus	0.001705	1	0.02589	0.2542	30	109	27.5229	NAT1,NAT2,AHR,NCEH1,ALDH3A1,AOC3,SLITRK5,CYP1A1,CYP1B1,CYP2C9,CYP2C18,CYP2E1,CYP2J2,CYP3A4,CYP3A5,ACSM1,GLYAT,FMO1,FMO2,SULT1B1,GCLC,GSTP1,CMBL,MCM7,MGST2,PCNA,POR,RORC,S100A12,TIGAR
	389	GO: Biological Process	GO:0034329	cell junction assembly	2.851e-05	0.2936	0.000941	0.009238	55	200	27.5	ACTN1,ACTN2,AGT,ANK2,APOD,RHOA,RHOC,ARHGAP6,CAV1,CLDN1,CD9,CDH1,COL17A1,CTNNB1,DSG1,ECT2,WDPCP,GREM1,FLNA,FLNC,FN1,SORBS1,LSR,GJA1,GJA4,AJUBA,HRG,ITGA6,ITGA2,ITGA5,ITGAV,ITGB1,LAMA3,LAMB3,LAMC2,SMAD7,MYOC,PRKCI,PTPRK,PTPRO,RAP1B,GRHL2,SDC4,SFRP1,LIMS2,SNAI2,FSCN1,RCC2,TEK,THBS1,CLDN5,TNS1,CORO1C,AMOT,PHLDB2
	390	GO: Biological Process	GO:0071887	leukocyte apoptotic process	0.001049	1	0.01822	0.1788	33	120	27.5	FAS,AXL,FADD,BAX,BCL2A1,CEACAM1,CD44,AURKB,CTSL,EFNA1,FCER1G,PRELID1,TNFRSF21,HCLS1,HIF1A,IDO1,IRF7,LYN,MEF2C,MIF,CD274,MYC,PNP,PIP,PRKCQ,BIRC7,RORC,CCL5,CXCL12,NOD2,WNT5A,LGALS14,SLC39A10
	391	GO: Biological Process	GO:0051302	regulation of cell division	5.037e-07	0.005187	3.106e-05	0.0003049	80	291	27.4914	MAD1L1,RHOA,CDK13,TP63,BUB1B,CAMK2B,CAV2,CCNB1,CDC6,CDC20,BUB3,CDC25B,AURKB,CENPE,CENPF,CETN2,KIF23,KNTC1,DLGAP5,OR1A2,FBXO5,KIF14,ECT2,EGF,NUSAP1,EREG,HORMAD1,ANAPC10,PRMT5,MAD2L2,CHMP4C,SLF1,PROK1,C10orf99,GPR3,UBE2C,IGF1,IL1A,IL1B,SGO2,KIF11,MAD2L1,MDK,MET,GIT1,MSH2,RACGAP1,MYC,NEK2,NKX3-1,YBX1,PDGFA,E2F7,PGF,ANLN,ASPM,PLK1,PPBP,PTN,RANBP1,BORA,STIL,PDGFD,CDCA5,SPAST,AURKA,SVIL,PDGFC,SOX17,TER…
	392	GO: Biological Process	GO:0014074	response to purine-containing compound	0.0001064	1	0.002937	0.02883	47	171	27.4854	ADSS,AHR,ALDH3A1,APEX1,APP,AREG,BSG,SPHK1,CASQ2,CDK2,CDO1,ADIPOQ,COL1A1,AKAP6,CYP27B1,DNMT1,RAPGEF3,FOXM1,PPARGC1A,GPD1,HIF1A,HMGCS1,HMGCS2,IGF1,IGFBP5,IL1B,NME1,PDE2A,PENK,PRKAA2,PTGS2,PYGM,RAP1B,RYR3,CCL2,SDC1,SELL,SLC6A1,SLC6A4,SRD5A1,STAT1,TEK,TYR,EZR,WNT10B,PANX1,FOSL1
	393	GO: Biological Process	GO:0061326	renal tubule development	0.002487	1	0.03527	0.3463	28	102	27.451	ACAT1,JAG1,AGT,AGTR1,DCHS1,BMP2,PROM1,CALB1,CD44,COL4A1,WWTR1,HS2ST1,CTNNB1,GREM1,EYA1,FOXD1,HOXB7,HOXD11,MEF2C,MYC,NOTCH1,PGF,SOX9,STAT1,HNF1B,TGFB1,UMOD,OSR1
	394	GO: Biological Process	GO:0006090	pyruvate metabolic process	0.001527	1	0.02409	0.2365	31	113	27.4336	ALDOA,BPGM,BSG,CBFA2T3,CDO1,MLXIPL,ENO1,ENO3,MPC1,PPARGC1A,GPD1,GPI,HIF1A,IGF1,EIF6,MIF,MYC,MYOG,PCK1,PDK4,PFKM,PGAM2,PGK1,PGM1,PKM,PDP1,PRKAA2,HOGA1,SLC16A1,TPI1,TIGAR
	395	GO: Biological Process	GO:0031349	positive regulation of defense response	1.558e-09	1.604e-05	2.359e-07	2.316e-06	117	427	27.4005	ADORA2B,SLAMF6,AGT,AGTR1,ALOX5AP,WDFY1,AOC3,VAMP8,RIPK2,FADD,GBP5,C1QBP,CAV1,CD14,CD86,CD47,OSMR,CHUK,KLK5,AIM2,RSAD2,CTSB,CTSL,CYBA,DMBT1,TANK,PSME3,PSMD14,EREG,F2RL1,FCER1G,POLR3F,GPRC5B,BPIFB1,GJA1,HCK,HRAS,HSPD1,IFI16,IL1B,IDO1,IRF1,IRF7,ITGA2,LDLR,LPL,LTA,LTF,LYN,MEF2C,MIF,MMP2,PYCARD,NFKB1,NFKBIA,NPY5R,NRAS,SERPINE1,PAK2,PAK3,PDE2A,PENK,PLA2G2A,PLA2G4A,PLSCR1,UBQLN1,PRKCD,MAP2K6,LGMN,KLK7,P…
	396	GO: Biological Process	GO:1990267	response to transition metal nanoparticle	0.0002225	1	0.005327	0.0523	43	157	27.3885	ACP5,ANK2,APBB1,ADAM9,BAD,BAX,CCND1,GGH,BSG,C1QA,CA2,CCNB1,CDK1,CP,CPOX,CYP1A1,CYP27B1,FN1,ADIRF,GRIN2A,GSTP1,HMOX1,HSPA5,ICAM1,IL1A,LOXL2,NFKB1,NUCB1,PGAM2,PLA2G4A,PLN,PRNP,PTGS2,SOD3,SORD,TF,TFF1,TFRC,TK1,D2HGDH,VCAM1,SLC30A1,SLC30A3
	397	GO: Biological Process	GO:0030901	midbrain development	0.003633	1	0.04663	0.4577	26	95	27.3684	NDRG2,FZD6,RHOA,DYNLL1,CTNNB1,EN1,UCHL5,G6PD,TTBK1,PADI2,HSPA5,LMX1A,SMAD9,MAOB,H2BFS,PLP1,SYPL2,RYK,S100A1,SFRP1,DKK1,TAL2,SUDS3,WNT5A,YWHAE,YWHAH
	398	GO: Biological Process	GO:0051149	positive regulation of muscle cell differentiation	0.003633	1	0.04663	0.4577	26	95	27.3684	SLC25A4,CCN4,BTG1,CAV3,AKAP6,CTNNB1,BOC,MYLK3,EIF5A,GREM1,SCGB3A1,SMYD1,IGFBP3,MYOCD,MEF2C,CXCL9,MYF6,MYOD1,MYOG,MAMSTR,MAPK12,CXCL12,SMARCD3,MESP1,TGFB1,CSRP3
	399	GO: Biological Process	GO:1903050	regulation of proteolysis involved in cellular protein catabolic process	1.947e-06	0.02005	9.876e-05	0.0009696	73	267	27.3408	MAD1L1,KLHL40,BUB1B,CAV1,CAV3,CBFA2T3,CCNB1,RGN,CDK1,CDC20,BUB3,CENPE,CENPF,CTSC,CLU,RNF19A,DLGAP5,FBXO5,BCAP31,EGF,PSME3,PSMD14,TRIB1,ANAPC10,UCHL5,MAD2L2,FMR1,LAMP3,PLK2,GCLC,UBE2C,HSP90AB1,MAD2L1,SMAD7,TRIB2,RNF19B,NELL1,PLK1,UBQLN1,PSEN1,PSMA1,PSMA3,PSMA4,PSMB1,PSMB2,PSMB3,PSMB4,PSMB7,PSMB8,PSMB9,PSMB10,PSMC2,PSMC3,PSMC4,PSMD2,PSMD3,PSMD8,PSMD10,PSMD11,PSMD12,PSME1,RNF125,BBS7,STIL,TRIM67,PBK…
	400	GO: Biological Process	GO:0060070	canonical Wnt signaling pathway	3.813e-07	0.003926	2.485e-05	0.000244	84	308	27.2727	FZD4,FZD6,RGS20,CCND1,BMP2,CAV1,CDH1,CDH3,CTHRC1,COL1A1,WWTR1,CTNNB1,RBX1,SOST,EDA,EGF,PSME3,GREM1,PSMD14,MAD2L2,FOXO1,FOLR1,FRZB,DKK3,GPRC5B,RSPO3,HDAC1,IGFBP2,IGFBP6,LMX1A,MITF,MYC,NFKB1,NOTCH1,PFDN5,ASPM,TMEM64,PPP1CA,PROP1,PSEN1,PSMA1,PSMA3,PSMA4,PSMB1,PSMB2,PSMB3,PSMB4,PSMB7,PSMB8,PSMB9,PSMB10,PSMC2,PSMC3,PSMC4,PSMD2,PSMD3,PSMD8,PSMD10,PSMD11,PSMD12,PSME1,PTK7,SDHAF2,PTPRO,TBL1XR1,RSPO1,RYK,…
	401	GO: Biological Process	GO:0070507	regulation of microtubule cytoskeleton organization	0.0004662	1	0.009817	0.09638	39	143	27.2727	KIF18A,KNSTRN,RHOA,GAS2L2,CAV1,CAV3,CCNB1,CENPE,CTNNB1,HDGFL3,ECT2,FGF13,CHMP4C,SPAG5,PLK2,HSPH1,KIF11,MAP1A,MAPT,SKA2,RACGAP1,NEK2,PLK1,RANBP1,RGS2,BORA,CEP76,SGK1,MAPRE1,TPX2,SPAST,RCC2,AURKA,TERF1,SKA1,STMN4,CHMP1B,TRIM54,PHLDB2
	402	GO: Biological Process	GO:0045778	positive regulation of ossification	0.003246	1	0.0427	0.4191	27	99	27.2727	ACVR1,JAG1,TP63,BMP2,BMPR2,CEBPB,CLIC1,CTHRC1,PKDCC,OSR2,CTNNB1,FBN2,GDF10,GJA1,ID4,IFI16,IGF1,LTF,MEF2C,NELL1,PLA2G4A,TGFB1,THRB,WNT5A,WNT10B,OSR1,ZBTB16
	403	GO: Biological Process	GO:0001942	hair follicle development	0.003246	1	0.0427	0.4191	27	99	27.2727	FZD6,TP63,CDH3,CELSR1,CTNNB1,CTSV,EDA,FST,SPINK5,HDAC1,IGFBP5,INHBA,KRT84,MYO5A,NOTCH1,PDGFA,PRSS8,PSEN1,PTGS2,MREG,DKK1,SOX9,TFAP2C,TGM3,WNT10B,KRT25,VANGL2
	404	GO: Biological Process	GO:0022405	hair cycle process	0.003246	1	0.0427	0.4191	27	99	27.2727	FZD6,TP63,CDH3,CELSR1,CTNNB1,CTSV,EDA,FST,SPINK5,HDAC1,IGFBP5,INHBA,KRT84,MYO5A,NOTCH1,PDGFA,PRSS8,PSEN1,PTGS2,MREG,DKK1,SOX9,TFAP2C,TGM3,WNT10B,KRT25,VANGL2
	405	GO: Biological Process	GO:0022404	molting cycle process	0.003246	1	0.0427	0.4191	27	99	27.2727	FZD6,TP63,CDH3,CELSR1,CTNNB1,CTSV,EDA,FST,SPINK5,HDAC1,IGFBP5,INHBA,KRT84,MYO5A,NOTCH1,PDGFA,PRSS8,PSEN1,PTGS2,MREG,DKK1,SOX9,TFAP2C,TGM3,WNT10B,KRT25,VANGL2
	406	GO: Biological Process	GO:0042493	response to drug	2.525e-10	2.6e-06	6.047e-08	5.937e-07	131	481	27.2349	ABCA1,ACTC1,ADCYAP1R1,ALDH1A1,ALDH3A1,APEX1,APOD,FAS,RHOA,ATP1A1,ATR,BAD,BAX,CCND1,GGH,CAV1,CCNB1,CD86,CDK1,CDH1,CDH3,CDK2,CDK4,CENPF,CHUK,EFTUD2,ADIPOQ,AIM2,COL1A1,SLC22A12,CTNNB1,CTPS1,CYBA,CYBB,CYP1A1,CYP2A6,CYP2C9,CYP2E1,CYP3A4,CYP4B1,CYP27B1,DAD1,DNMT1,DUSP6,EMX2,ENO3,ABCA8,FABP3,RAPGEF3,SEMA3C,SLC17A3,PPARGC1A,GNAO1,ADIRF,GRIN2A,GSTM5,HIF1A,HMGCS1,HMGCS2,ICAM1,IGFBP2,IL1B,INHBA,SLCO1B3,ITGA…
	407	GO: Biological Process	GO:0030177	positive regulation of Wnt signaling pathway	0.0002587	1	0.006042	0.05931	43	158	27.2152	ATP6V0C,BMP2,CAV1,COL1A1,EDA,PSME3,PSMD14,GPRC5B,SPIN1,RSPO3,LMX1A,NFKB1,ASPM,PSMA1,PSMA3,PSMA4,PSMB1,PSMB2,PSMB3,PSMB4,PSMB7,PSMB8,PSMB9,PSMB10,PSMC2,PSMC3,PSMC4,PSMD2,PSMD3,PSMD8,PSMD10,PSMD11,PSMD12,PSME1,RSPO1,SFRP1,DEPDC1B,SOX4,SULF2,SULF1,TLR2,WNT5A,WNT10B
	408	GO: Biological Process	GO:0030335	positive regulation of cell migration	1.359e-09	1.4e-05	2.154e-07	2.114e-06	121	445	27.191	AAMP,ACP5,ACVR1,ADAM10,ADRA2A,AGT,ALOX12,ANXA3,SHTN1,SEMA4G,RHOB,ARHGAP5,AOC3,ADAM9,FADD,BMP2,BMPR2,SPHK1,CPNE3,C1QBP,C5AR1,CXCL16,CCR1,COL1A1,CXCL14,CYP1B1,ERBB4,F2RL1,ATP8A1,RAPGEF3,SEMA6C,SEMA4B,SEMA3C,FN1,CXCL13,PDPN,POSTN,CXCL1,CXCL3,CORO1A,ATOH8,PDCD10,HIF1A,HRAS,HSPA5,HSPB1,ICAM1,IGF1,DOCK7,IL1A,IL1B,CXCL8,CXCL10,ITGA2,ITGA3,ITGA5,ITGAV,ITGB1,LAMB1,LYN,MET,MIF,CXCL9,MMP1,MMP2,MMP3,MMP9,PYC…
	409	GO: Biological Process	GO:0051924	regulation of calcium ion transport	7.508e-06	0.07732	0.0002997	0.002942	66	243	27.1605	ADCYAP1R1,ADRA2A,AGT,ANK2,CASK,RHOA,ATP1A2,BAX,CACNA2D1,CACNB1,CACNB4,CAMK2A,CAMK2B,CAPN3,CASQ1,CASQ2,CAV1,CAV3,RGN,CCR1,AKAP6,CTNNB1,CYBA,DMD,EGF,TRDN,RAPGEF3,FGF14,FMR1,G6PD,GJA1,GNAO1,CORO1A,HRC,ICAM1,JSRP1,IGF1,CXCL10,LYN,CXCL9,DHRS7C,MYLK,MYO5A,NOS1,NPPA,SERPINE1,PLN,UBQLN1,PPP2CA,PTGS2,MRLN,S100A1,CCL2,CCL4,CCL5,CXCL11,CXCL12,SLN,STAC,TGFB1,LPAR3,JPH1,SLC30A1,CXCR4,JPH2,CEMIP
	410	GO: Biological Process	GO:0050920	regulation of chemotaxis	4.986e-05	0.5135	0.001519	0.01491	54	199	27.1357	ADAM10,SEMA4G,BMPR2,C1QBP,C5AR1,CCR1,CXCL14,GREM1,F2RL1,SEMA6C,SEMA4B,SEMA3C,FN1,CXCL13,CXCL1,CXCL3,PADI2,HRG,HSPB1,IL1B,CXCL8,CXCL10,ITGA2,LYN,MET,CXCL9,NOTCH1,NTRK3,SERPINE1,PPBP,PTPRO,RAC2,RYK,S100A7,CCL2,CCL4,CCL5,CXCL6,CXCL11,CXCL5,CXCL12,SELL,PDGFD,SNAI2,NOD2,TGFB1,THBS1,THBS4,DAPK2,VEGFC,WNT5A,SEMA3G,CXCR4,PLA2G7
	411	GO: Biological Process	GO:2000147	positive regulation of cell motility	1.134e-09	1.168e-05	1.884e-07	1.849e-06	124	458	27.0742	AAMP,ACP5,ACVR1,ADAM10,ADRA2A,AGT,ALOX12,ANXA3,SHTN1,SEMA4G,RHOB,ARHGAP5,AOC3,ADAM9,FADD,BMP2,BMPR2,SPHK1,CPNE3,C1QBP,C5AR1,CXCL16,CCR1,COL1A1,CXCL14,CYP1B1,ERBB4,F2RL1,ATP8A1,RAPGEF3,SEMA6C,SEMA4B,SEMA3C,FN1,CXCL13,PDPN,POSTN,CXCL1,CXCL3,CORO1A,ATOH8,PDCD10,HIF1A,HRAS,HSPA5,HSPB1,ICAM1,IGF1,DOCK7,IL1A,IL1B,CXCL8,CXCL10,ITGA2,ITGA3,ITGA5,ITGAV,ITGB1,LAMB1,LYN,EPCAM,MET,MIF,CXCL9,MMP1,MMP2,MMP3,MM…
	412	GO: Biological Process	GO:0044770	cell cycle phase transition	2.321e-11	2.391e-07	7.712e-09	7.571e-08	150	555	27.027	ACVR1,CDC45,MAD1L1,CUL2,APEX1,APP,HAUS1,TP63,DYNLL1,TPRA1,BAX,BCAT1,CCND1,BID,BUB1B,CCNA1,MBD4,CAMK2A,CAMK2B,CCNA2,CCNB1,CCNE2,CDK1,CDC6,CDC20,BUB3,CDC25B,CDK2,CDK4,CDK6,CDKN3,CENPE,CENPF,CETN2,CKS1B,CKS2,CYP1A1,KNTC1,DLGAP5,CKAP5,MELK,FBXO5,KIF14,USH1C,EIF4EBP1,SENP2,PSME3,PSMD14,TUBB4A,ANAPC10,MAD2L2,FHL1,FOXM1,PDPN,PLK2,ARPP19,C10orf99,DBF4,UBE2S,GML,UBE2C,MASTL,AJUBA,HMMR,PRMT1,ID4,TNKS1BP1,I…
	413	GO: Biological Process	GO:0072073	kidney epithelium development	0.0004848	1	0.01005	0.09862	40	148	27.027	ACAT1,JAG1,AGT,AGTR1,DCHS1,BMP2,PROM1,CALB1,CD44,CER1,ADIPOQ,WWTR1,HS2ST1,CTNNB1,GREM1,EYA1,FOXD1,FOXJ1,HOXB7,HOXD11,EPCAM,SMAD7,SMAD9,MEF2C,KLF15,MYC,MYO1E,NOTCH1,PGF,PTPRO,SDC1,SDC4,SFRP1,SOX9,STAT1,HNF1B,TGFB1,UMOD,OSR1,NPHS2
	414	GO: Biological Process	GO:0006937	regulation of muscle contraction	0.0002689	1	0.006237	0.06122	44	163	26.9939	ADORA2B,ADRA2A,ANK2,RHOA,ATP1A1,ATP1A2,ATP2A1,SPHK1,CASQ1,CASQ2,CAV1,CAV3,KCNB2,CHRM2,AKAP6,DMD,DSG2,MRVI1,HRC,MYLK2,HSPB6,MYOCD,ITGA2,SMAD7,CTNNA3,MYL2,MYL3,PPP1R12B,NOS1,NPPA,FXYD1,PLN,PRKG1,PTGS2,RGS2,SCN10A,TACR2,TNNC2,TNNC1,TNNI1,TNNI2,TNNT1,TNNT3,NMUR2
	415	GO: Biological Process	GO:1901987	regulation of cell cycle phase transition	2.389e-07	0.002461	1.651e-05	0.0001621	91	338	26.9231	CDC45,MAD1L1,APEX1,APP,TP63,TPRA1,BAX,BCAT1,CCND1,BID,BUB1B,MBD4,CCNA2,CCNB1,CDK1,CDC6,CDC20,BUB3,CDK2,CDK4,CENPE,CENPF,CYP1A1,KNTC1,DLGAP5,FBXO5,KIF14,SENP2,PSME3,PSMD14,ANAPC10,MAD2L2,FHL1,PDPN,PLK2,C10orf99,DBF4,GML,UBE2C,PRMT1,TNKS1BP1,KCNA5,LMNB1,MAD2L1,NEK10,NBN,PCNA,E2F7,ANLN,PLAGL1,PLK1,PLRG1,PKIA,PRKCQ,PRKDC,PSMA1,PSMA3,PSMA4,PSMB1,PSMB2,PSMB3,PSMB4,PSMB7,PSMB8,PSMB9,PSMB10,PSMC2,PSMC3,P…
	416	GO: Biological Process	GO:0031668	cellular response to extracellular stimulus	4.157e-05	0.4281	0.001305	0.01281	57	212	26.8868	SEH1L,ADORA2B,KIAA1324,ASNS,AXL,BMPR2,SPHK1,CAV1,RRAGD,COL1A1,CTSV,CYP24A1,CYP27B1,DAP,DAPL1,WDR24,FOXO1,FOLR1,POSTN,PDIA3,GSTP1,HMOX1,HNRNPL,HSPA5,TNC,ICAM1,IFI16,MYOCD,ITGA6,ITGB1,KCNB1,LEP,LYN,MMP9,NUDT1,MYOD1,PCK1,PDK4,PENK,SLC38A2,PMAIP1,PRKAA2,EIF2AK2,PTN,RNASE4,IMPACT,CCL5,SFRP1,SLC39A4,SKP2,SLC2A1,MAP1LC3C,SNAI2,SRD5A1,TFRC,MAP1LC3B,FOSL1
	417	GO: Biological Process	GO:0050679	positive regulation of epithelial cell proliferation	0.000193	1	0.004767	0.04679	47	175	26.8571	TP63,BAD,CCND1,BNC1,BMP2,BMPR2,C5AR1,CAV1,CAV2,CDH3,OSR2,CTNNB1,CXADR,CYBA,EGR3,ERBB4,EYA1,KDM5B,HIF1A,HRAS,ID1,IGF1,LAMB1,MMP12,MYC,NME1,NOTCH1,PGF,PRL,ESRP1,PTN,CCL2,CCL5,CCL11,CXCL12,SFRP1,SOX9,NOD2,TEK,TGFA,TGFB1,THBS4,TNFAIP3,REG3G,VEGFC,WNT5A,OSR1
	418	GO: Biological Process	GO:1903362	regulation of cellular protein catabolic process	2.265e-06	0.02332	0.0001116	0.001095	77	287	26.8293	MAD1L1,KLHL40,BUB1B,CAV1,CAV3,CBFA2T3,CCNB1,RGN,CD81,CDK1,CDC20,BUB3,CENPE,CENPF,CTSC,CLU,RNF19A,DLGAP5,FBXO5,BCAP31,EGF,PSME3,PSMD14,TRIB1,ANAPC10,UCHL5,MAD2L2,FMR1,LAMP3,PLK2,GCLC,UBE2C,HSP90AB1,MAD2L1,SMAD7,TRIB2,MSN,RNF19B,NELL1,PLK1,UBQLN1,PSEN1,PSMA1,PSMA3,PSMA4,PSMB1,PSMB2,PSMB3,PSMB4,PSMB7,PSMB8,PSMB9,PSMB10,PSMC2,PSMC3,PSMC4,PSMD2,PSMD3,PSMD8,PSMD10,PSMD11,PSMD12,PSME1,RNF125,BBS7,STIL,T…
	419	GO: Biological Process	GO:0060047	heart contraction	3.629e-06	0.03737	0.0001657	0.001627	74	276	26.8116	ACTC1,ADM,AGT,ANK2,TCAP,ATP1A1,ATP1A2,ATP1B2,ATP1B3,ATP2A1,CACNA1S,CACNA2D1,CACNB1,CACNB4,CACNG1,CASQ1,CASQ2,CAV1,CAV3,CHRM2,AKAP6,NUP155,CXADR,CYP2J2,DMD,DSG2,CACNG6,TRDN,GLRX3,CACNG4,HSPB7,GJA1,GNAI3,GNAO1,HRC,MYLK2,KCNA5,KCNK1,SMAD7,MET,CTNNA3,MYL1,MYL2,MYL3,FXYD6,NOS1,NPPA,PIK3CA,FXYD1,FXYD3,PLN,PRKG1,MAP2K6,RGS2,KCNIP2,RYR3,S100A1,SCN1B,SCN2B,SCN10A,SGCD,SGCG,SLC8A2,SNTA1,SCN3B,GPD1L,SPX,THR…
	420	GO: Biological Process	GO:0098792	xenophagy	0.002683	1	0.03759	0.369	30	112	26.7857	ANXA5,MYOM1,RIPK2,FXR2,CPA3,PHYHIP,FGFBP1,MRPS2,FGF14,ASB2,LGALS8,CCDC36,MAP1A,MYLK,TREM1,PDK4,PEX13,SERPINB10,LMCD1,FANCL,RFWD3,DNAAF2,SNRPB,SNRPB2,SNRPD1,TNIK,STAT2,NOD2,TLR2,DPF3
	421	GO: Biological Process	GO:0045765	regulation of angiogenesis	1.669e-05	0.1719	0.0005947	0.005838	64	239	26.7782	ADM,ADORA2B,AGT,ALOX12,ANXA3,RHOA,RHOB,CEACAM1,SPHK1,BTG1,C5AR1,C6,CHI3L1,COL4A2,COL4A3,CTNNB1,CYBB,CYP1B1,EFNA1,GREM1,TNFRSF12A,RAPGEF3,HTATIP2,CXCL13,PROK1,CYSLTR1,SPINK5,PDCD10,HIF1A,HMOX1,HRG,HSPB1,TMIGD2,ID1,IL1A,IL1B,CXCL8,CXCL10,ITGA5,LEP,MMP9,NOTCH1,SERPINE1,PGF,PTGS2,PTN,CCL2,CCL5,CCL11,SFRP1,TNMD,STAT1,SULF1,TEK,THBS1,THBS2,THBS4,TNFAIP3,TSPAN12,DDAH1,AMOT,VEGFC,WARS,WNT5A
	422	GO: Biological Process	GO:0038095	Fc-epsilon receptor signaling pathway	0.0008117	1	0.01514	0.1487	38	142	26.7606	CHUK,PSME3,PSMD14,FCER1G,HRAS,LYN,NFKB1,NFKBIA,NRAS,PAK2,PIK3CA,PPP3R1,PRKCQ,PSMA1,PSMA3,PSMA4,PSMB1,PSMB2,PSMB3,PSMB4,PSMB7,PSMB8,PSMB9,PSMB10,PSMC2,PSMC3,PSMC4,PSMD2,PSMD3,PSMD8,PSMD10,PSMD11,PSMD12,PSME1,MAP2K4,SHC1,MAP3K7,UBE2N
	423	GO: Biological Process	GO:0010212	response to ionizing radiation	0.0004491	1	0.009496	0.09322	42	157	26.7516	RHOB,TP63,ATR,BAX,CCND1,CAV1,CRYAB,CYBA,RHNO1,DNMT1,ECT2,RNF168,EYA1,RAD51AP1,TOPBP1,HIF1A,ICAM1,IFI16,IL1B,CXCL10,ITGB1,LIG4,MSH2,MYC,PNP,PMAIP1,PRKDC,RFWD3,CCL2,SFRP1,SNAI2,FIGNL1,KDM1A,IKBIP,COP1,DDIAS,VCAM1,NABP1,XRCC2,XRCC4,TIGAR,HMGA2
	424	GO: Biological Process	GO:0061008	hepaticobiliary system development	0.0002491	1	0.005877	0.05769	46	172	26.7442	ACADM,ACAT1,AHR,FAS,ASL,ASNS,CCND1,CEACAM1,RGN,CEBPB,CP,CTNNB1,CYP1A1,EZH1,RAPGEF3,PRMT5,FOXM1,LSR,FRZB,HMGCS1,HMGCS2,HMOX1,HNRNPK,ITGA2,MET,NOTCH1,E2F7,PIK3CA,PKM,PLAU,PSMB9,PTN,LIMS2,SOX9,SRD5A1,MESP1,SULF2,COBL,HNF1B,SOX17,TGFA,TGFBR3,TK1,TNFAIP3,VWF,GNPNAT1
	425	GO: Biological Process	GO:0007565	female pregnancy	4.298e-05	0.4426	0.001341	0.01317	58	217	26.7281	ADM,ADRA2A,AGT,FAS,AR,BMPR2,BSG,SPHK1,KLF9,BYSL,C1QBP,ENDOU,CDH1,CTSB,CTSV,CYP27B1,DSG1,DSG2,TRIM28,TMED2,HIF1A,IGF1,IGFBP2,IGFBP5,IL1B,IL11RA,IDO1,ITGA2,ITGA3,ITGB1,LAMB1,LEP,MAPT,CLIC5,MMP2,MMP7,MMP9,NOS1,NPPA,PGF,SLC38A2,SERPINE2,PLA2G4A,PLAU,PRL,PSG1,PSG2,PSG7,PTGS2,PTHLH,PZP,RPL29,CCL2,SPP1,TGFB1,TIMP1,UMPS,FOSL1
	426	GO: Biological Process	GO:0046683	response to organophosphorus	0.0007255	1	0.01388	0.1363	39	146	26.7123	AHR,ALDH3A1,APEX1,APP,AREG,BSG,SPHK1,CDK2,CDO1,ADIPOQ,COL1A1,AKAP6,CYP27B1,RAPGEF3,FOXM1,GPD1,HMGCS2,IGFBP5,IL1B,NME1,PDE2A,PENK,PTGS2,PYGM,RAP1B,RYR3,CCL2,SDC1,SELL,SLC6A4,SRD5A1,STAT1,TEK,TYMS,TYR,EZR,WNT10B,PANX1,FOSL1
	427	GO: Biological Process	GO:0031331	positive regulation of cellular catabolic process	2.286e-07	0.002354	1.601e-05	0.0001572	94	352	26.7045	ADRA2A,KIAA1324,ADAM9,BAD,RIPK2,BAX,BUB1B,CAV1,CAV3,CBFA2T3,CCNB1,RGN,CD81,CDK1,CDC20,BUB3,CENPE,CTSC,CLU,RNF19A,DLGAP5,FBXO5,MLXIPL,BCAP31,EGF,PSME3,PSMD14,TRIB1,TRIM22,ANAPC10,RAPGEF3,FOXO1,FMR1,PLK2,GCLC,GPD1,UBE2C,HIF1A,HMOX1,IGF1,IGFBP3,IL1B,MAD2L1,SMAD7,MIF,TRIB2,MSN,MYC,RNF19B,NANOS1,PNPT1,PLK1,UBQLN1,PRKAA2,PRKCD,PSEN1,PSMA1,PSMA3,PSMA4,PSMB1,PSMB2,PSMB3,PSMB4,PSMB7,PSMB8,PSMB9,PSMB10,PSM…
	428	GO: Biological Process	GO:0061138	morphogenesis of a branching epithelium	3.848e-05	0.3963	0.001216	0.01193	59	221	26.6968	ACVR1,ADM,AGT,AGTR1,AHR,AR,AREG,TP63,DCHS1,BAX,BMP2,CAV3,CD44,CDH1,COL4A1,CLIC4,CELSR1,CTNNB1,CTSD,CTSV,RDH10,EGF,GREM1,EYA1,FOXD1,SEMA3C,KDM5B,RSPO3,HOXB7,HOXD11,TNC,IGF1,MET,MYC,TMTC3,NKX3-1,NOTCH1,PDGFA,PGF,PITX2,PPP1CA,PPP3R1,ESRP1,GRHL2,CCL11,CXCL12,SFRP1,SNAI2,SOX9,SOX10,SPINT1,SULF1,HNF1B,TEK,TFAP2C,TGFB1,WNT5A,CXCR4,VANGL2
	429	GO: Biological Process	GO:0009615	response to virus	1.428e-08	0.0001471	1.532e-06	1.504e-05	114	428	26.6355	ADAR,AP2B1,ANXA5,OASL,URI1,MYOM1,BAD,FADD,BANF1,BST2,C1QBP,CD86,DCLK1,CDK6,XPR1,CHRM2,CHUK,AP2M1,AP2S1,CLU,AIM2,FXR2,CPA3,APOBEC3B,RSAD2,ISG15,CXADR,CYP1A1,PHYHIP,DMBT1,FGFBP1,MRPS2,ENO1,HERC5,F2RL1,TRIM22,IFITM3,FGF14,FMR1,IFI44,POLR3F,IVNS1ABP,ASB2,POLR3K,GBP1,GBP3,IFI44L,HCK,HSPB1,IFI16,IFIT2,IFIT1,IFIT3,IFNA4,IFNA7,IFNA17,IFNA21,IFNGR1,CXCL10,IRF1,IRF7,ISG20,LCN2,CCDC36,MAP1A,MEF2C,CXCL9,PYCA…
	430	GO: Biological Process	GO:0001889	liver development	0.0003212	1	0.007221	0.07089	45	169	26.6272	ACADM,ACAT1,AHR,FAS,ASL,ASNS,CCND1,CEACAM1,RGN,CEBPB,CP,CTNNB1,CYP1A1,EZH1,RAPGEF3,PRMT5,FOXM1,LSR,FRZB,HMGCS1,HMGCS2,HMOX1,HNRNPK,ITGA2,MET,NOTCH1,E2F7,PIK3CA,PKM,PLAU,PSMB9,PTN,LIMS2,SOX9,SRD5A1,MESP1,SULF2,COBL,HNF1B,TGFA,TGFBR3,TK1,TNFAIP3,VWF,GNPNAT1
	431	GO: Biological Process	GO:0040017	positive regulation of locomotion	2.213e-09	2.279e-05	3.165e-07	3.107e-06	127	477	26.6247	AAMP,ACP5,ACVR1,ADAM10,ADRA2A,AGT,ALOX12,ANXA3,SHTN1,SEMA4G,RHOB,ARHGAP5,AOC3,ADAM9,FADD,BMP2,BMPR2,SPHK1,CPNE3,C1QBP,C5AR1,CXCL16,CCR1,COL1A1,CXCL14,CYP1B1,ERBB4,F2RL1,ATP8A1,RAPGEF3,SEMA6C,SEMA4B,SEMA3C,FN1,CXCL13,PDPN,POSTN,CXCL1,CXCL3,CORO1A,ATOH8,PDCD10,HIF1A,HRAS,HSPA5,HSPB1,ICAM1,IGF1,DOCK7,IL1A,IL1B,CXCL8,CXCL10,ITGA2,ITGA3,ITGA5,ITGAV,ITGB1,LAMB1,LGALS1,LYN,EPCAM,MET,MIF,CXCL9,MMP1,MMP2,…
	432	GO: Biological Process	GO:0070555	response to interleukin-1	0.001906	1	0.02861	0.2808	33	124	26.6129	FAS,RIPK2,SPHK1,BYSL,CEBPB,CHI3L1,CYBA,MYLK3,KLF2,FN1,TRIM63,HIF1A,ICAM1,IL1A,CXCL8,IRF1,PYCARD,NFKB1,NKX3-1,SERPINE1,PPP4C,PRKCI,PSMB9,CCL2,CCL4,CCL5,CCL8,CCL11,CCL16,CCL18,CCL20,SFRP1,SOX9
	433	GO: Biological Process	GO:0051591	response to cAMP	0.003479	1	0.04484	0.4402	29	109	26.6055	AHR,ALDH3A1,APEX1,APP,AREG,BSG,CDK2,CDO1,ADIPOQ,COL1A1,AKAP6,CYP27B1,RAPGEF3,FOXM1,GPD1,HMGCS2,IGFBP5,NME1,PENK,PYGM,RAP1B,SDC1,SRD5A1,STAT1,TEK,TYR,EZR,WNT10B,FOSL1
	434	GO: Biological Process	GO:0051272	positive regulation of cellular component movement	3.18e-09	3.274e-05	4.308e-07	4.23e-06	125	470	26.5957	AAMP,ACP5,ACVR1,ADAM10,ADRA2A,AGT,ALOX12,ANXA3,SHTN1,SEMA4G,RHOB,ARHGAP5,AOC3,ADAM9,FADD,BMP2,BMPR2,SPHK1,CPNE3,C1QBP,C5AR1,CXCL16,CCR1,COL1A1,CXCL14,CYP1B1,ERBB4,F2RL1,ATP8A1,RAPGEF3,SEMA6C,SEMA4B,SEMA3C,FN1,CXCL13,PDPN,POSTN,CXCL1,CXCL3,CORO1A,ATOH8,PDCD10,HIF1A,HRAS,HSPA5,HSPB1,ICAM1,IGF1,DOCK7,IL1A,IL1B,CXCL8,CXCL10,ITGA2,ITGA3,ITGA5,ITGAV,ITGB1,LAMB1,LYN,EPCAM,MET,MIF,CXCL9,MMP1,MMP2,MMP3,MM…
	435	GO: Biological Process	GO:1903036	positive regulation of response to wounding	0.0001596	1	0.004038	0.03964	50	188	26.5957	ADORA2B,ADRA2A,AGT,AGTR1,ALOX5AP,AOC3,VAMP8,GBP5,CAPN3,CD47,OSMR,FCER1G,ARFGEF1,PDPN,GPRC5B,HRAS,HRG,HSPD1,IL1B,IDO1,ITGA2,LDLR,LPL,LTA,MIF,MYC,MYLK,MYOD1,NPY5R,NTRK3,SERPINE1,PDE2A,PLA2G2A,PLA2G4A,PTGS2,S100A12,CCL2,CCL4,CCL5,CCL8,CCL11,CCL16,CCL18,ENPP4,NOD2,THBS1,TLR2,REG3G,WNT5A,PLA2G7
	436	GO: Biological Process	GO:0007346	regulation of mitotic cell cycle	7.877e-10	8.112e-06	1.399e-07	1.373e-06	135	508	26.5748	CDC45,MAD1L1,APEX1,APP,CDK13,TP63,ASNS,BRINP2,TPRA1,BAX,BCAT1,CCND1,BID,SPHK1,BUB1B,MBD4,CAV2,CCNA2,CCNB1,CDK1,CDC6,CDC20,BUB3,CDC25B,CDK2,CDK4,CDKN1C,CENPE,CENPF,CTNNB1,CYP1A1,KNTC1,DLGAP5,FBXO5,KIF14,SAE1,EGF,EIF4EBP1,AATF,SENP2,PSME3,PSMD14,NUSAP1,EREG,ANAPC10,PRMT5,MAD2L2,FHL1,CHMP4C,SLF1,PDPN,PLK2,DBF4,BTG3,GML,UBE2C,ZWINT,HRAS,PRMT1,IGF1,TNKS1BP1,IL1A,IL1B,KCNA5,KIF11,LMNB1,MAD2L1,MET,MSH2,…
	437	GO: Biological Process	GO:0007369	gastrulation	0.0001427	1	0.003734	0.03666	51	192	26.5625	ACVR1,LEO1,BMPR2,CER1,ADIPOQ,COL4A2,COL5A1,COL5A2,COL8A1,COL11A1,COL12A1,OSR2,CELSR1,CTNNB1,DUSP6,EXT1,EXT2,EYA1,FN1,GPI,ATOH8,INHBA,ITGA2,ITGA3,ITGA5,ITGA7,ITGAV,ITGB1,LAMA3,LAMB1,LAMB3,MMP2,MMP9,NANOG,SFRP1,KIF16B,DKK1,MESP1,HNF1B,SOX17,TGIF1,TNFAIP3,HIRA,AMOT,UGDH,WNT5A,OSR1,TWSG1,VANGL2,HMGA2,PHLDB2
	438	GO: Biological Process	GO:0045089	positive regulation of innate immune response	1.933e-06	0.0199	9.853e-05	0.0009673	81	305	26.5574	SLAMF6,WDFY1,RIPK2,FADD,GBP5,C1QBP,CAV1,CD14,CD86,CHUK,AIM2,RSAD2,CTSB,CTSL,CYBA,DMBT1,TANK,PSME3,PSMD14,EREG,F2RL1,FCER1G,POLR3F,BPIFB1,HCK,HRAS,HSPD1,IFI16,IRF1,IRF7,LTF,LYN,MMP2,PYCARD,NFKB1,NFKBIA,NRAS,PAK2,PAK3,PLSCR1,UBQLN1,PRKCD,MAP2K6,LGMN,PSMA1,PSMA3,PSMA4,PSMB1,PSMB2,PSMB3,PSMB4,PSMB7,PSMB8,PSMB9,PSMB10,PSMC2,PSMC3,PSMC4,PSMD2,PSMD3,PSMD8,PSMD10,PSMD11,PSMD12,PSME1,CCL5,DDX60,SARM1,NOD2…
	439	GO: Biological Process	GO:0003015	heart process	5.536e-06	0.05701	0.0002308	0.002266	74	279	26.5233	ACTC1,ADM,AGT,ANK2,TCAP,ATP1A1,ATP1A2,ATP1B2,ATP1B3,ATP2A1,CACNA1S,CACNA2D1,CACNB1,CACNB4,CACNG1,CASQ1,CASQ2,CAV1,CAV3,CHRM2,AKAP6,NUP155,CXADR,CYP2J2,DMD,DSG2,CACNG6,TRDN,GLRX3,CACNG4,HSPB7,GJA1,GNAI3,GNAO1,HRC,MYLK2,KCNA5,KCNK1,SMAD7,MET,CTNNA3,MYL1,MYL2,MYL3,FXYD6,NOS1,NPPA,PIK3CA,FXYD1,FXYD3,PLN,PRKG1,MAP2K6,RGS2,KCNIP2,RYR3,S100A1,SCN1B,SCN2B,SCN10A,SGCD,SGCG,SLC8A2,SNTA1,SCN3B,GPD1L,SPX,THR…
[truncated: 529 more rows]

## Sheet: S5C File
		Reddy et al., 2018 Molecular prognosticators in clinically and pathologically distinct cohorts of oral cavity, laryngopharyngeal and oropharyngeal cancers- A Meta-Analysis approach
[truncated: 177 more rows]

## Sheet: S5D File
	Reddy et al., 2018 Molecular prognosticators in clinically and pathologically distinct cohorts of oral cavity, laryngopharyngeal and oropharyngeal cancers- A Meta-Analysis approach
[truncated: 334 more rows]
