# Supplementary material for: Molecular prognosticators in clinically and pathologically distinct cohorts of head and neck squamous cell carcinoma—A meta-analysis approach
Source: PLoS One. 2019 Jul 16;14(7):e0218989. doi: 10.1371/journal.pone.0218989 (PMC6634788; doi:10.1371/journal.pone.0218989)
Supplement: S6 File — List of significant markers which are differentially expressed in various sub cohorts of patients with tongue cancer in TCGA (A). Kaplan-Meier curve analysis of significant gene entities in various sub cohorts of patient with tongue cancer in TCGA (B). (XLSX) [file pone.0218989.s008.xlsx]

## Sheet: S6A File
	Reddy et al., 2018 Molecular prognosticators in clinically and pathologically distinct cohorts of oral cavity, laryngopharyngeal and oropharyngeal cancers- A Meta-Analysis approach
	S6A File: List of significant markers which are differentially expressed in various sub cohorts of patients with tongue cancer in TCGA
		Clinical Stage		PNI		ALI		NODE + ECS
	S.No	GENE	p-value	GENE	p-value	GENE	p-value	GENE	p-value
	1	MAN1C1	0.00688939	SMURF1	0.0436992	FXR2	0.017745	NIFK	0.00923526
	2	PUF60	0.0154864	PSEN1	0.0311028	SUPT16H	0.023831	WDR70	0.0108423
	3	FERMT1	0.0180574	WDR70	0.0167192	TBL1XR1	0.0276193	TSTA3	0.0149145
	4	PLEK2	0.0183382	C6ORF62	0.0363387	EXT1	0.0298234	MRPL15	0.0186194
	5	CHCHD2	0.0185493	ZFAND1	0.0213731	LY6E	0.0305338	NSUN2	0.0204635
	6	WDYHV1	0.0205745	RAI14	0.00129297	MFN1	0.0328178	SNAI2	0.0225633
	7	LY6K	0.0216503	DCBLD1	0.00210752	RNF13	0.0346996	BRIX1	0.0241047
	8	RPL8	0.0229597			ANO1	0.0388059	TGIF1	0.0257326
	9	SLC39A4	0.035844			CEP126	0.0420688	DCAF13	0.0340543
	10	JAM2	0.0391191			PTHLH	0.0471383	MTFR1	0.0348796
	11	YWHAE	0.0397292					C8ORF33	0.0379276
	12	PPP1CA	0.0492596					CMBL	0.040781
	13	MTFR1	0.0495722					CCT5	0.0435811
	14	RAB38	0.0497078					PLEK2	0.044455
	15							CSTF1	0.0464946
	16							STOML2	0.0470295
	17							YKT6	0.0491526

## Sheet: S6B File
	Reddy et al., 2018 Molecular prognosticators in clinically and pathologically distinct cohorts of oral cavity, laryngopharyngeal and oropharyngeal cancers- A Meta-Analysis approach
	S6B File : Kaplan-Meier curve analysis of significant gene entities in various sub cohorts of patient with tongue cancer in TCGA
			Overall Survival								Disease Free Survival
	S.No	Genes	Cases with Alteration(s) in Query Gene(s)			Cases without Alteration(s) in Query Gene(s)			Logrank Test P-Value		Cases with Alteration(s) in Query Gene(s)			Cases without Alteration(s) in Query Gene(s)			Logrank Test P-Value
			#total cases	#cases deceased	median months survival	#total cases	#cases deceased	median months survival			#total cases	#cases deceased	median months survival	#total cases	#cases deceased	median months survival
		Entire cohort
	1	MTFR1	31	17	21.48	100	35	90.05	0.049
	2	IGF2BP2	26	16	30.06	105	36	90.05	0.03
	3	NUDCD1	27	16	18	104	36	65.77	0.0331		20	13	14.68	83	24	NA	0.00958
	4	TSTA3									22	12	20.99	81	25	NA	0.046
		Entire cohort (Combination)
	1	NUDCD1, TSTA3, MTFR1 and IGF2BP2	74	38	35.91	56	14	90.05	0.007939		56	27	34.76	46	10	NA	0.0169
		Stage I & II
	1	MTFR1	8	6	21.48	38	11	159.53	0.00845
	2	AP2M1									8	0	NA	29	14	34.76	0.00832
	3	C8ORF33	7	5	13.24	39	12	159.53	0.00428
	4	CTBP1									6	0	NA	31	14	34.76	0.0373
	5	OTUD6B	6	5	8.51	40	12	159.53	0.00329
		Stage III & IV
	1	CLPTM1L									24	12	17.05	38	10	NA	0.0285
	2	MAPRE1									13	8	14.68	49	14	NA	0.034
	3	NUDCD1									17	10	14.68	45	12	NA	0.0253
		PNI +
	1	TFG	18	5	NA	44	25	17.41	0.019		15	2	NA	31	14	NA	0.0331
	2	NUDCD1	15	11	11.07	47	19	90.05	0.00187		9	6	11.63	37	10	NA	0.0228
	3	TMEM267									13	1	NA	33	15	NA	0.0422
	4	BRIX1	14	3	NA	48	27	22.34	0.0475		12	1	NA	34	15	NA	0.0437
		ALI +
	1	WDR70	10	2	NA	16	12	11.56	0.0338
	2	PRKCI									3	3	8.05	15	4	NA	0.01
	3	BRIX1	6	1	NA	20	13	12.91	0.0474
		Positive Lymph Node
	1	RHOA	16	11	15.9	51	19	90.05	0.0495
	2	PUF60									14	7	17.05	36	10	NA	0.0472
	3	ANO1	16	11	12.91	51	19	90.05	0.0111
	4	NUDCD1	15	10	15.18	52	20	90.05	0.0109		11	8	14.68	39	9	NA	0.000987
		Node (+) ECS (+)
	1	PSMD2	9	3	NA	14	11	15.18	0.0266
	2	DERL1	13	8	17.41	10	6	10.74	0.0135
	3	EXT1	10	4	18	13	10	12.02	0.0244		10	4	NA	10	8	6.41	0.0297
	4	GMPS									3	3	6.41	17	9	14.68	0.0254
	5	TSTA3	6	5	11.73	17	9	17.41	0.0373
		Node (+) ECS (-)
	1	NUDCD1	7	5	9.26	33	8	90.05	0.00246		3	2	20.17	26	3	NA	0.015
	2	ANO1	10	6	13.04	30	7	90.05	0.00843		6	3	20.17	23	2	NA	0.0133
	3	FYTTD1	11	7	35.91	29	6	NA	0.013
	4	PIK3CA	10	6	35.91	30	7	90.05	0.0198
	5	IGF2BP2	9	6	35.91	31	7	90.05	0.0337
	6	SENP2	13	8	35.91	27	5	NA	0.0474
	7	MFN1	8	5	35.91	32	8	90.05	0.0493
	8	DNAJB11									6	3	21.91	23	2	NA	0.0266
	9	RIDA									4	2	17.05	25	3	NA	0.0475
	10	SUMF2									6	2	17.05	23	3	NA	0.0475
	11	CLPTM1L									11	4	NA	18	1	NA	0.0274
		Node (+) ECS (-) (Combination)
		ANO1, NUDCD1 and PIK3CA	19	11	22.34	20	2	90.05	0.0001419		10	4	NA	18	1	NA	0.0236
		Stage I-II and PNI +
	1	OTUD6B	4	4	6.37	12	3	NA	0.00166		1	1	4.04	12	3	NA	0.0287
		Stage I-II and ALI +
	1	OTUD6B	1	1	6.37	5	1	NA	0.0455
		*RED font indicates that the markers are good prognosticators in patients with alteration for that particular markerin DFS and/or OS
		#BLACK font indicates that the markers are bad prognosticators in patients with alteration for that particular marker in DFS and/or OS
