# Supplementary material for: Molecular prognosticators in clinically and pathologically distinct cohorts of head and neck squamous cell carcinoma—A meta-analysis approach
Source: PLoS One. 2019 Jul 16;14(7):e0218989. doi: 10.1371/journal.pone.0218989 (PMC6634788; doi:10.1371/journal.pone.0218989)
Supplement: S7 File — List of differentially expressed genes obtained from laryngopharyngeal specific cohort (A). Gene Ontology categories from TOPPFUN enrichment analysis for laryngopharyngeal cancer gene entities (B). KEGG and Reactome pathways obtained from TOPPFUN enrichment analysis for laryngopharyngeal cancer gene entities (C). List of genes altered (mRNA expression) in >10% of the TCGA laryngopharyngeal specific cohort (D). (XLSX) [file pone.0218989.s009.xlsx]

## Sheet: S7A File
	Reddy et al., 2018 Molecular prognosticators in clinically and pathologically distinct cohorts of oral cavity, laryngopharyngeal and oropharyngeal cancers- A Meta-Analysis approach
	S7A File : List of differentially expressed genes obtained from laryngopharyngeal specific cohort
	S.No	Gene_ID	p	Regulation	FC (abs)	Chromosomal Location	Gene Symbol	Gene Title	UniGene ID
	1	220781_at|50514	4.76345e-10	down	2.0232	chr9q32	2016-12-01	deleted in esophageal cancer 1	Hs.148841
	2	220951_s_at,241547_at|29974	1.46597e-25	down	2.42032	chr10q11.23	A1CF	APOBEC1 complementation factor	Hs.282795///Hs.676314
	3	1553505_at,1564307_a_at|144568	2.32159e-10	down	11.3465	chr12p13.31	A2ML1	alpha-2-macroglobulin-like 1	Hs.334306///Hs.620532
	4	236394_at|3	2.88542e-17	down	2.09533	chr12p13.31	A2MP1	alpha-2-macroglobulin pseudogene 1	Hs.569125///Hs.627439///Hs.730403
	5	205969_at|13	0.00586927	down	3.22896	chr3q25.1	AADAC	arylacetamide deacetylase	Hs.506908
	6	209165_at|26574	3.28372e-11	up	2.84617	chr17q12	AATF	apoptosis antagonizing transcription factor	Hs.195740
	7	205986_at|9625	0.00339789	down	2.04564	chr17q25.3	AATK	apoptosis-associated tyrosine kinase	Hs.514575///Hs.739091
	8	215465_at|26154	1.01888e-07	up	2.68809	chr2q34	ABCA12	ATP-binding cassette, sub-family A (ABC1), member 12	Hs.134585
	9	1553295_at,1553604_at,1553605_a_at|154664	4.77104e-09	up	2.05184	chr7p12.3	ABCA13	ATP-binding cassette, sub-family A (ABC1), member 13	Hs.226568///Hs.625146
	10	204719_at,1565778_at,1565780_at|10351	2.77765e-13	down	5.45579	chr17q24	ABCA8	ATP-binding cassette, sub-family A (ABC1), member 8	Hs.58351///Hs.606204
	11	235335_at,239185_at,242541_at|10350	9.83303e-09	down	2.74594	chr17q24.2	ABCA9	ATP-binding cassette, sub-family A (ABC1), member 9	Hs.131686
	12	223320_s_at|23456	0.00175337	up	2.80614	chr1q42.13	ABCB10	ATP-binding cassette, sub-family B (MDR/TAP), member 10	Hs.17614///Hs.642387///Hs.701184
	13	224146_s_at,1554911_at|85320	4.92647e-14	down	2.75723	chr16q12.1	ABCC11	ATP-binding cassette, sub-family C (CFTR/MRP), member 11	Hs.652267
	14	203196_at,243928_s_at,1554918_a_at,1555039_a_at|10257	2.49913e-14	up	2.49472	chr13q32	ABCC4	ATP-binding cassette, sub-family C (CFTR/MRP), member 4	Hs.508423///Hs.608649
	15	210245_at,210246_s_at|6833	0.000552871	down	2.36445	chr11p15.1	ABCC8	ATP-binding cassette, sub-family C (CFTR/MRP), member 8	Hs.54470
	16	201872_s_at,201873_s_at|6059	5.90246e-10	up	2.67322	chr4q31	ABCE1	ATP-binding cassette, sub-family E (OABP), member 1	Hs.12013///Hs.605300///Hs.713456
	17	218633_x_at,222697_s_at|55347	2.50403e-07	up	2.31668	chr3q13.2	ABHD10	abhydrolase domain containing 10	Hs.477115///Hs.745285
	18	224821_at|84836	5.11877e-06	down	2.32816	chr3p21.2	ABHD14B	abhydrolase domain containing 14B	Hs.420796
	19	220518_at,223395_at,1559077_at|25890	9.92254e-06	down	2.2947	chr3q12	ABI3BP	ABI family, member 3 (NESH) binding protein	Hs.477015///Hs.737268
	20	206411_s_at,226893_at,231907_at|27	5.5768e-10	up	2.6104	chr1q25.2	ABL2	ABL proto-oncogene 2, non-receptor tyrosine kinase	Hs.159472///Hs.614321///Hs.630545
	21	200965_s_at,210461_s_at|3983	7.35368e-12	down	5.587	chr10q25	ABLIM1	actin binding LIM protein 1	Hs.438236///Hs.645719
	22	228132_at,236087_at,242624_at,1567622_at,1567623_at|84448	3.60213e-07	down	2.71677	chr4p16.1	ABLIM2	actin binding LIM protein family, member 2	Hs.233404
	23	205730_s_at|22885	6.94756e-05	down	3.16751	chr5q32	ABLIM3	actin binding LIM protein family, member 3	Hs.49688///Hs.618018
	24	214504_at,216929_x_at|28	5.95903e-05	down	2.50778	chr9q34.2	ABO	ABO blood group (transferase A, alpha 1-3-N-acetylgalactosaminyltransferase; transferase B, alpha 1-3-galactosyltransferase)	Hs.654423///Hs.663790
	25	1552731_at,1552732_at|137735	0.00423526	down	4.30096	chr8q23.1	ABRA	actin-binding Rho activating protein	Hs.374668
	26	214584_x_at,221928_at,43427_at,49452_at,1552615_at,1552616_a_at|32	8.46492e-05	down	2.52937	chr12q24.11	ACACB	acetyl-CoA carboxylase beta	Hs.234898
	27	200710_at|37	1.44517e-11	down	2.84611	chr17p13.1	ACADVL	acyl-CoA dehydrogenase, very long chain	Hs.437178///Hs.569761///Hs.610253
	28	225529_at,225542_at|116983	1.20986e-05	down	2.81035		ACAP3	ArfGAP with coiled-coil, ankyrin repeat and PH domains 3	Hs.535257
	29	205412_at,1554947_at,1559239_s_at|38	0.000393731	down	2.66034	chr11q22.3	ACAT1	acetyl-CoA acetyltransferase 1	Hs.232375
	30	225317_at|84320	1.56314e-06	up	3.10639	chr1q25.1	ACBD6	acyl-CoA binding domain containing 6	Hs.200051
	31	204617_s_at|65057	3.74903e-05	up	4.13615	chr16q22.1	ACD	adrenocortical dysplasia homolog (mouse)	Hs.78019
	32	1553929_at|125981	2.94567e-07	down	2.98827	chr19p13.3	ACER1	alkaline ceramidase 1	Hs.352609
	33	201127_s_at,201128_s_at,210337_s_at|47	7.55128e-12	up	2.47183	chr17q21.2	ACLY	ATP citrate lyase	Hs.387567///Hs.677991///Hs.739744
	34	214763_at,216103_at,1554938_a_at,1555321_at|26027	4.56879e-19	down	2.21736	chr1p32.3	ACOT11	acyl-CoA thioesterase 11	Hs.745173
	35	204565_at|55856	2.6211e-06	up	2.75332	chr6p22.3	ACOT13	acyl-CoA thioesterase 13	Hs.731605///Hs.737812
	36	208002_s_at,215728_s_at|11332	3.47154e-06	up	3.39538	chr1p36	ACOT7	acyl-CoA thioesterase 7	Hs.126137///Hs.599325
	37	221641_s_at|23597	1.70765e-09	up	3.37564	chrXp22.11	ACOT9	acyl-CoA thioesterase 9	Hs.298885///Hs.660973
	38	205364_at|8309	2.78954e-06	down	2.3694	chr3p14.3	ACOX2	acyl-CoA oxidase 2, branched chain	Hs.444959///Hs.597766///Hs.714057
	39	201629_s_at,201630_s_at,215227_x_at,1554808_at|52	2.49036e-09	up	2.37948	chr2p25	ACP1	acid phosphatase 1, soluble	Hs.558296
	40	204638_at|54	9.88649e-05	up	2.31895	chr19p13.2	ACP5	acid phosphatase 5, tartrate resistant	Hs.1211
	41	204393_s_at,231711_at,237030_at|55	0.000876073	down	3.196	chr3q22.1	ACPP	acid phosphatase, prostate	Hs.433060
	42	206776_x_at,207969_x_at,207973_x_at,207990_x_at,207991_x_at,208013_s_at|56	5.76294e-11	down	2.56983	chr11q24.2	ACRV1	acrosomal vesicle protein 1	Hs.169222///Hs.596575
	43	221716_s_at|81616	1.44471e-14	down	2.06727	chr19p13.3	ACSBG2	acyl-CoA synthetase bubblegum family member 2	Hs.465720
	44	220061_at,89977_at,1554514_at|54988	1.1932e-05	down	2.20168	chr16p12.3	ACSM5	acyl-CoA synthetase medium-chain family member 5	Hs.659606
	45	203872_at|58	5.3424e-05	down	108.014	chr1q42.13	ACTA1	actin, alpha 1, skeletal muscle	Hs.1288
	46	205132_at|70	0.000715464	down	19.5875	chr15q14	ACTC1	actin, alpha, cardiac muscle 1	Hs.118127
	47	202666_s_at|86	0.000264238	up	3.92874	chr3q26.33	ACTL6A	actin-like 6A	Hs.435326
	48	206013_s_at,206014_at|51412	2.55706e-08	down	2.6485	chr7q22	ACTL6B	actin-like 6B	Hs.259831
	49	220501_at|10881	5.17448e-08	down	2.04395	chr9q31	ACTL7A	actin-like 7A	Hs.123530
	50	208636_at,208637_x_at,211160_x_at,237401_at|87	1.37006e-06	up	3.16516	chr14q24|14q22-q24	ACTN1	actinin, alpha 1	Hs.509765///Hs.653481
	51	203861_s_at,203862_s_at,203863_at,203864_s_at|88	0.000628442	down	21.0656	chr1q42-q43	ACTN2	actinin, alpha 2	Hs.498178///Hs.601529///Hs.607367
	52	206891_at|89	9.52702e-17	down	2.24023	chr11q13.1	ACTN3	actinin, alpha 3	Hs.654432
	53	200601_at|81	6.89914e-07	down	2.49808	chr19q13	ACTN4	actinin, alpha 4	Hs.270291///Hs.667218///Hs.712632
	54	218395_at,241794_at|64431	4.37878e-08	up	3.23998	chr12q23.1	ACTR6	ARP6 actin-related protein 6 homolog (yeast)	Hs.115088
	55	237360_at|140625	3.19544e-05	down	2.29738	chr1p36.32	ACTRT2	actin-related protein T2	Hs.236635
	56	203935_at|90	1.11941e-09	up	3.70824	chr2q23-q24	ACVR1	activin A receptor, type I	Hs.470316
	57	1552519_at,1563182_at|130399	1.22955e-13	up	2.52019	chr2q24.1	ACVR1C	activin A receptor, type IC	Hs.562901///Hs.627332
	58	204639_at,216705_s_at|100	1.2449e-11	up	2.65721	chr20q13.12	ADA	adenosine deaminase	Hs.654536
	59	202603_at,202604_x_at,214895_s_at|102	1.95234e-05	up	3.23755	chr15q22	ADAM10	ADAM metallopeptidase domain 10	Hs.172028///Hs.578508///Hs.594928
	60	202952_s_at,204943_at,213790_at,215613_at,226777_at|8038	4.55043e-15	up	2.97053	chr10q26	ADAM12	ADAM metallopeptidase domain 12	Hs.594351///Hs.617703
	61	232570_s_at,233868_x_at|80332	1.90748e-10	down	5.95805	chr20p13	ADAM33	ADAM metallopeptidase domain 33	Hs.173716
	62	237909_at|8755	3.83418e-06	down	2.80523	chr14q32.33	ADAM6	ADAM metallopeptidase domain 6, pseudogene	Hs.662288
	63	202381_at,1555326_a_at,1570042_a_at|8754	0.0119865	up	2.16062	chr8p11.22	ADAM9	ADAM metallopeptidase domain 9	Hs.2442///Hs.591852///Hs.618683
	64	206134_at|27299	2.12395e-11	up	4.45664	chr8p21.2	ADAMDEC1	ADAM-like, decysin 1	Hs.521459///Hs.688686
	65	230167_at|140766	6.46768e-05	down	2.38538	chr10q21	ADAMTS14	ADAM metallopeptidase with thrombospondin type 1 motif, 14	Hs.352156
	66	214454_at,214535_s_at,226311_at|9509	1.80964e-19	up	4.20161	chr5qter	ADAMTS2	ADAM metallopeptidase with thrombospondin type 1 motif, 2	Hs.23871
	67	1555380_at|9507	7.88137e-06	down	2.60336	chr1q21-q23	ADAMTS4	ADAM metallopeptidase with thrombospondin type 1 motif, 4	Hs.211604///Hs.586530
	68	220578_at,226071_at|54507	5.62178e-05	down	4.9094	chr1q21.3	ADAMTSL4	ADAMTS-like 4	Hs.516243
	69	242200_at|339366	1.97394e-06	down	2.15858	chr19p13.3	ADAMTSL5	ADAMTS-like 5	Hs.371674///Hs.664236
	70	201786_s_at|103	8.88516e-10	up	3.1451	chr1q21.3	ADAR	adenosine deaminase, RNA-specific	Hs.12341///Hs.593090///Hs.624506///Hs.659290
	71	1561127_at|642394	1.21624e-14	down	3.7405	chr10p15.3	ADARB2-AS1	ADARB2 antisense RNA 1	Hs.568831
	72	213245_at,215340_at,215348_at,232062_at,235049_at|107	3.02502e-07	down	2.10715	chr7p13-p12	ADCY1	adenylate cyclase 1 (brain)	Hs.192215
	73	213217_at,213219_at,217687_at|108	0.000357878	down	2.5151	chr5p15.3	ADCY2	adenylate cyclase 2 (brain)	Hs.481545///Hs.685649
	74	230800_at|196883	9.01543e-06	down	2.14113	chr14q12	ADCY4	adenylate cyclase 4	Hs.443428
	75	228182_at,242891_at|111	4.61348e-10	down	2.05307	chr3q21.1	ADCY5	adenylate cyclase 5	Hs.593292///Hs.729601
	76	209195_s_at|112	2.23908e-10	down	2.16506	chr12q12-q13	ADCY6	adenylate cyclase 6	Hs.525401///Hs.694408
	77	207151_at,226690_at|117	3.56638e-08	down	2.23771	chr7p14	ADCYAP1R1	adenylate cyclase activating polypeptide 1 (pituitary) receptor type I	Hs.377783
	78	210473_s_at,1555122_at,1569542_at|166647	1.39215e-08	up	2.30575	chr4p15.2	GPR125	G protein-coupled receptor 125	Hs.737680///Hs.99195///Hs.684429
	79	232267_at|283383	7.26755e-06	down	2.1218	chr12q24.33	GPR133	G protein-coupled receptor 133	Hs.719239
	80	210724_at|84658	4.23197e-07	down	2.00909	chr19p13.1	EMR3	egf-like module containing, mucin-like, hormone receptor-like 3	Hs.658712
	81	202910_s_at|976	0.00148342	up	2.25961	chr19p13	CD97	CD97 molecule	Hs.466039
	82	220907_at,235988_at,236489_at,238689_at|266977	7.78585e-07	down	3.59273	chr6p12.3	GPR110	G protein-coupled receptor 110	Hs.256897///Hs.72307///Hs.733762
	83	1553036_at|222611	7.63855e-06	down	2.0243	chr6p12.3	GPR111	G protein-coupled receptor 111	Hs.724860
	84	236608_at,1553016_at|165082	3.5734e-08	down	2.35772	chr2p23.3	GPR113	G protein-coupled receptor 113	Hs.631878///Hs.684954
	85	207820_at|124	2.33536e-05	down	2.07484	chr4q23	ADH1A	alcohol dehydrogenase 1A (class I), alpha polypeptide	Hs.654433
	86	209612_s_at,209613_s_at,209614_at,243544_at|125	0.00189743	down	7.07871	chr4q23	ADH1B	alcohol dehydrogenase 1B (class I), beta polypeptide	Hs.4///Hs.613968
	87	208847_s_at,208848_at|128	1.89635e-05	up	2.21715	chr4q23	ADH5	alcohol dehydrogenase 5 (class III), chi polypeptide	Hs.607419///Hs.714209///Hs.78989
	88	207544_s_at,214261_s_at|130	1.26013e-05	down	2.44483	chr4q23	ADH6	alcohol dehydrogenase 6 (class V)	Hs.586161
	89	210505_at|131	4.92182e-05	down	7.71649	chr4q23-q24	ADH7	alcohol dehydrogenase 7 (class IV), mu or sigma polypeptide	Hs.389///Hs.622106
	90	227113_at|137872	4.20647e-05	down	2.84567	chr8q13.1	ADHFE1	alcohol dehydrogenase, iron containing, 1	Hs.720023
	91	1554128_at,1554129_a_at|149685	5.26844e-05	down	2.56759	chr20q11.23	ADIG	adipogenin	Hs.368028
	92	201773_at,226426_at|23394	0.000120288	up	2.29747	chr20q13.13	ADNP	activity-dependent neuroprotector homeobox	Hs.570355///Hs.618064///Hs.743635
	93	212500_at,212502_at|84890	2.19753e-19	up	3.98321	chr10q21.3	ADO	2-aminoethanethiol (cysteamine) dioxygenase	Hs.627282///Hs.99821
	94	205481_at,216220_s_at|134	0.00014434	down	2.17918	chr1q32.1	ADORA1	adenosine A1 receptor	Hs.736955///Hs.77867
	95	237447_at,239513_at|646023	4.47272e-07	down	2.08101	chr22q11.23	ADORA2A-AS1	ADORA2A antisense RNA 1	Hs.632761
	96	205891_at|136	5.09972e-09	up	2.7952	chr17p12	ADORA2B	adenosine A2b receptor	Hs.167046///Hs.628501
	97	238054_at,1553163_at|113622	0.000371733	down	3.87043	chr13q34	ADPRHL1	ADP-ribosylhydrolase like 1	Hs.606232///Hs.98669
	98	226325_at,238259_at|122622	0.00173564	down	4.59479	chr14q32.33	ADSSL1	adenylosuccinate synthase like 1	Hs.375179///Hs.592327
	99	215100_at,229070_at|84830	7.62342e-08	up	2.13961	chr6p24.1	ADTRP	androgen-dependent TFPI-regulating protein	Hs.126409///Hs.624016
	100	201792_at|165	2.64067e-06	up	5.13048	chr7p13	AEBP1	AE binding protein 1	Hs.439463
	101	226829_at|84632	8.74886e-08	up	2.30706	chr10q25.3	AFAP1L2	actin filament associated protein 1-like 2	Hs.501106
	102	208512_s_at,214939_x_at,215904_at,224685_at,229775_s_at,230622_at,238871_at|4301	2.92734e-05	down	2.24413	chr6q27	MLLT4	myeloid/lymphoid or mixed-lineage leukemia (trithorax homolog, Drosophila); translocated to, 4	Hs.614974///Hs.619107///Hs.741785
	103	206105_at,210957_s_at,216364_s_at|2334	1.55573e-07	down	2.05332	chrXq28	AFF2	AF4/FMR2 family, member 2	Hs.496911
	104	1553447_at|123624	3.12148e-06	down	4.87315	chr15q25.3	AGBL1	ATP/GTP binding protein-like 1	Hs.679833
	105	213926_s_at,213928_s_at,218091_at,218092_s_at,226561_at|3267	5.98249e-05	up	2.14694	chr2q36.3	AGFG1	ArfGAP with FG repeats 1	Hs.352962///Hs.595484///Hs.707245
	106	206820_at,206821_x_at,217450_at,222126_at,222362_at,1554618_at|3268	2.7973e-06	down	2.42299	chr7q22.1	AGFG2	ArfGAP with FG repeats 2	Hs.521083///Hs.644588
	107	223740_at|79992	5.67634e-06	down	2.04411	chr6q26	AGPAT4-IT1	AGPAT4 intronic transcript 1 (non-protein coding)	Hs.664873
	108	205401_at,225108_at,225113_at,225114_at|8540	2.60676e-09	up	2.53154	chr2q31.2	AGPS	alkylglycerone phosphate synthase	Hs.516543///Hs.604884
	109	209173_at,228969_at|10551	0.000392515	down	10.1989	chr7p21.3	AGR2	anterior gradient 2	Hs.530009
	110	228241_at|155465	0.0109501	down	5.28984	chr7p21.1	AGR3	anterior gradient 3	Hs.100686
	111	225059_at,238135_at,1555736_a_at|57085	7.74821e-14	up	2.25041	chr1p36.22	AGTRAP	angiotensin II receptor-associated protein	Hs.464438///Hs.550061
	112	229229_at|64902	1.90409e-08	down	3.88637	chr5p13	AGXT2	alanine--glyoxylate aminotransferase 2	Hs.34494
	113	211986_at,220016_at,235281_x_at,238855_at|79026	2.40097e-10	down	3.27269	chr11q12.2	AHNAK	AHNAK nucleoprotein	Hs.502756///Hs.703348
	114	202820_at|196	8.86885e-05	up	2.14655	chr7p15	AHR	aryl hydrocarbon receptor	Hs.171189///Hs.713056
	115	229354_at|57491	0.000473535	down	2.07538	chr5p15.3	AHRR	aryl-hydrocarbon receptor repressor	Hs.50823
	116	220199_s_at,226801_s_at|64853	0.000378548	up	2.79222	chr1q41	AIDA	axin interactor, dorsalization associated	Hs.156625///Hs.534965///Hs.693273///Hs.713752///Hs.718696///Hs.743777
	117	223074_s_at,223075_s_at|83543	7.66815e-05	down	5.08149	chr9q34.13-q34.3	AIF1L	allograft inflammatory factor 1-like	Hs.4944
	118	206513_at|9447	5.34775e-10	up	7.29921	chr1q22	AIM2	absent in melanoma 2	Hs.733411
	119	225806_at,225807_at,243446_at,1553764_a_at|84962	3.19867e-06	up	3.43454	chr14q11.2	AJUBA	ajuba LIM protein	Hs.655832
	120	202587_s_at,202588_at|203	0.0079486	down	2.17422	chr9q34.1	AK1	adenylate kinase 1	Hs.175473
	121	219308_s_at,222862_s_at|26289	0.000344504	down	2.21821	chr1p31	AK5	adenylate kinase 5	Hs.559718
	122	205359_at,217669_s_at|9472	9.05175e-20	down	2.31081	chr14q12	AKAP6	A kinase (PRKA) anchor protein 6	Hs.509083
	123	201951_at,201952_at,1569362_at|214	6.51622e-05	up	2.92745	chr3q13.1	ALCAM	activated leukocyte cell adhesion molecule	Hs.591293///Hs.714046///Hs.740441
	124	217791_s_at,222416_at|5832	8.50384e-06	up	2.21946	chr10q24.3	ALDH18A1	aldehyde dehydrogenase 18 family, member A1	Hs.500645///Hs.596764
	125	212224_at|216	0.0295631	down	2.16446	chr9q21.13	ALDH1A1	aldehyde dehydrogenase 1 family, member A1	Hs.731418///Hs.76392
	126	205208_at,215798_at|10840	1.73129e-06	down	2.48164	chr3q21.3	ALDH1L1	aldehyde dehydrogenase 1 family, member L1	Hs.434435///Hs.706316///Hs.742339
	127	205623_at|218	3.93308e-08	down	24.1833	chr17p11.2	ALDH3A1	aldehyde dehydrogenase 3 family, member A1	Hs.531682
	128	205640_at,211004_s_at,1565731_at|221	2.60986e-06	down	2.49832	chr11q13	ALDH3B1	aldehyde dehydrogenase 3 family, member B1	Hs.523841///Hs.602709
	129	201612_at|223	9.84046e-09	down	2.14751	chr1q23.1	ALDH9A1	aldehyde dehydrogenase 9 family, member A1	Hs.2533///Hs.618529
	130	211617_at|228	0.00127599	down	2.0097	chr10q26.13	ALDOAP2	aldolase A, fructose-bisphosphate pseudogene 2	Hs.652473
	131	225621_at,228166_at|85365	2.92214e-10	up	2.31119	chr9q22.33	ALG2	ALG2, alpha-1,3/1,6-mannosyltransferase	Hs.40919
	132	219374_s_at,228817_at|79796	2.24628e-05	up	2.04635	chr11q23	ALG9	ALG9, alpha-1,2-mannosyltransferase	Hs.503850///Hs.745155
	133	220365_at|55821	0.000434826	down	2.04231	chr2q35	ALLC	allantoicase	Hs.97899
	134	207206_s_at|239	4.54752e-06	down	4.44309	chr17p13.1	ALOX12	arachidonate 12-lipoxygenase	Hs.654431
	135	214340_at|245	0.00013074	down	2.5383	chr17p13	ALOX12P2	arachidonate 12-lipoxygenase pseudogene 2	Hs.378695///Hs.739330
	136	204174_at|241	4.16884e-05	up	2.21458	chr13q12	ALOX5AP	arachidonate 5-lipoxygenase-activating protein	Hs.507658
	137	214846_s_at,228342_s_at|57538	0.00567346	down	3.51087	chr15q25.2	ALPK3	alpha-kinase 3	Hs.459183///Hs.614300
	138	222333_at,229887_at,243276_at|259173	7.80643e-11	down	5.35751	chr3p21.31	ALS2CL	ALS2 C-terminal like	Hs.517937
	139	226319_s_at,226320_at|10189	1.70592e-05	up	3.78539	chr17q25.3	ALYREF	Aly/REF export factor	Hs.534385
	140	221114_at|258	0.000263113	down	2.26044	chr4q21	AMBN	ameloblastin (enamel matrix protein)	Hs.272396
	141	236638_at,244709_at,1553350_at|205147	0.000126783	down	2.0367	chr2q21.1	AMER3	APC membrane recruitment protein 3	Hs.369289
	142	206892_at|269	0.000199698	down	2.50142	chr12q13	AMHR2	anti-Mullerian hormone receptor, type II	Hs.659889
	143	222108_at|347902	4.71439e-19	up	7.95174	chr12q13.11	AMIGO2	adhesion molecule with Ig-like domain 2	Hs.121520
	144	223297_at|83607	3.9727e-15	up	3.30012	chr2q21	AMMECR1L	AMMECR1-like	Hs.546449///Hs.595387///Hs.603407///Hs.707178
	145	209521_s_at|154796	0.000551469	down	2.37419	chrXq23	AMOT	angiomotin	Hs.528051///Hs.601845///Hs.624439///Hs.738729
	146	203002_at|51421	4.80863e-08	down	2.37859	chr3q21-q22	AMOTL2	angiomotin like 2	Hs.426312
	147	206121_at|270	0.00284598	down	10.6821	chr1p13	AMPD1	adenosine monophosphate deaminase 1	Hs.89570
	148	204294_at|275	4.6103e-21	down	2.78685	chr3p21.2-p21.1	AMT	aminomethyltransferase	Hs.102
	149	1561179_s_at,1562261_at|155185	1.35262e-05	down	2.59494	chr7p22.3	AMZ1	archaelysin family metallopeptidase 1	Hs.42221///Hs.436046///Hs.630993
	150	218167_at|51321	0.000122583	up	2.35238	chr17q24.2	AMZ2	archaelysin family metallopeptidase 2	Hs.293560
	151	207845_s_at,241959_at|10393	1.40569e-05	up	2.74258	chr4q31	ANAPC10	anaphase promoting complex subunit 10	Hs.480876///Hs.733123
	152	217630_at,221825_at,221826_at|90806	0.000670634	up	2.01226	chr1q32.3	ANGEL2	angel homolog 2 (Drosophila)	Hs.157078///Hs.594737///Hs.597314///Hs.740155
	153	205572_at,211148_s_at,236034_at,237261_at|285	2.6814e-16	up	3.39339	chr8p23.1	ANGPT2	angiopoietin 2	Hs.583870
	154	221134_at|51378	1.00911e-10	down	2.49394	chr20p13	ANGPT4	angiopoietin 4	Hs.278973
	155	224339_s_at,231773_at,239183_at|9068	9.61327e-10	down	2.83441	chr1q25.2	ANGPTL1	angiopoietin-like 1	Hs.591474///Hs.660962
	156	223967_at|83854	5.45745e-05	down	2.09169	chr19p13.2	ANGPTL6	angiopoietin-like 6	Hs.712850
	157	1556959_at,1556960_a_at|647589	1.37904e-07	down	2.84764	chr12q24.33	ANHX	anomalous homeobox	Hs.703008
	158	205389_s_at,205390_s_at,205391_x_at,207087_x_at,208352_x_at,208353_x_at,240363_at|286	0.000340701	down	8.10934	chr8p11.1	ANK1	ankyrin 1, erythrocytic	Hs.654438///Hs.708861
	159	202920_at,202921_s_at,216195_at,232606_at|287	8.166e-12	down	2.20821	chr4q25-q27	ANK2	ankyrin 2, neuronal	Hs.599220///Hs.620557///Hs.620813
	160	224682_at,224687_at,243181_at|54467	2.01869e-05	up	2.49366	chr7q21.2	ANKIB1	ankyrin repeat and IBR domain containing 1	Hs.703985///Hs.745078///Hs.83293
	161	215504_x_at,226663_at|100505494	1.69696e-18	down	2.61898		ANKRD10-IT1	ANKRD10 intronic transcript 1 (non-protein coding)	Hs.655994
	162	233592_at|441459	8.02305e-07	down	2.28915	chr9p13.3	ANKRD18B	ankyrin repeat domain 18B	Hs.493710///Hs.722109
	163	221232_s_at|26287	0.00417488	down	3.2157	chr10q23	ANKRD2	ankyrin repeat domain 2 (stretch responsive muscle)	Hs.73708
	164	221522_at|84079	0.000990733	up	2.09042	chr19q13.11	ANKRD27	ankyrin repeat domain 27 (VPS9 domain)	Hs.59236///Hs.717408
	165	1561225_at,1570473_at,1570474_s_at|338579	5.22534e-08	down	2.19339	chr10q11.21	ANKRD30BP3	ankyrin repeat domain 30B pseudogene 3	Hs.666134///Hs.736932
	166	232735_at|284615	1.17718e-08	down	3.01616	chr1q21.1	ANKRD34A	ankyrin repeat domain 34A	Hs.620591
	167	231118_at|148741	7.27682e-13	down	3.92636	chr1q21.1	ANKRD35	ankyrin repeat domain 35	Hs.710624
	168	220940_at|57730	0.00178907	down	2.44051	chr2q11.2	ANKRD36B	ankyrin repeat domain 36B	Hs.532921
	169	227337_at,242548_x_at|353322	0.00597968	down	2.53776	chr4q35.1	ANKRD37	ankyrin repeat domain 37	Hs.508154
	170	225731_at,225735_at,236189_at|57182	3.0123e-08	up	2.85492	chr4q28.1	ANKRD50	ankyrin repeat domain 50	Hs.480694///Hs.605325///Hs.618085///Hs.619435///Hs.622972
	171	204671_s_at,204672_s_at|22881	5.06463e-05	up	2.06549	chr6q14.2-q16.1	ANKRD6	ankyrin repeat domain 6	Hs.692978///Hs.702213
	172	239087_at|257629	1.49065e-06	down	2.51566	chr16p12.2	ANKS4B	ankyrin repeat and sterile alpha motif domain containing 4B	Hs.115959
	173	1561927_at,1561928_s_at,1562562_at|389161	3.84279e-05	down	2.0196	chr3q25.1	ANKUB1	ankyrin repeat and ubiquitin domain containing 1	Hs.436725///Hs.665988
	174	222608_s_at,1552619_a_at|54443	3.37507e-05	up	4.79127	chr7p15-p14	ANLN	anillin, actin binding protein	Hs.62180
	175	218804_at,1555269_a_at|55107	4.49222e-14	up	7.02425	chr11q13.3	ANO1	anoctamin 1, calcium activated chloride channel	Hs.503074///Hs.608678///Hs.706156
	176	229313_at|203859	0.00169763	down	4.42513	chr11p14.3	ANO5	anoctamin 5	Hs.154329///Hs.605635///Hs.619841
	177	241918_at|50636	2.00112e-09	down	2.23004	chr2q37.3	ANO7	anoctamin 7	Hs.163909
	178	1563549_a_at|57719	4.89583e-07	down	2.8887	chr19p13.11	ANO8	anoctamin 8	Hs.590990
	179	227393_at|338440	8.52726e-08	down	2.08143	chr11p15.5	ANO9	anoctamin 9	Hs.501622
	180	205206_at,229853_at|3730	4.87448e-13	up	3.62132	chrXp22.32	KAL1	Kallmann syndrome 1 sequence	Hs.521869///Hs.603939///Hs.606153
	181	208103_s_at,221505_at,229128_s_at|81611	0.000158698	up	3.05072	chr1q21.2	ANP32E	acidic (leucine-rich) nuclear phosphoprotein 32 family, member E	Hs.656466///Hs.715080
	182	201012_at,233011_at|301	3.56816e-16	down	3.96223	chr9q21.13	ANXA1	annexin A1	Hs.494173///Hs.595342
	183	206200_s_at,214783_s_at,228727_at|311	6.31651e-14	down	2.08757	chr10q23	ANXA11	annexin A11	Hs.530291///Hs.594332///Hs.605015
	184	211241_at|305	1.94581e-07	down	2.16993	chr10q21.3	ANXA2P3	annexin A2 pseudogene 3	Hs.591361
	185	201301_s_at,201302_at|307	0.000719905	up	2.07955	chr2p13	ANXA4	annexin A4	Hs.422986///Hs.618893///Hs.739442
	186	200782_at|308	2.34868e-27	up	3.19241	chr4q27	ANXA5	annexin A5	Hs.480653///Hs.611925///Hs.705884
	187	210085_s_at,211712_s_at|8416	3.65797e-14	down	16.1553	chr1q21	ANXA9	annexin A9	Hs.3346
	188	205082_s_at,205083_at|316	7.24265e-05	down	2.19927	chr2q33	AOX1	aldehyde oxidase 1	Hs.406238
	189	1562871_at|344454	0.000871673	down	2.33669	chr2q33.1	AOX2P	aldehyde oxidase 2 pseudogene	Hs.148269
	190	200612_s_at,200615_s_at|163	8.83796e-07	up	3.28428	chr17q11.2-q12	AP2B1	adaptor-related protein complex 2, beta 1 subunit	Hs.514819
	191	200613_at|1173	6.47868e-17	up	2.82726	chr3q28	AP2M1	adaptor-related protein complex 2, mu 1 subunit	Hs.518460///Hs.713745
	192	209837_at|9179	2.99421e-15	up	2.0791	chr7q22.1	AP4M1	adaptor-related protein complex 4, mu 1 subunit	Hs.632317///Hs.717689
	193	231858_x_at|91056	2.88333e-07	down	2.01562	chr11q13.1	AP5B1	adaptor-related protein complex 5, beta 1 subunit	Hs.591957
	194	1556900_at,1556901_s_at,1559433_at|149773	4.14543e-05	down	2.82296	chr20q13.32	APCDD1L-AS1	APCDD1L antisense RNA 1 (head to head)	Hs.592146///Hs.729646///Hs.685214
	195	209462_at|333	0.0161045	down	2.48209	chr19q13.1	APLP1	amyloid beta (A4) precursor-like protein 1	Hs.613814///Hs.74565
	196	206656_s_at|57136	6.70109e-26	up	3.11311	chr20p11.2	APMAP	adipocyte plasma membrane associated protein	Hs.472330
	197	224243_at,224244_s_at|116519	1.06762e-05	down	2.15483	chr11q23	APOA5	apolipoprotein A-V	Hs.283923
	198	205108_s_at,223579_s_at|338	0.000133743	down	2.06528	chr2p24-p23	APOB	apolipoprotein B	Hs.120759
	199	207158_at|339	4.86462e-06	down	2.05355	chr12p13.1	APOBEC1	apolipoprotein B mRNA editing enzyme, catalytic polypeptide 1	Hs.560
	200	206160_at|10930	0.000273606	down	18.1065	chr6p21	APOBEC2	apolipoprotein B mRNA editing enzyme, catalytic polypeptide-like 2	Hs.555915///Hs.659926
	201	206632_s_at|9582	8.42864e-18	up	13.8923	chr22q13.1-q13.2	APOBEC3B	apolipoprotein B mRNA editing enzyme, catalytic polypeptide-like 3B	Hs.226307
	202	1553831_at|140564	3.67411e-10	down	2.70121	chr22q13.1	APOBEC3D	apolipoprotein B mRNA editing enzyme, catalytic polypeptide-like 3D	Hs.597374///Hs.629775///Hs.658626
	203	1554545_at|403314	4.9161e-18	down	2.36444	chr1q25.3	APOBEC4	apolipoprotein B mRNA editing enzyme, catalytic polypeptide-like 4 (putative)	Hs.97335
	204	201525_at|347	1.03238e-06	down	6.30373	chr3q29	APOD	apolipoprotein D	Hs.522555
	205	205216_s_at,231359_at|350	1.95046e-07	down	2.12864	chr17q24.2	APOH	apolipoprotein H (beta-2-glycoprotein I)	Hs.445358
	206	200602_at,211277_x_at,214953_s_at|351	1.16998e-19	up	2.51693	chr21q21.3	APP	amyloid beta (A4) precursor protein	Hs.434980///Hs.713750
	207	218218_at|55198	0.0038444	up	2.98733	chr12q24.1	APPL2	adaptor protein, phosphotyrosine interaction, PH domain and leucine zipper containing 2	Hs.506603
	208	203747_at,39248_at,39249_at|360	3.06603e-18	down	8.07621	chr9p13	AQP3	aquaporin 3 (Gill blood group)	Hs.234642
	209	210066_s_at,210067_at,210068_s_at,210906_x_at,226228_at|361	2.95219e-05	down	2.07127	chr18q11.2-q12.1	AQP4	aquaporin 4	Hs.315369///Hs.593410
	210	213611_at|362	3.1497e-11	down	3.91557	chr12q13	AQP5	aquaporin 5	Hs.298023
	211	211110_s_at,211621_at,226192_at,226197_at|367	5.05105e-20	down	3.29719	chrXq12	AR	androgen receptor	Hs.76704
	212	210090_at|23237	0.00241193	down	3.44659	chr8q24.3	ARC	activity-regulated cytoskeleton-associated protein	Hs.40888
	213	216824_at	9.67013e-17	down	2.45563		ARF1P1	---///ADP-ribosylation factor 1 pseudogene 1
	214	202211_at|26286	0.000548484	up	2.27976	chr22q13.2	ARFGAP3	ADP-ribosylation factor GTPase activating protein 3	Hs.685225
	215	214483_s_at,218230_at|27236	0.00349505	up	2.07408	chr4q31.3	ARFIP1	ADP-ribosylation factor interacting protein 1	Hs.416089///Hs.582077///Hs.739357
	216	218067_s_at,222508_s_at,227448_at,228477_at|55082	2.85144e-10	down	2.55382	chr13q33.3	ARGLU1	arginine and glutamate rich 1	Hs.508644///Hs.605829
	217	224764_at,241701_at|57584	0.000225792	up	2.61461	chr10p12.1|10p12.3	ARHGAP21	Rho GTPase activating protein 21	Hs.459909///Hs.524195///Hs.618951///Hs.720921///Hs.721916///Hs.722402
	218	1556459_at,1556460_a_at|100689073	6.68245e-11	down	2.87749	chr10q11.22	ARHGAP22-IT1	ARHGAP22 intronic transcript 1 (non-protein coding)	Hs.667964
	219	225618_at,227057_at,229424_s_at,243536_x_at,1554594_at|201176	3.48706e-13	down	2.66449	chr17q21.31	ARHGAP27	Rho GTPase activating protein 27	Hs.205326
	220	203431_s_at,210791_s_at,229648_at,242196_at|9743	2.11876e-06	down	4.02943	chr11q24.3	ARHGAP32	Rho GTPase activating protein 32	Hs.440379///Hs.594618
	221	221656_s_at,1570511_at|55160	1.89704e-24	down	3.85625	chr1p36.13	ARHGEF10L	Rho guanine nucleotide exchange factor (GEF) 10-like	Hs.443460
	222	205507_at,217348_x_at|22899	1.71518e-05	down	2.13827	chr17p13.1	ARHGEF15	Rho guanine nucleotide exchange factor (GEF) 15	Hs.443109
	223	221119_at|54848	0.000735082	down	2.09909	chr4q24	ARHGEF38	Rho guanine nucleotide exchange factor (GEF) 38	Hs.585224///Hs.614584///Hs.631110///Hs.652842///Hs.669827///Hs.744739
	224	204765_at,228596_at|7984	6.42136e-06	down	2.06935	chr7q35	ARHGEF5	Rho guanine nucleotide exchange factor (GEF) 5	Hs.334///Hs.624956///Hs.744262
	225	228201_at|200894	3.98761e-06	up	3.77364	chr3q11.1	ARL13B	ADP-ribosylation factor-like 13B	Hs.533086
	226	203586_s_at,203587_at|379	8.50248e-09	down	2.67536	chr17q21.31	ARL4D	ADP-ribosylation factor-like 4D	Hs.183153///Hs.709866
	227	1560136_at|390790	5.4252e-10	down	2.38221	chr17q12	ARL5C	ADP-ribosylation factor-like 5C	Hs.568007
	228	223328_at,1554480_a_at|83787	1.77901e-20	up	3.57299	chr7q22.1	ARMC10	armadillo repeat containing 10	Hs.287412///Hs.380752///Hs.729488///Hs.729929
	229	221077_at,223794_at|55130	0.000253098	down	2.11256	chr10p12.1-p11.23	ARMC4	armadillo repeat containing 4	Hs.127530
	230	203404_at|9823	0.00176825	up	2.58637	chrXq21.33-q22.2	ARMCX2	armadillo repeat containing, X-linked 2	Hs.48924///Hs.618522///Hs.727184
	231	218195_at|79624	0.00168643	up	3.38579	chr6q25.1	C6orf211	chromosome 6 open reading frame 211	Hs.15929///Hs.593169
	232	200950_at|10552	1.33985e-09	up	2.25818	chr7q22.1	ARPC1A	actin related protein 2/3 complex, subunit 1A, 41kDa	Hs.124126///Hs.634860
	233	201954_at|10095	8.78796e-08	up	2.97319	chr7q22.1	ARPC1B	actin related protein 2/3 complex, subunit 1B, 41kDa	Hs.489284
	234	207136_at|407	3.58689e-07	down	2.35226	chrXcen-q21	ARR3	arrestin 3, retinal (X-arrestin)	Hs.308
	235	214490_at|416	2.53621e-05	down	2.55213	chrXp22.3	ARSF	arylsulfatase F	Hs.101674
	236	219973_at|79642	6.65906e-07	up	2.1599	chr4q26	ARSJ	arylsulfatase family, member J	Hs.22895
	237	239147_at,1569132_s_at,1569133_x_at|153642	3.27121e-25	down	2.80299	chr5q15	ARSK	arylsulfatase family, member K	Hs.585051
	238	207919_at,1570479_at,1570480_s_at|417	0.000276667	down	2.28358	chr11p15	ART1	ADP-ribosyltransferase 1	Hs.382188
	239	210147_at|419	0.00304604	down	2.87935	chr4q21.1|4p15.1-p14	ART3	ADP-ribosyltransferase 3	Hs.731997
	240	1552524_at|116969	3.70024e-05	down	2.11057	chr11p15.4	ART5	ADP-ribosyltransferase 5	Hs.125680
	241	231020_at,238878_at|170302	2.42166e-11	down	2.08779	chrXp21.3	ARX	aristaless related homeobox	Hs.300304///Hs.614435
	242	221039_s_at,224790_at,224791_at,224796_at,236533_at|50807	1.04314e-08	up	2.04931	chr8q24.1-q24.2	ASAP1	ArfGAP with SH3 domain, ankyrin repeat and PH domain 1	Hs.623560///Hs.655552///Hs.735932
	243	206414_s_at|8853	0.00299508	up	3.5013	chr2p25|2p24	ASAP2	ArfGAP with SH3 domain, ankyrin repeat and PH domain 2	Hs.555902///Hs.695627
	244	219103_at,222236_s_at|55616	9.85503e-11	down	2.251	chr1p36.12	ASAP3	ArfGAP with SH3 domain, ankyrin repeat and PH domain 3	Hs.437379///Hs.595123
	245	1553039_a_at,1564536_at,1564537_a_at|136371	2.05315e-07	down	2.7646	chr7q36.1	ASB10	ankyrin repeat and SOCS box containing 10	Hs.647081
	246	1553074_at|140456	0.00150447	down	2.41711	chrXp22.31	ASB11	ankyrin repeat and SOCS box containing 11, E3 ubiquitin protein ligase	Hs.352183
	247	237785_at,1553453_at|142686	1.9494e-12	down	2.41264	chr3p21.1	ASB14	ankyrin repeat and SOCS box containing 14	Hs.665154
	248	1564679_at|142685	0.000116537	down	2.35158	chr7q31.31	ASB15	ankyrin repeat and SOCS box containing 15	Hs.83916
	249	1553253_at|92591	7.65373e-09	down	5.06238	chr17q21.31	ASB16	ankyrin repeat and SOCS box containing 16	Hs.534517
	250	227915_at,233857_s_at|51676	0.0491861	down	2.29537	chr14q31-q32	ASB2	ankyrin repeat and SOCS box containing 2	Hs.510327///Hs.683678
	251	235503_at|140458	0.00254425	down	9.059	chr4q34.2	ASB5	ankyrin repeat and SOCS box containing 5	Hs.352364///Hs.591712
	252	219996_at,226513_at|140460	1.67597e-12	up	2.28292	chr15q26.3	ASB7	ankyrin repeat and SOCS box containing 7	Hs.31845///Hs.708403
	253	219336_s_at,1554627_a_at|51008	1.08087e-07	up	2.41433	chr10pter-q25.3	ASCC1	activating signal cointegrator 1 complex subunit 1	Hs.500007///Hs.607176
	254	212815_at,231269_at|10973	3.09346e-05	up	3.00751	chr6q16	ASCC3	activating signal cointegrator 1 complex subunit 3	Hs.486031///Hs.602643///Hs.733060
	255	221161_at|56676	1.82797e-09	down	3.07273	chr11p15.3	ASCL3	achaete-scute family bHLH transcription factor 3	Hs.501852
	256	203427_at,203428_s_at|25842	0.000731937	up	2.78044	chr6q22.31	ASF1A	anti-silencing function 1A histone chaperone	Hs.292316///Hs.664611
	257	206130_s_at|433	4.44168e-07	down	2.60535	chr17p	ASGR2	asialoglycoprotein receptor 2	Hs.654440///Hs.731751
	258	205156_s_at,37953_s_at|41	2.40148e-05	down	2.51961	chr12q12	ASIC1	acid-sensing (proton-gated) ion channel 1	Hs.274361
	259	221226_s_at|55515	4.76712e-05	down	2.35845	chr2q35	ASIC4	acid-sensing (proton-gated) ion channel family member 4	Hs.87469
	260	205047_s_at,241082_at|440	1.46405e-08	up	3.95186	chr7q21.3	ASNS	asparagine synthetase (glutamine-hydrolyzing)	Hs.489207
	261	217987_at|54529	0.000572933	up	2.00107	chr2p24.3-q21.3	ASNSD1	asparagine synthetase domain containing 1	Hs.101364///Hs.594874///Hs.619073
	262	206030_at,228807_at|443	5.08639e-10	down	2.38441	chr17p13.3	ASPA	aspartoacylase	Hs.171142///Hs.604198///Hs.708495///Hs.80714
	263	219918_s_at,232238_at,239002_at|259266	1.58405e-07	up	4.32386	chr1q31	ASPM	asp (abnormal spindle) homolog, microcephaly associated (Drosophila)	Hs.121028///Hs.625010
	264	219087_at,224396_s_at|54829	3.42392e-05	up	4.78521	chr9q22	ASPN	asporin	Hs.435655///Hs.664385
	265	221135_s_at|28990	1.92204e-06	up	2.2436	chr3q22.1	ASTE1	asteroid homolog 1 (Drosophila)	Hs.100878///Hs.661953
	266	218659_at,226251_at,229359_at,237095_at,240072_at,1555266_a_at|55252	9.86234e-14	up	2.43746	chr2p24.1	ASXL2	additional sex combs like transcriptional regulator 2	Hs.119815///Hs.605448///Hs.714500///Hs.722329
	267	214162_at,232838_at,233536_at,233686_at|80816	3.16226e-10	down	2.15408	chr18q11	ASXL3	additional sex combs like transcriptional regulator 3	Hs.4267///Hs.464876///Hs.592825///Hs.608090
	268	218782_s_at,222740_at,228401_at,235266_at|29028	2.19435e-08	up	5.60854	chr8q24.13	ATAD2	ATPase family, AAA domain containing 2	Hs.370834
	269	218874_s_at,228510_at|79969	2.95157e-12	down	2.05062	chr6p21.33	ATAT1	alpha tubulin acetyltransferase 1	Hs.654798
	270	227365_at|85300	6.95631e-05	down	2.45239	chr19p13.3	ATCAY	ataxia, cerebellar, Cayman type	Hs.418055
	271	222103_at,1558233_s_at,1565269_s_at|466	6.74358e-05	up	3.81099	chr12q13	ATF1	activating transcription factor 1	Hs.648565
	272	205446_s_at,212984_at,1555146_at|1386	2.85238e-05	up	2.67969	chr2q32	ATF2	activating transcription factor 2	Hs.592510///Hs.714996///Hs.740955
	273	218214_at|60673	2.28044e-12	up	2.36782	chr12q13.13	ATG101	autophagy related 101	Hs.9911
	274	225883_at,229389_at|89849	6.22348e-06	down	2.82333	chr11q13.4	ATG16L2	autophagy related 16-like 2 (S. cerevisiae)	Hs.653186
	275	220237_at,221492_s_at|64422	8.47736e-07	up	2.55637	chr3q13.2	ATG3	autophagy related 3	Hs.477126///Hs.639931
	276	202511_s_at,202512_s_at,210639_s_at|9474	5.25831e-05	up	2.64701	chr6q21	ATG5	autophagy related 5	Hs.486063///Hs.603246
	277	229252_at,1553390_at|285973	8.53865e-05	down	6.95247	chr7q36.1	ATG9B	autophagy related 9B	Hs.707300///Hs.716846
	278	208758_at|471	2.29833e-26	up	3.32802	chr2q35	ATIC	5-aminoimidazole-4-carboxamide ribonucleotide formyltransferase/IMP cyclohydrolase	Hs.90280
	279	228890_at,1558705_at,1558706_a_at|84913	0.000135425	down	2.16324	chr2p11.2	ATOH8	atonal homolog 8 (Drosophila)	Hs.135569
	280	214070_s_at,220920_at|23120	4.40175e-11	down	4.7555	chr5q34	ATP10B	ATPase, class V, type 10B	Hs.109358///Hs.603821
	281	1556854_at,1556855_a_at,1561699_a_at|100874205	0.000165213	down	2.0905	chr13q34	ATP11A-AS1	ATP11A antisense RNA 1	Hs.658692
	282	226785_at,242690_at|286410	7.13453e-07	up	2.43791	chrXq27.1	ATP11C	ATPase, class VI, type 11C	Hs.88252
	283	207367_at|479	1.34988e-07	down	2.39255	chr13q12.12|13q12.1-q12.3	ATP12A	ATPase, H+/K+ transporting, nongastric, alpha polypeptide	Hs.147111
	284	212297_at,219558_at|79572	4.64876e-07	up	3.66929	chr3q29	ATP13A3	ATPase type 13A3	Hs.529609///Hs.594474///Hs.606479///Hs.608326
	285	233535_at,1557136_at,1559571_a_at|84239	1.11952e-06	down	5.14055	chr3q29	ATP13A4	ATPase type 13A4	Hs.674423
	286	203295_s_at,203296_s_at|477	0.000192721	down	31.3013	chr1q23.2	ATP1A2	ATPase, Na+/K+ transporting, alpha 2 polypeptide	Hs.34114
	287	201242_s_at,201243_s_at|481	8.28852e-11	down	2.30181	chr1q24	ATP1B1	ATPase, Na+/K+ transporting, beta 1 polypeptide	Hs.291196///Hs.732568///Hs.733038
	288	204311_at|482	0.00580006	down	2.99416	chr17p13.1	ATP1B2	ATPase, Na+/K+ transporting, beta 2 polypeptide	Hs.643540
	289	220556_at,243737_at|23439	0.00113305	down	2.53201	chrXq24	ATP1B4	ATPase, Na+/K+ transporting, beta 4 polypeptide	Hs.292599
	290	227678_at,1554349_at|91419	3.70357e-15	up	2.4113	chr12q14.1	XRCC6BP1	XRCC6 binding protein 1	Hs.61188
	291	205444_at,230693_at|487	0.000349192	down	34.6144	chr16p12.1	ATP2A1	ATPase, Ca++ transporting, cardiac muscle, fast twitch 1	Hs.657344
	292	209186_at,212361_s_at,212362_at,239996_x_at|488	0.0114755	down	2.00773	chr12q24.11	ATP2A2	ATPase, Ca++ transporting, cardiac muscle, slow twitch 2	Hs.506759///Hs.658056
	293	209934_s_at,209935_at,211137_s_at,212255_s_at|27032	0.000354005	up	3.12257	chr3q22.1	ATP2C1	ATPase, Ca++ transporting, type 2C, member 1	Hs.584884///Hs.713021///Hs.734775
	294	207546_at,1563405_at,1563407_x_at|496	6.40181e-05	down	2.0703	chr13q34	ATP4B	ATPase, H+/K+ exchanging, beta polypeptide	Hs.434202
	295	220197_at|50617	4.84507e-06	down	4.90158	chr7q34	ATP6V0A4	ATPase, H+ transporting, lysosomal V0 subunit a4	Hs.628147///Hs.98967
	296	1553151_at,1553153_at,1553155_x_at|245972	1.20754e-06	down	2.35015		ATP6V0D2	ATPase, H+ transporting, lysosomal 38kDa, V0 subunit d2	Hs.436360///Hs.583941///Hs.709047
	297	202872_at,202873_at,202874_s_at,226463_at|528	1.35543e-18	up	4.60119	chr8q22.3	ATP6V1C1	ATPase, H+ transporting, lysosomal 42kDa, V1 subunit C1	Hs.596735///Hs.626958///Hs.86905
	298	1552532_a_at,1553989_a_at|245973	4.87784e-08	down	2.34651		ATP6V1C2	ATPase, H+ transporting, lysosomal 42kDa, V1 subunit C2	Hs.580464
	299	214762_at|534	0.00122523	down	2.82364	chr6p21.3	ATP6V1G2	ATPase, H+ transporting, lysosomal 13kDa, V1 subunit G2	Hs.249227
	300	214594_x_at,226302_at|5205	3.90838e-08	down	3.13327	chr18q21.31	ATP8B1	ATPase, aminophospholipid transporter, class I, type 8B, member 1	Hs.216623
	301	225668_at,225670_at|134145	9.7419e-06	up	2.02109	chr5p15.2	FAM173B	family with sequence similarity 173, member B	Hs.481569
	302	209902_at,209903_s_at,233288_at|545	1.36542e-07	up	3.81874	chr3q23	ATR	ATR serine/threonine kinase	Hs.271791
	303	216404_at|6315	0.000120305	down	2.13475	chr13q21	ATXN8OS	ATXN8 opposite strand (non-protein coding)	Hs.539653///Hs.676453
	304	204092_s_at,208079_s_at,208080_at|6790	2.60413e-10	up	4.85886	chr20q13	AURKA	aurora kinase A	Hs.250822///Hs.608070
	305	209464_at,239219_at|9212	0.00192725	up	2.36687	chr17p13.1	AURKB	aurora kinase B	Hs.442658
	306	212599_at,243364_at,243365_s_at|26053	0.000121298	up	2.11167	chr7q11.22	AUTS2	autism susceptibility candidate 2	Hs.21631///Hs.613877
	307	219366_at|57099	2.73255e-09	up	2.83926	chr15q13.1	AVEN	apoptosis, caspase activation inhibitor	Hs.555966
	308	205539_at,210507_s_at,233333_x_at|10677	5.78617e-10	down	2.53948	chr12q14.1	AVIL	advillin	Hs.584854
	309	208260_at|553	6.47926e-05	down	2.27524	chr1q32	AVPR1B	arginine vasopressin receptor 1B	Hs.1372
	310	208108_s_at,208111_at|554	0.00226696	down	2.01598	chrXq28	AVPR2	arginine vasopressin receptor 2	Hs.567240
	311	201772_at,212461_at|51582	1.2991e-06	up	2.27986	chr8q22.3	AZIN1	antizyme inhibitor 1	Hs.459106///Hs.713994
	312	211379_x_at,211812_s_at,223374_s_at|8706	0.00302454	up	2.0093	chr3q25	B3GALNT1	beta-1,3-N-acetylgalactosaminyltransferase 1 (globoside blood group)	Hs.418062///Hs.606694///Hs.723510
	313	1553850_at,1555231_a_at|114041	0.000192439	down	2.05887	chr21q22.2	C21orf88	chromosome 21 open reading frame 88	Hs.375120
	314	225733_at,226427_s_at,1553959_a_at|126792	1.71316e-11	up	2.35609	chr1p36.33	B3GALT6	UDP-Gal:betaGal beta 1,3-galactosyltransferase polypeptide 6	Hs.284284
	315	219521_at|27087	0.00850029	down	2.1816	chr11q25	B3GAT1	beta-1,3-glucuronyltransferase 1 (glucuronosyltransferase P)	Hs.381050
	316	204856_at|10331	8.55096e-12	down	2.3341	chr19p13.1	B3GNT3	UDP-GlcNAc:betaGal beta-1,3-N-acetylglucosaminyltransferase 3	Hs.657825///Hs.69009
	317	1552833_at,1552834_at|192134	8.21379e-06	down	2.27517	chr11q13.4	B3GNT6	UDP-GlcNAc:betaGal beta-1,3-N-acetylglucosaminyltransferase 6 (core 3 synthase)	Hs.352622
	318	237338_at|374907	1.73912e-07	down	2.57114	chr19q13.2	B3GNT8	UDP-GlcNAc:betaGal beta-1,3-N-acetylglucosaminyltransferase 8	Hs.441681///Hs.693514
	319	232326_at,1554228_a_at|157556	1.04113e-06	down	2.07805	chr8q22.3	BAALCOS	BAALC opposite strand	Hs.459124
	320	205293_x_at,205294_at,207832_at,209502_s_at|10458	1.71462e-09	down	2.91245	chr17q25	BAIAP2	BAI1-associated protein 2	Hs.128316///Hs.713309
	321	203304_at|25805	1.24867e-14	up	5.25221	chr10p12.3-p11.2	BAMBI	BMP and activin membrane-bound inhibitor	Hs.533336///Hs.703618
	322	210125_s_at|8815	1.68977e-12	up	2.10498	chr11q13.1	BANF1	barrier to autointegration factor 1	Hs.433759
	323	232766_at|140836	9.90513e-07	down	2.36766	chr20p12.1	BANF2	barrier to autointegration factor 2	Hs.115366
	324	1561506_at|101928040	3.68404e-06	down	2.54204		BARX1-AS1	BARX1 antisense RNA 1 (head to head)	Hs.375820
	325	210419_at|8538	1.01225e-07	down	6.22407	chr11q25	BARX2	BARX homeobox 2	Hs.167218///Hs.591944///Hs.610064
	326	202391_at,228589_at|10409	0.00405544	up	2.33735	chr5p15.1	BASP1	brain abundant, membrane attached signal protein 1	Hs.201641
	327	1553335_x_at|285696	0.000191863	down	2.20213	chr5p15.1	LOC285696	uncharacterized LOC285696	Hs.646924
	328	208478_s_at,211833_s_at|581	2.06449e-09	up	4.19544	chr19q13.3-q13.4	BAX	BCL2-associated X protein	Hs.624291///Hs.717082
	329	229603_at|166379	4.13294e-21	up	3.18887	chr4q27	BBS12	Bardet-Biedl syndrome 12	Hs.400698
	330	219107_at,221623_at,91920_at,242843_at|63827	2.95377e-05	down	2.02388	chr1q31	BCAN	brevican	Hs.516904
	331	204378_at|8537	1.74928e-05	down	2.83838	chr20q13.2	BCAS1	breast carcinoma amplified sequence 1	Hs.400556
	332	203053_at|10286	0.000829102	up	2.2514	chr1p13.2	BCAS2	breast carcinoma amplified sequence 2	Hs.22960
	333	214390_s_at,214452_at,225285_at,226517_at|586	2.48005e-20	up	5.37657	chr12p12.1	BCAT1	branched chain amino-acid transaminase 1, cytosolic	Hs.438993///Hs.628296
	334	218264_at,227322_s_at,227896_at|56647	2.34055e-09	up	2.2481	chr10q26.1	BCCIP	BRCA2 and CDKN1A interacting protein	Hs.665877///Hs.715543
	335	205433_at|590	1.16348e-06	up	2.89549	chr3q26.1-q26.2	BCHE	butyrylcholinesterase	Hs.420483
	336	219528_s_at,222895_s_at,224310_s_at|64919	5.34751e-06	up	2.31563	chr14q32.2	BCL11B	B-cell CLL/lymphoma 11B (zinc finger protein)	Hs.510396///Hs.709690
	337	205681_at|597	8.59818e-23	up	15.4076	chr15q24.3	BCL2A1	BCL2-related protein A1	Hs.227817
	338	233110_s_at|83596	0.000114378	up	2.47635	chr19q13.3	BCL2L12	BCL2-like 12 (proline rich)	Hs.289052
	339	232449_at|83875	1.30457e-06	down	4.01206	chr11q23.1	BCO2	beta-carotene oxygenase 2	Hs.728325
	340	219444_at,233572_s_at,233574_at,234711_s_at|63035	4.86693e-06	down	2.28239	chrXq25-q26.1	BCORL1	BCL6 corepressor-like 1	Hs.496748///Hs.614504///Hs.618004
	341	1553591_at,1553592_x_at|644165	0.00389153	down	2.09216	chr22q11.23	BCRP3	breakpoint cluster region pseudogene 3	Hs.655234
	342	227920_at|57673	7.44701e-05	up	2.65325	chr6q21	BEND3	BEN domain containing 3	Hs.418045///Hs.606064
	343	207671_s_at,1554442_at,1554443_s_at|7439	8.11456e-07	down	2.03845	chr11q13	BEST1	bestrophin 1	Hs.683115///Hs.712676
	344	224520_s_at,237003_at,1555492_a_at|144453	0.00011767	down	2.60234	chr12q14.2-q15	BEST3	bestrophin 3	Hs.280782
	345	202710_at|10282	3.73095e-05	up	3.87964	chr7q21.1-q22	BET1	Bet1 golgi vesicular membrane trafficking protein	Hs.489132///Hs.712954
	346	224367_at|84707	0.0100904	up	2.16315	chrXq22	BEX2	brain expressed X-linked 2	Hs.398989
	347	218056_at|51283	3.09157e-07	up	2.13354	chr16p13.12	BFAR	bifunctional apoptosis regulator	Hs.435556///Hs.594514///Hs.623616
	348	237739_at|103344929	3.99658e-05	down	2.13082	chr11p15.4	BGLT3	beta globin locus transcript 3 (non-protein coding)	Hs.295459
	349	206119_at|635	3.04206e-08	down	4.79016	chr5q14.1	BHMT	betaine--homocysteine S-methyltransferase	Hs.713723///Hs.80756
	350	219902_at,230309_at,242169_at|23743	1.3058e-08	down	2.00501	chr5q13	BHMT2	betaine--homocysteine S-methyltransferase 2	Hs.114172///Hs.666242
	351	235095_at|146439	2.9953e-14	down	8.42866	chr16p13.3	CCDC64B	coiled-coil domain containing 64B	Hs.513285
	352	204493_at,211725_s_at,227143_s_at|637	2.957e-19	up	5.55755	chr22q11.1	BID	BH3 interacting domain death agonist	Hs.591054///Hs.517145
	353	205780_at|638	2.0979e-10	up	3.43213	chr22q13.31	BIK	BCL2-interacting killer (apoptosis-inducing)	Hs.475055
	354	202931_x_at,210201_x_at,210202_s_at,214439_x_at,214643_x_at|274	0.00421935	down	2.86025	chr2q14	BIN1	bridging integrator 1	Hs.193163///Hs.701247
	355	207287_at|80094	0.00063788	down	2.04291	chr8p21.3	BIN3-IT1	BIN3 intronic transcript 1 (non-protein coding)	Hs.675917
	356	210538_s_at,230499_at|330	1.61046e-09	up	2.74389	chr11q22	BIRC3	baculoviral IAP repeat containing 3	Hs.127799///Hs.626211///Hs.732738
	357	220451_s_at|79444	0.00464833	down	2.25132	chr20q13.3	BIRC7	baculoviral IAP repeat containing 7	Hs.256126
	358	202179_at|642	8.27666e-05	up	2.0857	chr17q11.2	BLMH	bleomycin hydrolase	Hs.371914///Hs.605660///Hs.713465
	359	207655_s_at|29760	0.000224947	down	2.75868	chr10q23.2-q23.33	BLNK	B-cell linker	Hs.665244
	360	222826_at,224883_at,224892_at|26258	0.000159668	up	2.12355	chr15q21.1	BLOC1S6	biogenesis of lysosomal organelles complex-1, subunit 6, pallidin	Hs.616277///Hs.7037///Hs.745217
	361	212736_at,1565641_at|89927	2.06659e-09	down	2.22312	chr16p13.11	C16orf45	chromosome 16 open reading frame 45	Hs.401798///Hs.734302///Hs.738182
	362	221332_at|9210	3.60851e-06	down	2.51941	chrXp11.2	BMP15	bone morphogenetic protein 15	Hs.532692
	363	205289_at,205290_s_at|650	3.73536e-07	up	3.09022	chr20p12	BMP2	bone morphogenetic protein 2	Hs.73853
	364	209920_at,210214_s_at,225144_at,231873_at,238516_at|659	0.000102161	up	2.18759	chr2q33-q34	BMPR2	bone morphogenetic protein receptor, type II (serine/threonine kinase)	Hs.471119///Hs.732526
	365	231106_at|642826	0.000185147	down	4.2896	chr10q11.22	BMS1P6	BMS1 pseudogene 6	Hs.711898
	366	228149_at|154743	1.9344e-05	up	2.36322	chr7q31.1	C7orf60	chromosome 7 open reading frame 60	Hs.489734
	367	206581_at,1552487_a_at|646	1.09748e-12	up	4.9758	chr15q25.2	BNC1	basonuclin 1	Hs.459153
	368	201848_s_at,201849_at|664	1.33041e-05	up	3.37429	chr10q26.3	BNIP3	BCL2/adenovirus E1B 19kDa interacting protein 3	Hs.144873///Hs.678752
	369	224184_s_at,225990_at,230035_at|91653	2.11912e-06	down	2.1309	chr3q13.2	BOC	BOC cell adhesion associated, oncogene regulated	Hs.591318///Hs.739087
	370	225030_at|91272	7.16835e-06	up	2.68304	chr5q35.2	BOD1	biorientation of chromosomes in cell division 1	Hs.425091
	371	219345_at|51027	1.34114e-07	up	2.04496	chr1q21	BOLA1	bolA family member 1	Hs.13880
	372	236954_at|66037	2.00592e-05	down	2.13936	chr2q33	BOLL	boule-like RNA-binding protein	Hs.169797///Hs.692026
	373	219544_at|79866	6.38565e-13	up	5.11018	chr13q22.1	BORA	bora, aurora kinase A activator	Hs.643464///Hs.735605
	374	203502_at|669	2.76544e-07	up	3.76889	chr7q33	BPGM	2,3-bisphosphoglycerate mutase	Hs.198365///Hs.596175
	375	220542_s_at|51297	0.000148831	down	3.34967	chr20q11.2	BPIFA1	BPI fold containing family A, member 1	Hs.211092
	376	237099_at|140683	1.57623e-05	down	2.41851	chr20q11.21	BPIFA2	BPI fold containing family A, member 2	Hs.125960
	377	240359_at|128861	8.2046e-25	down	2.99947	chr20q11.21	BPIFA3	BPI fold containing family A, member 3	Hs.360989///Hs.602739
	378	1555554_at|317716	1.17281e-14	down	3.26636	chr20q11.21	BPIFA4P	BPI fold containing family A, member 4, pseudogene	Hs.434194
	379	226067_at|92747	0.000541509	down	51.8955	chr20q11.21	BPIFB1	BPI fold containing family B, member 1	Hs.65551
	380	232698_at|80341	0.000336322	down	18.7561	chr20q11.21	BPIFB2	BPI fold containing family B, member 2	Hs.257045
	381	233523_at|149954	1.55e-10	down	2.25685	chr20q11.21	BPIFB4	BPI fold containing family B, member 4	Hs.38961///Hs.738404
	382	1555535_at|128859	1.43934e-17	down	2.52879	chr20q11.21	BPIFB6	BPI fold containing family B, member 6	Hs.375090
	383	208331_at|9083	1.29913e-07	down	2.32543	chrYq11	BPY2	basic charge, Y-linked, 2	Hs.632848///Hs.664724
	384	204531_s_at,211851_x_at|672	2.55813e-18	up	2.17167	chr17q21	BRCA1	breast cancer 1, early onset	Hs.194143///Hs.622171
	385	208685_x_at,208686_s_at,214911_s_at|6046	8.26889e-06	down	2.05077	chr6p21.3	BRD2	bromodomain containing 2	Hs.617550///Hs.707904///Hs.739219///Hs.75243
	386	203245_s_at|266655	6.07087e-16	up	3.17444	chr9q34	LINC00094	long intergenic non-protein coding RNA 94	Hs.654869
	387	221703_at,235609_at|83990	5.84371e-13	up	2.69914	chr17q22.2	BRIP1	BRCA1 interacting protein C-terminal helicase 1	Hs.128903
	388	219177_at|55299	5.98319e-07	up	2.54615	chr5p13.2	BRIX1	BRX1, biogenesis of ribosomes, homolog (S. cerevisiae)	Hs.623944///Hs.718510
	389	215631_s_at|25855	0.00155151	up	2.84722	chr11q13-q13.2	BRMS1	breast cancer metastasis suppressor 1	Hs.100426
	390	224484_s_at,226580_at|84312	2.12416e-07	up	2.47264	chr14q13.2	BRMS1L	breast cancer metastasis-suppressor 1-like	Hs.525299
	391	208677_s_at|682	9.13704e-05	up	3.10259	chr19p13.3	BSG	basigin (Ok blood group)	Hs.501293///Hs.716791///Hs.742151
	392	204586_at|8927	5.59746e-11	down	2.14581	chr3p21.31	BSN	bassoon presynaptic cytomatrix protein	Hs.194684
	393	218792_s_at,222746_s_at|54836	2.27245e-14	down	2.83683	chr9q32	BSPRY	B-box and SPRY domain containing	Hs.614517///Hs.715252
	394	201641_at|684	3.95893e-20	up	6.7691	chr19p13.1	BST2	bone marrow stromal cell antigen 2	Hs.118110
	395	215349_at|643376	0.000397456	down	2.18414	chr11q12.1	BTBD18	BTB (POZ) domain containing 18	Hs.606355
	396	202946_s_at|22903	0.00394414	up	2.55341	chr20p12.2	BTBD3	BTB (POZ) domain containing 3	Hs.244590///Hs.709366
	397	200920_s_at,200921_s_at,1559975_at|694	0.000236307	up	2.20544	chr12q22	BTG1	B-cell translocation gene 1, anti-proliferative	Hs.255935///Hs.710041
	398	205548_s_at,213134_x_at,215425_at,1556213_a_at|10950	7.77107e-09	up	4.89208	chr21q21.1	BTG3	BTG family, member 3	Hs.473420///Hs.634837
	399	208585_at|54718	4.03168e-08	down	2.08155	chr6p22.1	BTN2A3P	butyrophilin, subfamily 2, member A3, pseudogene	Hs.729655
	400	221457_s_at|56244	1.57842e-24	down	2.85739	chr6p21.3	BTNL2	butyrophilin-like 2 (MHC class II associated)	Hs.534471
	401	217207_s_at|10917	1.24466e-06	down	2.40416	chr5q35.3	BTNL3	butyrophilin-like 3	Hs.225949
	402	220421_at|79908	5.23981e-34	down	3.53693	chr5q35.3	BTNL8	butyrophilin-like 8	Hs.189109
	403	228434_at,229985_at,230992_at,241496_at,1553279_at|153579	1.7362e-08	down	2.02352	chr5q35.3	BTNL9	butyrophilin-like 9	Hs.546502
	404	209642_at,215508_at,215509_s_at,216275_at,216277_at|699	1.10324e-20	up	2.7098	chr2q14	BUB1	BUB1 mitotic checkpoint serine/threonine kinase	Hs.469649
	405	203755_at|701	3.05612e-06	up	6.17146	chr15q15	BUB1B	BUB1 mitotic checkpoint serine/threonine kinase B	Hs.513645
	406	201456_s_at,201457_x_at,201458_s_at,209974_s_at,229827_at,237245_at|9184	7.06894e-15	up	2.07763	chr10q26	BUB3	BUB3 mitotic checkpoint protein	Hs.418533
	407	205690_s_at,215815_at|8896	1.12123e-12	up	2.57062	chr7q22.1	BUD31	BUD31 homolog (S. cerevisiae)	Hs.380233
	408	203612_at|705	0.00134241	up	2.29778	chr6p21.1	BYSL	bystin-like	Hs.106880
	409	244077_at|387638	9.01855e-10	down	2.53852	chr10p12.31	C10orf113	chromosome 10 open reading frame 113	Hs.664110
	410	1552422_at|220979	9.40684e-07	down	2.35458	chr10q11.21	C10orf25	chromosome 10 open reading frame 25	Hs.707791
	411	1553843_at,1553844_a_at,1553845_x_at|256815	2.38978e-05	down	2.42181	chr10p12.2	C10orf67	chromosome 10 open reading frame 67	Hs.522360
	412	232456_at|118461	0.000400001	down	9.99687	chr10q11.23	C10orf71	chromosome 10 open reading frame 71	Hs.585480
	413	237244_at|100506769	4.87196e-05	down	2.77623	chr10q11.23	C10orf71-AS1	C10orf71 antisense RNA 1	Hs.562293
	414	1556200_a_at,1562657_a_at,1564198_a_at|118611	0.000375802	down	2.36896	chr10q26.2	C10orf90	chromosome 10 open reading frame 90	Hs.587663
	415	227735_s_at,227736_at|387695	1.71599e-08	down	5.01187	chr10q23.1	C10orf99	chromosome 10 open reading frame 99	Hs.298713
	416	218925_s_at,222785_x_at,231530_s_at,231538_at|64776	1.58553e-12	up	2.01321	chr11q23.1	C11orf1	chromosome 11 open reading frame 1	Hs.17546
	417	220344_at|56673	5.91743e-07	down	3.16762	chr11p15.3	C11orf16	chromosome 11 open reading frame 16	Hs.277349///Hs.618658
	418	218299_at,52164_at|53838	7.95821e-12	up	2.52979	chr11q13	C11orf24	chromosome 11 open reading frame 24	Hs.303025///Hs.713884
	419	1553895_at|160298	0.000132011	down	2.00549	chr11p15.4	C11orf42	chromosome 11 open reading frame 42	Hs.278221
	420	1553438_at|100505621	1.80177e-16	down	3.23838	chr11q13.2	C11orf72	chromosome 11 open reading frame 72	Hs.382074
	421	240029_at|143678	6.81707e-06	down	2.42479	chr11p11.2	C11orf94	chromosome 11 open reading frame 94	Hs.193741
	422	218641_at,238152_at|65998	5.2285e-06	up	2.12423	chr11q13	C11orf95	chromosome 11 open reading frame 95	Hs.191073///Hs.686805
	423	227099_s_at|387763	0.00400099	up	3.22972	chr11p11.2	C11orf96	chromosome 11 open reading frame 96	Hs.530443///Hs.744134
	424	218374_s_at,222613_at|57102	2.252e-06	up	2.17864	chr12p13.3	C12orf4	chromosome 12 open reading frame 4	Hs.302977
	425	226349_at|121053	1.63686e-07	up	2.07814	chr12q23.3	C12orf45	chromosome 12 open reading frame 45	Hs.295563
	426	235026_at,1554067_at,1554068_s_at|144577	6.46092e-07	up	2.43574	chr12q14.2	C12orf66	chromosome 12 open reading frame 66	Hs.505871///Hs.694135
	427	225105_at|387882	2.2868e-07	up	4.84005	chr12q23.3	C12orf75	chromosome 12 open reading frame 75	Hs.368938///Hs.708371///Hs.708907
	428	1560276_at,1560277_a_at|283403	4.39487e-29	down	2.55181	chr12q13.13	C12orf80	chromosome 12 open reading frame 80	Hs.667179
	429	1564816_at|283579	5.59994e-10	down	2.8277	chr14q24.3	C14orf178	chromosome 14 open reading frame 178	Hs.375834
	430	1558420_at,1558421_a_at|400258	0.000256665	down	2.19444	chr14q32.33	C14orf180	chromosome 14 open reading frame 180	Hs.153827///Hs.680897
	431	223484_at|84419	9.95392e-05	down	3.61715	chr15q21.1	C15orf48	chromosome 15 open reading frame 48	Hs.112242
	432	1569064_at,1569065_s_at|643338	6.45529e-07	down	6.85163	chr15q15.1	C15orf62	chromosome 15 open reading frame 62	Hs.631715
	433	240209_at|123970	1.75676e-05	down	2.42484	chr16q12.1	C16orf78	chromosome 16 open reading frame 78	Hs.125875
	434	231076_at|162083	3.6257e-06	down	2.42919	chr16p12.1	C16orf82	chromosome 16 open reading frame 82	Hs.120831
	435	1557162_at|146378	0.00010825	down	2.11253	chr16p11.2	C16orf92	chromosome 16 open reading frame 92	Hs.651588
	436	1554662_at|284083	7.66113e-12	down	2.11333	chr17q22	C17orf47	chromosome 17 open reading frame 47	Hs.646574
	437	203830_at|64149	6.55259e-06	up	3.01545	chr17q11.2	C17orf75	chromosome 17 open reading frame 75	Hs.655257
	438	1555478_at|388407	9.03556e-07	down	2.36209	chr17q23.2	C17orf82	chromosome 17 open reading frame 82	Hs.434459
	439	223526_at,1558990_at|83608	3.52912e-06	up	2.59566	chr18q12.2	C18orf21	chromosome 18 open reading frame 21	Hs.37883///Hs.735673
	440	223631_s_at|64073	1.41017e-05	down	2.88632	chr19q13.2	C19orf33	chromosome 19 open reading frame 33	Hs.631544
	441	234999_at,1554475_a_at|126526	2.34685e-05	down	2.69155	chr19q13.2	C19orf47	chromosome 19 open reading frame 47	Hs.631557///Hs.672008///Hs.740898
	442	1560830_a_at|147646	7.99144e-18	down	5.35828	chr19q13.41	C19orf84	chromosome 19 open reading frame 84	Hs.148344
	443	200056_s_at|10438	0.000278087	up	2.40975	chr2p13-p12	C1D	C1D nuclear receptor corepressor	Hs.436242///Hs.602900
	444	237603_at|200159	1.42423e-06	down	2.45756	chr1q44	C1orf100	chromosome 1 open reading frame 100	Hs.442703
	445	214357_at|92346	2.21014e-06	down	4.45451	chr1q24.3	C1orf105	chromosome 1 open reading frame 105	Hs.517991
	446	220840_s_at|55732	1.13677e-16	up	4.42089	chr1q24.2	C1orf112	chromosome 1 open reading frame 112	Hs.443551
	447	219476_at,219856_at,228865_at|79098	3.29445e-14	down	4.97047	chr1q32.1	C1orf116	chromosome 1 open reading frame 116	Hs.32417///Hs.623069
	448	1553444_a_at|148345	0.000140303	down	2.32226	chr1p36.22	C1orf127	chromosome 1 open reading frame 127	Hs.127026
	449	226242_at|128061	3.03699e-08	up	4.90161	chr1q42.2	C1orf131	chromosome 1 open reading frame 131	Hs.556017///Hs.743464
	450	228532_at|128346	1.73774e-07	up	2.06972	chr1p13.2	C1orf162	chromosome 1 open reading frame 162	Hs.288010
	451	231044_at|127003	3.72161e-07	down	3.28814	chr1p13.3	C1orf194	chromosome 1 open reading frame 194	Hs.446962
	452	205103_at,222301_at,1559402_a_at,1570451_at|10485	9.50846e-05	down	2.42144	chr1q22	C1orf61	chromosome 1 open reading frame 61	Hs.380027///Hs.618957///Hs.709161
	453	236710_at|127795	1.5461e-05	down	2.02009	chr1p32.1	C1orf87	chromosome 1 open reading frame 87	Hs.47385
	454	231514_at|84970	5.17912e-05	down	2.71611	chr1p34.3	C1orf94	chromosome 1 open reading frame 94	Hs.194610
	455	218232_at|712	0.00919575	up	2.39354	chr1p36.12	C1QA	complement component 1, q subcomponent, A chain	Hs.632379
	456	202953_at|713	0.00159053	up	4.1241	chr1p36.12	C1QB	complement component 1, q subcomponent, B chain	Hs.8986
	457	225353_s_at|714	0.00533505	up	2.47155	chr1p36.11	C1QC	complement component 1, q subcomponent, C chain	Hs.467753///Hs.602329
	458	220988_s_at,1561263_at|114899	0.000685482	down	2.24553	chr5p13	C1QTNF3	C1q and tumor necrosis factor related protein 3	Hs.171929///Hs.603217
	459	223877_at,239349_at|114905	6.71521e-05	down	2.66537	chr4p15.3	C1QTNF7	C1q and tumor necrosis factor related protein 7	Hs.153714///Hs.608220
	460	1560320_a_at,1564224_x_at|283314	7.43718e-05	down	2.58528	chr12p13.31	C1RL-AS1	C1RL antisense RNA 1	Hs.744212
	461	233598_at	6.31194e-05	down	2.8578		C20orf187	chromosome 20 open reading frame 187///---	Hs.570365
	462	1556721_at,1556722_a_at|284805	3.50201e-05	down	2.70335	chr20q11.21	C20orf203	chromosome 20 open reading frame 203	Hs.353262
	463	237793_at|100128496	1.81119e-06	down	2.13894	chr20p11.23	C20orf78	chromosome 20 open reading frame 78	Hs.664484
	464	1557782_s_at,1559755_at|54067	1.83772e-07	down	2.49356	chr21q22.11	C21orf49	chromosome 21 open reading frame 49	Hs.54725
	465	220941_s_at,226109_at|54149	0.00107675	up	2.21971	chr21q21.1	C21orf91	chromosome 21 open reading frame 91	Hs.293811///Hs.595518
	466	1558333_at,1558334_a_at|150248	4.82041e-06	down	2.12841	chr22q11.23	C22orf15	chromosome 22 open reading frame 15	Hs.116254
	467	207701_at|25775	5.82929e-07	down	2.40621	chr22q12.1-q12.3	C22orf24	chromosome 22 open reading frame 24	Hs.627602
	468	212875_s_at|25966	1.92592e-05	up	2.35015	chr21q22.3	C2CD2	C2 calcium-dependent domain containing 2	Hs.473894
	469	204757_s_at,204758_s_at|9854	9.91071e-05	down	2.30161	chr11q23.3	C2CD2L	C2CD2-like	Hs.26899///Hs.617392///Hs.622443
	470	230819_at|126567	2.94336e-05	down	2.75981	chr19p13.3	C2CD4C	C2 calcium-dependent domain containing 4C	Hs.223770
	471	224000_at|84226	7.73102e-07	down	2.76706	chr2p23.3	C2orf16	chromosome 2 open reading frame 16	Hs.131021
	472	223623_at|84417	8.40231e-05	down	3.72455	chr2q12.2	C2orf40	chromosome 2 open reading frame 40	Hs.43125
	473	1563814_at|130813	3.57912e-05	down	2.09153	chr2p25.1	C2orf50	chromosome 2 open reading frame 50	Hs.406894
	474	227973_at,238974_at|205327	0.000241905	up	2.03029	chr2q33.1	C2orf69	chromosome 2 open reading frame 69	Hs.471040
	475	213143_at,213148_at,1556464_a_at|257407	7.54966e-05	down	2.06645	chr2q37.1	C2orf72	chromosome 2 open reading frame 72	Hs.526596///Hs.551993
	476	227840_at|130355	1.2432e-05	up	3.38811	chr2q14.2	C2orf76	chromosome 2 open reading frame 76	Hs.603039///Hs.99488
	477	223754_at,228195_at|84281	0.000584709	down	2.1591	chr2q32.2	C2orf88	chromosome 2 open reading frame 88	Hs.389311
	478	230941_at|728537	4.32577e-05	down	2.19926	chr2q11.2	LINC01125	long intergenic non-protein coding RNA 1125	Hs.469369
	479	209906_at|719	1.18672e-06	up	2.82462	chr12p13.31	C3AR1	complement component 3a receptor 1	Hs.591148
	480	224273_at|84077	3.05797e-25	down	2.50976	chr3p25.1	C3orf20	chromosome 3 open reading frame 20	Hs.661452
	481	1553805_at|132200	6.26621e-07	down	2.00063	chr3p14.1	C3orf49	chromosome 3 open reading frame 49	Hs.506386
	482	235562_at,242447_at|285382	9.96289e-09	up	2.17612	chr3q27.2	C3orf70	chromosome 3 open reading frame 70	Hs.380048
	483	205654_at|722	1.29485e-10	down	2.33645	chr1q32	C4BPA	complement component 4 binding protein, alpha	Hs.1012
	484	223990_at|84103	0.000198	down	2.11815	chr4q23	C4orf17	chromosome 4 open reading frame 17	Hs.97501
	485	229860_x_at|401115	2.97958e-08	up	3.933	chr4p16.3	C4orf48	chromosome 4 open reading frame 48	Hs.446474
	486	236523_at|285556	0.00227438	down	6.90899	chr4q23	LOC285556	uncharacterized LOC285556	Hs.480371
	487	220088_at|728	1.79059e-08	up	2.8386	chr19q13.3-q13.4	C5AR1	complement component 5a receptor 1	Hs.2161
	488	203024_s_at,229260_at|56951	2.30814e-07	up	2.4398	chr5q31.1	C5orf15	chromosome 5 open reading frame 15	Hs.355177///Hs.744034
	489	203738_at,1552660_a_at,1565939_at|55322	5.32037e-07	up	2.54994	chr5p13.3	C5orf22	chromosome 5 open reading frame 22	Hs.519246
	490	226159_at,238809_at|285636	2.42586e-06	up	2.02279	chr5p13.1	C5orf51	chromosome 5 open reading frame 51	Hs.29899///Hs.595470
	491	230405_at,232253_at,1560128_x_at,1564276_at|441108	3.8647e-08	down	2.01199	chr5q31.1	C5orf56	chromosome 5 open reading frame 56	Hs.658288///Hs.708847
	492	1553426_at|285668	3.99041e-07	down	2.00538	chr5q12.1	C5orf64	chromosome 5 open reading frame 64	Hs.683866
	493	1559540_at|100506526	0.000279355	down	2.26426	chr5q12.1	LOC100506526	uncharacterized LOC100506526	Hs.662277///Hs.722898
	494	220375_s_at|100996485	1.97295e-11	down	2.53307		C5orf66	chromosome 5 open reading frame 66	Hs.571014///Hs.582537///Hs.662147///Hs.666474
	495	236444_x_at|101927953	2.07163e-13	down	3.09216	chr5q31.1	C5orf66-AS1	C5orf66 antisense RNA 1
	496	210168_at|729	8.2701e-10	down	2.32794	chr5p13	C6	complement component 6	Hs.481992
	497	221786_at,221787_at|387263	0.00023582	up	2.94494	chr6q27	C6orf120	chromosome 6 open reading frame 120	Hs.591375///Hs.666797///Hs.694601///Hs.708181
	498	238028_at,241455_at|647024	3.92159e-10	down	5.06306	chr6p21.1	C6orf132	chromosome 6 open reading frame 132	Hs.444277///Hs.636224
	499	230944_at,239137_x_at|221416	1.20789e-05	down	2.77662	chr6p21.1	C6orf223	chromosome 6 open reading frame 223	Hs.531926
	500	238383_at,238385_at|352999	0.00143644	down	15.3314	chr6q22.33	C6orf58	chromosome 6 open reading frame 58	Hs.226268
	501	202992_at,235979_at|730	0.000846212	down	2.62779	chr5p13	C7	complement component 7	Hs.686730///Hs.78065
	502	221172_at|80099	3.63291e-06	down	2.12232	chr7p12.3	C7orf69	chromosome 7 open reading frame 69	Hs.287647
	503	206979_at|732	9.61115e-05	down	2.31659	chr1p32.2	C8B	complement component 8, beta polypeptide	Hs.391835///Hs.702980
	504	218187_s_at,222551_s_at|65265	3.16466e-14	up	2.85815	chr8q24.3	C8orf33	chromosome 8 open reading frame 33	Hs.169615
	505	1569245_at,1569246_a_at|203076	1.97764e-05	down	2.43745	chr8p23.1	C8orf74	chromosome 8 open reading frame 74	Hs.371776
	506	230985_at|138724	4.21319e-08	down	2.66734	chr9p13.3	C9orf131	chromosome 9 open reading frame 131	Hs.148250///Hs.742567
	507	229964_at|401546	0.00183186	down	3.07095	chr9q31.3	C9orf152	chromosome 9 open reading frame 152	Hs.125608
	508	1553642_at|158055	2.82823e-08	down	2.35683	chr9q34.3	C9orf163	chromosome 9 open reading frame 163	Hs.212613
	509	1553919_at|157927	6.13311e-24	down	2.97705	chr9q34.3	C9orf62	chromosome 9 open reading frame 62	Hs.559511
	510	223697_x_at,235940_at|84267	2.60264e-11	down	3.33768	chr9q21.32	C9orf64	chromosome 9 open reading frame 64	Hs.208914
	511	205949_at,205950_s_at|759	8.7285e-07	down	2.22818	chr8q21.2	CA1	carbonic anhydrase I	Hs.23118
	512	219464_at|23632	5.51682e-06	down	3.22266	chr1q21	CA14	carbonic anhydrase XIV	Hs.528988
	513	209301_at|760	0.000741271	up	3.62658	chr8q22	CA2	carbonic anhydrase II	Hs.155097///Hs.596159
	514	204865_at|761	0.00505474	down	10.2727	chr8q21.2	CA3	carbonic anhydrase III, muscle specific	Hs.707363///Hs.82129
	515	206208_at,206209_s_at|762	1.69775e-24	down	2.26716	chr17q23	CA4	carbonic anhydrase IV	Hs.89485
	516	207504_at|766	1.87164e-05	down	2.51309	chr16q22.1	CA7	carbonic anhydrase VII	Hs.37014
	517	221003_s_at,225914_s_at,225915_at|81617	5.56435e-09	down	2.11299	chr13q14.2	CAB39L	calcium binding protein 39-like	Hs.610407///Hs.742971///Hs.87159
	518	1552890_a_at,1554201_at,1554202_x_at|57010	1.41944e-09	down	3.58899	chr11q13.2	CABP4	calcium binding protein 4	Hs.143036///Hs.616957///Hs.691167///Hs.734577
	519	221160_s_at|56344	0.000547834	down	2.41535	chr19q13.33	CABP5	calcium binding protein 5	Hs.117694
	520	219223_at,61874_at|11094	4.34242e-07	down	2.50527	chr9q34	CACFD1	calcium channel flower domain containing 1	Hs.62003
	521	208377_s_at|778	2.47632e-06	down	2.23061	chrXp11.23	CACNA1F	calcium channel, voltage-dependent, L type, alpha 1F subunit	Hs.632799
	522	217515_s_at|779	0.000374142	down	3.52747	chr1q32	CACNA1S	calcium channel, voltage-dependent, L type, alpha 1S subunit	Hs.1294
	523	206996_x_at,210185_at,210967_x_at|782	2.23318e-05	down	4.15105	chr17q21-q22	CACNB1	calcium channel, voltage-dependent, beta 1 subunit	Hs.635
	524	207693_at,243244_at|785	2.77763e-08	down	2.15338	chr2q22-q23	CACNB4	calcium channel, voltage-dependent, beta 4 subunit	Hs.120725///Hs.641772
	525	206612_at|786	3.70184e-05	down	2.54138	chr17q24	CACNG1	calcium channel, voltage-dependent, gamma subunit 1	Hs.147989
	526	206384_at|10368	6.82701e-05	down	2.46585	chr16p12.1	CACNG3	calcium channel, voltage-dependent, gamma subunit 3	Hs.7235
	527	221585_at,62987_r_at,231737_at|27092	2.30627e-08	down	2.59524	chr17q24	CACNG4	calcium channel, voltage-dependent, gamma subunit 4	Hs.514423
	528	221401_at,1552602_at|27091	2.20372e-07	down	2.07096	chr17q24	CACNG5	calcium channel, voltage-dependent, gamma subunit 5	Hs.278907
	529	224291_at,1552863_a_at|59285	2.95538e-08	down	5.46061	chr19q13.4	CACNG6	calcium channel, voltage-dependent, gamma subunit 6	Hs.631560
	530	231355_at,234750_at,234756_at|59283	0.000450736	down	2.00648	chr19q13.4	CACNG8	calcium channel, voltage-dependent, gamma subunit 8	Hs.631595
	531	201381_x_at,201382_at,210691_s_at,211761_s_at|27101	0.000147655	up	2.35787	chr1q24-q25	CACYBP	calcyclin binding protein	Hs.508524///Hs.614328
	532	202715_at,1564084_at|790	7.77932e-16	up	2.53519	chr2p22-p21	CAD	carbamoyl-phosphate synthetase 2, aspartate transcarbamylase, and dihydroorotase	Hs.377010
	533	217442_at|100131825	4.80674e-06	down	2.44777	chr1q23.2	CADM3-AS1	CADM3 antisense RNA 1	Hs.701271
	534	205625_s_at,205626_s_at|793	0.00154699	up	2.50955	chr8q21.3	CALB1	calbindin 1, 28kDa	Hs.65425
	535	209002_s_at|57658	7.43949e-23	down	3.40449	chr12q13.13	CALCOCO1	calcium binding and coiled-coil domain 1	Hs.156667
	536	201615_x_at,201616_s_at,201617_x_at,205525_at,212077_at,214880_x_at,215198_s_at,215199_at,231881_at,235834_at,243084_at|800	4.49147e-06	up	2.28016	chr7q33	CALD1	caldesmon 1	Hs.490203///Hs.738084
	537	1554367_at|255022	0.000123254	down	2.28554	chr10q24.33	CALHM1	calcium homeostasis modulator 1	Hs.680365
	538	1553388_at|221301	2.93344e-08	down	2.03257	chr6q22.1	FAM26D	family with sequence similarity 26, member D
	539	228362_s_at,229390_at,229391_s_at,229915_at|441168	5.7776e-12	up	5.09259	chr6q22.1	FAM26F	family with sequence similarity 26, member F	Hs.381220
	540	210019_at,210020_x_at|810	1.24386e-08	down	3.33996	chr10p15.1	CALML3	calmodulin-like 3	Hs.239600
	541	200755_s_at,200756_x_at,200757_s_at,214845_s_at,229549_at|813	1.07946e-06	up	2.38299	chr7q32.1	CALU	calumenin	Hs.624418///Hs.735529///Hs.743262///Hs.7753
	542	220246_at,235626_at|57118	9.83244e-07	down	2.45879	chr10p13	CAMK1D	calcium/calmodulin-dependent protein kinase ID	Hs.600547///Hs.659517///Hs.713126///Hs.713841///Hs.739758
	543	215161_at,217128_s_at|57172	7.78373e-09	down	2.67477	chr1q32.2	CAMK1G	calcium/calmodulin-dependent protein kinase IG	Hs.199068
	544	207613_s_at,213108_at|815	7.24791e-06	down	3.24096	chr5q32	CAMK2A	calcium/calmodulin-dependent protein kinase II alpha	Hs.143535///Hs.743976
	545	209956_s_at,210404_x_at,211483_x_at,213276_at,34846_at|816	5.2843e-08	down	3.56531	chr7p14.3-p14.1	CAMK2B	calcium/calmodulin-dependent protein kinase II beta	Hs.351887///Hs.732009
	546	212669_at,212757_s_at,214322_at,238556_at|818	0.000117071	down	2.20434	chr10q22	CAMK2G	calcium/calmodulin-dependent protein kinase II gamma	Hs.523045///Hs.654811///Hs.717383///Hs.730922
	547	218309_at,228302_x_at,229163_at|55450	0.00280313	down	2.13777	chr1p36.12	CAMK2N1	calcium/calmodulin-dependent protein kinase II inhibitor 1	Hs.731383
	548	219365_s_at|79012	8.29599e-05	down	2.67439	chr3p21.31	CAMKV	CaM kinase-like vesicle-associated	Hs.145156
	549	212763_at,212765_at,217196_s_at|23271	0.000263809	up	2.47464	chr1q32.1	CAMSAP2	calmodulin regulated spectrin-associated protein family, member 2	Hs.23585
	550	226494_at,1568617_a_at|57662	4.88711e-19	down	2.94888	chr19p13.2	CAMSAP3	calmodulin regulated spectrin-associated protein family, member 3	Hs.17686
	551	207483_s_at,208838_at,208839_s_at,235224_s_at,239771_at,243910_x_at,1556318_s_at|55832	4.41926e-06	up	3.15014	chr12q14	CAND1	cullin-associated and neddylation-dissociated 1	Hs.546407///Hs.603256///Hs.623675///Hs.633838///Hs.703396///Hs.505983
	552	213547_at,234404_at|23066	0.00145244	down	3.25911	chr3p25.2	CAND2	cullin-associated and neddylation-dissociated 2 (putative)	Hs.343664
	553	212551_at,212554_at|10486	0.00644015	down	4.00886	chr6p22.3	CAP2	CAP, adenylate cyclase-associated protein, 2 (yeast)	Hs.132902///Hs.605285
	554	200752_s_at,232012_at|823	1.43592e-07	down	2.2688	chr11q13	CAPN1	calpain 1, (mu/I) large subunit	Hs.502842///Hs.735492
	555	1557321_a_at|440854	1.13408e-20	down	43.338	chr2p23.1-p21	CAPN14	calpain 14	Hs.468059
	556	210944_s_at,211890_x_at,214475_x_at|825	0.00065114	down	4.89795	chr15q15.1	CAPN3	calpain 3, (p94)	Hs.143261///Hs.733336
	557	205166_at,226292_at|726	2.25219e-06	down	5.12467	chr11q14	CAPN5	calpain 5	Hs.248153
	558	223832_s_at|84290	0.00429403	down	2.45587	chr16q12.2	CAPNS2	calpain, small subunit 2	Hs.618874///Hs.660027
	559	200722_s_at,200723_s_at,225340_s_at,226285_at,226289_at,226990_at,236850_at,243370_at|4076	0.000333215	up	2.01186	chr11p13	CAPRIN1	cell cycle associated protein 1	Hs.471818///Hs.595571///Hs.601307///Hs.626417///Hs.717895
	560	220598_at,220599_s_at,224113_at,232608_x_at,1555308_at,1555309_a_at|79092	7.65583e-20	down	2.28701	chr17q25	CARD14	caspase recruitment domain family, member 14	Hs.696253///Hs.738929///Hs.739340///Hs.675480
	561	228984_at|57571	3.79495e-06	down	4.48726	chr11q13.2	CARNS1	carnosine synthase 1	Hs.502982
	562	239503_at,1555922_at,1555923_a_at|399726	2.26801e-11	down	2.37156	chr10p12.31	CASC10	cancer susceptibility candidate 10	Hs.315568///Hs.554052///Hs.606546
	563	1561232_at|100270680	4.14118e-26	down	2.11603	chr8q24	CASC11	cancer susceptibility candidate 11 (non-protein coding)	Hs.333720
	564	1557875_at|101928165	7.977e-05	down	2.56802	chr17q24.3	CASC17	cancer susceptibility candidate 17 (non-protein coding)	Hs.407613
	565	207620_s_at,211208_s_at,227156_at,238698_at,238699_s_at|8573	6.83398e-12	up	2.57145	chrXp11.4	CASK	calcium/calmodulin-dependent serine protein kinase (MAGUK family)	Hs.495984
	566	207181_s_at|840	4.43651e-08	up	2.54169	chr10q25	CASP7	caspase 7, apoptosis-related cysteine peptidase	Hs.732924///Hs.742363///Hs.9216
	567	222201_s_at,1570001_at|9994	0.000829337	up	2.06905	chr6q15	CASP8AP2	caspase 8 associated protein 2	Hs.558218///Hs.603482///Hs.607541
	568	219645_at|844	0.000512919	down	19.5957	chr1q21	CASQ1	calsequestrin 1 (fast-twitch, skeletal muscle)	Hs.632476
	569	207317_s_at|845	0.000539092	down	15.8179	chr1p13.1	CASQ2	calsequestrin 2 (cardiac muscle)	Hs.57975
	570	225906_at|729438	0.00624991	down	2.18742	chr7q11.23	GATSL2	GATS protein-like 2	Hs.647048
	571	227321_at,1553971_a_at|352954	4.698e-05	down	3.14781	chr7q22.1	GATS	GATS, stromal antigen 3 opposite strand	Hs.556063
	572	1552335_at|117144	4.61255e-06	down	2.01435	chr11q12.1	CATSPER1	cation channel, sperm associated 1	Hs.189105
	573	230981_at|347732	7.34506e-10	down	2.30524	chr5q31.1	CATSPER3	cation channel, sperm associated 3	Hs.631804
	574	219883_at|25858	1.63597e-06	down	2.40054	chr11q13.1	TEX40	testis expressed 40	Hs.97174
	575	203323_at,203324_s_at,213426_s_at|858	1.62465e-10	up	4.08054	chr7q31.1	CAV2	caveolin 2	Hs.212332///Hs.603096///Hs.671556///Hs.707759///Hs.737623
	576	208204_s_at|859	1.24552e-05	down	4.60772	chr3p25	CAV3	caveolin 3	Hs.98303
	577	213010_at|112464	1.32705e-05	up	2.92368	chr11p15.4	PRKCDBP	protein kinase C, delta binding protein	Hs.434044
	578	241749_at|347273	0.00449664	down	4.67212	chr9q31.1	MURC	muscle-related coiled-coil protein	Hs.99004
	579	202370_s_at,206788_s_at|865	1.92104e-12	up	3.34611	chr16q22.1	CBFB	core-binding factor, beta subunit	Hs.460988///Hs.605312///Hs.713012
	580	208348_s_at,209682_at,227900_at|868	2.70929e-05	up	2.65847	chr3q13.11	CBLB	Cbl proto-oncogene B, E3 ubiquitin protein ligase	Hs.430589///Hs.622985
	581	220018_at,227187_at|79872	1.06936e-05	up	2.36583	chr7q22.3	CBLL1	Cbl proto-oncogene-like 1, E3 ubiquitin protein ligase	Hs.592271///Hs.594184///Hs.616426
	582	1552967_at|158506	1.10964e-16	down	2.5091	chrXp22.11	ZNF645	zinc finger protein 645	Hs.132485
	583	205747_at|869	4.2134e-20	down	2.23903	chr16q12.1	CBLN1	cerebellin 1 precursor	Hs.458423
	584	235221_at|643866	7.67877e-11	down	3.07374	chr14q12	CBLN3	cerebellin 3 precursor	Hs.207603
	585	1559501_at,1559917_a_at|100506428	1.82678e-31	down	2.78895		CBR3-AS1	CBR3 antisense RNA 1	Hs.651214
	586	201518_at|10951	2.81793e-05	up	3.12936	chr17q21.32	CBX1	chromobox homolog 1	Hs.77254
	587	200037_s_at,201091_s_at,230998_at,1555920_at|11335	1.01881e-07	up	2.26473	chr7p15.2	CBX3	chromobox homolog 3	Hs.381189///Hs.713913///Hs.717386
	588	212914_at|23492	1.19551e-19	down	2.30046	chr22q13.1	CBX7	chromobox homolog 7	Hs.356416///Hs.681020
	589	243534_at|387707	8.05521e-06	down	2.74806	chr10q24.1	CC2D2B	coiled-coil and C2 domain containing 2B	Hs.652240
	590	1553893_at|126402	0.00021833	down	2.501	chr19p13.12	CCDC105	coiled-coil domain containing 105	Hs.375985
	591	222890_at|29070	5.7046e-11	up	2.32854	chr16q21	CCDC113	coiled-coil domain containing 113	Hs.11614
	592	1555792_a_at|164592	8.49626e-07	down	2.96801	chr22q11.21	CCDC116	coiled-coil domain containing 116	Hs.131615
	593	225453_x_at,225454_at|115098	6.25509e-17	up	2.00002	chr19p13.11	CCDC124	coiled-coil domain containing 124	Hs.100043
	594	228061_at,228087_at|90693	6.28413e-07	up	2.43701	chr7p15.3	CCDC126	coiled-coil domain containing 126	Hs.232296
	595	226515_at,236046_at|133957	3.09779e-10	up	2.29287	chr5p15.33	CCDC127	coiled-coil domain containing 127	Hs.293833///Hs.294145
	596	1553396_a_at,1553397_at,1554022_at,1554023_s_at|152206	2.85752e-07	down	3.14094	chr3p22.1	CCDC13	coiled-coil domain containing 13	Hs.604182
	597	237475_x_at,242519_at|100129792	3.12324e-07	down	5.70774	chr5p12	CCDC152	coiled-coil domain containing 152	Hs.745017
	598	232920_at,242949_x_at,1568796_at|550631	5.87871e-08	down	2.09407	chr22q12.2	CCDC157	coiled-coil domain containing 157	Hs.505597
	599	236900_x_at,1559003_a_at|126661	9.7133e-07	down	2.4078	chr1p34.1	CCDC163P	coiled-coil domain containing 163, pseudogene	Hs.461300///Hs.624224
	600	1555443_at|374355	4.87139e-09	down	2.19406	chr10q25.3	CCDC172	coiled-coil domain containing 172	Hs.233407
	601	1558820_a_at|374864	1.48261e-25	down	2.57949	chr18q12.1	CCDC178	coiled-coil domain containing 178	Hs.115461
	602	1552948_at|148870	0.000164672	down	2.05878	chr1p36.32	CCDC27	coiled-coil domain containing 27	Hs.348700
	603	220908_at,1563090_at|80125	2.58057e-06	down	2.01222	chr15q24.1	CCDC33	coiled-coil domain containing 33	Hs.621342
	604	226287_at,1553666_at|91057	8.53745e-13	up	3.18439	chr11p14.1	CCDC34	coiled-coil domain containing 34	Hs.143733
	605	1554909_at,1564600_a_at,1569690_at|339834	2.53415e-05	down	2.33188	chr3p21.31	CCDC36	coiled-coil domain containing 36	Hs.631931
	606	225331_at,226713_at,228693_at,235051_at,236831_at|152137	2.20067e-07	up	2.30687	chr3q28	CCDC50	coiled-coil domain containing 50	Hs.478682///Hs.592514///Hs.608697
	607	244735_at|84692	4.29171e-05	down	2.34182	chr3q13.12	CCDC54	coiled-coil domain containing 54	Hs.164799
	608	235244_at|131076	2.85492e-08	up	2.64475	chr3q21.1	CCDC58	coiled-coil domain containing 58	Hs.220594
	609	1554117_at|160777	1.22525e-10	down	2.74998	chr12q24.23	CCDC60	coiled-coil domain containing 60	Hs.622345///Hs.98188
	610	231567_s_at|84660	5.62747e-07	down	3.58914	chr12q24.31	CCDC62	coiled-coil domain containing 62	Hs.229830///Hs.592008///Hs.735245///Hs.736480
	611	244833_at|160762	0.00216198	down	2.01205	chr12q24.11	CCDC63	coiled-coil domain containing 63	Hs.437141
	612	212886_at,1553102_a_at|26112	1.09127e-05	down	2.02558	chr5q33.1	CCDC69	coiled-coil domain containing 69	Hs.629351///Hs.655336
	613	220749_at,1553214_a_at,1553215_s_at|79741	2.89583e-05	down	2.37833	chr10p11.22	CCDC7	coiled-coil domain containing 7	Hs.585464
	614	226756_at,227883_at,228668_x_at,229521_at|168455	6.06997e-16	up	3.55479	chr7q22.3	CCDC71L	coiled-coil domain containing 71-like	Hs.29692///Hs.633903///Hs.744354///Hs.744476
	615	227208_at|338657	3.28897e-07	down	2.66717	chr11q23.3	CCDC84	coiled-coil domain containing 84	Hs.534613
	616	219387_at,221078_s_at,225045_at,238759_at,239233_at,1562648_at|55704	1.3523e-11	up	2.02417	chr2p16.1	CCDC88A	coiled-coil domain containing 88A	Hs.292925///Hs.607733///Hs.608481///Hs.614508///Hs.620023
	617	206257_at|26093	0.000797037	down	2.20608	chr19q13.32	CCDC9	coiled-coil domain containing 9	Hs.227782
	618	218545_at,1570571_at|55297	9.38964e-07	up	3.20493	chr12p11.22	CCDC91	coiled-coil domain containing 91	Hs.653125///Hs.738556
	619	227272_at|388115	9.86172e-10	down	2.2829	chr15q15.1	C15orf52	chromosome 15 open reading frame 52	Hs.32433///Hs.628722
	620	205827_at|885	0.0183975	down	2.07493	chr3p22.1	CCK	cholecystokinin	Hs.458426
	621	210381_s_at,234475_x_at|887	5.00132e-10	down	2.20521	chr11p15.4	CCKBR	cholecystokinin B receptor	Hs.203
	622	207533_at|6346	2.24844e-05	down	2.01502	chr17q12	CCL1	chemokine (C-C motif) ligand 1	Hs.72918
	623	210133_at|6356	5.2907e-10	up	3.35288	chr17q12	CCL11	chemokine (C-C motif) ligand 11	Hs.54460///Hs.604705
	624	207354_at|6360	2.34518e-11	down	2.26899	chr17q11.2	CCL16	chemokine (C-C motif) ligand 16	Hs.10458
	625	209924_at,32128_at|6362	0.000164925	up	5.22977	chr17q11.2	CCL18	chemokine (C-C motif) ligand 18 (pulmonary and activation-regulated)	Hs.143961
	626	216598_s_at|6347	0.00091218	up	4.86077	chr17q11.2-q12	CCL2	chemokine (C-C motif) ligand 2	Hs.303649///Hs.595481
	627	205476_at|6364	3.54288e-13	up	12.9826	chr2q36.3	CCL20	chemokine (C-C motif) ligand 20	Hs.75498
	628	206988_at|6370	0.000140803	down	2.00885	chr19p13.2	CCL25	chemokine (C-C motif) ligand 25	Hs.310511
	629	204103_at|6351	5.2875e-06	up	5.10935	chr17q12	CCL4	chemokine (C-C motif) ligand 4	Hs.75703
	630	1405_i_at,204655_at,1555759_a_at|6352	0.0010134	up	3.21364	chr17q12	CCL5	chemokine (C-C motif) ligand 5	Hs.514821///Hs.705978
	631	214038_at|6355	1.51397e-09	up	4.62961	chr17q11.2	CCL8	chemokine (C-C motif) ligand 8	Hs.271387///Hs.713001
	632	231991_at,1570070_at|140706	1.96672e-08	down	2.51659	chr20q11.2	CCM2L	cerebral cavernous malformation 2-like	Hs.382151///Hs.638682
	633	209101_at|1490	0.0117125	up	2.57288	chr6q23.1	CTGF	connective tissue growth factor	Hs.410037
	634	206796_at,211312_s_at,229802_at,235821_at|8840	1.50292e-09	up	3.60796	chr8q24.22	WISP1	WNT1 inducible signaling pathway protein 1	Hs.492974///Hs.607409
	635	203418_at,213226_at|890	4.23979e-05	up	2.84084	chr4q27	CCNA2	cyclin A2	Hs.58974
	636	214710_s_at,228729_at|891	5.00566e-09	up	4.06548	chr5q12	CCNB1	cyclin B1	Hs.23960
	637	202705_at,232764_at,232768_at|9133	2.21254e-14	up	3.11845	chr15q22.2	CCNB2	cyclin B2	Hs.194698
	638	231481_at|85417	0.00249455	down	2.09571	chrXp11	CCNB3	cyclin B3	Hs.130310///Hs.659681///Hs.722420///Hs.722421///Hs.740165
	639	208711_s_at,208712_at|595	0.00461103	up	2.09504	chr11q13	CCND1	cyclin D1	Hs.523852///Hs.732748
	640	205034_at,211814_s_at|9134	1.74346e-10	up	3.67446	chr8q22.1	CCNE2	cyclin E2	Hs.521693
	641	208376_at|1233	1.06098e-14	down	2.12792	chr3p24	CCR4	chemokine (C-C motif) receptor 4	Hs.184926
	642	225904_at,1553697_at,1553698_a_at,1555145_at|126731	1.91241e-05	up	2.51942	chr1q42.13	CCSAP	centriole, cilia and spindle-associated protein	Hs.585011///Hs.601419///Hs.708367///Hs.742342
	643	201946_s_at,201947_s_at|10576	7.41651e-08	up	2.92928	chr12q15	CCT2	chaperonin containing TCP1, subunit 2 (beta)	Hs.189772
	644	200877_at,227171_at|10575	1.46349e-15	up	2.10547	chr2p15	CCT4	chaperonin containing TCP1, subunit 4 (delta)	Hs.421509
	645	201743_at|929	9.14232e-05	up	6.23656	chr5q31.1	CD14	CD14 molecule	Hs.163867
	646	203645_s_at,215049_x_at,216233_at|9332	0.00019603	up	4.59927	chr12p13.3	CD163	CD163 molecule	Hs.504641///Hs.735678
	647	210325_at|909	9.22378e-06	down	2.47575	chr1q23.1	CD1A	CD1a molecule	Hs.1309
	648	206749_at|910	4.13584e-12	down	2.15887	chr1q23.1	CD1B	CD1b molecule	Hs.1310
	649	205987_at|911	1.86168e-12	down	2.13031	chr1q23.1	CD1C	CD1c molecule	Hs.132448
	650	205831_at|914	0.00100829	up	2.42435	chr1p13.1	CD2	CD2 molecule	Hs.523500
	651	209582_s_at,209583_s_at|4345	4.00717e-06	up	2.5342	chr3q13.2	CD200	CD200 molecule	Hs.79015
	652	1552875_a_at,1553395_a_at|131450	0.000139911	down	2.72997	chr3q13.2	CD200R1	CD200 receptor 1	Hs.309158///Hs.607669
	653	220428_at|50489	0.00488886	down	2.51665	chr2p13	CD207	CD207 molecule, langerin	Hs.199731
	654	208650_s_at,208651_x_at,209771_x_at,209772_s_at,216379_x_at,266_s_at|100133941	3.32893e-09	down	2.5851	chr6q21	CD24	CD24 molecule	Hs.599687///Hs.634880///Hs.644105///Hs.721443///Hs.679128
	655	206150_at|939	2.27239e-06	up	2.2699	chr12p13	CD27	CD27 molecule	Hs.355307
	656	224859_at,1552914_a_at,1559583_at|80381	5.47975e-07	up	2.07861	chr15q23-q24	CD276	CD276 molecule	Hs.737107///Hs.744915
	657	1554173_at,1554175_at|124599	4.56384e-08	down	2.87187	chr17q25.1	CD300LB	CD300 molecule-like family member b	Hs.313343
	658	244244_at,1552509_a_at,1555636_at,1555656_at|146894	2.59898e-11	down	3.00263	chr17q21.31	CD300LG	CD300 molecule-like family member g	Hs.147313
	659	206120_at|945	3.73822e-10	down	2.07038	chr19q13.3	CD33	CD33 molecule	Hs.83731
	660	209543_s_at|947	8.30294e-06	down	2.81205	chr1q32	CD34	CD34 molecule	Hs.374990///Hs.644413
	661	211075_s_at,213055_at,213856_at,213857_s_at,226016_at,227259_at,242974_at|961	5.35219e-06	up	2.55602	chr3q13.1-q13.2	CD47	CD47 molecule	Hs.446414///Hs.674188///Hs.702403///Hs.713993
	662	203416_at,237606_at,242946_at|963	0.000208274	up	2.02558	chr1p13	CD53	CD53 molecule	Hs.443057
	663	205173_x_at,211744_s_at,216322_at,216942_s_at,222061_at|965	0.000492636	up	2.23217	chr1p13	CD58	CD58 molecule	Hs.34341
	664	208602_x_at,211893_x_at,211900_x_at,213958_at,1566099_at,1566447_at,1566448_at|923	1.58891e-05	down	2.0865	chr11q13	CD6	CD6 molecule	Hs.744366
	665	209795_at|969	0.00359563	up	2.86772	chr12p13	CD69	CD69 molecule	Hs.208854///Hs.706997
	666	203904_x_at,228910_at|3732	1.86196e-09	down	2.08347	chr11p11.2	CD82	CD82 molecule	Hs.527778
	667	205685_at,205686_s_at,210895_s_at|942	3.63541e-08	up	2.1455	chr3q21	CD86	CD86 molecule	Hs.171182///Hs.601198
	668	202877_s_at,202878_s_at|22918	4.11052e-15	up	2.21539	chr20p11.21	CD93	CD93 molecule	Hs.708559///Hs.97199
	669	202870_s_at|991	6.35468e-06	up	4.40721	chr1p34.1	CDC20	cell division cycle 20	Hs.524947
	670	201853_s_at|994	2.473e-05	up	2.53172	chr20p13	CDC25B	cell division cycle 25B	Hs.153752
	671	225422_at|246184	5.76006e-26	up	2.68849	chr9q32	CDC26	cell division cycle 26	Hs.727648
	672	217878_s_at,217879_at,217880_at,217881_s_at|996	1.84561e-05	up	2.3497	chr17q21.32	CDC27	cell division cycle 27	Hs.463295///Hs.574664///Hs.597011///Hs.602766///Hs.734423
	673	217849_s_at,1557963_at|9578	8.90995e-05	down	2.04051	chr14q32.3	CDC42BPB	CDC42 binding protein kinase beta (DMPK-like)	Hs.654634///Hs.699815///Hs.709485
	674	1564823_at,1569044_at|55561	6.45057e-08	down	2.2784	chr11q13.1	CDC42BPG	CDC42 binding protein kinase gamma (DMPK-like)	Hs.293590///Hs.629481
	675	209286_at,209287_s_at,209288_s_at,225685_at|10602	2.71289e-12	up	3.74894	chr2p21	CDC42EP3	CDC42 effector protein (Rho GTPase binding) 3	Hs.369574///Hs.636182///Hs.689535
	676	224709_s_at,1552612_at,1552613_s_at|56990	2.7502e-21	up	2.85072	chr5q31.1	CDC42SE2	CDC42 small effector 2	Hs.508829
	677	204126_s_at|8318	6.71234e-06	up	3.38894	chr22q11.21	CDC45	cell division cycle 45	Hs.474217///Hs.742418
	678	209055_s_at,209056_s_at,209057_x_at,222179_at|988	1.67079e-09	up	2.05305	chr6p21	CDC5L	cell division cycle 5-like	Hs.485471///Hs.603103///Hs.617376
	679	203967_at,203968_s_at|990	1.04302e-11	up	5.9555	chr17q21.3	CDC6	cell division cycle 6	Hs.405958
	680	204510_at|8317	6.72919e-08	up	3.54568	chr1p22	CDC7	cell division cycle 7	Hs.533573
	681	226661_at,236957_at|157313	1.25922e-06	up	2.09883	chr8p21.2	CDCA2	cell division cycle associated 2	Hs.33366
	682	221436_s_at,223307_at|83461	1.26346e-10	up	3.1212	chr12p13	CDCA3	cell division cycle associated 3	Hs.524216///Hs.671195///Hs.709355
	683	224753_at|113130	1.0513e-07	up	3.65733	chr11q12.1	CDCA5	cell division cycle associated 5	Hs.434886
	684	224428_s_at,230060_at|83879	0.000178679	up	2.28048	chr2q31	CDCA7	cell division cycle associated 7	Hs.470654///Hs.630838
	685	225081_s_at|55536	7.67691e-14	up	5.6306	chr7p15.3	CDCA7L	cell division cycle associated 7-like	Hs.744069///Hs.745260
	686	221520_s_at|55143	4.65794e-14	up	2.02362	chr1p34.3	CDCA8	cell division cycle associated 8	Hs.524571
	687	207172_s_at,207173_x_at,236179_at,239286_at|1009	1.53173e-23	up	8.62092	chr16q21	CDH11	cadherin 11, type 2, OB-cadherin (osteoblast)	Hs.116471
	688	215181_at,1569679_at|64405	1.40329e-05	down	2.87419	chr20q13.1	CDH22	cadherin 22, type 2	Hs.472861
	689	230157_at,1553166_at|64403	1.00282e-11	down	2.70339	chr14q11.2	CDH24	cadherin 24, type 2	Hs.155912
	690	203256_at|1001	1.47302e-18	up	6.09185	chr16q22.1	CDH3	cadherin 3, type 1, P-cadherin (placental)	Hs.191842///Hs.629576///Hs.718737
	691	203213_at,203214_x_at,210559_s_at,231534_at|983	1.70035e-25	up	5.27891	chr10q21.1	CDK1	cyclin-dependent kinase 1	Hs.623223///Hs.732435
	692	207318_s_at,207319_s_at,210965_x_at,213987_s_at,214287_s_at,228991_at,232266_x_at|8621	4.20258e-07	down	2.66621	chr7p13	CDK13	cyclin-dependent kinase 13	Hs.233552///Hs.596234///Hs.701006
	693	239201_at,1552559_a_at,1554826_at|65061	2.13929e-14	down	3.54254	chr2q33.2	CDK15	cyclin-dependent kinase 15	Hs.348711///Hs.741616
	694	206474_at,221918_at|5128	0.000441892	up	2.06464	chr12q23.1	CDK17	cyclin-dependent kinase 17	Hs.506415
	695	204252_at,211803_at,211804_s_at|1017	1.15979e-10	up	2.07179	chr12q13	CDK2	cyclin-dependent kinase 2	Hs.19192///Hs.717547
	696	202246_s_at|1019	3.06274e-15	up	2.86321	chr12q14	CDK4	cyclin-dependent kinase 4	Hs.95577
	697	205852_at|8941	0.00343858	down	2.47024	chr2q35	CDK5R2	cyclin-dependent kinase 5, regulatory subunit 2 (p39)	Hs.158460///Hs.741488
	698	207143_at,224847_at,224848_at,224851_at,231198_at,235287_at,243000_at|1021	1.97168e-14	up	3.98468	chr7q21-q22	CDK6	cyclin-dependent kinase 6	Hs.119882///Hs.594280///Hs.606869///Hs.612501///Hs.708472
	699	204831_at,1553112_s_at,1553113_s_at|1024	5.01619e-05	up	2.5979	chr13q12	CDK8	cyclin-dependent kinase 8	Hs.382306///Hs.368632
	700	206575_at,216923_at|6792	0.000405819	down	2.047	chrXp22	CDKL5	cyclin-dependent kinase-like 5	Hs.659851
	701	207530_s_at,236313_at|1030	0.00238536	down	2.00883	chr9p21	CDKN2B	cyclin-dependent kinase inhibitor 2B (p15, inhibits CDK4)	Hs.72901
	702	209714_s_at,1555758_a_at|1033	1.41234e-13	up	5.41835	chr14q22	CDKN3	cyclin-dependent kinase inhibitor 3	Hs.733107///Hs.84113
	703	212010_s_at,213548_s_at,213554_s_at|55573	4.89303e-07	up	2.1617	chr3q22.1	CDV3	CDV3 homolog (mouse)	Hs.518265
	704	221340_at|1046	0.000166382	down	2.12608	chrXq13.2	CDX4	caudal type homeobox 4	Hs.553488
	705	206576_s_at,209498_at,210610_at,211883_x_at,211889_x_at|634	4.27389e-17	down	4.71065	chr19q13.2	CEACAM1	carcinoembryonic antigen-related cell adhesion molecule 1 (biliary glycoprotein)	Hs.512682///Hs.604089
	706	208052_x_at,210789_x_at,217209_at|1084	2.13826e-07	down	2.32267	chr19q13.2	CEACAM3	carcinoembryonic antigen-related cell adhesion molecule 3	Hs.11
	707	201884_at,217291_at|1048	1.09548e-16	down	12.8017	chr19q13.1-q13.2	CEACAM5	carcinoembryonic antigen-related cell adhesion molecule 5	Hs.709196
	708	203757_s_at,211657_at|4680	2.24599e-09	down	4.60554	chr19q13.2	CEACAM6	carcinoembryonic antigen-related cell adhesion molecule 6 (non-specific cross reacting antigen)	Hs.466814///Hs.602441
	709	206198_s_at,206199_at,211848_s_at|1087	8.73492e-10	down	11.9393	chr19q13.2	CEACAM7	carcinoembryonic antigen-related cell adhesion molecule 7	Hs.74466
	710	220465_at|80054	1.75993e-05	down	2.1456	chr19q13.11	CEBPA-AS1	CEBPA antisense RNA 1 (head to head)	Hs.287521
	711	203341_at|10153	3.32686e-05	up	2.57706	chr2p22.2	CEBPZ	CCAAT/enhancer binding protein (C/EBP), zeta	Hs.135406
	712	1564352_at|27442	1.42272e-19	down	2.28239		CECR3	cat eye syndrome chromosome region, candidate 3 (non-protein coding)	Hs.517394
	713	1567686_at,1567687_at|30847	1.47157e-06	down	2.12285		CECR9	cat eye syndrome chromosome region, candidate 9 (non-protein coding)	Hs.542791
	714	1560255_at|414196	4.38024e-05	down	2.43377	chr10p14	CELF2-AS1	CELF2 antisense RNA 1	Hs.654813///Hs.729598
	715	230497_at,231744_at,232416_at|60680	0.000612572	down	2.07254	chr19p13	CELF5	CUGBP, Elav-like family member 5	Hs.606308///Hs.655747
	716	218113_at|23670	0.000103371	up	2.28443	chr9q21.13	TMEM2	transmembrane protein 2	Hs.494146///Hs.619106///Hs.630735
	717	219591_at|51286	0.00242245	down	2.29227	chr11p15.5	CEND1	cell cycle exit and neuronal differentiation 1	Hs.22140
	718	205046_at|1062	7.07303e-07	up	2.51528	chr4q24-q25	CENPE	centromere protein E, 312kDa	Hs.75573
	719	207331_at,207828_s_at,209172_s_at|1063	2.34301e-09	up	4.96504	chr1q41	CENPF	centromere protein F, 350/400kDa	Hs.497741///Hs.596369///Hs.601409///Hs.610772///Hs.695109
	720	231772_x_at|64946	7.14178e-06	up	3.64866	chr5p15.2	CENPH	centromere protein H	Hs.631967
	721	220885_s_at,223513_at,234023_s_at|55835	3.27325e-09	up	2.45851	chr13q12.12	CENPJ	centromere protein J	Hs.607804///Hs.741581
	722	222848_at|64105	0.000192753	up	2.82453	chr5q12.3	CENPK	centromere protein K	Hs.529778///Hs.663542
	723	232065_x_at,1554271_a_at|91687	6.62592e-15	up	2.23388	chr1q25.1	CENPL	centromere protein L	Hs.720473
	724	218741_at|79019	0.000122819	up	2.12989	chr22q13.2	CENPM	centromere protein M	Hs.208912
	725	219555_s_at,222118_at,228559_at,234811_at|55839	1.7621e-11	up	4.96079	chr16q23.2	CENPN	centromere protein N	Hs.726537
	726	219294_at|55166	2.20325e-11	up	2.41556	chr6p12.3	CENPQ	centromere protein Q	Hs.602049///Hs.88663
	727	218883_s_at,229304_s_at,229305_at|79682	4.50862e-07	up	2.48408	chr4q35.1	CENPU	centromere protein U	Hs.575032
	728	226610_at,226611_s_at,230436_s_at|201161	1.23603e-05	up	2.29243	chr17p11.2	CENPV	centromere protein V	Hs.433422///Hs.677906
	729	226936_at|387103	5.18952e-06	up	3.00287	chr6q22.32	CENPW	centromere protein W	Hs.486401
	730	206003_at,207286_at|9662	7.0342e-11	up	2.15462	chr4q12	CEP135	centrosomal protein 135kDa	Hs.518767///Hs.742276///Hs.743138
	731	213242_x_at|283638	3.71466e-06	down	2.26712	chr14q32.33	CEP170B	centrosomal protein 170B	Hs.533721
	732	230860_at,1553158_at|84984	3.12587e-22	up	4.3998	chr3q29	CEP19	centrosomal protein 19kDa	Hs.282800///Hs.642473
	733	218542_at|55165	5.33236e-11	up	7.30139	chr10q23.33	CEP55	centrosomal protein 55kDa	Hs.14559///Hs.597408
	734	203491_s_at,203492_x_at,203493_s_at,203494_s_at,209862_s_at|9702	3.91538e-06	up	2.61644	chr11q21	CEP57	centrosomal protein 57kDa	Hs.101014///Hs.708311///Hs.713009
	735	219242_at,222151_s_at,233650_at|80254	5.91809e-05	up	2.76851	chr3q22.2	CEP63	centrosomal protein 63kDa	Hs.443301
	736	219036_at,224150_s_at,238154_at,1554488_at,1554489_a_at|80321	3.50162e-13	up	2.28775	chr3q22.3	CEP70	centrosomal protein 70kDa	Hs.531962///Hs.604270///Hs.701136
	737	219311_at,52285_f_at|79959	0.00257931	up	2.23687	chr18p11.21	CEP76	centrosomal protein 76kDa	Hs.236940///Hs.745229
	738	228774_at,235919_at,1557985_s_at|84131	8.93253e-18	up	2.35782	chr9q21.2	CEP78	centrosomal protein 78kDa	Hs.374421///Hs.733800
	739	219644_at,239282_at|51134	1.08579e-10	up	2.14372	chr12q22	CEP83	centrosomal protein 83kDa	Hs.279209///Hs.613232///Hs.675982
	740	221378_at|9350	3.51985e-10	down	2.83299	chr9p23-p22	CER1	cerberus 1, DAN family BMP antagonist	Hs.248204
	741	218421_at|64781	1.37881e-06	up	2.60741	chr22q13.31	CERK	ceramide kinase	Hs.200668
	742	1554252_a_at,1554253_a_at|204219	5.99084e-06	down	2.16569	chr15q26.3	CERS3	ceramide synthase 3	Hs.662371
	743	212442_s_at,212446_s_at,235463_s_at,242019_at|253782	3.04594e-05	up	2.61166	chr2q24.3	CERS6	ceramide synthase 6	Hs.604034///Hs.743222
	744	209667_at,209668_x_at,213509_x_at|8824	1.87369e-16	down	4.44194	chr16q22.1	CES2	carboxylesterase 2	Hs.282975///Hs.569560///Hs.706454
	745	228903_at|283848	0.000216305	down	2.40412	chr16q22.1	CES4A	carboxylesterase 4A	Hs.346947
	746	207209_at|1068	1.06939e-08	down	2.40074	chr18p11.32	CETN1	centrin, EF-hand protein, 1	Hs.122511
	747	209194_at|1069	1.21632e-05	up	2.73547	chrXq28	CETN2	centrin, EF-hand protein, 2	Hs.616839///Hs.734781///Hs.82794
	748	209662_at|1070	0.014944	up	2.13007	chr5q14.3	CETN3	centrin, EF-hand protein, 3	Hs.128073///Hs.591767
	749	231172_at,1557866_at,1557867_s_at|286207	3.66209e-16	down	3.58638	chr9q34.11	C9orf117	chromosome 9 open reading frame 117	Hs.652519///Hs.720559
	750	217957_at|29105	6.09475e-17	up	3.04236	chr16q21	C16orf80	chromosome 16 open reading frame 80	Hs.532755
	751	224968_at|112942	7.88372e-05	up	3.85519	chr2p16.1	CCDC104	coiled-coil domain containing 104	Hs.264208
	752	220539_at,1552964_at,1555573_at|54777	2.22968e-06	down	2.06525	chr10q26.3	TTC40	tetratricopeptide repeat domain 40	Hs.298038///Hs.719815
	753	1553466_at|286464	4.68705e-06	down	2.37041	chrXp21.1	CHDC2	calponin homology domain containing 2	Hs.376425
	754	215788_at,216781_at,216807_at|85452	1.7802e-05	down	2.12791	chr1p36.33	KIAA1751	KIAA1751	Hs.232092///Hs.259619
	755	226254_s_at,230567_at,230569_at,1554550_at|57587	0.0203628	up	2.00991	chr4q35.1	KIAA1430	KIAA1430	Hs.535734///Hs.605740
	756	205382_s_at|1675	1.9198e-17	down	15.0902	chr19p13.3	CFD	complement factor D (adipsin)	Hs.155597
	757	1556924_at|65072	4.49854e-07	down	2.02128	chr2q33	CFLAR-AS1	CFLAR antisense RNA 1	Hs.664613
	758	223232_s_at,223233_s_at|57530	8.66246e-15	down	2.88573	chr1q21	CGN	cingulin	Hs.18376///Hs.591464///Hs.705768
	759	219270_at|79094	2.04054e-06	down	2.91398	chr15q15.1	CHAC1	ChaC, cation transport regulator homolog 1 (E. coli)	Hs.155569
	760	206869_at|1101	7.15307e-06	down	2.49609	chr17q21.33	CHAD	chondroadherin	Hs.97220
	761	226194_at|283489	1.74548e-07	up	3.23097	chr13q34	CHAMP1	chromosome alignment maintaining phosphoprotein 1	Hs.711424///Hs.714145///Hs.7542
	762	224932_at|400916	1.32595e-05	down	2.94799	chr22q11.23	CHCHD10	coiled-coil-helix-coiled-coil-helix domain containing 10	Hs.66915
	763	218642_s_at,222701_s_at|79145	1.9603e-13	up	2.56102	chr8q12.1	CHCHD7	coiled-coil-helix-coiled-coil-helix domain containing 7	Hs.436913///Hs.607073
	764	228560_at,229502_at,229954_at,230484_at,231994_at,1559590_at,1559591_s_at|55349	6.11169e-13	down	2.18741	chr3p21.1	CHDH	choline dehydrogenase	Hs.126688///Hs.659586///Hs.729536///Hs.741499
	765	205393_s_at,205394_at,229423_at,238075_at|1111	6.79638e-21	up	2.52767	chr11q24.2	CHEK1	checkpoint kinase 1	Hs.24529///Hs.595920
	766	210416_s_at|11200	6.01633e-14	up	2.58077	chr22q12.1	CHEK2	checkpoint kinase 2	Hs.291363///Hs.505297
	767	204697_s_at|1113	9.44532e-05	down	2.28174	chr14q32	CHGA	chromogranin A (parathyroid secretory protein 1)	Hs.150793
	768	209395_at,209396_s_at,216546_s_at|1116	7.87255e-09	up	4.30184	chr1q32.1	CHI3L1	chitinase 3-like 1 (cartilage glycoprotein-39)	Hs.382202
	769	220630_s_at|27159	2.24169e-09	down	2.55513	chr1p13.2	CHIA	chitinase, acidic	Hs.128814
	770	206079_at,226350_at,1565947_a_at,1565949_x_at,1565951_s_at,1566337_x_at|1122	1.47098e-14	up	2.96054	chr1q43	CHML	choroideremia-like (Rab escort protein 2)	Hs.596033///Hs.607130///Hs.654545
	771	212624_s_at|1123	0.0450411	up	2.45492	chr2q31.1	CHN1	chimerin 1	Hs.380138///Hs.707205///Hs.745251
	772	209763_at|91851	7.11036e-16	down	7.8674	chrXq23	CHRDL1	chordin-like 1	Hs.496587
	773	231783_at|1128	9.27346e-09	down	2.07993	chr11q13	CHRM1	cholinergic receptor, muscarinic 1	Hs.632119
	774	221330_at|1129	1.16313e-11	down	2.12005	chr7q31-q35	CHRM2	cholinergic receptor, muscarinic 2	Hs.535891///Hs.745337
	775	221357_at|1132	2.80349e-05	down	2.26361	chr11p12-p11.2	CHRM4	cholinergic receptor, muscarinic 4	Hs.248100
	776	221347_at|1133	3.33224e-05	down	2.74293	chr15q26	CHRM5	cholinergic receptor, muscarinic 5	Hs.584747
	777	207868_at|1135	0.000489907	down	2.31161	chr8p21	CHRNA2	cholinergic receptor, nicotinic, alpha 2 (neuronal)	Hs.57718
	778	206703_at|1140	4.78232e-07	down	2.68534	chr17p13.1	CHRNB1	cholinergic receptor, nicotinic, beta 1 (muscle)	Hs.330386
	779	207024_at|1144	8.26712e-06	down	2.19815	chr2q37.1	CHRND	cholinergic receptor, nicotinic, delta (muscle)	Hs.156289
	780	221355_at|1146	0.000460018	down	2.23548	chr2q37.1	CHRNG	cholinergic receptor, nicotinic, gamma (muscle)	Hs.248101
	781	219634_at,226368_at,226372_at|50515	1.60947e-16	up	5.03864	chr12q	CHST11	carbohydrate (chondroitin 4) sulfotransferase 11	Hs.17569///Hs.717994
	782	203066_at,244874_at|51363	4.10538e-16	up	3.37948	chr10q26	CHST15	carbohydrate (N-acetylgalactosamine 4-sulfate 6-O) sulfotransferase 15	Hs.287537///Hs.598695///Hs.614304///Hs.711426
	783	203921_at,243478_at|9435	2.73327e-10	up	7.08334	chr3q24	CHST2	carbohydrate (N-acetylglucosamine-6-O) sulfotransferase 2	Hs.744908///Hs.8786
	784	220446_s_at|10164	8.57803e-08	down	2.26162	chr16q22.2	CHST4	carbohydrate (N-acetylglucosamine 6-O) sulfotransferase 4	Hs.251383
	785	221164_x_at,223942_x_at|23563	6.64918e-07	down	2.19391	chr16q22.3	CHST5	carbohydrate (N-acetylglucosamine 6-O) sulfotransferase 5	Hs.710689///Hs.745424
	786	206756_at|56548	2.11862e-06	up	2.16257	chrXp11.23	CHST7	carbohydrate (N-acetylglucosamine 6-O) sulfotransferase 7	Hs.129955
	787	203044_at|22856	6.16442e-12	up	4.94801	chr15q26.3	CHSY1	chondroitin sulfate synthase 1	Hs.110488///Hs.594326///Hs.734921
	788	224779_s_at|84191	0.000602372	up	2.03337	chr15q22.31	FAM96A	family with sequence similarity 96, member A	Hs.439548///Hs.602638
	789	206227_at|8483	3.69228e-28	down	8.86054	chr15q22	CILP	cartilage intermediate layer protein, nucleotide pyrophosphohydrolase	Hs.442180
	790	239126_at,1552868_at|148046	0.000732678	down	2.22768	chr19p13.3	CIRBP-AS1	CIRBP antisense RNA 1	Hs.438829
	791	226686_at,226689_at,244275_at|493856	0.000151337	up	3.25551	chr4q24	CISD2	CDGSH iron sulfur domain 2	Hs.745013
	792	229610_at|150468	9.44844e-08	up	2.88489	chr2q13	CKAP2L	cytoskeleton associated protein 2-like	Hs.434250
	793	212832_s_at,1555278_a_at|9793	2.36554e-05	up	2.43042	chr11p11.2	CKAP5	cytoskeleton associated protein 5	Hs.201253///Hs.737795
	794	204810_s_at|1158	6.88067e-05	down	119.871	chr19q13.32	CKM	creatine kinase, muscle	Hs.334347///Hs.742410
	795	205295_at|1160	0.000521633	down	29.6713	chr5q13.3	CKMT2	creatine kinase, mitochondrial 2 (sarcomeric)	Hs.80691
	796	201897_s_at|1163	2.15845e-14	up	3.97673	chr1q21.2	CKS1B	CDC28 protein kinase regulatory subunit 1B	Hs.374378///Hs.660781///Hs.667409///Hs.672502
	797	204170_s_at|1164	0.000166908	up	5.42996	chr9q22	CKS2	CDC28 protein kinase regulatory subunit 2	Hs.83758
	798	220026_at|22802	1.61061e-13	down	20.7	chr1p31-p22	CLCA4	chloride channel accessory 4	Hs.567422///Hs.607191
	799	218182_s_at,222549_at|9076	1.51635e-13	up	4.11328	chr3q28-q29	CLDN1	claudin 1	Hs.439060
	800	220332_at|10686	5.8261e-06	down	2.12614	chr3q28	CLDN16	claudin 16	Hs.149099///Hs.251391///Hs.601553///Hs.635625
	801	221328_at|26285	2.61954e-16	down	3.03504	chr21q22.11	CLDN17	claudin 17	Hs.258589
	802	1552535_at,1554804_a_at,1554805_at|149461	5.91616e-07	down	2.22618	chr1p34.2	CLDN19	claudin 19	Hs.496270
	803	201428_at,1569421_at|1364	1.13007e-05	down	2.98122	chr7q11.23	CLDN4	claudin 4	Hs.647036///Hs.700297///Hs.729359
	804	204482_at|7122	0.000115666	down	2.65302	chr22q11.21	CLDN5	claudin 5	Hs.505337
	805	202790_at|1366	6.1432e-14	down	2.98867	chr17p13.1	CLDN7	claudin 7	Hs.513915///Hs.733833
	806	226244_at|161198	3.99054e-05	down	2.05353	chr14q21.1	CLEC14A	C-type lectin domain family 14, member A	Hs.525307
	807	220496_at|51266	0.0014336	down	2.01042	chr12p13.2	CLEC1B	C-type lectin domain family 1, member B	Hs.409794
	808	209732_at,1556209_at|9976	1.56689e-05	up	3.88782	chr12p13-p12	CLEC2B	C-type lectin domain family 2, member B	Hs.85201
	809	231802_at|10143	4.57985e-09	down	2.04086	chr16q23	CLEC3A	C-type lectin domain family 3, member A	Hs.177936///Hs.623197///Hs.735656
	810	219947_at,221724_s_at|50856	8.56932e-12	up	2.0835	chr12p13	CLEC4A	C-type lectin domain family 4, member A	Hs.504657
	811	1552410_at|165530	3.41509e-06	down	3.32	chr2p13.3	CLEC4F	C-type lectin domain family 4, member F	Hs.681239
	812	1559194_a_at|440508	5.11828e-20	down	2.4604	chr19p13.2	CLEC4GP1	C-type lectin domain family 4, member G pseudogene 1	Hs.568222
	813	221698_s_at,241098_at,1555213_a_at,1555214_a_at,1554406_a_at,1555756_a_at|64581	6.55872e-10	up	3.07765	chr12p13.2	CLEC7A	C-type lectin domain family 7, member A	Hs.143929
	814	217382_at	4.33518e-06	down	2.49416		CLIC1P1	chloride intracellular channel 1 pseudogene 1///---
	815	219529_at|9022	9.19934e-07	down	4.84796	chr9q34.3	CLIC3	chloride intracellular channel 3	Hs.64746
	816	201559_s_at,201560_at,221881_s_at|25932	3.06036e-05	up	5.88447	chr1p36.11	CLIC4	chloride intracellular channel 4	Hs.440544///Hs.592249///Hs.595507///Hs.602330///Hs.611641
	817	213317_at,217628_at,219866_at,234329_at,243917_at|53405	0.000155435	down	4.42987	chr6p12.3	CLIC5	chloride intracellular channel 5	Hs.485489///Hs.599666///Hs.629445
	818	201768_s_at,201769_at,230609_at|9685	0.000178462	down	2.03552	chr5q33.3	CLINT1	clathrin interactor 1	Hs.644000///Hs.721175
	819	201975_at,210716_s_at,240444_x_at,242287_at,1558924_s_at,1568012_at|6249	0.0012037	down	2.49707	chr12q24.3	CLIP1	CAP-GLY domain containing linker protein 1	Hs.524809///Hs.682942///Hs.699886
	820	211031_s_at|7461	0.000328096	up	2.12594	chr7q11.23	CLIP2	CAP-GLY domain containing linker protein 2	Hs.647018
	821	1561413_at|101927096	3.50645e-06	down	2.45661	chr5q33.1	CTB-113P19.1	uncharacterized LOC101927096	Hs.571023
	822	226834_at,228082_at|79827	1.04872e-10	up	2.40216	chr11q24.1	CLMP	CXADR-like membrane protein	Hs.591949
	823	241483_at,1562587_at,1570239_a_at|116449	0.000585801	down	2.06755	chr4p16.1	CLNK	cytokine-dependent hematopoietic cell linker	Hs.62772///Hs.678910
	824	223020_at,226935_s_at,229416_at|81037	2.00866e-16	up	2.51397	chr5p15.33	CLPTM1L	CLPTM1-like	Hs.444673
	825	205172_x_at,206284_x_at,211043_s_at,221996_s_at|1212	1.29063e-07	down	2.41255	chr5q35	CLTB	clathrin, light chain B	Hs.484241///Hs.738395
	826	208791_at,208792_s_at,222043_at,1559228_at|1191	3.91993e-05	down	2.59301	chr8p21-p12	CLU	clusterin	Hs.436657///Hs.619313
	827	214533_at|1215	8.53366e-07	down	2.0529	chr14q11.2	CMA1	chymase 1, mast cell	Hs.135626
	828	227522_at,230995_at,234981_x_at|134147	2.40692e-06	down	2.83381	chr5p15.2	CMBL	carboxymethylenebutenolidase homolog (Pseudomonas)	Hs.192586///Hs.736191
	829	218447_at|56942	1.69735e-07	up	2.15234	chr16q23.2	CMC2	C-x(9)-C motif containing 2	Hs.55028///Hs.618093
	830	226702_at|129607	7.41739e-21	up	8.11402	chr2p25.2	CMPK2	cytidine monophosphate (UMP-CMP) kinase 2, mitochondrial	Hs.598628///Hs.7155
	831	224523_s_at|84319	1.96475e-15	up	5.32597	chr3q12.1	CMSS1	cms1 ribosomal small subunit homolog (yeast)	Hs.581320///Hs.729147
	832	230942_at|116173	1.45999e-06	down	2.01671	chr14q11.2	CMTM5	CKLF-like MARVEL transmembrane domain containing 5	Hs.99272
	833	233520_s_at,237981_at|202333	0.000864797	down	18.7796	chr5q14.1	CMYA5	cardiomyopathy associated 5	Hs.482625///Hs.620724///Hs.742124
	834	223699_at|84735	3.35986e-11	down	3.24153	chr18q22.3	CNDP1	carnosine dipeptidase 1 (metallopeptidase M20 family)	Hs.400613///Hs.631193///Hs.640886
	835	224329_s_at|84518	3.74943e-21	down	20.7765	chr19q13.2	CNFN	cornifelin	Hs.148590
	836	220304_s_at,222959_at|54714	0.000319725	down	2.09875	chr8q21.3	CNGB3	cyclic nucleotide gated channel beta 3	Hs.154433
	837	218728_s_at,222721_at,223993_s_at,228306_at,228437_at,243051_at|29097	2.59025e-05	up	2.14366	chr1q42.11	CNIH4	cornichon family AMPA receptor auxiliary protein 4	Hs.445890///Hs.599545///Hs.736661
	838	223219_s_at|25904	3.64107e-06	up	2.04781	chr3p22.3	CNOT10	CCR4-NOT transcription complex, subunit 10	Hs.444851
	839	200070_at,207511_s_at|27013	3.77456e-06	down	2.0624	chr2q35	CNPPD1	cyclin Pas1/PHO80 domain containing 1	Hs.4973///Hs.742754
	840	202857_at,209796_s_at,209797_at,1557798_at|10330	8.15765e-09	up	2.6279	chr12q15	CNPY2	canopy FGF signaling regulator 2	Hs.8752
	841	217931_at,228369_at,1552977_a_at,1556389_at|10695	5.39903e-22	up	2.18257	chr6p21.1	CNPY3	canopy FGF signaling regulator 3	Hs.414099
	842	206586_at|1269	5.79708e-08	down	3.70816	chr1p36.11	CNR2	cannabinoid receptor 2 (macrophage)	Hs.73037
	843	220323_at|79935	0.00116643	down	2.0559	chr19q13.2	CNTD2	cyclin N-terminal domain containing 2	Hs.631603///Hs.674914
	844	205723_at|1271	4.88636e-06	down	2.37717	chr9p13	CNTFR	ciliary neurotrophic factor receptor	Hs.129966
	845	219400_at|8506	7.55595e-05	down	2.08197	chr17q21	CNTNAP1	contactin associated protein 1	Hs.408730
	846	1553013_at,1553418_a_at|129684	5.39205e-06	down	2.0644	chr2q14.3	CNTNAP5	contactin associated protein-like 5	Hs.660653
	847	225638_at|388753	2.07773e-06	up	2.25507	chr1q42.2	COA6	cytochrome c oxidase assembly factor 6 homolog (S. cerevisiae)	Hs.23198
	848	213050_at,1552496_a_at|23242	9.34921e-09	down	3.00893	chr7p12.1	COBL	cordon-bleu WH2 repeat protein	Hs.597295///Hs.666338///Hs.669626///Hs.99141
	849	205941_s_at,217428_s_at|1300	4.25228e-16	up	6.61345	chr6q21-q22	COL10A1	collagen, type X, alpha 1	Hs.520339///Hs.672812///Hs.703146
	850	204320_at,37892_at,229271_x_at|1301	1.65712e-11	up	5.90465	chr1p21	COL11A1	collagen, type XI, alpha 1	Hs.523446///Hs.602186
	851	213870_at,216993_s_at|1302	0.000668939	down	2.12463	chr6p21.3	COL11A2	collagen, type XI, alpha 2	Hs.390171
	852	225664_at,231766_s_at,231879_at,233109_at,234951_s_at|1303	1.42473e-10	up	3.12045	chr6q12-q13	COL12A1	collagen, type XII, alpha 1	Hs.101302
	853	212865_s_at,216865_at,216866_s_at|7373	0.00931403	down	2.06216	chr8q23	COL14A1	collagen, type XIV, alpha 1	Hs.409662///Hs.605554///Hs.705782///Hs.745509
	854	203477_at|1306	7.59683e-07	up	2.3806	chr9q21-q22	COL15A1	collagen, type XV, alpha 1	Hs.409034///Hs.604968///Hs.733201
	855	204345_at|1307	1.85681e-15	up	2.36132	chr1p35-p34	COL16A1	collagen, type XVI, alpha 1	Hs.368921
	856	204636_at|1308	6.1543e-06	up	2.20367	chr10q24.3	COL17A1	collagen, type XVII, alpha 1	Hs.117938///Hs.732773
	857	202310_s_at,202311_s_at,202312_s_at,217430_x_at,1556499_s_at|1277	0.000255083	up	3.79005	chr17q21.33	COL1A1	collagen, type I, alpha 1	Hs.172928///Hs.600888///Hs.744900
	858	202403_s_at,202404_s_at,229218_at|1278	1.9964e-06	up	3.73733	chr7q22.1	COL1A2	collagen, type I, alpha 2	Hs.489142///Hs.629269
	859	201852_x_at,211161_s_at,215076_s_at,232458_at|1281	6.00347e-05	up	6.76153	chr2q31	COL3A1	collagen, type III, alpha 1	Hs.443625///Hs.708235
	860	211980_at,211981_at|1282	5.1001e-09	up	11.013	chr13q34	COL4A1	collagen, type IV, alpha 1	Hs.17441///Hs.708294
	861	211964_at,211966_at|1284	9.53565e-12	up	8.33617	chr13q34	COL4A2	collagen, type IV, alpha 2	Hs.508716///Hs.594456
	862	213110_s_at,234387_at|1287	3.28177e-07	up	3.49828	chrXq22	COL4A5	collagen, type IV, alpha 5	Hs.369089///Hs.603349
	863	210945_at,211473_s_at,213992_at|1288	6.89534e-08	up	2.10912	chrXq22	COL4A6	collagen, type IV, alpha 6	Hs.145586///Hs.592785
	864	203325_s_at,212488_at,212489_at|1289	7.25115e-07	up	7.37954	chr9q34.2-q34.3	COL5A1	collagen, type V, alpha 1	Hs.210283///Hs.595415///Hs.712826
	865	221729_at,221730_at|1290	4.88082e-09	up	11.0231	chr2q14-q32	COL5A2	collagen, type V, alpha 2	Hs.445827///Hs.700848///Hs.705959
	866	212091_s_at,212937_s_at,212938_at,212939_at,212940_at,213428_s_at,214200_s_at,216904_at|1291	3.41154e-05	up	2.12198	chr21q22.3	COL6A1	collagen, type VI, alpha 1	Hs.474053
	867	209156_s_at,213290_at|1292	0.00434916	up	2.10588	chr21q22.3	COL6A2	collagen, type VI, alpha 2	Hs.420269
	868	201438_at|1293	1.00894e-05	up	4.35576	chr2q37	COL6A3	collagen, type VI, alpha 3	Hs.233240
	869	214587_at,221152_at,226237_at|1295	3.99616e-11	up	9.08059	chr3q12.3	COL8A1	collagen, type VIII, alpha 1	Hs.654548///Hs.740613///Hs.740617
	870	204724_s_at|1299	0.000677398	up	2.19936	chr20q13.3	COL9A3	collagen, type IX, alpha 3	Hs.716639
	871	230956_at,238701_x_at|399948	8.98068e-19	down	4.35818	chr11q23.1	COLCA1	colorectal cancer associated 1	Hs.607925///Hs.614419///Hs.729225
	872	223491_at,226910_at|51122	1.37585e-07	up	4.96367	chr3q25.1	COMMD2	COMM domain containing 2	Hs.432729///Hs.718205
	873	224815_at,244178_at|149951	3.14219e-07	up	2.13176	chr20q11.21	COMMD7	COMM domain containing 7	Hs.408427///Hs.740196
	874	234950_s_at,1552617_a_at|64326	0.00106591	up	2.05102	chr1q25.1-q25.2	RFWD2	ring finger and WD repeat domain 2, E3 ubiquitin protein ligase	Hs.523744///Hs.607534///Hs.670708
	875	213486_at|53844	0.00398123	down	2.08829	chr7q32	COPG2IT1	COPG2 imprinted transcript 1 (non-protein coding)	Hs.715567
	876	202467_s_at,209838_at|9318	5.97861e-06	up	2.45802	chr15q21.2	COPS2	COP9 signalosome subunit 2	Hs.369614///Hs.602481///Hs.609640
	877	201652_at|10987	1.15694e-09	up	2.05617	chr8q13.1	COPS5	COP9 signalosome subunit 5	Hs.491912///Hs.598985
	878	202141_s_at,202142_at,202143_s_at,214260_at,236204_at,243152_at|10920	6.79975e-06	up	2.21211	chr2q37.3	COPS8	COP9 signalosome subunit 8	Hs.531713///Hs.669956///Hs.698104
	879	225747_at|93058	0.0030565	down	4.00434	chr12q13.3	COQ10A	coenzyme Q10 homolog A (S. cerevisiae)	Hs.4096///Hs.708989
	880	218168_s_at,222542_x_at|56997	0.00268066	down	4.16903	chr1q42.13	ADCK3	aarF domain containing kinase 3	Hs.118241
	881	209083_at|11151	0.000391604	up	2.37591	chr16p11.2	CORO1A	coronin, actin binding protein, 1A	Hs.415067
	882	221676_s_at,222409_at|23603	3.30163e-08	up	3.10855	chr12q24.1	CORO1C	coronin, actin binding protein, 1C	Hs.330384///Hs.714142///Hs.715881
	883	209789_at|10391	1.02022e-11	down	2.7374	chr15q23	CORO2B	coronin, actin binding protein, 2B	Hs.24907///Hs.551213
	884	1552301_a_at|84940	0.00076026	down	5.94684	chr17q11.2	CORO6	coronin 6	Hs.143046
	885	221059_s_at,224583_at,1556346_at|23406	2.60898e-06	up	3.62067	chr16q24.1	COTL1	coactosin-like F-actin binding protein 1	Hs.289092
	886	227442_at,230909_at|285521	1.0378e-06	up	2.35297	chr4q13.3	COX18	COX18 cytochrome C oxidase assembly factor	Hs.356697///Hs.707136
	887	206353_at|1339	0.000569627	down	20.613	chr16p11.12	COX6A2	cytochrome c oxidase subunit VIa polypeptide 2	Hs.250760///Hs.602232
	888	204570_at|1346	0.000271399	down	8.61998	chr19q13.1	COX7A1	cytochrome c oxidase subunit VIIa polypeptide 1 (muscle)	Hs.421621
	889	206212_at|1358	3.33062e-06	down	2.55009	chr7q32	CPA2	carboxypeptidase A2 (pancreatic)	Hs.490038
	890	205509_at|1360	9.29242e-06	down	2.23885	chr3q24	CPB1	carboxypeptidase B1 (tissue)	Hs.477891
	891	201940_at,201941_at,201942_s_at,201943_s_at,229600_s_at|1362	0.00878683	up	2.20656	chr17q11.2	CPD	carboxypeptidase D	Hs.446079///Hs.606696///Hs.608790
	892	219578_s_at,222903_s_at|64506	6.24375e-22	down	2.43427	chr15q25.2	CPEB1	cytoplasmic polyadenylation element binding protein 1	Hs.547988
	893	224828_at,224829_at,224831_at,242280_x_at|80315	0.00327292	down	2.7773	chr5q21	CPEB4	cytoplasmic polyadenylation element binding protein 4	Hs.127126///Hs.127874///Hs.595322///Hs.599318///Hs.707405
	894	219775_s_at,222927_s_at|594855	6.28261e-06	down	2.41271	chr15q24.1	CPLX3	complexin 3	Hs.187694///Hs.599868
	895	206256_at|1369	1.21906e-07	down	2.00934	chr10q24.2	CPN1	carboxypeptidase N, polypeptide 1	Hs.2246
	896	216223_at|1370	7.47238e-05	down	2.33127	chr3q29	CPN2	carboxypeptidase N, polypeptide 2	Hs.528368
	897	225129_at|221184	0.000105309	up	2.17179	chr16q13	CPNE2	copine II	Hs.339809///Hs.595147
	898	210408_s_at,215700_x_at|9362	5.46194e-07	down	2.26628	chr14q11.2	CPNE6	copine VI (neuronal)	Hs.6132///Hs.732294
	899	219707_at|27132	0.00275226	down	2.07054	chr16q24.3	CPNE7	copine VII	Hs.461775
	900	239139_at|151835	2.40584e-05	down	2.1466	chr3p25.3	CPNE9	copine family member IX	Hs.121335
	901	1553506_at|130749	1.32051e-08	down	2.15332	chr2q33.3	CPO	carboxypeptidase O	Hs.684103
	902	225082_at|51692	3.32835e-06	up	5.06994	chr2p25.1	CPSF3	cleavage and polyadenylation specific factor 3, 73kDa	Hs.515972
	903	202469_s_at,202470_s_at,226934_at|11052	5.30885e-05	up	2.47483	chr12q15	CPSF6	cleavage and polyadenylation specific factor 6, 68kDa	Hs.369606///Hs.611646///Hs.656303///Hs.702826
	904	203633_at,203634_s_at,210687_at,210688_s_at|1374	6.76494e-07	up	2.26745	chr11q13.2	CPT1A	carnitine palmitoyltransferase 1A (liver)	Hs.503043///Hs.717370
	905	227468_at|126129	0.00509404	up	2.01775	chr19q13.33	CPT1C	carnitine palmitoyltransferase 1C	Hs.112195
	906	227860_at|56265	1.39352e-06	up	3.91388	chr20p13	CPXM1	carboxypeptidase X (M14 family), member 1	Hs.659346
	907	202575_at|1382	2.18582e-12	down	5.52078	chr1q21.3	CRABP2	cellular retinoic acid binding protein 2	Hs.405662
	908	227429_at|283229	8.9517e-14	down	2.00641	chr11p15.5	EFCAB4A	EF-hand calcium binding domain 4A	Hs.660936
	909	205843_x_at,209522_s_at|1384	1.75684e-07	down	2.48684	chr9q34.1	CRAT	carnitine O-acetyltransferase	Hs.12068///Hs.623219
	910	220522_at,244403_at|23418	7.88822e-11	down	2.16472	chr1q31-q32.1	CRB1	crumbs family member 1, photoreceptor morphogenesis associated	Hs.126135///Hs.597134///Hs.715791///Hs.716283
	911	232609_at|92359	1.27439e-07	down	2.14623	chr19p13.3	CRB3	crumbs family member 3	Hs.150319
	912	220620_at|54544	3.12049e-19	down	32.7754	chr1q21	CRCT1	cysteine-rich C-terminal 1	Hs.110196
	913	204312_x_at,204313_s_at,204314_s_at,214513_s_at,225565_at,225572_at,237289_at|1385	1.60028e-05	up	2.42253	chr2q34	CREB1	cAMP responsive element binding protein 1	Hs.516646///Hs.661542///Hs.682096///Hs.689929///Hs.714060
	914	201988_s_at,201989_s_at,201990_s_at|1389	8.7444e-05	up	2.90719	chr12p13	CREBL2	cAMP responsive element binding protein-like 2	Hs.13313///Hs.591156
	915	207630_s_at,209967_s_at,210171_s_at,214508_x_at,228092_at,230511_at|1390	1.82832e-10	up	2.25557	chr10p11.21	CREM	cAMP responsive element modulator	Hs.200250///Hs.600170///Hs.627185///Hs.713133
	916	205081_at|1396	3.01936e-06	down	2.86267	chr14q32.33	CRIP1	cysteine-rich protein 1 (intestinal)	Hs.70327
	917	208978_at|1397	8.0236e-07	down	2.35671	chr14q32.3	CRIP2	cysteine-rich protein 2	Hs.534309
	918	235720_at|401262	0.00311964	down	2.22607	chr6p21.1	CRIP3	cysteine-rich protein 3	Hs.653165
	919	218643_s_at,222702_x_at,227942_s_at,233068_at,239049_at,239050_s_at|9419	4.49734e-05	up	2.45667	chr2p21	CRIPT	cysteine-rich PDZ-binding protein	Hs.133998
	920	207802_at|10321	5.18887e-09	down	75.521	chr6p12.3	CRISP3	cysteine-rich secretory protein 3	Hs.404466
	921	223475_at|83690	1.38949e-09	up	4.74355	chr8q21.11	CRISPLD1	cysteine-rich secretory protein LCCL domain containing 1	Hs.436542///Hs.614593
	922	238021_s_at,238022_at|643911	0.000329828	up	2.01974	chr16q12.2	CRNDE	colorectal neoplasia differentially expressed (non-protein coding)	Hs.237396
	923	219913_s_at|51340	1.16996e-05	up	4.3123	chr20p11.2	CRNKL1	crooked neck pre-mRNA splicing factor 1	Hs.171342///Hs.661545
	924	220090_at|49860	1.64173e-21	down	87.3968	chr1q21	CRNN	cornulin	Hs.242057
	925	209283_at|1410	0.00022145	down	7.10653	chr11q22.3-q23.1	CRYAB	crystallin, alpha B	Hs.53454
	926	212543_at|202	2.39257e-05	down	2.07596	chr6q21	AIM1	absent in melanoma 1	Hs.727421///Hs.744905
	927	220289_s_at,220290_at|55057	1.94021e-06	down	4.05774	chr1p36.11	AIM1L	absent in melanoma 1-like	Hs.128738
	928	205489_at|1428	7.93697e-08	down	2.49149	chr16p12.2	CRYM	crystallin, mu	Hs.924
	929	202950_at|1429	1.36923e-10	up	2.10173	chr1p31.1	CRYZ	crystallin, zeta (quinone reductase)	Hs.699602///Hs.83114
	930	221139_s_at,238764_at,1568620_at|51380	0.000605302	down	2.59502	chr12q13.11-q14.3	CSAD	cysteine sulfinic acid decarboxylase	Hs.279815
	931	201111_at,201112_s_at,210765_at,210766_s_at|1434	1.6754e-06	up	2.93673	chr20q13	CSE1L	CSE1 chromosome segregation 1-like (yeast)	Hs.602379///Hs.623538///Hs.90073
	932	218871_x_at,222235_s_at,239077_at|55454	1.13666e-08	up	2.7486	chr10q11.21	CSGALNACT2	chondroitin sulfate N-acetylgalactosaminyltransferase 2	Hs.597717///Hs.657569
	933	202329_at|1445	9.90521e-07	down	2.14749	chr15q24.1	CSK	c-src tyrosine kinase	Hs.707052///Hs.77793
	934	1569696_at|402779	1.44396e-09	down	3.34951		CSMD2-AS1	CSMD2 antisense RNA 1	Hs.666207
	935	1553871_at|255193	2.8037e-05	down	2.67318	chr19p13.3	CSNK1G2-AS1	CSNK1G2 antisense RNA 1	Hs.374717
	936	220768_s_at,227767_at,229702_at|1456	0.000171036	up	2.51705	chr5q23	CSNK1G3	casein kinase 1, gamma 3	Hs.129206///Hs.705840
	937	203575_at,224922_at|1459	4.76331e-10	up	2.36725	chr16q21	CSNK2A2	casein kinase 2, alpha prime polypeptide	Hs.609759///Hs.713949///Hs.714131///Hs.82201
	938	225557_at|64651	0.000931813	down	2.24822	chr3p22	CSRNP1	cysteine-serine-rich nuclear protein 1	Hs.370950///Hs.593205
	939	200621_at|1465	2.96129e-06	up	2.31195	chr1q32	CSRP1	cysteine and glycine-rich protein 1	Hs.108080///Hs.630420
	940	207030_s_at,211126_s_at|1466	0.00432334	up	2.78388	chr12q21.1	CSRP2	cysteine and glycine-rich protein 2	Hs.530904///Hs.603478
	941	205553_s_at|8048	0.000441467	down	32.8449	chr11p15.1	CSRP3	cysteine and glycine-rich protein 3 (cardiac LIM protein)	Hs.83577
	942	206224_at|1469	1.42809e-05	up	3.15078	chr20p11.21	CST1	cystatin SN	Hs.123114
	943	207925_at|1473	8.3541e-09	down	2.15551	chr20p11.21	CST5	cystatin D	Hs.121489
	944	210140_at|8530	0.000306442	up	2.29548	chr20p11.21	CST7	cystatin F (leukocystatin)	Hs.143212
	945	204971_at|1475	6.30945e-18	down	3.06437	chr3q21	CSTA	cystatin A (stefin A)	Hs.518198
	946	201201_at,236449_at|1476	9.44819e-21	down	3.15148	chr21q22.3	CSTB	cystatin B (stefin B)	Hs.597201///Hs.695
	947	202190_at,32723_at|1477	2.72857e-10	up	2.58861	chr20q13.2	CSTF1	cleavage stimulation factor, 3' pre-RNA, subunit 1, 50kDa	Hs.172865
	948	202521_at|10664	1.41421e-10	up	2.32101	chr16q21-q22.3	CTCF	CCCTC-binding factor (zinc finger protein)	Hs.368367
	949	1562701_at|101929176	0.000101039	down	2.26288	chr5p15.32	CTD-2297D10.2	uncharacterized LOC101929176	Hs.208717
	950	223270_at,223271_s_at,239133_at,1555106_a_at|51496	6.97273e-05	up	2.76362	chr15q15.3-q21.1	CTDSPL2	CTD (carboxy-terminal domain, RNA polymerase II, polypeptide A) small phosphatase like 2	Hs.497967///Hs.710421
	951	225681_at|115908	3.14171e-07	up	29.8898	chr8q22.3	CTHRC1	collagen triple helix repeat containing 1	Hs.405614
	952	220815_at,236576_at,241255_at,1554235_at|29119	1.54138e-05	down	2.51444	chr10q22.2	CTNNA3	catenin (cadherin-associated protein), alpha 3	Hs.660362
	953	202468_s_at|8727	0.000199987	up	2.7886	chr9q31.2	CTNNAL1	catenin (cadherin-associated protein), alpha-like 1	Hs.58488
	954	221021_s_at|56259	1.98446e-05	up	2.72742	chr20q11.23-q12	CTNNBL1	catenin, beta like 1	Hs.472667
	955	202613_at|1503	4.99063e-05	up	3.60144	chr1p34.1	CTPS1	CTP synthase 1	Hs.473087
	956	206297_at|11330	0.000379825	down	2.19448	chr1p36.21	CTRC	chymotrypsin C (caldecrin)	Hs.631869
	957	201487_at,225646_at,225647_s_at,231234_at|1075	3.12747e-15	up	4.20547	chr11q14.2	CTSC	cathepsin C	Hs.128065///Hs.597318
	958	205927_s_at|1510	1.15225e-15	down	2.13451	chr1q31	CTSE	cathepsin E	Hs.644082
	959	205653_at|1511	0.000443811	down	2.16942	chr14q11.2	CTSG	cathepsin G	Hs.421724
	960	202295_s_at|1512	0.000317696	up	2.35319	chr15q25.1	CTSH	cathepsin H	Hs.148641///Hs.669607
	961	202450_s_at|1513	1.13072e-05	up	2.6849	chr1q21	CTSK	cathepsin K	Hs.632466///Hs.729184
	962	202087_s_at|1514	2.59635e-07	up	2.59862	chr9q21.33	CTSL	cathepsin L	Hs.731507///Hs.731952
	963	202901_x_at,202902_s_at,232617_at|1520	1.28544e-05	up	2.08265	chr1q21	CTSS	cathepsin S	Hs.181301
	964	210074_at|1515	2.91502e-08	up	4.5091	chr9q22.2	CTSV	cathepsin V	Hs.610096
	965	214896_at,215126_at,236709_at|100996492	1.84857e-05	down	2.06782	chr15q25.1	LINC01314	long intergenic non-protein coding RNA 1314	Hs.20034///Hs.591126///Hs.593529
	966	206775_at|8029	3.50103e-07	down	2.68245	chr10p12.31	CUBN	cubilin (intrinsic factor-cobalamin receptor)	Hs.166206///Hs.606633
	967	218097_s_at|79004	2.62893e-10	up	2.05751	chr10q24.32	CUEDC2	CUE domain containing 2	Hs.500874
	968	203078_at,203079_s_at|8453	0.000120888	up	2.12038	chr10p11.21	CUL2	cullin 2	Hs.607955///Hs.613492///Hs.82919
	969	221488_s_at|51596	1.16495e-09	up	2.00095	chr6p21.32	CUTA	cutA divalent cation tolerance homolog (E. coli)	Hs.520070
	970	226588_at|57703	2.01069e-08	up	2.76691	chr2q31.3	CWC22	CWC22 spliceosome-associated protein homolog (S. cerevisiae)	Hs.311363///Hs.614681
	971	203917_at,226374_at,239155_at,1555716_a_at|1525	0.00636324	up	2.04117	chr21q21.1	CXADR	coxsackie virus and adenovirus receptor	Hs.600232///Hs.609118///Hs.627078///Hs.720910///Hs.738988
	972	204470_at|2919	7.63974e-09	up	17.8885	chr4q21	CXCL1	chemokine (C-X-C motif) ligand 1 (melanoma growth stimulating activity, alpha)	Hs.789
	973	204533_at|3627	1.03665e-20	up	13.3895	chr4q21	CXCL10	chemokine (C-X-C motif) ligand 10	Hs.632586
	974	210163_at,211122_s_at|6373	1.028e-16	up	8.51955	chr4q21.2	CXCL11	chemokine (C-X-C motif) ligand 11	Hs.632592
	975	203666_at,209687_at|6387	1.28946e-05	down	3.03732	chr10q11.1	CXCL12	chemokine (C-X-C motif) ligand 12	Hs.522891///Hs.613659///Hs.617446
	976	205242_at|10563	1.75999e-08	up	26.818	chr4q21	CXCL13	chemokine (C-X-C motif) ligand 13	Hs.100431
	977	223454_at|58191	1.00478e-18	up	2.05711	chr17p13	CXCL16	chemokine (C-X-C motif) ligand 16	Hs.737318///Hs.745037
	978	226960_at|284340	1.36649e-06	down	4.96421	chr19q13.2	CXCL17	chemokine (C-X-C motif) ligand 17	Hs.445586
	979	207850_at|2921	8.17086e-13	up	6.64124	chr4q21	CXCL3	chemokine (C-X-C motif) ligand 3	Hs.617230///Hs.89690
	980	207852_at,214974_x_at,215101_s_at|6374	2.99128e-16	up	7.4285	chr4q13.3	CXCL5	chemokine (C-X-C motif) ligand 5	Hs.89714///Hs.603888
	981	206336_at|6372	1.3273e-16	up	7.25943	chr4q13.3	CXCL6	chemokine (C-X-C motif) ligand 6	Hs.164021
	982	202859_x_at,211506_s_at|3576	5.33773e-07	up	29.4269	chr4q13-q21	CXCL8	chemokine (C-X-C motif) ligand 8	Hs.624///Hs.632880
	983	203915_at|4283	6.27859e-16	up	8.30571	chr4q21	CXCL9	chemokine (C-X-C motif) ligand 9	Hs.77367
	984	209201_x_at,211919_s_at,217028_at|7852	9.66093e-05	up	3.68075	chr2q21	CXCR4	chemokine (C-X-C motif) receptor 4	Hs.593413
	985	1564367_at|392459	0.00013464	down	2.0604	chrXp11.23	CXXC1P1	CXXC finger protein 1 pseudogene 1	Hs.562045///Hs.608443
	986	222996_s_at,224516_s_at,233955_x_at|51523	8.3313e-07	down	2.25996	chr5q31.2	CXXC5	CXXC finger protein 5	Hs.713383///Hs.744933
	987	201633_s_at,201634_s_at,227382_at,238554_at|80777	4.88922e-11	up	2.25814	chr16q22.1	CYB5B	cytochrome b5 type B (outer mitochondrial membrane)	Hs.461131
	988	203028_s_at,229445_at|1535	2.90946e-21	up	3.23348	chr16q24	CYBA	cytochrome b-245, alpha polypeptide	Hs.513803
	989	203922_s_at,203923_s_at,217431_x_at,233538_s_at|1536	3.35137e-12	up	3.2611	chrXp21.1	CYBB	cytochrome b-245, beta polypeptide	Hs.292356///Hs.599853
	990	1561335_at|440602	7.82938e-07	down	2.53045	chr1p13.3	LOC440602	uncharacterized LOC440602	Hs.708945
	991	204309_at|1583	2.2339e-05	down	2.69851	chr15q23-q24	CYP11A1	cytochrome P450, family 11, subfamily A, polypeptide 1	Hs.303980
	992	205749_at|1543	0.0033734	down	15.0622	chr15q24.1	CYP1A1	cytochrome P450, family 1, subfamily A, polypeptide 1	Hs.72912///Hs.739773
	993	207608_x_at,207609_s_at|1544	1.32339e-07	down	2.73321	chr15q24.1	CYP1A2	cytochrome P450, family 1, subfamily A, polypeptide 2	Hs.1361
	994	202434_s_at,202435_s_at,202436_s_at,202437_s_at|1545	0.000785237	down	6.07721	chr2p22.2	CYP1B1	cytochrome P450, family 1, subfamily B, polypeptide 1	Hs.154654///Hs.643344///Hs.644076///Hs.696662///Hs.721112
	995	206504_at|1591	2.97755e-08	up	3.16722	chr20q13	CYP24A1	cytochrome P450, family 24, subfamily A, polypeptide 1	Hs.89663
	996	1568868_at|339761	7.1507e-11	up	4.01584	chr2q14.3	CYP27C1	cytochrome P450, family 27, subfamily C, polypeptide 1	Hs.407639
	997	1494_f_at,207244_x_at,211295_x_at,214320_x_at|1548	3.10982e-08	down	2.65205	chr19q13.2	CYP2A6	cytochrome P450, family 2, subfamily A, polypeptide 6	Hs.250615///Hs.719890
	998	207718_x_at|1549	4.28503e-31	down	3.75449	chr19q13.2	CYP2A7	cytochrome P450, family 2, subfamily A, polypeptide 7	Hs.719890
	999	208126_s_at,215103_at|1562	1.8996e-14	down	9.79447	chr10q24	CYP2C18	cytochrome P450, family 2, subfamily C, polypeptide 18	Hs.511872///Hs.694505
	1000	216058_s_at|1557	6.06086e-05	down	2.55909	chr10q24	CYP2C19	cytochrome P450, family 2, subfamily C, polypeptide 19	Hs.282409
	1001	214419_s_at,214420_s_at,214421_x_at,216025_x_at,216661_x_at,217558_at,220017_x_at|1559	9.76745e-12	down	4.53519	chr10q24	CYP2C9	cytochrome P450, family 2, subfamily C, polypeptide 9	Hs.282624
	1002	1431_at,209975_at,209976_s_at|1571	1.5275e-06	down	5.90055	chr10q26.3	CYP2E1	cytochrome P450, family 2, subfamily E, polypeptide 1	Hs.12907///Hs.644140///Hs.705473
	1003	205073_at|1573	4.47884e-06	down	2.36152	chr1p31.3-p31.2	CYP2J2	cytochrome P450, family 2, subfamily J, polypeptide 2	Hs.152096
	1004	205998_x_at,205999_x_at,208367_x_at,210726_at,231704_at|1576	6.53211e-11	down	3.18438	chr7q21.1	CYP3A4	cytochrome P450, family 3, subfamily A, polypeptide 4	Hs.728751
	1005	207773_x_at,211440_x_at,211441_x_at,211442_x_at|64816	8.66712e-14	down	2.47549	chr7q21.1	CYP3A43	cytochrome P450, family 3, subfamily A, polypeptide 43	Hs.306220
	1006	205765_at,214234_s_at,214235_at,243015_at|1577	2.37259e-09	down	6.44522	chr7q21.1	CYP3A5	cytochrome P450, family 3, subfamily A, polypeptide 5	Hs.571258
	1007	220331_at|10858	0.00126672	down	2.63536	chr14q32.1	CYP46A1	cytochrome P450, family 46, subfamily A, polypeptide 1	Hs.25121
	1008	210096_at,1555497_a_at|1580	1.13348e-06	down	3.25008	chr1p33	CYP4B1	cytochrome P450, family 4, subfamily B, polypeptide 1	Hs.436317///Hs.738634
	1009	206539_s_at|66002	7.446e-10	down	3.43456	chr19p13.1	CYP4F12	cytochrome P450, family 4, subfamily F, polypeptide 12	Hs.131459
	1010	1569144_a_at|375791	8.82718e-28	down	26.3802	chr9q34.3	CYSRT1	cysteine-rich tail protein 1	Hs.512469
	1011	209606_at|9595	3.34173e-07	up	4.71519	chr2q11.2	CYTIP	cytohesin 1 interacting protein	Hs.270///Hs.737437
	1012	1559470_at,1559471_s_at|266917	9.75067e-07	down	2.77071		D21S2088E	D21S2088E	Hs.145622
	1013	1563362_at|266918	0.00156732	down	2.12038		D21S2090E	uncharacterized D21S2090E	Hs.548787
	1014	228738_at|728294	5.77055e-06	down	2.44058	chr2q37.3	D2HGDH	D-2-hydroxyglutarate dehydrogenase	Hs.516813///Hs.675279
	1015	219179_at|51339	3.19963e-14	up	3.5133	chr14q23.1	DACT1	dishevelled-binding antagonist of beta-catenin 1	Hs.48950///Hs.714204
	1016	1561532_at|100506068	3.89884e-06	down	2.28442		DACT3-AS1	DACT3 antisense RNA 1	Hs.434327///Hs.548604
	1017	200046_at|1603	2.8712e-09	up	2.08055	chr14q11.2	DAD1	defender against cell death 1	Hs.613213///Hs.82890
	1018	214128_at|747	7.67881e-05	down	2.20168	chr11q12.2	DAGLA	diacylglycerol lipase, alpha	Hs.241564
	1019	1562772_a_at|199699	5.52916e-05	down	2.16875	chr19p13.2	DAND5	DAN domain family member 5, BMP antagonist	Hs.331981
	1020	206878_at|1610	4.82597e-05	down	2.47594	chr12q24	DAO	D-amino-acid oxidase	Hs.113227
	1021	219290_x_at,222858_s_at,222859_s_at,236707_at|27071	6.74884e-16	down	2.81288	chr4q25-q27	DAPP1	dual adaptor of phosphotyrosine and 3-phosphoinositides	Hs.436271///Hs.708484
	1022	218365_s_at|55157	1.18827e-05	up	2.11359	chr1q25.1	DARS2	aspartyl-tRNA synthetase 2, mitochondrial	Hs.647707///Hs.667016
	1023	204244_s_at|10926	2.70797e-07	up	6.29608	chr7q21.3	DBF4	DBF4 zinc finger	Hs.485380///Hs.573845///Hs.701134
	1024	224258_at|100169989	5.85557e-13	down	2.28203	chr2p15	DBIL5P2	diazepam binding inhibitor-like 5 pseudogene 2	Hs.606147
	1025	222234_s_at|79007	3.35113e-06	down	2.21106	chr16q24.3	DBNDD1	dysbindin (dystrobrevin binding protein 1) domain containing 1	Hs.301394///Hs.595996
	1026	205369_x_at,205370_x_at,205371_s_at,211196_at,231919_at,244687_at|1629	3.73725e-05	down	2.52051	chr1p31	DBT	dihydrolipoamide branched chain transacylase E2	Hs.709187
	1027	220843_s_at,225676_s_at,231784_s_at,1568840_at|25879	3.73247e-12	up	3.43837	chr8q22.3	DCAF13	DDB1 and CUL4 associated factor 13	Hs.608987///Hs.532265
	1028	220172_at,231921_at|80067	7.85317e-08	up	2.84143	chr2q31.1	DCAF17	DDB1 and CUL4 associated factor 17	Hs.626473///Hs.659439
	1029	226609_at,1553768_a_at|285761	4.82205e-17	up	3.46857	chr6q22.1	DCBLD1	discoidin, CUB and LCCL domain containing 1	Hs.658304///Hs.740055
	1030	1553946_at|117159	3.24781e-09	down	2.10121	chr12q13.1	DCD	dermcidin	Hs.350570
	1031	203302_at|1633	7.63087e-06	up	3.20665	chr4q13.3-q21.1	DCK	deoxycytidine kinase	Hs.613252///Hs.641645///Hs.709
	1032	226093_at|196513	8.63549e-10	up	2.85287	chr12p13.33	DCP1B	decapping mRNA 1B	Hs.130934
	1033	212919_at,235258_at,238779_at,244777_at|167227	1.77877e-06	up	2.02916	chr5q22.2	DCP2	decapping mRNA 2	Hs.443875///Hs.607603///Hs.627242///Hs.631156///Hs.731314
	1034	218774_at|28960	1.50987e-16	up	2.13052	chr11q24.2	DCPS	decapping enzyme, scavenger	Hs.504249
	1035	218013_x_at,222488_s_at,233490_at|51164	3.55513e-05	up	2.28249	chr5q31-q32	DCTN4	dynactin 4 (p62)	Hs.328865///Hs.611506///Hs.675564
	1036	218583_s_at,222678_s_at,222679_s_at,237408_at,238879_at,240781_x_at|54165	5.00358e-05	up	2.74605	chr3q26.3	DCUN1D1	DCN1, defective in cullin neddylation 1, domain containing 1	Hs.104613///Hs.592789///Hs.594981///Hs.595196///Hs.604123///Hs.631201///Hs.712787///Hs.730774///Hs.744153
	1037	212851_at,212853_at,212855_at|23142	2.17679e-06	up	2.3126	chr4q12	DCUN1D4	DCN1, defective in cullin neddylation 1, domain containing 4	Hs.605388///Hs.644984///Hs.694549///Hs.707045
	1038	1564459_at|100129427	2.82347e-05	down	2.19477	chr7p12.2	DDC-AS1	DDC antisense RNA 1	Hs.680434
	1039	212690_at|23259	0.000223052	up	2.0852	chr8p11.23	DDHD2	DDHD domain containing 2	Hs.434966///Hs.636629///Hs.734333
	1040	228281_at|220042	2.61588e-14	up	2.87077	chr11q14.1	DDIAS	DNA damage-induced apoptosis suppressor	Hs.165607
	1041	228057_at|115265	0.00170174	down	9.10076	chr4q24	DDIT4L	DNA-damage-inducible transcript 4-like	Hs.480378///Hs.627076
	1042	214788_x_at|23109	9.06335e-07	down	2.16664	chr12q13.12	DDN	dendrin	Hs.591044///Hs.594936
	1043	208674_x_at,208675_s_at|1650	3.4025e-07	up	2.11125	chr1p36.1	DDOST	dolichyl-diphosphooligosaccharide--protein glycosyltransferase subunit (non-catalytic)	Hs.523145
	1044	223777_at|84771	3.10601e-05	down	2.48491	chr2q13	DDX11L2	DEAD/H (Asp-Glu-Ala-Asp/His) box helicase 11 like 2	Hs.592089///Hs.712940
	1045	208151_x_at,208718_at,208719_s_at,213998_s_at,230180_at|10521	2.35164e-05	down	2.17338	chr22q13.1	DDX17	DEAD (Asp-Glu-Ala-Asp) box helicase 17	Hs.528305///Hs.614336///Hs.618122///Hs.660583///Hs.733015///Hs.741903///Hs.743341
	1046	205763_s_at,208895_s_at,208896_at,208897_s_at|8886	1.77381e-13	up	2.34762	chr2q14.1	DDX18	DEAD (Asp-Glu-Ala-Asp) box polypeptide 18	Hs.363492///Hs.744922
	1047	223331_s_at,224315_at|11218	6.48585e-07	up	2.86421	chr1p21.1-p13.2	DDX20	DEAD (Asp-Glu-Ala-Asp) box polypeptide 20	Hs.591405///Hs.714278
	1048	201584_s_at|10212	3.16758e-06	up	2.76907	chr19p13.12	DDX39A	DEAD (Asp-Glu-Ala-Asp) box polypeptide 39A	Hs.311609
	1049	217840_at|51428	0.00211774	up	2.26203	chr5q35.3	DDX41	DEAD (Asp-Glu-Ala-Asp) box polypeptide 41	Hs.484288
	1050	202462_s_at,228039_at|9879	3.04609e-06	up	2.02165	chr5q31.1	DDX46	DEAD (Asp-Glu-Ala-Asp) box polypeptide 46	Hs.406549///Hs.605069
	1051	231843_at|57696	2.47798e-05	up	2.19599	chr12q24.31	DDX55	DEAD (Asp-Glu-Ala-Asp) box polypeptide 55	Hs.286173///Hs.599964
	1052	218986_s_at|55601	7.85418e-26	up	10.1645	chr4q32.3	DDX60	DEAD (Asp-Glu-Ala-Asp) box polypeptide 60	Hs.481141///Hs.591710
	1053	228152_s_at,1559585_at|91351	3.06688e-05	up	2.03446	chr4q32.3	DDX60L	DEAD (Asp-Glu-Ala-Asp) box polypeptide 60-like	Hs.535011
	1054	207529_at|1670	1.47035e-06	down	2.26786	chr8p23.1	DEFA5	defensin, alpha 5, Paneth cell-specific	Hs.655233
	1055	207814_at|1671	1.98556e-06	down	2.22422	chr8p23.1	DEFA6	defensin, alpha 6, Paneth cell-specific	Hs.711
	1056	210397_at|1672	2.44533e-05	down	4.03833	chr8p23.1	DEFB1	defensin, beta 1	Hs.32949
	1057	233221_at|117285	8.85346e-11	down	3.21824	chr20q11.21	DEFB118	defensin, beta 118	Hs.274124
	1058	207431_s_at,209250_at|8560	8.8332e-05	up	2.9464	chr1q42.11	DEGS1	delta(4)-desaturase, sphingolipid 1	Hs.299878
	1059	236496_at|123099	9.49941e-07	down	2.33289	chr14q32.2	DEGS2	delta(4)-desaturase, sphingolipid 2	Hs.159643
	1060	221080_s_at|79958	5.80558e-08	down	2.04077	chr19p13.3	DENND1C	DENN/MADD domain containing 1C	Hs.236449
	1061	230769_at,233294_at|163259	3.86355e-10	down	2.95367	chr1p13.2	DENND2C	DENN/MADD domain containing 2C	Hs.597521///Hs.654928
	1062	214787_at,1554352_s_at|10260	3.40666e-05	up	2.31907	chr15q22.31	DENND4A	DENN/MADD domain containing 4A	Hs.513817///Hs.617488///Hs.654567
	1063	221509_at,231896_s_at,234347_s_at,234915_s_at,238982_at|8562	0.000102757	up	2.26536	chr12q24.31	DENR	density-regulated protein	Hs.22393
	1064	220295_x_at,222958_s_at,232278_s_at,235545_at|55635	7.39543e-19	up	3.04387	chr1p31.2	DEPDC1	DEP domain containing 1	Hs.445098///Hs.641921
	1065	226980_at|55789	1.33771e-24	up	4.90152	chr5q12.1	DEPDC1B	DEP domain containing 1B	Hs.482233///Hs.744973
	1066	228293_at|91614	0.00148275	up	2.4896	chr11p13	DEPDC7	DEP domain containing 7	Hs.280990///Hs.702972
	1067	218858_at,234071_at|64798	4.11511e-05	down	2.60981	chr8q24.12	DEPTOR	DEP domain containing MTOR-interacting protein	Hs.112981
	1068	218102_at|51071	1.81551e-06	up	2.68385	chr12p12.3	DERA	deoxyribose-phosphate aldolase (putative)	Hs.39429
	1069	218172_s_at,219402_s_at,222543_at,225488_at|79139	3.79338e-19	up	2.82333	chr8q24.13	DERL1	derlin 1	Hs.241576///Hs.597382
	1070	1566235_at,1566236_at|25784	6.27604e-08	down	2.02539	chr22q11.21	DGCR12	DiGeorge syndrome critical region gene 12 (non-protein coding)	Hs.737683
	1071	1569445_at	2.13318e-07	down	2.72287		DGCR5	DiGeorge syndrome critical region gene 5 (non-protein coding)
	1072	1569446_x_at	4.78219e-06	down	2.15033		DGCR5	DiGeorge syndrome critical region gene 5 (non-protein coding)
	1073	1566037_at,1566038_at|266621	6.33669e-05	down	2.01878	chr22q11	DGCR7	DiGeorge syndrome critical region gene 7	Hs.657950
	1074	238194_at|139189	2.2826e-08	down	4.12105	chrXp11.22	DGKK	diacylglycerol kinase, kappa	Hs.631770
	1075	203816_at,209549_s_at,241995_at|1716	3.48179e-13	up	2.3143	chr2p13	DGUOK	deoxyguanosine kinase	Hs.469022
	1076	201790_s_at,201791_s_at|1717	0.000194672	up	2.06197	chr11q13.4	DHCR7	7-dehydrocholesterol reductase	Hs.503134///Hs.639004
	1077	213279_at|115817	1.11203e-08	down	2.6894	chr14q12	DHRS1	dehydrogenase/reductase (SDR family) member 1	Hs.348350///Hs.599510
	1078	226121_at|147015	2.28441e-05	up	2.18278	chr17q11.2	DHRS13	dehydrogenase/reductase (SDR family) member 13	Hs.631760
	1079	230915_at|201140	1.27443e-05	down	4.73093	chr17p13.1	DHRS7C	dehydrogenase/reductase (SDR family) member 7C	Hs.61684
	1080	219799_s_at,223952_x_at,224009_x_at|10170	0.00206606	down	2.00088	chr2q31.1	DHRS9	dehydrogenase/reductase (SDR family) member 9	Hs.179608///Hs.608963
	1081	218277_s_at,222574_s_at|79665	6.90372e-06	up	3.60628	chr17q23.1	DHX40	DEAH (Asp-Glu-Ala-His) box polypeptide 40	Hs.29403
	1082	202420_s_at,212105_s_at,212107_s_at|1660	9.00725e-14	up	2.17596	chr1q25	DHX9	DEAH (Asp-Glu-Ala-His) box helicase 9	Hs.191518///Hs.595125
	1083	209190_s_at,213514_s_at,215541_s_at,1560080_at|1729	5.12961e-12	down	2.09942	chr5q31	DIAPH1	diaphanous-related formin 1	Hs.529451///Hs.707083
	1084	205603_s_at,205726_at,217246_s_at|1730	4.25345e-07	up	2.00753	chrXq21.33	DIAPH2	diaphanous-related formin 2	Hs.226483
	1085	220997_s_at,229097_at,232596_at|81624	8.40339e-17	up	2.84227	chr13q21.2	DIAPH3	diaphanous-related formin 3	Hs.283127///Hs.666705///Hs.695151
	1086	203699_s_at,203700_s_at,210819_x_at,211215_x_at,231240_at|1734	8.00728e-10	down	3.62712	chr14q24.2-q24.3	DIO2	deiodinase, iodothyronine, type II	Hs.202354///Hs.629043///Hs.708526///Hs.732170
	1087	215529_x_at,227199_at,1552677_a_at,1554967_at,1554969_x_at,1555301_a_at,1556127_at,1561286_a_at|23181	1.48139e-15	down	2.07892	chr21q22.3	DIP2A	DIP2 disco-interacting protein 2 homolog A (Drosophila)	Hs.189585///Hs.629325
	1088	213689_x_at,216044_x_at,1556498_at|388650	5.51989e-23	up	4.25745	chr1p22.1	FAM69A	family with sequence similarity 69, member A	Hs.180946///Hs.601241///Hs.607949///Hs.727180
	1089	226464_at,228079_at,235853_at|205428	2.06307e-05	up	2.41223	chr3q24	C3orf58	chromosome 3 open reading frame 58	Hs.288954///Hs.596099///Hs.707239
	1090	219652_s_at,222911_s_at,241381_at,1553584_at|79742	4.66769e-12	down	2.11787	chrXp11.3	CXorf36	chromosome X open reading frame 36	Hs.594979///Hs.630232///Hs.691631///Hs.98321
	1091	230019_s_at,234355_s_at|57540	3.98921e-05	down	2.1692	chr1p36.22	PTCHD2	patched domain containing 2	Hs.202355
	1092	216608_at,217219_at|26102	0.00174923	down	2.05642	chr9q34.3	DKFZP434A062	uncharacterized LOC26102	Hs.561893
	1093	1565771_at|283218	3.33605e-05	down	2.32667	chr11q14.1	DKFZp434E1119	uncharacterized DKFZp434E1119	Hs.713363
	1094	1563511_at|401282	4.1244e-06	down	2.89553	chr6q26	DKFZp451B082	uncharacterized LOC401282	Hs.444817
	1095	230115_at|374387	0.000330808	down	2.45095	chr11p11.2	DKFZp779M0652	uncharacterized DKFZp779M0652	Hs.632142
	1096	204602_at|22943	4.50032e-09	up	5.41552	chr10q11.2	DKK1	dickkopf WNT signaling pathway inhibitor 1	Hs.40499
	1097	202196_s_at,214247_s_at,221126_at,221127_s_at,230508_at|27122	0.000113509	up	2.36427	chr11p15.2	DKK3	dickkopf WNT signaling pathway inhibitor 3	Hs.292156
	1098	206619_at|27121	0.000525127	down	2.13498	chr8p11.2-p11.1	DKK4	dickkopf WNT signaling pathway inhibitor 4	Hs.159311
	1099	241839_at|100873930	0.00118304	down	2.17906	chrXq13.1	DLG3-AS1	DLG3 antisense RNA 1	Hs.571699
	1100	1564421_at|100507435	6.07639e-07	down	2.05447		DLGAP2-AS1	DLGAP2 antisense RNA 1	Hs.667133
	1101	202570_s_at,202571_s_at,202572_s_at,233056_x_at,1557394_at|22839	1.10731e-05	down	2.43896	chr20q11.23	DLGAP4	discs, large (Drosophila) homolog-associated protein 4	Hs.249600///Hs.661168
	1102	203764_at|9787	1.00633e-05	up	7.35348	chr14q22.3	DLGAP5	discs, large (Drosophila) homolog-associated protein 5	Hs.77695
	1103	213707_s_at|1749	6.41614e-10	up	3.02352	chr7q22	DLX5	distal-less homeobox 5	Hs.99348
	1104	224163_s_at|55929	1.16398e-08	up	2.55349	chr1p34	DMAP1	DNA methyltransferase 1 associated protein 1	Hs.662168///Hs.8008
	1105	208250_s_at|1755	0.000200539	down	6.28998	chr10q26.13	DMBT1	deleted in malignant brain tumors 1	Hs.279611
	1106	217066_s_at,37996_s_at|1760	2.92619e-12	down	2.7019	chr19q13.3	DMPK	dystrophia myotonica-protein kinase	Hs.631596///Hs.729792
	1107	204505_s_at|2039	5.86544e-05	down	2.1136	chr8p21.1	DMTN	dematin actin binding protein	Hs.106124///Hs.595894
	1108	213231_at,33768_at,1554429_a_at|1762	6.88931e-08	down	2.51565	chr19q13.3	DMWD	dystrophia myotonica, WD repeat containing	Hs.515474
	1109	212820_at,215761_at|23312	4.44897e-11	up	2.06077	chr15q21.2	DMXL2	Dmx-like 2	Hs.511386///Hs.594629///Hs.725363
	1110	219166_at|55172	0.00503259	up	2.56909	chr14q21.3	DNAAF2	dynein, axonemal, assembly factor 2	Hs.231761
	1111	228111_s_at,228112_at,232005_at,239059_at,242591_at,1558768_at,1558769_s_at,1562278_at,1566775_at,1566776_at,1567376_at,1567377_at,1567378_x_at|25981	2.64026e-06	down	2.00761	chr3p21.1	DNAH1	dynein, axonemal, heavy chain 1	Hs.655469
	1112	229738_at,1562462_at,1565339_at|196385	4.14477e-06	down	2.38863	chr12q24.31	DNAH10	dynein, axonemal, heavy chain 10	Hs.604491///Hs.622654
	1113	233052_at|1769	2.22568e-25	down	2.06262	chr6p21.2	DNAH8	dynein, axonemal, heavy chain 8	Hs.520106
	1114	200880_at,200881_s_at|3301	1.18318e-10	up	2.35332	chr9p13.3	DNAJA1	DnaJ (Hsp40) homolog, subfamily A, member 1	Hs.445203///Hs.618685///Hs.703106
	1115	223054_at|51726	9.18182e-09	up	2.75717	chr3q27.3	DNAJB11	DnaJ (Hsp40) homolog, subfamily B, member 11	Hs.317192///Hs.601927///Hs.621619///Hs.734774///Hs.738892
	1116	202842_s_at,202843_at,1554462_a_at|4189	0.000233549	up	2.39641	chr7q31|14q24.2-q24.3	DNAJB9	DnaJ (Hsp40) homolog, subfamily B, member 9	Hs.741182
	1117	221781_s_at,221782_at,225174_at,229588_at,243635_at|54431	0.000369311	up	2.8288	chr2q32.1	DNAJC10	DnaJ (Hsp40) homolog, subfamily C, member 10	Hs.103822///Hs.396327///Hs.46669///Hs.516632///Hs.574631///Hs.598295///Hs.607076
	1118	223420_at,1554451_s_at|85406	6.95413e-05	up	2.45595	chr12q13.2	DNAJC14	DnaJ (Hsp40) homolog, subfamily C, member 14	Hs.709320///Hs.722861///Hs.734057
	1119	213097_s_at,1568884_at|27000	1.13443e-05	up	3.27056	chr7q22	DNAJC2	DnaJ (Hsp40) homolog, subfamily C, member 2	Hs.558476///Hs.629124
	1120	232798_at,1554258_a_at|85479	2.2482e-10	down	2.61633	chr8q13.1	DNAJC5B	DnaJ (Hsp40) homolog, subfamily C, member 5 beta	Hs.491885
	1121	1552450_a_at|285126	2.64282e-10	down	2.67175	chr2p23.3	DNAJC5G	DnaJ (Hsp40) homolog, subfamily C, member 5 gamma	Hs.116303
	1122	205545_x_at,212490_at,212491_s_at|22826	1.6572e-08	up	2.06941	chr1p35.3	DNAJC8	DnaJ (Hsp40) homolog, subfamily C, member 8	Hs.433540///Hs.702921
	1123	213088_s_at,213092_x_at,229701_at|23234	0.000126591	up	2.23216	chr10q22.2	DNAJC9	DnaJ (Hsp40) homolog, subfamily C, member 9	Hs.732485
	1124	1557827_at|414245	1.56486e-08	down	3.36667	chr10q22.2	DNAJC9-AS1	DNAJC9 antisense RNA 1	Hs.661857
	1125	222070_at,57739_at|373863	2.8502e-17	down	2.14153	chr5q31.3	DND1	DND microRNA-mediated repression inhibitor 1	Hs.446891///Hs.585785///Hs.591262///Hs.608636///Hs.744609
	1126	229631_at,232240_at,242540_at,1560781_at|144132	2.8829e-05	down	2.02439	chr11p15.4	DNHD1	dynein heavy chain domain 1	Hs.720080
	1127	203105_s_at,226154_at,237797_at|10059	2.06735e-06	up	2.16673	chr12p11.21	DNM1L	dynamin 1-like	Hs.556296
	1128	201697_s_at|1786	5.18009e-07	up	2.70176	chr19p13.2	DNMT1	DNA (cytosine-5-)-methyltransferase 1	Hs.202672
	1129	210487_at,1566362_at,1566363_at|1791	0.000213239	down	2.06725	chr10q23-q24	DNTT	DNA nucleotidylexotransferase	Hs.534206
	1130	224825_at,234942_s_at|116092	1.03914e-07	up	2.56856	chr20q13.12	DNTTIP1	deoxynucleotidyltransferase, terminal, interacting protein 1	Hs.472852///Hs.744057
	1131	202776_at|30836	0.000172661	up	2.47879	chr1p22.1	DNTTIP2	deoxynucleotidyltransferase, terminal, interacting protein 2	Hs.601998///Hs.85769
	1132	226875_at,238356_at|139818	4.45897e-07	up	3.21379	chrXq24	DOCK11	dedicator of cytokinesis 11	Hs.368203
	1133	225384_at,237470_at|85440	0.000155388	up	2.41386	chr1p31.3	DOCK7	dedicator of cytokinesis 7	Hs.406156///Hs.744927
	1134	214844_s_at,1554863_s_at|55816	0.00128417	down	2.99457	chr20q13.2	DOK5	docking protein 5	Hs.607042///Hs.656582
	1135	221677_s_at|29980	2.26373e-08	up	2.71455	chr21q22.1	DONSON	downstream neighbor of SON	Hs.436341
	1136	236593_at|100131303	2.54552e-06	down	3.03924	chr16q22.1	LOC100131303	uncharacterized LOC100131303	Hs.655900
	1137	220179_at|64180	1.22346e-05	down	2.21962	chr16q22.1	DPEP3	dipeptidase 3	Hs.302028
	1138	219746_at,235357_at,236442_at,238532_at|8110	1.22858e-11	down	2.43741	chr14q24.2	DPF3	D4, zinc and double PHD fingers, family 3	Hs.162868///Hs.739794
	1139	225195_at,225200_at|285381	1.77157e-05	up	2.99805	chr3p25.1	DPH3	diphthamide biosynthesis 3	Hs.388087///Hs.612460
	1140	218567_x_at,232510_s_at|10072	1.0793e-11	up	2.24349	chr11q12-q13.1	DPP3	dipeptidyl-peptidase 3	Hs.502914
	1141	207789_s_at,228546_at,1554796_at|1804	3.34995e-05	down	2.47957	chr7q36.2	DPP6	dipeptidyl-peptidase 6	Hs.490684///Hs.551097///Hs.561765///Hs.609409///Hs.610283///Hs.703229
	1142	207977_s_at,213068_at,213071_at|1805	1.13314e-06	down	6.90337	chr1q12-q23	DPT	dermatopontin	Hs.80552
	1143	213391_at,226721_at,1556613_s_at|286148	0.000165609	up	3.4204	chr8q22.1	DPY19L4	dpy-19-like 4 (C. elegans)	Hs.567828///Hs.607483
	1144	207654_x_at,209187_at,209188_x_at,216652_s_at,216653_at,235585_at,1558236_at,1558237_x_at|1810	7.38085e-06	up	2.43036	chr1p22.1	DR1	down-regulator of transcription 1, TBP-binding (negative cofactor 2)	Hs.348418///Hs.537974///Hs.596700///Hs.598509///Hs.599945///Hs.622945///Hs.623480///Hs.634446
	1145	218627_at|55332	2.39284e-10	up	3.63103	chr12q23.2	DRAM1	DNA-damage regulated autophagy modulator 1	Hs.525634
	1146	225228_at,225230_at|128338	0.000321151	up	2.64453	chr1p13.3	DRAM2	DNA-damage regulated autophagy modulator 2	Hs.485606
	1147	206590_x_at,211624_s_at,216924_s_at,216938_x_at|1813	6.29805e-06	down	2.20702	chr11q23	DRD2	dopamine receptor D2	Hs.73893
	1148	208486_at|1816	5.9824e-06	down	2.4002	chr4p16.1	DRD5	dopamine receptor D5	Hs.380681///Hs.457002///Hs.568236
	1149	218269_at|29102	7.8393e-12	up	2.63727	chr5p13.3	DROSHA	drosha, ribonuclease type III	Hs.97997
	1150	207648_at,1556627_at,1569881_at|1821	3.51366e-13	down	2.26994	chrXq22	DRP2	dystrophin related protein 2	Hs.159291
	1151	204750_s_at,204751_x_at,226817_at,231033_at|1824	5.35379e-06	down	2.01015	chr18q12.1	DSC2	desmocollin 2	Hs.607260///Hs.713050///Hs.95612///Hs.557559
	1152	1562821_a_at|100506492	1.3672e-06	down	2.29411		DSCAM-AS1	DSCAM antisense RNA 1	Hs.667053
	1153	1552467_at,1552468_a_at|259234	1.48512e-08	down	2.15643	chr21q22.13	DSCR10	Down syndrome critical region gene 10 (non-protein coding)	Hs.147695
	1154	218854_at,1558867_at,1558868_a_at|29940	7.2317e-06	up	4.62215	chr6q22	DSE	dermatan sulfate epimerase	Hs.458358///Hs.596592///Hs.597416///Hs.611694///Hs.694548///Hs.740115///Hs.722671
	1155	217901_at,1553105_s_at|1829	4.0003e-09	up	8.18366	chr18q12.1	DSG2	desmoglein 2	Hs.412597
	1156	205595_at,235075_at|1830	5.75444e-07	down	2.94515	chr18q12.1	DSG3	desmoglein 3	Hs.1925///Hs.619696
	1157	216072_at	3.04305e-07	down	2.42072		DSTNP1	---///destrin (actin depolymerizing factor) pseudogene 1
	1158	227158_at,1553801_a_at|112487	0.00130854	up	2.27531	chr14q12	DTD2	D-tyrosyl-tRNA deacylase 2 (putative)	Hs.116014///Hs.638912
	1159	218585_s_at,222680_s_at|51514	2.34717e-09	up	8.20282	chr1q32	DTL	denticleless E3 ubiquitin protein ligase homolog (Drosophila)	Hs.606773///Hs.656473
	1160	205741_s_at,208430_s_at,210091_s_at,210611_s_at,210736_x_at,211493_x_at,227084_at,244142_at|1837	1.84787e-05	down	2.48582	chr18q12	DTNA	dystrobrevin, alpha	Hs.596489///Hs.603661///Hs.643454///Hs.714439
	1161	231277_x_at|285605	1.16084e-06	down	2.57923	chr5q23.1	DTWD2	DTW domain containing 2	Hs.655891
	1162	179_at,210707_x_at|441263	1.72149e-08	down	2.07902	chr7q11.23	DTX2P1-UPK3BP1-PMS2P11	DTX2P1-UPK3BP1-PMS2P11 readthrough transcribed pseudogene	Hs.675888
	1163	225415_at|151636	1.32965e-05	up	2.72884	chr3q21.1	DTX3L	deltex 3 like, E3 ubiquitin ligase	Hs.518201///Hs.708262
	1164	215800_at,219597_s_at,1565795_at|53905	8.06467e-17	down	9.27743	chr15q15.3	DUOX1	dual oxidase 1	Hs.272813
	1165	219727_at|50506	0.000198856	down	4.23252	chr15q15.3	DUOX2	dual oxidase 2	Hs.71377
	1166	1555404_a_at,1554648_a_at|90527	5.74364e-08	down	5.60445	chr15q21.1	DUOXA1	dual oxidase maturation factor 1	Hs.356664
	1167	205761_s_at,205762_s_at|11062	1.76739e-11	up	3.15086	chr7q22-q31	DUS4L	dihydrouridine synthase 4-like (S. cerevisiae)	Hs.97627
	1168	201041_s_at,201044_x_at,226578_s_at|1843	4.42597e-09	down	4.03296	chr5q34	DUSP1	dual specificity phosphatase 1	Hs.171695///Hs.710943
	1169	218576_s_at|11266	4.80959e-09	up	2.18456	chr1q21-q22	DUSP12	dual specificity phosphatase 12	Hs.416216
	1170	219963_at|51207	7.95291e-05	down	8.27803	chr10q22.2	DUSP13	dual specificity phosphatase 13	Hs.178170
	1171	203367_at|11072	4.3953e-05	up	2.52813	chr17q12	DUSP14	dual specificity phosphatase 14	Hs.91448
	1172	219144_at|78986	2.9272e-05	down	5.57015	chr8p12	DUSP26	dual specificity phosphatase 26 (putative)	Hs.8719
	1173	232252_at|92235	0.0011307	down	8.78209	chr1q22-q24	DUSP27	dual specificity phosphatase 27 (putative)	Hs.632462
	1174	209457_at|1847	1.07562e-05	down	5.89209	chr10q25	DUSP5	dual specificity phosphatase 5	Hs.2128
	1175	208891_at,208892_s_at,208893_s_at|1848	6.50289e-07	up	2.35328	chr12q22-q23	DUSP6	dual specificity phosphatase 6	Hs.298654///Hs.735755
	1176	235617_x_at|100507537	0.00120346	down	3.53271	chr3q25	LOC100507537	uncharacterized LOC100507537	Hs.518341///Hs.565106
	1177	202248_at,38707_r_at|1874	1.58013e-12	down	2.95272	chr16q22.1	E2F4	E2F transcription factor 4, p107/p130-binding	Hs.108371///Hs.614988
	1178	221586_s_at|1875	2.69089e-08	up	2.07794	chr8q21.2	E2F5	E2F transcription factor 5, p130-binding	Hs.445758
	1179	203957_at|1876	4.21529e-20	up	2.26579	chr2p25.1	E2F6	E2F transcription factor 6	Hs.603093///Hs.635564///Hs.638824///Hs.708518
	1180	228033_at,241725_at|144455	3.52422e-10	up	2.45289	chr12q21.2	E2F7	E2F transcription factor 7	Hs.416375
	1181	202623_at|55837	5.87806e-05	up	2.04174	chr14q13.1	EAPP	E2F-associated phosphoprotein	Hs.433269///Hs.617453
	1182	204274_at,204278_s_at|9166	0.000937419	up	2.15233	chr8q23	EBAG9	estrogen receptor binding site associated, antigen, 9	Hs.409368
	1183	219906_at|55096	7.23294e-09	down	2.99348	chr3p13	EBLN2	endogenous Bornavirus-like nucleoprotein 2	Hs.658858
	1184	219974_x_at,223087_at,223088_x_at,233124_s_at|55862	0.000176665	up	2.10199	chr6q22.33	ECHDC1	enoyl CoA hydratase domain containing 1	Hs.486410///Hs.685427
	1185	218552_at,235305_s_at|55268	2.97008e-13	down	4.24326	chr1p32.3	ECHDC2	enoyl CoA hydratase domain containing 2	Hs.476319///Hs.707047///Hs.732669
	1186	209365_s_at|1893	1.81159e-13	down	13.0881	chr1q21	ECM1	extracellular matrix protein 1	Hs.81071
	1187	219787_s_at,234992_x_at,237241_at|1894	1.6123e-07	up	4.60254	chr3q26.1-q26.2	ECT2	epithelial cell transforming 2	Hs.518299///Hs.741516
	1188	206217_at,211127_x_at,211128_at,211129_x_at,211130_x_at,211131_s_at|1896	6.28984e-07	down	2.09126	chrXq12-q13.1	EDA	ectodysplasin A	Hs.105407
	1189	221399_at|60401	5.52434e-05	down	2.59514	chrXq12	EDA2R	ectodysplasin A2 receptor	Hs.302017///Hs.607657
	1190	220048_at|10913	5.44048e-05	down	2.39767	chr2q13	EDAR	ectodysplasin A receptor	Hs.171971
	1191	218282_at|55741	1.03106e-15	up	2.52694	chr20q11.22	EDEM2	ER degradation enhancer, mannosidase alpha-like 2	Hs.720177
	1192	207379_at,225275_at,1558643_s_at|10085	1.93781e-05	up	3.81541	chr5q14	EDIL3	EGF-like repeats and discoidin I-like domains 3	Hs.482730///Hs.613643///Hs.712860
	1193	204463_s_at,204464_s_at,216235_s_at|1909	9.20627e-07	up	2.26526	chr4q31.22	EDNRA	endothelin receptor type A	Hs.183713
	1194	1568791_s_at|100505518	0.00114096	down	2.23179		EDNRB-AS1	EDNRB antisense RNA 1	Hs.742215
	1195	204540_at|1917	0.000450937	down	16.6806	chr20q13.3	EEF1A2	eukaryotic translation elongation factor 1 alpha 2	Hs.433839
	1196	206468_s_at,212405_s_at,212407_at|51603	5.23926e-11	up	2.05694	chr1q24-q25.3	METTL13	methyltransferase like 13	Hs.494705///Hs.642424///Hs.737211
	1197	204905_s_at,213907_at|9521	2.62009e-05	up	2.44228	chr6p24.3	EEF1E1	eukaryotic translation elongation factor 1 epsilon 1	Hs.608403///Hs.745033
	1198	225630_at,225631_at,233100_at,1569640_s_at|80820	6.37288e-09	down	2.02806	chr7p14.2	EEPD1	endonuclease/exonuclease/phosphatase family domain containing 1	Hs.487994///Hs.707160///Hs.670591
	1199	210525_x_at,214264_s_at|90141	4.52158e-07	up	2.24876	chr14q32.11	EFCAB11	EF-hand calcium binding domain 11	Hs.123232///Hs.722963///Hs.734065///Hs.738529
	1200	226800_at|84455	6.61663e-09	up	3.97445	chr1p31.3	EFCAB7	EF-hand calcium binding domain 7	Hs.652324
	1201	207301_at,214036_at,227955_s_at,233814_at|1946	8.79402e-08	down	2.07993	chr5q21	EFNA5	ephrin-A5	Hs.288741///Hs.607239
	1202	215328_at,215334_at,227283_at|22979	1.58691e-06	down	2.10802	chr2p23.3	EFR3B	EFR3 homolog B (S. cerevisiae)	Hs.4892
	1203	222397_at,222398_s_at|9343	6.56544e-10	up	2.45019	chr17q21.31	EFTUD2	elongation factor Tu GTP binding domain containing 2	Hs.151787
	1204	206254_at|1950	0.00941904	down	3.81295	chr4q25	EGF	epidermal growth factor	Hs.419815
	1205	219454_at|25975	2.58187e-05	up	7.81082	chrXp22	EGFL6	EGF-like-domain, multiple 6	Hs.12844
	1206	219232_s_at,222847_s_at|112399	0.00272675	up	2.8251	chr14q13.1	EGLN3	egl-9 family hypoxia-inducible factor 3	Hs.135507///Hs.597964///Hs.664985///Hs.674838
	1207	218935_at,230740_at,241267_at|30845	4.05609e-05	down	2.31904	chr2p21	EHD3	EH-domain containing 3	Hs.368808///Hs.604749///Hs.605056///Hs.724055///Hs.726971
	1208	219850_s_at,222932_at,224189_x_at,225645_at,232360_at,232361_s_at|26298	1.82513e-07	down	2.85974	chr11p12	EHF	ets homologous factor	Hs.606452///Hs.653859
	1209	205222_at|1962	5.15914e-05	up	2.59017	chr3q26.3-q28	EHHADH	enoyl-CoA, hydratase/3-hydroxyacyl CoA dehydrogenase	Hs.429879
	1210	1559311_at|643210	2.21687e-16	down	4.59519	chr9q34.3	EHMT1-IT1	EHMT1 intronic transcript 1	Hs.721002
	1211	208669_s_at,208670_s_at,211698_at|23741	0.00450682	up	2.02577	chr15q21.1	EID1	EP300 interacting inhibitor of differentiation 1	Hs.255973///Hs.715246///Hs.714048
	1212	225936_at|163126	4.36617e-05	up	2.28013	chr19q13.2	EID2	EP300 interacting inhibitor of differentiation 2	Hs.18949///Hs.605198
	1213	1556248_at,1556249_a_at,1557212_at|440952	1.79361e-07	down	2.93177	chr3p22.1	EIF1B-AS1	EIF1B antisense RNA 1	Hs.660388
	1214	201142_at,201143_s_at,201144_s_at|1965	1.86724e-11	up	2.08773	chr14q23.3	EIF2S1	eukaryotic translation initiation factor 2, subunit 1 alpha, 35kDa	Hs.151777///Hs.597347///Hs.599838
	1215	208725_at,208726_s_at|8894	2.25084e-07	up	2.47711	chr20q11.2	EIF2S2	eukaryotic translation initiation factor 2, subunit 2 beta, 38kDa	Hs.429180///Hs.662402///Hs.684089
	1216	201122_x_at,201123_s_at,213753_x_at|1984	0.0209779	up	2.10462	chr17p13-p12	EIF5A	eukaryotic translation initiation factor 5A	Hs.523097///Hs.534314
	1217	220198_s_at,235289_at,235296_at|56648	4.273e-17	up	2.46528	chr3q26.2	EIF5A2	eukaryotic translation initiation factor 5A2	Hs.164144
	1218	201510_at,210827_s_at,229842_at|1999	6.49106e-19	down	4.89351	chr1q32.2	ELF3	E74-like factor 3 (ets domain transcription factor, epithelial-specific )	Hs.603657///Hs.734887///Hs.743671
	1219	203490_at,31845_at|2000	3.58956e-21	up	2.23315	chrXq26	ELF4	E74-like factor 4 (ets domain transcription factor)	Hs.271940///Hs.623574
	1220	231443_at|101927125	1.26079e-06	down	2.73279	chr7p22.3	ELFN1-AS1	ELFN1 antisense RNA 1	Hs.635185
	1221	208788_at,214153_at,215082_at,1567222_x_at|60481	7.7998e-18	up	2.2045	chr6p21.1-p12.1	ELOVL5	ELOVL fatty acid elongase 5	Hs.520189///Hs.745069
	1222	227180_at|79993	8.29082e-15	up	3.21132	chr5q12.1	ELOVL7	ELOVL fatty acid elongase 7	Hs.274256///Hs.606676
	1223	202490_at,202491_s_at|8518	1.29772e-06	up	2.54816	chr9q31	IKBKAP	inhibitor of kappa light polypeptide gene enhancer in B-cells, kinase complex-associated protein	Hs.494738///Hs.595702
	1224	203829_at|26610	0.000258405	up	2.56316	chr11p13	ELP4	elongator acetyltransferase complex subunit 4	Hs.175534
	1225	218057_x_at,222504_s_at,227363_s_at|10328	1.23179e-07	up	2.26304	chr16q24	EMC8	ER membrane protein complex subunit 8	Hs.173162
	1226	1556024_at,1569867_at,1569868_s_at|197342	5.42569e-09	down	2.41729	chr16p13.3	EME2	essential meiotic structure-specific endonuclease subunit 2	Hs.7247///Hs.731950
	1227	209233_at|10436	1.0342e-05	up	2.46361	chr12p13.3	EMG1	EMG1 N1-specific pseudouridine methyltransferase	Hs.744040
	1228	204163_at|11117	0.000571718	up	2.42506	chr2p23.3-p23.2	EMILIN1	elastin microfibril interfacer 1	Hs.63348
	1229	204796_at,204797_s_at|2009	1.47809e-10	up	2.26583	chr14q32	EML1	echinoderm microtubule associated protein like 1	Hs.12451///Hs.593191///Hs.608227
	1230	203442_x_at,203443_at,212969_x_at|256364	0.000128856	down	2.27937	chr11q12.3	EML3	echinoderm microtubule associated protein like 3	Hs.379785
	1231	220386_s_at,223068_at,223069_s_at,228674_s_at,232587_at,1556732_at|27436	6.34391e-12	up	2.53219	chr2p21	EML4	echinoderm microtubule associated protein like 4	Hs.713173///Hs.719429///Hs.720456
	1232	201324_at,201325_s_at,213895_at,229011_at,234233_s_at,1564796_at|2012	1.69782e-11	down	7.54959	chr12p12.3	EMP1	epithelial membrane protein 1	Hs.719042
	1233	203729_at|2014	4.37168e-06	up	4.2744	chr19q13.3	EMP3	epithelial membrane protein 3	Hs.609040///Hs.9999
	1234	221950_at|2018	0.00016653	down	2.33883	chr10q26.1	EMX2	empty spiracles homeobox 2	Hs.202095
	1235	230963_at,232531_at|196047	2.53929e-16	down	2.2003	chr10q26.1	EMX2OS	EMX2 opposite strand/antisense RNA	Hs.312592///Hs.734291
	1236	220559_at|2019	4.39979e-09	up	3.82449	chr2q14.2	EN1	engrailed homeobox 1	Hs.271977///Hs.604307
	1237	217820_s_at,222433_at,222434_at,228310_at,228553_at,1553672_at|55740	2.63956e-06	up	3.80777	chr1q42.12	ENAH	enabled homolog (Drosophila)	Hs.497893///Hs.619045///Hs.707594///Hs.708428
	1238	212570_at,212573_at|23052	0.000262937	down	2.09207	chr11q21	ENDOD1	endonuclease domain containing 1	Hs.167115///Hs.594553
	1239	206605_at|8909	1.39665e-08	down	19.6827	chr12q13.1	ENDOU	endonuclease, polyU-specific	Hs.997
	1240	228403_at|375704	1.57998e-05	down	2.09398	chr9p13.3	ENHO	energy homeostasis associated	Hs.522085
	1241	201313_at|2026	0.000654352	up	4.14772	chr12p13	ENO2	enolase 2 (gamma, neuronal)	Hs.511915
	1242	204483_at,237691_x_at|2027	0.000615854	down	34.6082	chr17p13.2	ENO3	enolase 3 (beta, muscle)	Hs.224171
	1243	217956_s_at|58478	4.55438e-06	up	2.09099	chr4q21.22	ENOPH1	enolase-phosphatase 1	Hs.18442///Hs.603889
	1244	204844_at,204845_s_at|2028	0.000637032	up	2.08134	chr4q25	ENPEP	glutamyl aminopeptidase (aminopeptidase A)	Hs.435765///Hs.606668
	1245	222938_x_at,232737_s_at|5169	2.53372e-05	down	2.13035	chr6q22	ENPP3	ectonucleotide pyrophosphatase/phosphodiesterase 3	Hs.486489///Hs.604800///Hs.739146
	1246	238245_at|339221	2.84871e-06	down	2.73243	chr17q25.3	ENPP7	ectonucleotide pyrophosphatase/phosphodiesterase 7	Hs.114084
	1247	207691_x_at,209473_at,209474_s_at,228585_at|953	9.97221e-09	up	2.44134	chr10q24	ENTPD1	ectonucleoside triphosphate diphosphohydrolase 1	Hs.576612///Hs.664546///Hs.666483///Hs.743844///Hs.744862
	1248	220153_at,235204_at|57089	9.81171e-15	up	2.66899		ENTPD7	ectonucleoside triphosphate diphosphohydrolase 7	Hs.744948///Hs.28326
	1249	218482_at,226775_at,226776_at|56943	1.43482e-24	up	2.44778	chr8q23.1	ENY2	enhancer of yellow 2 homolog (Drosophila)	Hs.492555///Hs.596554///Hs.634314///Hs.639728
	1250	212336_at,212339_at,230289_at|2036	0.000177131	down	2.13277	chr20q11.2-q12	EPB41L1	erythrocyte membrane protein band 4.1-like 1	Hs.437422///Hs.695199///Hs.745443
	1251	220161_s_at,220524_at,223426_s_at,223427_s_at,223859_at,233098_s_at|54566	4.07846e-11	up	2.07812	chr9q31-q32	EPB41L4B	erythrocyte membrane protein band 4.1 like 4B	Hs.591901///Hs.598228///Hs.634067
	1252	210746_s_at|2038	1.26935e-10	down	2.26896	chr15q15-q21	EPB42	erythrocyte membrane protein band 4.2	Hs.368642///Hs.737787
	1253	201839_s_at|4072	0.000102826	up	6.95009	chr2p21	EPCAM	epithelial cell adhesion molecule	Hs.542050///Hs.713827
	1254	205977_s_at,215804_at,241482_at|2041	9.38112e-18	down	2.66218	chr7q34	EPHA1	EPH receptor A1	Hs.733731///Hs.89839
	1255	236073_at,243717_at,1553371_at|284656	8.58114e-10	down	2.04865	chr1p34.3	EPHA10	EPH receptor A10	Hs.129435
	1256	203499_at|1969	5.7522e-17	down	4.22546	chr1p36	EPHA2	EPH receptor A2	Hs.171596
	1257	231796_at,1554069_at|2046	5.21351e-06	down	2.38892	chr1p36.12	EPHA8	EPH receptor A8	Hs.283613
	1258	202017_at|2052	0.00094222	down	2.56951	chr1q42.1	EPHX1	epoxide hydrolase 1, microsomal (xenobiotic)	Hs.741803///Hs.89649
	1259	220013_at|79852	5.64132e-06	down	3.4896	chr19p13.12	EPHX3	epoxide hydrolase 3	Hs.156457
	1260	1561545_at|100874018	0.00206093	down	2.08595		EPN2-AS1	EPN2 antisense RNA 1	Hs.621672
	1261	220318_at,223895_s_at|55040	3.65202e-10	down	2.00838	chr17q21.33	EPN3	epsin 3	Hs.670090///Hs.740136
	1262	202609_at|2059	0.000331025	up	3.00414	chr12p12.3	EPS8	epidermal growth factor receptor pathway substrate 8	Hs.591160///Hs.609259///Hs.732584
	1263	218778_x_at,218779_x_at,221655_x_at,221665_s_at,91826_at|54869	1.87116e-29	down	11.8937	chr19q13.42	EPS8L1	EPS8-like 1	Hs.438862
	1264	218180_s_at,222546_s_at,229020_x_at|64787	6.45129e-24	down	4.21282	chr11p15.5	EPS8L2	EPS8-like 2	Hs.55016///Hs.711628
	1265	219404_at|79574	9.75677e-06	down	2.88788	chr1p13.3	EPS8L3	EPS8-like 3	Hs.485352
	1266	227609_at,235276_at|94240	6.65544e-24	up	6.83641	chr13q13.3	EPSTI1	epithelial stromal interaction 1 (breast)	Hs.546467///Hs.613034
	1267	214627_at|8288	6.07269e-05	down	2.28089	chr17q23.1	EPX	eosinophil peroxidase	Hs.279259
	1268	219759_at,227462_at,235104_at,1554272_at,1554273_a_at|64167	0.0110714	up	2.45305	chr5q15	ERAP2	endoplasmic reticulum aminopeptidase 2	Hs.482910///Hs.649723
	1269	202454_s_at,215638_at,226213_at,1563252_at,1563253_s_at|2065	4.82455e-09	down	2.88735	chr12q13	ERBB3	v-erb-b2 avian erythroblastic leukemia viral oncogene homolog 3	Hs.118681///Hs.622058
	1270	206794_at,214053_at,233494_at,233498_at|2066	7.73631e-22	down	2.11939	chr2q33.3-q34	ERBB4	v-erb-b2 avian erythroblastic leukemia viral oncogene homolog 4	Hs.390729///Hs.605364
	1271	208247_at|711	3.26179e-05	down	2.10871	chr3p14.3	ERC2-IT1	ERC2 intronic transcript 1 (non-protein coding)	Hs.667161
	1272	205767_at,1569583_at|2069	0.0256898	down	2.05928	chr4q13.3	EREG	epiregulin	Hs.115263///Hs.717956
	1273	219176_at|79568	1.04352e-07	up	2.81482	chr2q33.1	C2orf47	chromosome 2 open reading frame 47	Hs.154494
	1274	226416_at,231852_at|90459	3.73438e-11	up	2.12682	chr8p23.1	ERI1	exoribonuclease 1	Hs.20000///Hs.625630///Hs.734074
	1275	208973_at|79033	1.92801e-07	up	2.04538	chr1p32	ERI3	ERI1 exoribonuclease family member 3	Hs.629028///Hs.731413
	1276	1554978_at,1557679_at|619343	0.000143538	down	2.04161	chr8p23.3	ERICH1-AS1	ERICH1 antisense RNA 1	Hs.667939///Hs.722154
	1277	240729_at|131831	4.18655e-27	down	2.79936	chr3q25.1	ERICH6	glutamate-rich 6	Hs.147128
	1278	224628_at,224630_at,244452_at|27248	0.000324269	up	2.03291	chr2p16.2	ERLEC1	endoplasmic reticulum lectin 1	Hs.438336
	1279	221542_s_at,221543_s_at,238615_at|11160	0.00193543	up	2.33576	chr8p11.2	ERLIN2	ER lipid raft associated 2	Hs.603403///Hs.606684///Hs.624471///Hs.669261///Hs.705490
	1280	1563005_at|101929441	1.00436e-08	down	2.79102		LOC101929441	uncharacterized LOC101929441	Hs.736889
	1281	214372_x_at,223910_at|10595	1.08278e-09	down	2.57755	chr16p12.2	ERN2	endoplasmic reticulum to nucleus signaling 2	Hs.592041
	1282	1557914_s_at|100616104	1.21835e-16	down	2.10721	chr7p21.3	ERVFH21-1	endogenous retrovirus group FH21, member 1	Hs.655515
	1283	1555880_at|405754	8.46985e-05	down	2.08661	chr6p24.1	ERVFRD-1	endogenous retrovirus group FRD, member 1	Hs.631996
	1284	1570266_x_at|100616446	3.12448e-07	down	4.24246	chr4p15.2	ERVH-1	endogenous retrovirus group H, member 1	Hs.383006
	1285	1557919_a_at|100289683	3.95425e-08	down	2.63573	chr6q12	ERVH-3	endogenous retrovirus group H, member 3	Hs.289232
	1286	232191_at|90625	3.2633e-06	down	2.26921	chr21q22.3	ERVH48-1	endogenous retrovirus group 48, member 1	Hs.386685///Hs.734651
	1287	211614_at,1555742_at,1555743_s_at,1555753_x_at|51581	1.05412e-11	down	2.73985	chrYq11.223	ERVH-6	endogenous retrovirus group H, member 6	Hs.567221
	1288	219987_at|100288413	1.85319e-06	up	2.55314	chr4q12	ERVMER34-1	endogenous retrovirus group MER34, member 1	Hs.363087
	1289	204817_at,38158_at|9700	0.00010822	down	2.57281	chr12q	ESPL1	extra spindle pole bodies homolog 1 (S. cerevisiae)	Hs.153479
	1290	1557000_at,1557002_x_at|339768	3.24066e-09	down	2.54825	chr2q37.3	ESPNL	espin-like	Hs.127724
	1291	207981_s_at,209966_x_at|2104	0.00359	down	2.07881	chr1q41	ESRRG	estrogen-related receptor gamma	Hs.444225///Hs.605365
	1292	219017_at,222262_s_at,224453_s_at,224454_at,225290_at,226432_at|55500	0.000900338	up	2.42556	chr12p12.1	ETNK1	ethanolamine kinase 1	Hs.29464///Hs.601593///Hs.713786
	1293	227828_s_at|84141	3.54188e-10	up	2.71766	chr2p12	EVA1A	eva-1 homolog A (C. elegans)	Hs.302346///Hs.732464
	1294	204774_at|2123	0.000255335	up	2.63477	chr17q11.2	EVI2A	ecotropic viral integration site 2A	Hs.591198///Hs.662383
	1295	211742_s_at|2124	0.000624682	up	3.08603	chr17q11.2	EVI2B	ecotropic viral integration site 2B	Hs.5509///Hs.690546
	1296	204503_at|2125	4.97889e-22	down	9.8452	chr17q25	EVPL	envoplakin	Hs.500635
	1297	236933_at|645027	5.77015e-06	down	2.897	chr17p11.2	EVPLL	envoplakin-like	Hs.462400
	1298	207914_x_at,231706_s_at|2128	0.00523304	down	2.02703	chr7p15.2	EVX1	even-skipped homeobox 1	Hs.369879///Hs.634832///Hs.734224
	1299	240912_x_at|283673	8.59143e-05	down	2.24279	chr15q23	LINC00277	long intergenic non-protein coding RNA 277	Hs.177927///Hs.741629
	1300	204603_at|9156	1.29157e-06	up	3.7335	chr1q42-q43	EXO1	exonuclease 1	Hs.498248
	1301	1552889_a_at|90332	3.57058e-08	down	3.68977	chr19q13.32	EXOC3L2	exocyst complex component 3-like 2	Hs.337557
	1302	218748_s_at,222726_s_at,224253_at,225084_at,228418_at|10640	0.00188876	up	2.56195	chr14q22.3	EXOC5	exocyst complex component 5	Hs.743987
	1303	227577_at|149371	0.00155936	up	2.76583	chr1q42.2	EXOC8	exocyst complex component 8	Hs.356198///Hs.602432
	1304	218369_s_at,222609_s_at,1559044_at|51013	2.86712e-08	up	2.33018	chr10q24	EXOSC1	exosome component 1	Hs.632089
	1305	207541_s_at,1559031_at|5394	1.41955e-07	up	2.1946	chr1p36.22	EXOSC10	exosome component 10	Hs.606076///Hs.632368
	1306	218695_at,58696_at,91684_g_at|54512	7.25142e-11	up	2.71018	chr8q24.3	EXOSC4	exosome component 4	Hs.632041
	1307	215136_s_at|11340	1.60839e-05	up	2.84538	chr13q13.1	EXOSC8	exosome component 8	Hs.294041
	1308	213929_at,214734_at,215226_at|23086	0.00169293	down	3.82308	chr11q22.3	EXPH5	exophilin 5	Hs.28540///Hs.595312
	1309	201995_at,214985_at,230183_at|2131	9.03831e-05	up	2.13353	chr8q24.11	EXT1	exostosin glycosyltransferase 1	Hs.44609///Hs.44690///Hs.492618///Hs.606813///Hs.613910
	1310	202012_s_at,202013_s_at|2132	3.16192e-12	up	2.99996	chr11p12-p11	EXT2	exostosin glycosyltransferase 2	Hs.368404///Hs.625019
	1311	206329_at|2134	0.00865574	down	2.16098	chr1p36.1	EXTL1	exostosin-like glycosyltransferase 1	Hs.150956
	1312	209692_at|2139	0.00870283	down	2.04336	chr20q13.1	EYA2	EYA transcriptional coactivator and phosphatase 2	Hs.472877///Hs.607241///Hs.722040///Hs.722415///Hs.722416
	1313	203358_s_at|2146	0.00531785	up	2.28472	chr7q35-q36	EZH2	enhancer of zeste 2 polycomb repressive complex 2 subunit	Hs.444082
	1314	206429_at,213506_at|2150	8.8523e-08	up	2.67144	chr5q13	F2RL1	coagulation factor II (thrombin) receptor-like 1	Hs.744181
	1315	206795_at,230147_at|2151	1.14398e-10	up	2.9643	chr5q13	F2RL2	coagulation factor II (thrombin) receptor-like 2	Hs.42502///Hs.659044
	1316	205738_s_at,214285_at|2170	0.0112118	down	3.77451	chr1p33-p32	FABP3	fatty acid binding protein 3, muscle and heart (mammary-derived growth inhibitor)	Hs.657242
	1317	205029_s_at,205030_at,216192_at|2173	0.00273935	down	3.39752	chr6q22-q23	FABP7	fatty acid binding protein 7, brain	Hs.26770
	1318	202535_at|8772	1.39417e-15	up	5.49523	chr11q13.3	FADD	Fas (TNFRSF6)-associated via death domain	Hs.86131
	1319	202862_at,236481_at|2184	1.25377e-08	up	2.06184	chr15q25.1	FAH	fumarylacetoacetate hydrolase (fumarylacetoacetase)	Hs.73875///Hs.731846
	1320	220643_s_at|55179	3.37128e-05	up	4.27451	chr3q22.3	FAIM	Fas apoptotic inhibitory molecule	Hs.173438///Hs.705623
	1321	203618_at,203619_s_at|23017	3.1009e-05	down	2.13665	chr12q13	FAIM2	Fas apoptotic inhibitory molecule 2	Hs.567424
	1322	212400_at,228428_at|399665	5.06945e-07	down	2.56399	chr9q34.11	FAM102A	family with sequence similarity 102, member A	Hs.535972///Hs.610424
	1323	226568_at|284611	0.00144184	up	2.58921	chr1p13.3	FAM102B	family with sequence similarity 102, member B	Hs.200230
	1324	220575_at|80039	3.47053e-07	down	2.49377	chr17p11.2	FAM106A	family with sequence similarity 106, member A	Hs.674403///Hs.712114
	1325	207547_s_at,209074_s_at|11170	2.78032e-05	down	5.14913	chr3p21.1	FAM107A	family with sequence similarity 107, member A	Hs.506357///Hs.729396
	1326	226431_at,1553220_at,1564868_a_at|150864	2.63329e-05	up	2.10387	chr2q33.2	FAM117B	family with sequence similarity 117, member B	Hs.471130
	1327	223019_at,233974_s_at|64855	7.5313e-22	down	3.21752	chr9q34.13	FAM129B	family with sequence similarity 129, member B	Hs.522401
	1328	224001_at,236786_at,1557838_at|51059	0.000207605	down	2.13524	chr8q24.23	FAM135B	family with sequence similarity 135, member B	Hs.126024///Hs.662285
	1329	242687_at,1569465_at|729830	7.07539e-20	down	2.10454	chr4q31.3	FAM160A1	family with sequence similarity 160, member A1	Hs.633810
	1330	235378_at,242608_x_at|145483	1.96762e-08	down	6.15032	chr14q24.3	FAM161B	family with sequence similarity 161, member B	Hs.550547
	1331	233971_at,1562778_at|401565	4.68875e-11	down	2.26902	chr9q34.3	FAM166A	family with sequence similarity 166, member A	Hs.522530
	1332	229941_at|730112	2.17877e-23	down	2.24286	chr9p13.3	FAM166B	family with sequence similarity 166, member B	Hs.98959
	1333	213954_at,235048_at|26049	3.64754e-09	up	2.411	chr5q13.3	FAM169A	family with sequence similarity 169, member A	Hs.714491///Hs.91662
	1334	1562319_at|283777	2.86632e-07	down	2.09659	chr15q26.3	FAM169B	family with sequence similarity 169, member B	Hs.668070
	1335	1562906_at|340069	5.86446e-07	down	2.01853	chr5q23.1	FAM170A	family with sequence similarity 170, member A	Hs.713304
	1336	1557660_s_at,1563254_a_at,1563255_at|100506733	1.66285e-13	down	2.15484		FAM170B-AS1	FAM170B antisense RNA 1	Hs.404175
	1337	235544_x_at|284069	1.73373e-05	down	2.8007	chr17q21.31	FAM171A2	family with sequence similarity 171, member A2	Hs.154001
	1338	223812_at|51252	0.00102897	down	2.58074	chr2q11.2	FAM178B	family with sequence similarity 178, member B	Hs.107922
	1339	224039_at|84070	7.99354e-06	down	2.55762	chr12q13.12	FAM186B	family with sequence similarity 186, member B	Hs.524406
	1340	213900_at|9413	8.64203e-13	down	3.7549	chr9q21.11	FAM189A2	family with sequence similarity 189, member A2	Hs.118003
	1341	218920_at,243047_at|54540	8.25046e-05	down	2.41756	chr5q35.3	FAM193B	family with sequence similarity 193, member B	Hs.484289
	1342	237827_at	3.32194e-12	down	3.04892		FAM205CP	family with sequence similarity 205, member C, pseudogene///---	Hs.571602
	1343	202915_s_at,202916_s_at|9917	5.66987e-10	up	2.04101	chr1q25	FAM20B	family with sequence similarity 20, member B	Hs.5737///Hs.609588///Hs.745241
	1344	224798_s_at,224804_s_at,224805_s_at|57184	0.000256279	down	2.23317	chr15q24.1	FAM219B	family with sequence similarity 219, member B	Hs.367690///Hs.713912
	1345	231386_at|653140	0.00010089	down	2.18991	chr2p23.3	FAM228A	family with sequence similarity 228, member A	Hs.467868///Hs.741736
	1346	227194_at|54097	1.15269e-08	down	8.11731	chr21q22.3	FAM3B	family with sequence similarity 3, member B	Hs.473877///Hs.736846
	1347	227676_at|131177	8.34718e-19	down	19.3557	chr3p14.2	FAM3D	family with sequence similarity 3, member D	Hs.61265
	1348	1553629_a_at,1555585_a_at,1555586_at|153745	0.000130377	down	2.07072	chr5q33.3	FAM71B	family with sequence similarity 71, member B	Hs.125487///Hs.666099
	1349	1552526_at|196472	1.38951e-06	down	3.04313	chr12q23.1	FAM71C	family with sequence similarity 71, member C	Hs.591011
	1350	1552839_at|161142	8.82052e-10	down	3.14554	chr14q23.3	FAM71D	family with sequence similarity 71, member D	Hs.412818
	1351	237320_at|346653	1.4186e-07	down	2.03602	chr7q32.1	FAM71F2	family with sequence similarity 71, member F2	Hs.445236
	1352	241456_at,1558113_at|149297	3.68088e-06	down	2.07981	chr1q24.1	FAM78B	family with sequence similarity 78, member B	Hs.133029///Hs.609722
	1353	232202_at,1563900_at|222584	1.00687e-06	up	3.30363	chr6p12.1	FAM83B	family with sequence similarity 83, member B	Hs.152423///Hs.600252
	1354	1563805_a_at,1556793_a_at|128876	4.58284e-07	down	2.68615	chr20q11.22	FAM83C	family with sequence similarity 83, member C	Hs.592149
	1355	233962_at|140846	1.14804e-05	down	2.7432	chr20q11.22	FAM83C-AS1	FAM83C antisense RNA 1
	1356	225687_at|81610	6.31497e-05	down	2.23208	chr20q11.23	FAM83D	family with sequence similarity 83, member D	Hs.726442
	1357	228011_at,235391_at,237910_x_at|137392	3.9717e-10	up	3.90167	chr8q22.1	FAM92A1	family with sequence similarity 92, member A1	Hs.125038///Hs.709969///Hs.737901
	1358	234016_at|90499	8.53747e-05	down	2.0204	chr2q11.1	FAM95A	family with sequence similarity 95, member A	Hs.458439
	1359	231531_at|115795	2.26346e-10	down	2.41928	chr3p25.3	FANCD2OS	FANCD2 opposite strand	Hs.190413///Hs.662481
	1360	218689_at,222713_s_at|2188	1.83061e-09	up	3.304	chr11p15	FANCF	Fanconi anemia, complementation group F	Hs.605766///Hs.610230///Hs.632151
	1361	213007_at,213008_at,223785_at|55215	4.48318e-08	up	2.95607	chr15q26.1	FANCI	Fanconi anemia, complementation group I	Hs.513126
	1362	218397_at|55120	0.000440454	up	2.0935	chr2p16.1	FANCL	Fanconi anemia, complementation group L	Hs.631890
	1363	209955_s_at|2191	6.71454e-15	up	7.02098	chr2q23	FAP	fibroblast activation protein, alpha	Hs.628667///Hs.654370
	1364	204780_s_at,204781_s_at,215719_x_at,216252_x_at|355	0.00211551	up	2.59785	chr10q24.1	FAS	Fas cell surface death receptor	Hs.244139///Hs.623093
	1365	202676_x_at,210975_x_at,214114_x_at|10922	5.66757e-07	down	2.02515	chr7q35	FASTK	Fas-activated serine/threonine kinase	Hs.647094
	1366	205976_at,216996_s_at,229135_at|22868	3.84186e-07	up	2.16929	chr2q33.3	FASTKD2	FAST kinase domains 2	Hs.5930
	1367	219200_at|79072	2.92376e-05	up	3.53714	chr5p15.31	FASTKD3	FAST kinase domains 3	Hs.653162
	1368	201579_at|2195	8.73488e-06	up	3.44353	chr4q35	FAT1	FAT atypical cadherin 1	Hs.481371
	1369	220751_s_at,48030_i_at,48031_r_at|10826	5.90677e-24	down	3.73072	chr5q31-q32	FAXDC2	fatty acid hydroxylase domain containing 2	Hs.519694///Hs.713175
	1370	203184_at,215717_s_at,1554737_at|2201	8.82839e-10	up	3.42904	chr5q23-q31	FBN2	fibrillin 2	Hs.519294///Hs.624411
	1371	206844_at|8789	0.000529595	down	5.55636	chr9q22.3	FBP2	fructose-1,6-bisphosphatase 2	Hs.61255
	1372	227641_at,232409_x_at|146330	0.00275035	down	3.30328	chr16p13.3	FBXL16	F-box and leucine-rich repeat protein 16	Hs.513244
	1373	1553586_at|283932	0.000144442	down	2.1578	chr16p11.2	FBXL19-AS1	FBXL19 antisense RNA 1 (head to head)	Hs.711535
	1374	219638_at,225734_at,225736_at,225737_s_at,1559214_at|26263	1.51878e-06	up	2.17728	chr15q24.2	FBXO22	F-box protein 22	Hs.458959///Hs.591115///Hs.601357///Hs.745389///Hs.238914
	1375	235169_at|126433	3.11134e-06	down	2.693	chr19q13.2	FBXO27	F-box protein 27	Hs.187461
	1376	202271_at,202272_s_at,1555970_at,1555971_s_at,1555972_s_at|23219	0.000268449	up	2.03717	chr1q42.11	FBXO28	F-box protein 28	Hs.606626///Hs.64691///Hs.713992
	1377	220164_s_at,222954_at|51725	0.000863803	down	8.12	chr3q13.33	FBXO40	F-box protein 40	Hs.272564///Hs.608037
	1378	225099_at,225100_at,242294_at|200933	1.18094e-14	up	2.98519	chr3q29	FBXO45	F-box protein 45	Hs.169815///Hs.599296///Hs.622375
	1379	218875_s_at,234863_x_at|26271	9.95399e-16	up	4.07622	chr6q25.2	FBXO5	F-box protein 5	Hs.520506///Hs.713801
	1380	231769_at|26270	1.52009e-06	up	3.02638	chr1p36.22	FBXO6	F-box protein 6	Hs.464419
	1381	223240_at,1554806_a_at|26269	0.00741289	up	2.07091	chr4q34.1	FBXO8	F-box protein 8	Hs.699486///Hs.76917
	1382	215600_x_at,1564138_at|285231	9.09636e-07	down	3.57061	chr3p21.31	FBXW12	F-box and WD repeat domain containing 12	Hs.288793
	1383	211734_s_at,1562537_at|2205	8.32972e-11	down	3.56976	chr1q23	FCER1A	Fc fragment of IgE, high affinity I, receptor for; alpha polypeptide	Hs.897
	1384	204232_at,1554899_s_at|2207	1.30589e-23	up	7.32034	chr1q23	FCER1G	Fc fragment of IgE, high affinity I, receptor for; gamma polypeptide	Hs.433300
	1385	203240_at|8857	0.000473541	down	2.15525	chr19q13.1	FCGBP	Fc fragment of IgG binding protein	Hs.111732
	1386	228220_at,1555153_s_at|115548	0.00130447	down	2.41757	chr5q13.2	FCHO2	FCH domain only 2	Hs.165762///Hs.745333
	1387	204767_s_at,204768_s_at|2237	1.44507e-05	up	3.10166	chr11q12	FEN1	flap structure-specific endonuclease 1	Hs.409065///Hs.710825
	1388	233353_at|90342	0.000161552	down	2.0606	chr2q11.2	FER1L5	fer-1-like family member 5	Hs.534025
	1389	1553443_at|439941	0.000200761	down	2.00138	chr8q24.13	FER1L6-AS1	FER1L6 antisense RNA 1	Hs.683919
	1390	1553517_at|222894	0.000425302	down	2.42025	chr7p21.1	FERD3L	Fer3-like bHLH transcription factor	Hs.592168
	1391	209209_s_at,209210_s_at,214212_x_at|10979	6.24631e-08	up	2.81611	chr14q22.1	FERMT2	fermitin family member 2	Hs.509343///Hs.710380///Hs.714524
	1392	210521_s_at|26998	0.000110962	down	2.88818	chr3q27	FETUB	fetuin B	Hs.81073
	1393	207260_at|54738	4.91861e-05	down	2.24623	chr2q36	FEV	FEV (ETS oncogene family)	Hs.234759
	1394	205649_s_at,205650_s_at,231671_at|2243	1.83174e-10	down	2.37947	chr4q28	FGA	fibrinogen alpha chain	Hs.351593///Hs.610326///Hs.612036
	1395	215602_at,242632_at,1553906_s_at,1559091_s_at,1565751_at,1565752_at,1565754_x_at|221472	3.17512e-05	down	2.09768	chr6p21.2	FGD2	FYVE, RhoGEF and PH domain containing 2	Hs.509664
	1396	219901_at,226799_at,243142_at,1555136_at,1555137_a_at|55785	9.08234e-18	up	3.17179	chr12q22	FGD6	FYVE, RhoGEF and PH domain containing 6	Hs.506381///Hs.606337///Hs.707232
	1397	221374_at|8823	5.95591e-05	down	2.48201	chrXq13	FGF16	fibroblast growth factor 16	Hs.666364
	1398	221315_s_at,1566814_at,1566816_at|27006	9.26915e-06	down	2.43769	chr19p13.3	FGF22	fibroblast growth factor 22	Hs.248087
	1399	221166_at|8074	0.000247976	down	2.08901	chr12p13.3	FGF23	fibroblast growth factor 23	Hs.287370
	1400	205014_at|9982	1.0558e-09	down	4.50377	chr4p15.32	FGFBP1	fibroblast growth factor binding protein 1	Hs.1690///Hs.734516
	1401	204379_s_at,204380_s_at|2261	1.106e-09	down	2.48606	chr4p16.3	FGFR3	fibroblast growth factor receptor 3	Hs.1420
	1402	205305_at|2267	6.02455e-05	down	2.11987	chr8p22	FGL1	fibrinogen-like 1	Hs.491143///Hs.592967
	1403	1557771_at,1560097_at,1563639_a_at,1563830_a_at,1564635_a_at,1563961_at|114827	7.20067e-07	down	2.63133	chr1p36.21	FHAD1	forkhead-associated (FHA) phosphopeptide binding domain 1	Hs.659997///Hs.719805///Hs.734929
	1404	201539_s_at,201540_at,210298_x_at,210299_s_at,214505_s_at|2273	6.17038e-06	down	16.3688	chrXq26	FHL1	four and a half LIM domains 1	Hs.435369///Hs.619207
	1405	218818_at|2275	0.00217242	down	2.74347	chr1p34	FHL3	four and a half LIM domains 3	Hs.57687
	1406	220170_at,1555191_a_at,1570517_at|9457	0.00153389	down	2.24641	chr6q16.1-q16.3	FHL5	four and a half LIM domains 5	Hs.632608
	1407	238943_at,240042_at|84929	0.00103706	down	2.04139	chr9q34.12	FIBCD1	fibrinogen C domain containing 1	Hs.133205
	1408	226769_at,231001_at|387758	6.72518e-05	down	3.14557	chr11p14.2	FIBIN	fin bud initiation factor homolog (zebrafish)	Hs.32478///Hs.712718
	1409	202041_s_at|9158	2.04325e-21	up	2.37757	chr11q13.1	FIBP	fibroblast growth factor (acidic) intracellular binding protein	Hs.7768
	1410	222843_at,1552921_a_at|63979	4.47409e-05	up	3.6387	chr7p12.1	FIGNL1	fidgetin-like 1	Hs.137516///Hs.701912
	1411	221007_s_at,1554424_at|81608	1.03861e-11	up	3.20063	chr4q12	FIP1L1	factor interacting with PAPOLA and CPSF1	Hs.624245
	1412	229567_at|161247	5.53824e-05	down	6.89116	chr14q12	FITM1	fat storage-inducing transmembrane protein 1	Hs.128060
	1413	219522_at|24147	6.13965e-11	up	2.80593	chr11p13	FJX1	four jointed box 1 (Drosophila)	Hs.39384
	1414	219117_s_at,219118_at,228308_at|51303	4.83602e-14	up	2.56215	chr12q13.12	FKBP11	FK506 binding protein 11, 19 kDa	Hs.655103
	1415	219390_at,230728_at,235311_at|55033	3.03317e-14	up	3.27041	chr7p14.3	FKBP14	FK506 binding protein 14, 22 kDa	Hs.390838///Hs.593541///Hs.603294
	1416	223667_at,224002_s_at,231130_at|51661	2.15053e-11	up	2.24733	chr2q31.2	FKBP7	FK506 binding protein 7	Hs.410378
	1417	208120_x_at,211454_x_at,224284_x_at,224288_x_at|400949	8.18291e-07	down	2.10312	chr5q13.3	FKSG49	FKSG49
	1418	215704_at|2312	1.63698e-09	down	14.9631	chr1q21.3	FLG	filaggrin	Hs.654510
	1419	1557466_at|441072	6.79003e-08	down	2.1107	chr5q11.2	FLJ31104	uncharacterized LOC441072	Hs.482141
	1420	1556578_a_at|440137	0.00229354	down	2.02434	chr13q14.2	FLJ31945	uncharacterized LOC440137	Hs.183953
	1421	1564233_at|285150	2.78444e-12	down	2.4575	chr2p25.1	FLJ33534	uncharacterized LOC285150
	1422	231698_at|647115	0.000509699	down	2.1416	chr2p15	FLJ36848	uncharacterized LOC647115	Hs.516217
	1423	237659_at,1553464_at|286023	3.89229e-09	down	2.32989	chr7q32.3	FLJ40288	uncharacterized FLJ40288	Hs.671875
	1424	244395_at|441441	0.00992343	down	2.20733	chr9q12	FLJ41455	uncharacterized LOC441441	Hs.494023
	1425	220352_x_at,221944_at,232050_at|645644	6.24625e-12	down	3.32845	chr16p13.3	FLJ42627	uncharacterized LOC645644	Hs.597810///Hs.654846///Hs.664340///Hs.677234///Hs.718278
	1426	207876_s_at|2318	0.000445092	down	4.32057	chr7q32-q35	FLNC	filamin C, gamma	Hs.58414
	1427	219250_s_at,222853_at|23767	0.00207661	up	2.14238	chr20p11	FLRT3	fibronectin leucine rich transmembrane protein 3	Hs.41296///Hs.662712///Hs.686279
	1428	222906_at,228191_at|28982	4.85296e-08	up	3.30466	chr1q32.3	FLVCR1	feline leukemia virus subgroup C cellular receptor 1	Hs.7055
	1429	238621_at,1563559_at,1570156_s_at|342184	6.41447e-11	down	2.15265	chr15q13.3	FMN1	formin 1	Hs.657649
	1430	226184_at,235881_at,242665_at|114793	1.47227e-07	up	2.55753	chr2q23.3	FMNL2	formin-like 2	Hs.638026///Hs.654630
	1431	205666_at|2326	2.82271e-06	up	2.58735	chr1q24.3	FMO1	flavin containing monooxygenase 1	Hs.1424
	1432	211726_s_at,228268_at|2327	0.000259371	down	6.01476	chr1q24.3	FMO2	flavin containing monooxygenase 2 (non-functional)	Hs.144912///Hs.610163///Hs.623040
	1433	1553924_at|116123	0.00972295	down	2.36471	chr1q24.1	FMO9P	flavin containing monooxygenase 9 pseudogene	Hs.348539
	1434	203689_s_at,215245_x_at|2332	0.0012627	up	2.10734	chrXq27.3	FMR1	fragile X mental retardation 1	Hs.103183///Hs.596971
	1435	210495_x_at,211719_x_at,212464_s_at,214701_s_at,214702_at,216442_x_at,1558199_at|2335	0.000212491	up	3.58706	chr2q34	FN1	fibronectin 1	Hs.203717///Hs.626165///Hs.629065///Hs.660195
	1436	215017_s_at|54874	0.0113932	up	2.52399	chr1p22.1	FNBP1L	formin binding protein 1-like	Hs.134060///Hs.745284
	1437	218843_at|64838	1.23631e-05	down	2.36033	chr2p23.3	FNDC4	fibronectin type III domain containing 4	Hs.707362///Hs.732184
	1438	226096_at,226097_at,230646_at|252995	0.00013485	down	4.56545	chr1p35.1	FNDC5	fibronectin type III domain containing 5	Hs.524234///Hs.666615
	1439	240837_at|163479	4.67746e-14	down	2.06629	chr1p13.3	FNDC7	fibronectin type III domain containing 7	Hs.258253
	1440	1554801_at|408263	3.07865e-09	down	2.22098	chr5q33.3	FNDC9	fibronectin type III domain containing 9	Hs.437066
	1441	204437_s_at|2348	0.00684963	down	3.2203	chr11q13.3-q14.1	FOLR1	folate receptor 1 (adult)	Hs.600451///Hs.73769
	1442	209189_at|2353	0.00210135	down	2.67145	chr14q24.3	FOS	FBJ murine osteosarcoma viral oncogene homolog	Hs.25647///Hs.745302
	1443	202768_at|2354	0.0332115	down	2.97069	chr19q13.32	FOSB	FBJ murine osteosarcoma viral oncogene homolog B	Hs.590958///Hs.709124
	1444	206307_s_at|2297	1.21998e-09	up	2.89176	chr5q13.2	FOXD1	forkhead box D1	Hs.519385
	1445	202580_x_at|2305	5.43846e-07	up	4.32064	chr12p13	FOXM1	forkhead box M1	Hs.239
	1446	206708_at,226711_at|3344	3.64673e-12	up	3.39588	chr2p22-p16	FOXN2	forkhead box N2	Hs.468478///Hs.697252
	1447	220852_at|29018	2.04765e-11	down	2.47388	chr14q32.11	FOXN3-AS2	FOXN3 antisense RNA 2	Hs.673124
	1448	241009_at,1562695_at,1564713_a_at|121643	5.83887e-06	down	2.33463	chr12q24.11	FOXN4	forkhead box N4	Hs.528316///Hs.606827
	1449	232096_x_at|100506815	3.16169e-06	down	2.08127		FOXP1-IT1	FOXP1 intronic transcript 1 (non-protein coding)	Hs.655773
	1450	205118_at,205119_s_at|2357	1.63465e-06	up	2.12076	chr19q13.4	FPR1	formyl peptide receptor 1	Hs.753
	1451	214560_at,230422_at|2359	3.21763e-14	up	3.13517	chr19q13.3-q13.4	FPR3	formyl peptide receptor 3	Hs.445466
	1452	220819_at|79981	1.7554e-09	down	2.6284	chr6q27	FRMD1	FERM domain containing 1	Hs.266746///Hs.739361
	1453	229893_at,230645_at,242600_at|257019	0.000487905	down	2.43112	chr9q21.32	FRMD3	FERM domain containing 3	Hs.127535///Hs.743606
	1454	213056_at,216131_at,216134_at|23150	0.000284218	down	2.11232	chr3p14.1	FRMD4B	FERM domain containing 4B	Hs.613480///Hs.709671
	1455	206774_at|22844	0.00106934	down	2.01304	chr9p13.2	FRMPD1	FERM and PDZ domain containing 1	Hs.163990///Hs.604514
	1456	236688_at|84443	1.79169e-06	down	2.30037	chrXq22	FRMPD3	FERM and PDZ domain containing 3	Hs.496546
	1457	213904_at,239097_at,1558414_at|23732	0.000268344	down	2.28645	chr9q31	FRRS1L	ferric-chelate reductase 1-like	Hs.347537///Hs.587484///Hs.607946///Hs.629690
	1458	221308_at,226045_at,238486_at|10818	2.19032e-10	up	2.20405	chr12q15	FRS2	fibroblast growth factor receptor substrate 2	Hs.593446///Hs.605393///Hs.609298
	1459	203697_at,203698_s_at,231273_x_at,244419_at|2487	0.018501	down	3.19375	chr2q32.1	FRZB	frizzled-related protein	Hs.128453///Hs.714042
	1460	201564_s_at,210933_s_at|6624	0.000112758	up	2.79318	chr7p22	FSCN1	fascin actin-bundling protein 1	Hs.118400///Hs.645050///Hs.739284
	1461	220379_at|29999	2.06885e-23	down	2.93927	chr7q31.3	FSCN3	fascin actin-bundling protein 3, testicular	Hs.712692
	1462	237222_at|123722	0.000152061	down	5.28637	chr15q25.2	FSD2	fibronectin type III and SPRY domain containing 2	Hs.719372///Hs.743895
	1463	211201_at|2492	0.000712703	down	2.22227	chr2p21-p16	FSHR	follicle stimulating hormone receptor	Hs.1428
	1464	200748_s_at,214211_at|2495	4.2904e-09	up	2.46783	chr11q13	FTH1	ferritin, heavy polypeptide 1	Hs.524910///Hs.645560
	1465	209702_at|79068	9.64817e-05	up	2.12852	chr16q12.2	FTO	fat mass and obesity associated	Hs.528833///Hs.636768
	1466	218103_at|117246	3.22626e-05	up	2.82605	chr17q23.3	FTSJ3	FtsJ homolog 3 (E. coli)	Hs.463785
	1467	1558515_at|100302692	4.8862e-16	down	7.91261	chrXq13.2	FTX	FTX transcript, XIST regulator (non-protein coding)	Hs.349570
	1468	223120_at|2519	2.23311e-06	up	2.93258	chr6q24	FUCA2	fucosidase, alpha-L- 2, plasma	Hs.17680///Hs.734934
	1469	235346_at|139341	0.000597889	up	2.69089	chrXp11.3	FUNDC1	FUN14 domain containing 1	Hs.7549
	1470	208505_s_at,210608_s_at|2524	3.86763e-18	down	4.1026	chr19q13.3	FUT2	fucosyltransferase 2 (secretor status included)	Hs.579928///Hs.678779
	1471	214088_s_at,216010_x_at|2525	3.94776e-11	down	6.44861	chr19p13.3	FUT3	fucosyltransferase 3 (galactoside 3(4)-L-fucosyltransferase, Lewis blood group)	Hs.169238
	1472	210398_x_at,210399_x_at,211465_x_at,211882_x_at,211885_x_at,1565660_at,1565661_x_at|2528	3.22454e-17	down	12.3275	chr19p13.3	FUT6	fucosyltransferase 6 (alpha (1,3) fucosyltransferase)	Hs.631846///Hs.705615
	1473	203988_s_at,1554930_a_at|2530	6.64541e-14	up	2.78259	chr14q24.3	FUT8	fucosyltransferase 8 (alpha (1,6) fucosyltransferase)	Hs.597649///Hs.627697
	1474	201635_s_at,201636_at,201637_s_at,229519_at,230201_at,235960_at|8087	1.97449e-05	up	2.47038	chr3q28	FXR1	fragile X mental retardation, autosomal homolog 1	Hs.478407///Hs.592886///Hs.657373
	1475	203172_at,35265_at|9513	3.02252e-10	down	2.29436	chr17p13.1	FXR2	fragile X mental retardation, autosomal homolog 2	Hs.52788
	1476	205384_at|5348	7.24934e-08	down	6.61949	chr19q13.1	FXYD1	FXYD domain containing ion transport regulator 1	Hs.442498
	1477	231058_at|53828	6.97065e-10	down	2.62586	chr10q11.21	FXYD4	FXYD domain containing ion transport regulator 4	Hs.130497
	1478	218084_x_at,224252_s_at|53827	4.01353e-06	up	2.12755	chr19q13.12	FXYD5	FXYD domain containing ion transport regulator 5	Hs.333418
	1479	218204_s_at,1555523_a_at|79443	6.77226e-06	down	3.90038	chr3p21.31	FYCO1	FYVE and coiled-coil domain containing 1	Hs.200227///Hs.739775///Hs.745343
	1480	224641_at,224642_at|84248	0.000715138	up	2.01223	chr3q29	FYTTD1	forty-two-three domain containing 1	Hs.236836///Hs.277533///Hs.594960///Hs.598859///Hs.602541
	1481	204451_at,204452_s_at,236035_at|8321	3.55142e-06	up	2.2736	chr7q21	FZD1	frizzled class receptor 1	Hs.706431///Hs.94234
	1482	203987_at|8323	0.00333554	up	3.63159	chr8q22.3-q23.1	FZD6	frizzled class receptor 6	Hs.591863
	1483	223254_s_at,223255_at,223256_at,223257_at,223258_s_at|55632	0.000343085	up	2.26139	chr14q12	G2E3	G2/M-phase specific E3 ubiquitin protein ligase	Hs.509008///Hs.605081
	1484	206383_s_at,208840_s_at,208841_s_at|9908	0.0003141	up	2.50372	chr4q21.1	G3BP2	GTPase activating protein (SH3 domain) binding protein 2	Hs.303676///Hs.651766///Hs.705535
	1485	206952_at,1555612_s_at|2538	1.44989e-19	down	2.12275	chr17q21	G6PC	glucose-6-phosphatase, catalytic subunit	Hs.212293///Hs.742566
	1486	221453_at|57818	9.4871e-05	down	2.73073	chr2q24.3	G6PC2	glucose-6-phosphatase, catalytic, 2	Hs.283963
	1487	1563816_at|128954	1.28493e-06	down	2.09616	chr22q11.1	GAB4	GRB2-associated binding protein family, member 4	Hs.434113
	1488	209990_s_at,209991_x_at,211679_x_at,217077_s_at|9568	0.00100124	down	2.11221	chr9q22.1-q22.3	GABBR2	gamma-aminobutyric acid (GABA) B receptor, 2	Hs.198612///Hs.595212
	1489	204618_s_at,206173_x_at|2553	4.31335e-13	up	2.51566	chr15q21.2	GABPB1	GA binding protein transcription factor, beta subunit 1	Hs.654350
	1490	206678_at,244118_at|2554	9.2111e-06	down	2.01621	chr5q34	GABRA1	gamma-aminobutyric acid (GABA) A receptor, alpha 1	Hs.175934///Hs.595114
	1491	207210_at|2556	0.000224625	down	2.14692	chrXq28	GABRA3	gamma-aminobutyric acid (GABA) A receptor, alpha 3	Hs.123024///Hs.440548
	1492	207352_s_at,242344_at,1557122_s_at|2561	0.000192397	down	2.56244	chr5q34	GABRB2	gamma-aminobutyric acid (GABA) A receptor, beta 2	Hs.303527///Hs.626335
	1493	205044_at|2568	1.57253e-05	down	8.14701	chr5q35.1	GABRP	gamma-aminobutyric acid (GABA) A receptor, pi	Hs.26225
	1494	208217_at|2570	0.000153137	down	2.59489	chr6q15	GABRR2	gamma-aminobutyric acid (GABA) A receptor, rho 2	Hs.719891
	1495	206780_at,211264_at,216651_s_at,243265_at,1568601_at|2572	1.00635e-13	down	2.04212	chr10p11.23	GAD2	glutamate decarboxylase 2 (pancreatic islets and brain, 65kDa)	Hs.231829///Hs.614261
	1496	207574_s_at,209304_x_at,209305_s_at,213560_at|4616	0.00820509	down	2.291	chr19p13.3	GADD45B	growth arrest and DNA-damage-inducible, beta	Hs.110571
	1497	212889_x_at,212891_s_at,225495_x_at|90480	6.53238e-09	up	2.14595	chr19p13.2	GADD45GIP1	growth arrest and DNA-damage-inducible, gamma interacting protein 1	Hs.515164
	1498	1555645_at|100130322	1.82718e-08	down	2.87114	chr16q23.2	GAFA2	FGF-2 activity-associated protein 2	Hs.675726
	1499	207466_at,214240_at|51083	3.29309e-06	up	2.8271	chr11q13.3	GAL	galanin/GMAP prepropeptide	Hs.278959///Hs.616268
	1500	204417_at,211810_s_at|2581	5.67159e-07	up	2.80143	chr14q31	GALC	galactosylceramidase	Hs.513439
	1501	202528_at,1557649_at,1557651_x_at|2582	4.12249e-15	down	2.26454	chr1p36-p35	GALE	UDP-galactose-4-epimerase	Hs.632380///Hs.676617///Hs.713486
	1502	205219_s_at,216411_s_at,230918_at|2585	8.64191e-09	up	2.24004	chr15q21.1-q21.2	GALK2	galactokinase 2	Hs.122006///Hs.738080
	1503	201722_s_at,201723_s_at,201724_s_at,1568618_a_at|2589	4.75881e-05	down	2.1599	chr18q12.1	GALNT1	polypeptide N-acetylgalactosaminyltransferase 1	Hs.514806///Hs.602559///Hs.608604///Hs.667695
	1504	218885_s_at,222773_s_at|79695	4.47879e-06	down	3.30469	chr9q22.33	GALNT12	polypeptide N-acetylgalactosaminyltransferase 12	Hs.47099///Hs.604435///Hs.607606
	1505	227434_at|64409	6.54719e-06	down	2.19204	chr7q11.23	WBSCR17	Williams-Beuren syndrome chromosome region 17	Hs.488591
	1506	233188_at,1554079_at|374378	2.60619e-07	up	2.11619	chr11p15.3	GALNT18	polypeptide N-acetylgalactosaminyltransferase 18	Hs.655152
	1507	217787_s_at,217788_s_at,223991_s_at,239930_at|2590	5.06413e-15	up	3.13797	chr1q41-q42	GALNT2	polypeptide N-acetylgalactosaminyltransferase 2	Hs.743964
	1508	219956_at,228303_at|11226	5.95219e-06	up	2.41082	chr12q13	GALNT6	polypeptide N-acetylgalactosaminyltransferase 6	Hs.505575///Hs.539371///Hs.739102
	1509	33579_i_at|8484	4.87071e-22	down	4.26892	chr22q13.1	GALR3	galanin receptor 3	Hs.158353
	1510	205354_at,1552473_at,1552474_a_at|2593	0.00154701	down	2.09972	chr19p13.3	GAMT	guanidinoacetate N-methyltransferase	Hs.81131
	1511	223604_at,1563907_at|84253	5.06579e-06	down	2.19212	chr9q33.3	GARNL3	GTPase activating Rap/RanGAP domain-like 3	Hs.29304///Hs.694289
	1512	1552596_at|246176	0.00478455	down	2.24449	chr17q12	GAS2L2	growth arrest-specific 2 like 2	Hs.591194
	1513	202191_s_at,202192_s_at,207704_s_at,210872_x_at,211067_s_at|8522	1.34549e-06	down	2.37176	chr17p13.1	GAS7	growth arrest-specific 7	Hs.462214///Hs.618996
	1514	204921_at|2622	3.84097e-18	down	2.76651	chr16q24.3	GAS8	growth arrest-specific 8	Hs.431792///Hs.739124
	1515	219872_at,223204_at|51313	0.00596803	up	2.14906	chr4q32.1	FAM198B	family with sequence similarity 198, member B	Hs.567498
	1516	1559538_at|101929549	1.46927e-05	down	3.34921		LOC101929549	uncharacterized LOC101929549	Hs.663336
	1517	202269_x_at,202270_at,231577_s_at,231578_at|2633	9.06317e-10	up	10.5456	chr1p22.2	GBP1	guanylate binding protein 1, interferon-inducible	Hs.443527///Hs.62661
	1518	202748_at,242907_at|2634	0.00079877	up	2.19479	chr1p22.2	GBP2	guanylate binding protein 2, interferon-inducible	Hs.386567
	1519	223434_at|2635	2.70182e-05	up	3.05182	chr1p22.2	GBP3	guanylate binding protein 3	Hs.600022///Hs.720167
	1520	229625_at,238581_at|115362	4.04654e-10	up	4.03374	chr1p22.2	GBP5	guanylate binding protein 5	Hs.513726///Hs.602752
	1521	1559606_at,1559607_s_at|163351	3.05965e-14	down	14.4842	chr1p22.2	GBP6	guanylate binding protein family, member 6	Hs.254338
	1522	203765_at|25801	0.000214017	up	2.80213	chr2q24.2	GCA	grancalcin, EF-hand calcium binding protein	Hs.377894///Hs.706006
	1523	210175_at,216305_s_at|6936	8.58696e-06	up	2.23472	chr2p12	GCFC2	GC-rich sequence DNA-binding factor 2	Hs.303808///Hs.641827///Hs.658579///Hs.710597///Hs.734364
	1524	204224_s_at|2643	0.000170374	up	2.16998	chr14q22.1-q22.2	GCH1	GTP cyclohydrolase 1	Hs.604206///Hs.717419///Hs.86724
	1525	204867_at|2644	3.83255e-10	down	2.31852	chr15q15	GCHFR	GTP cyclohydrolase I feedback regulator	Hs.631717
	1526	202922_at,202923_s_at,1555330_at|2729	0.00105655	up	2.13523	chr6p12	GCLC	glutamate-cysteine ligase, catalytic subunit	Hs.596571///Hs.623046///Hs.654465
	1527	219508_at|9245	1.48975e-07	down	5.66207	chr15q21.3	GCNT3	glucosaminyl (N-acetyl) transferase 3, mucin type	Hs.194710///Hs.739936
	1528	220831_at|51301	1.40923e-09	down	2.44092	chr5q12	GCNT4	glucosaminyl (N-acetyl) transferase 4, core 2	Hs.272404
	1529	234540_at,242040_at|140687	0.000265044	down	2.27585	chr20q13.2	GCNT7	glucosaminyl (N-acetyl) transferase family member 7	Hs.655916
	1530	219473_at,1554154_at|54834	2.15054e-08	down	2.65261	chr1p12	GDAP2	ganglioside induced differentiation associated protein 2	Hs.594430///Hs.632427///Hs.667447
	1531	206614_at|8200	0.000124484	down	2.09362	chr20q11.2	GDF5	growth differentiation factor 5	Hs.1573///Hs.737014
	1532	219722_s_at|79153	9.93528e-16	down	13.6209	chr16p11.2	GDPD3	glycerophosphodiester phosphodiesterase domain containing 3	Hs.289015
	1533	204472_at|2669	7.45328e-08	up	3.95206	chr8q13-q21	GEM	GTP binding protein overexpressed in skeletal muscle	Hs.654463
	1534	225712_at|25929	2.78289e-25	up	2.28085	chr5q33.2	GEMIN5	gem (nuclear organelle) associated protein 5	Hs.483921
	1535	203540_at,229259_at|2670	0.000908773	down	2.35432	chr17q21	GFAP	glial fibrillary acidic protein	Hs.514227
	1536	208501_at,237403_at|8328	3.40852e-06	down	2.15549	chr9q34.13	GFI1B	growth factor independent 1B transcription repressor	Hs.553160///Hs.736976
	1537	220903_at,225153_at,225158_at,225161_at,232295_at,232296_s_at|85476	0.000241716	up	2.19202	chr3q25	GFM1	G elongation factor, mitochondrial 1	Hs.518355///Hs.686542
	1538	219821_s_at,1554486_a_at|54438	1.23744e-08	down	2.04496	chr6pter-p22.1	GFOD1	glucose-fructose oxidoreductase domain containing 1	Hs.435694///Hs.484686///Hs.593631///Hs.626285
	1539	214076_at,221028_s_at|81577	2.45394e-05	down	2.2268	chr16q22.1	GFOD2	glucose-fructose oxidoreductase domain containing 2	Hs.307084///Hs.634633
	1540	202721_s_at,202722_s_at,226886_at,227027_at|2673	0.00483178	up	2.04884	chr2p13	GFPT1	glutamine--fructose-6-phosphate transaminase 1	Hs.580300///Hs.615249///Hs.626459///Hs.715117
	1541	205696_s_at,227550_at,230163_at|2674	7.90325e-16	down	2.75101	chr10q26.11	GFRA1	GDNF family receptor alpha 1	Hs.388347///Hs.595011///Hs.619301
	1542	221199_at,234868_s_at|64096	2.96961e-07	down	2.19489	chr20p13-p12	GFRA4	GDNF family receptor alpha 4	Hs.302025
	1543	203560_at|8836	0.00611637	up	2.16462	chr8q12.3	GGH	gamma-glutamyl hydrolase (conjugase, folylpolygammaglutamyl hydrolase)	Hs.78619
	1544	202321_at,202322_s_at|9453	3.59646e-06	up	2.82445	chr1q43	GGPS1	geranylgeranyl diphosphate synthase 1	Hs.730768
	1545	236225_at|124975	3.09948e-08	down	4.70195	chr17p13.2	GGT6	gamma-glutamyltransferase 6	Hs.130749///Hs.606318
	1546	228376_at|2681	6.90002e-05	down	2.04025	chr9q33.2	GGTA1P	glycoprotein, alpha-galactosyltransferase 1 pseudogene	Hs.97469
	1547	205498_at|2690	0.00014707	up	2.17805	chr5p13-p12	GHR	growth hormone receptor	Hs.125180///Hs.714143
	1548	226546_at,1559492_at|100506844	9.39453e-07	up	2.27779		LOC100506844	uncharacterized LOC100506844	Hs.90286
	1549	232024_at|26157	6.8103e-09	up	3.47172	chr7q36.1	GIMAP2	GTPase, IMAP family member 2	Hs.647071///Hs.717720
	1550	219467_at,1554345_a_at|54826	3.04875e-16	up	2.27363	chr5q21.1	GIN1	gypsy retrotransposon integrase 1	Hs.24088
	1551	206102_at|9837	1.21013e-09	up	5.40455	chr20p11.21	GINS1	GINS complex subunit 1 (Psf1 homolog)	Hs.658464
	1552	218719_s_at,45633_at|64785	9.39554e-13	up	2.13609	chr16q21	GINS3	GINS complex subunit 3 (Psf3 homolog)	Hs.47125
	1553	207899_at|2695	4.56256e-06	down	2.12822	chr17q21.3-q22	GIP	gastric inhibitory polypeptide	Hs.1454
	1554	207525_s_at|10755	3.21967e-24	down	3.33175	chr19p13.1	GIPC1	GIPC PDZ domain containing family, member 1	Hs.655012
	1555	218030_at|28964	0.000891975	down	2.44497	chr17p11.2	GIT1	G protein-coupled receptor kinase interacting ArfGAP 1	Hs.514051
	1556	201667_at|2697	2.78718e-06	up	3.67402	chr6q22.31	GJA1	gap junction protein, alpha 1, 43kDa	Hs.74471
	1557	1553044_at|84694	1.32296e-31	down	3.14417	chr6q15-q16	GJA10	gap junction protein, alpha 10, 62kDa	Hs.334499
	1558	208489_at|2703	0.00207437	down	2.13716	chr1q21.1	GJA8	gap junction protein, alpha 8, 50kDa	Hs.632441
	1559	204973_at|2705	0.000120793	down	2.01132	chrXq13.1	GJB1	gap junction protein, beta 1, 32kDa	Hs.333303
	1560	223278_at|2706	1.14469e-05	down	2.57267	chr13q11-q12	GJB2	gap junction protein, beta 2, 26kDa	Hs.524894
	1561	216579_at|127534	1.69411e-11	down	3.84753	chr1p34.3	GJB4	gap junction protein, beta 4, 30.3kDa	Hs.351203
	1562	221407_at|57369	1.46777e-09	down	2.48018	chr15q14	GJD2	gap junction protein, delta 2, 36kDa	Hs.283816///Hs.578568
	1563	234116_at|219770	0.00232886	down	2.04399	chr10p11.21	GJD4	gap junction protein, delta 4, 40.1kDa	Hs.670506
	1564	215975_x_at	2.30657e-11	down	2.4144		GK-AS1	GK antisense RNA 1///---
	1565	238222_at|200504	6.42307e-08	down	3.00826	chr2p13.3	GKN2	gastrokine 2	Hs.16757
	1566	213713_s_at|89944	7.72711e-07	down	2.09457	chr11q25	GLB1L2	galactosidase, beta 1-like 2	Hs.436178///Hs.732858
	1567	1569886_a_at,1562888_at|112937	5.19259e-09	down	2.18121	chr11q25	GLB1L3	galactosidase, beta 1-like 3	Hs.600336///Hs.721382
	1568	204221_x_at,204222_s_at,214085_x_at,226136_at,226142_at|11010	3.86044e-06	up	3.16556	chr12q21.2	GLIPR1	GLI pathogenesis-related 1	Hs.205558///Hs.667222
	1569	223378_at|84662	0.000213962	up	2.97523	chr16p13.3	GLIS2	GLIS family zinc finger 2	Hs.592087
	1570	225401_at,1558692_at,1558693_s_at|112770	1.83416e-05	up	2.69075	chr1q22	C1orf85	chromosome 1 open reading frame 85	Hs.202522///Hs.732777
	1571	208390_s_at,208391_s_at,208400_at,208401_s_at,211232_x_at|2740	0.000120231	down	2.10694	chr6p21	GLP1R	glucagon-like peptide 1 receptor	Hs.389103
	1572	207462_at|2742	6.74082e-06	down	2.60955	chrXp22.2	GLRA2	glycine receptor, alpha 2	Hs.2700///Hs.641859
	1573	206662_at,209276_s_at|2745	9.26108e-06	up	2.63599	chr5q14	GLRX	glutaredoxin (thioltransferase)	Hs.28988///Hs.712696
	1574	219267_at,226177_at|51228	4.10223e-18	down	3.08091	chr12q24.11	GLTP	glycolipid transfer protein	Hs.381256
	1575	206930_at,222083_at,231683_at|10249	1.88628e-08	down	2.13339	chr11q12.1	GLYAT	glycine-N-acyltransferase	Hs.145384
	1576	202543_s_at,202544_at|2764	0.000249569	up	2.43584	chr14q22.2	GMFB	glia maturation factor, beta	Hs.151413///Hs.603839///Hs.665452
	1577	204220_at|9535	0.00121161	up	2.3806	chr19q13.2	GMFG	glia maturation factor, gamma	Hs.5210///Hs.619184
	1578	208000_at|2765	0.000357067	down	2.48664	chr8q24.3	GML	glycosylphosphatidylinositol anchored molecule like	Hs.661218
	1579	1569616_at|647309	2.13972e-05	down	2.66879	chr3q28	GMNC	geminin coiled-coil domain containing	Hs.518490
	1580	218350_s_at|51053	2.4553e-09	up	3.66596	chr6p22.3	GMNN	geminin, DNA replication inhibitor	Hs.234896
	1581	204187_at|2766	0.00636605	down	2.58799	chr6p23	GMPR	guanosine monophosphate reductase	Hs.484741
	1582	214431_at,229333_at,236648_at|8833	5.20656e-27	up	3.27792	chr3q24	GMPS	guanine monphosphate synthase	Hs.546324///Hs.591314///Hs.627405///Hs.681195///Hs.735296
	1583	221737_at,224681_at|2768	8.06158e-17	up	2.15305	chr7p22.2	GNA12	guanine nucleotide binding protein (G protein) alpha 12	Hs.487341///Hs.608358
	1584	206917_at,224761_at,227539_at|10672	1.01669e-05	up	2.98075	chr17q24.3	GNA13	guanine nucleotide binding protein (G protein), alpha 13	Hs.515018///Hs.593303
	1585	1563171_at|101927422	0.00011693	down	2.32284		GNA14-AS1	GNA14 antisense RNA 1	Hs.434324
	1586	209576_at,227692_at|2770	0.000161204	up	3.73536	chr7q21	GNAI1	guanine nucleotide binding protein (G protein), alpha inhibiting activity polypeptide 1	Hs.134587///Hs.604217
	1587	204762_s_at,204763_s_at,215912_at,231951_at|2775	5.83119e-07	down	3.47761	chr16q13	GNAO1	guanine nucleotide binding protein (G protein), alpha activating activity polypeptide O	Hs.644524///Hs.654647///Hs.719038
	1588	223487_x_at,223488_s_at,225710_at|59345	3.06413e-07	up	3.1078	chr3q26.33	GNB4	guanine nucleotide binding protein (G protein), beta polypeptide 4	Hs.173030///Hs.639225
	1589	205042_at|10020	0.00240335	down	3.49729	chr9p13.3	GNE	glucosamine (UDP-N-acetyl)-2-epimerase/N-acetylmannosamine kinase	Hs.5920///Hs.692475
	1590	201921_at|2790	0.000859595	up	2.38991	chr9q31.3	GNG10	guanine nucleotide binding protein (G protein), gamma 10	Hs.534196
	1591	220806_x_at|51764	0.00272776	down	2.01799	chr16p13.3	GNG13	guanine nucleotide binding protein (G protein), gamma 13	Hs.247888
	1592	222005_s_at|2785	0.000473746	down	2.57344	chr11p11	GNG3	guanine nucleotide binding protein (G protein), gamma 3	Hs.179915
	1593	205184_at,1555765_a_at,1555867_at,1566513_a_at|2786	0.00739478	down	2.36273	chr1q42.3	GNG4	guanine nucleotide binding protein (G protein), gamma 4	Hs.159711
	1594	201948_at|29889	8.61653e-05	up	3.48217	chr1p34.3	GNL2	guanine nucleotide binding protein-like 2 (nucleolar)	Hs.75528
	1595	205495_s_at,37145_at|10578	3.50237e-07	up	3.5697	chr2p11.2	GNLY	granulysin	Hs.105806
	1596	201956_s_at|8443	1.69767e-06	up	2.14254	chr1q42	GNPAT	glyceronephosphate O-acyltransferase	Hs.498028///Hs.607434
	1597	225853_at|64841	2.51215e-18	up	3.42583	chr14q22.1	GNPNAT1	glucosamine-phosphate N-acetyltransferase 1	Hs.478025///Hs.744102
	1598	212959_s_at,220398_at,240106_at|79158	0.000465121	up	2.03097	chr12q23.2	GNPTAB	N-acetylglucosamine-1-phosphate transferase, alpha and beta subunits	Hs.46850///Hs.607533
	1599	207987_s_at,235540_at|2796	1.67803e-05	down	2.16479	chr8p21-p11.2	GNRH1	gonadotropin-releasing hormone 1 (luteinizing-releasing hormone)	Hs.82963
	1600	208519_x_at|2797	0.00185558	down	2.1594	chr20p13	GNRH2	gonadotropin-releasing hormone 2	Hs.129715
	1601	203676_at,212334_at,212335_at|2799	1.05981e-07	up	3.08395	chr12q14	GNS	glucosamine (N-acetyl)-6-sulfatase	Hs.334534///Hs.694115
	1602	204384_at,211059_s_at,35436_at,225672_at|2801	4.62173e-10	down	3.295	chr9q34.11	GOLGA2	golgin A2	Hs.155827///Hs.680092
	1603	218241_at|9950	0.00119746	up	2.24225	chr14q32.12	GOLGA5	golgin A5	Hs.104320///Hs.706649
	1604	218193_s_at,222552_at|51026	1.38094e-06	up	3.55018	chr12p12.1	GOLT1B	golgi transport 1B	Hs.622050///Hs.62275///Hs.631171
	1605	223273_at|84520	0.000143423	up	3.09027	chr14q32.12	C14orf142	chromosome 14 open reading frame 142	Hs.20142
	1606	226337_at|92344	0.00045057	up	3.53129	chr1q24.2	GORAB	golgin, RAB6-interacting	Hs.183702
	1607	207389_at|2811	4.98797e-08	down	2.18444	chr17p13.2	GP1BA	glycoprotein Ib (platelet), alpha polypeptide	Hs.1472
	1608	206681_x_at,208473_s_at,214324_at,214325_at|2813	0.000969797	down	3.78265	chr16p12	GP2	glycoprotein 2 (zymogen granule membrane)	Hs.53985
	1609	220336_s_at|51206	7.94851e-06	down	2.94026	chr19q13.4	GP6	glycoprotein VI (platelet)	Hs.661752
	1610	205929_at|10223	5.13448e-07	down	2.90925	chr1q24.1	GPA33	glycoprotein A33 (transmembrane)	Hs.651244
	1611	219818_s_at|55094	0.000530156	up	3.36453	chr19q13.11	GPATCH1	G patch domain containing 1	Hs.466436
	1612	219078_at,236026_at,239768_x_at,242224_at,243704_at|55105	8.95181e-08	up	2.13554	chr1q41	GPATCH2	G patch domain containing 2	Hs.362343///Hs.420757///Hs.597148///Hs.601516///Hs.602842
	1613	1552501_a_at|151306	3.42772e-05	down	2.41844	chr2q35	GPBAR1	G protein-coupled bile acid receptor 1	Hs.160954
	1614	204983_s_at,204984_at|2239	1.65522e-06	up	2.4728	chrXq26.1	GPC4	glypican 4	Hs.58367///Hs.678382
	1615	204997_at,213706_at,1563034_at,1563035_x_at|2819	0.000121197	down	2.05173	chr12q13.12	GPD1	glycerol-3-phosphate dehydrogenase 1 (soluble)	Hs.524418
	1616	212510_at|23171	1.64718e-07	down	4.50974	chr3p22.3	GPD1L	glycerol-3-phosphate dehydrogenase 1-like	Hs.622121///Hs.82432
	1617	208308_s_at|2821	1.13679e-06	up	2.07498	chr19q13.1	GPI	glucose-6-phosphate isomerase	Hs.466471///Hs.740140
	1618	238062_at|338328	1.24229e-06	down	2.56031	chr8q24.3	GPIHBP1	glycosylphosphatidylinositol anchored high density lipoprotein binding protein 1	Hs.426410
	1619	209469_at,209470_s_at,236024_at|2823	0.0297761	down	3.04737	chr4q34	GPM6A	glycoprotein M6A	Hs.609793///Hs.727073///Hs.745169///Hs.75819
	1620	209313_at|11321	5.90784e-15	up	2.05651	chr2p23.3	GPN1	GPN-loop GTPase 1	Hs.18259///Hs.720578///Hs.731951
	1621	218461_at|51184	7.30528e-05	up	2.29239	chr12q24.11	GPN3	GPN-loop GTPase 3	Hs.634680///Hs.713858
	1622	201141_at,1554018_at|10457	1.66973e-05	up	2.4284	chr7p15	GPNMB	glycoprotein (transmembrane) nmb	Hs.190495///Hs.602515///Hs.605668///Hs.639968
	1623	1553544_at|83550	2.92326e-05	down	2.6088	chrXq26.3	GPR101	G protein-coupled receptor 101	Hs.350569
	1624	214558_at,1559603_at|2835	6.17744e-08	down	2.2956	chr13q12	GPR12	G protein-coupled receptor 12	Hs.123034
	1625	204137_at|7107	1.93122e-06	up	4.01459	chr1q42-q43	GPR137B	G protein-coupled receptor 137B	Hs.498160
	1626	220901_at,227970_at|80045	4.48827e-12	down	2.9366	chr1p36.23	GPR157	G protein-coupled receptor 157	Hs.632367///Hs.594343
	1627	223423_at|26996	0.00176347	up	2.2929	chr3q26.2-q27	GPR160	G protein-coupled receptor 160	Hs.231320///Hs.738963
	1628	221294_at|2844	1.11179e-17	down	2.24243	chr9q33	GPR21	G protein-coupled receptor 21	Hs.722039
	1629	244617_at,1553864_at,1553865_a_at|2849	7.60902e-09	down	2.03826	chr10q26.13	GPR26	G protein-coupled receptor 26	Hs.12751
	1630	223620_at|2857	5.95656e-08	up	2.60147	chrXp11.4	GPR34	G protein-coupled receptor 34	Hs.495989
	1631	221313_at|9293	1.3353e-05	down	2.64827	chr1q24	GPR52	G protein-coupled receptor 52	Hs.673850
	1632	214655_at,1553507_a_at|2830	5.85048e-14	down	2.14102	chr6q21	GPR6	G protein-coupled receptor 6	Hs.46332
	1633	1554559_at|118442	1.14773e-06	down	3.27926	chr3p21.1	GPR62	G protein-coupled receptor 62	Hs.232213
	1634	214467_at|8477	3.74837e-06	up	2.18088	chr14q31-q32.1	GPR65	G protein-coupled receptor 65	Hs.443243
	1635	220481_at|10936	0.000738225	down	2.36283	chr2p16	GPR75	G protein-coupled receptor 75	Hs.40763///Hs.744806
	1636	203108_at,212444_at,235563_at|9052	0.00286415	down	2.269	chr12p13-p12.3	GPRC5A	G protein-coupled receptor, class C, group 5, member A	Hs.615200///Hs.631733///Hs.632997///Hs.708935///Hs.713322///Hs.735417///Hs.745132
	1637	221297_at|55507	5.96171e-07	down	2.33738	chr12p13.3	GPRC5D	G protein-coupled receptor, class C, group 5, member D	Hs.644599
	1638	206747_at,1554541_a_at|9721	7.03207e-07	down	2.22314	chr10q11.22	GPRIN2	G protein regulated inducer of neurite outgrowth 2	Hs.523375
	1639	224839_s_at|84706	1.09315e-05	down	4.00104	chr16q12.1	GPT2	glutamic pyruvate transaminase (alanine aminotransferase) 2	Hs.460693
	1640	201348_at,214091_s_at|2878	7.7295e-14	down	4.5201	chr5q23	GPX3	glutathione peroxidase 3 (plasma)	Hs.386793
	1641	208028_s_at,214648_at|2880	9.75074e-06	down	2.09273	chr6p22.1	GPX5	glutathione peroxidase 5 (epididymal androgen-related protein)	Hs.248129
	1642	213170_at|2882	2.88659e-12	up	9.25147	chr1p32	GPX7	glutathione peroxidase 7	Hs.43728
	1643	227628_at,228141_at|493869	1.88929e-09	up	4.86917	chr5q11.2	GPX8	glutathione peroxidase 8 (putative)	Hs.289044///Hs.718761///Hs.732562
	1644	239074_at,1559688_at,1559689_a_at,1560524_at|400581	6.68821e-05	down	2.24223	chr17p11.2	GRAPL	GRB2-related adaptor protein-like	Hs.661470///Hs.677674
	1645	210761_s_at|2886	1.61539e-06	down	2.47262	chr17q12	GRB7	growth factor receptor-bound protein 7	Hs.737212///Hs.86859
	1646	220340_at,233977_at,243907_at|80000	2.09287e-26	down	2.58054	chr18q11.2	GREB1L	growth regulation by estrogen in breast cancer-like	Hs.149020///Hs.171965///Hs.579472///Hs.612543
	1647	218468_s_at,218469_at|26585	4.86297e-18	up	28.9597	chr15q13.3	GREM1	gremlin 1, DAN family BMP antagonist	Hs.40098///Hs.607314///Hs.713838
	1648	220794_at,235504_at,240509_s_at|64388	0.000308946	down	5.14232	chr1q43	GREM2	gremlin 2, DAN family BMP antagonist	Hs.595047///Hs.596796///Hs.98206
	1649	222830_at,1552685_a_at|29841	9.86412e-07	down	3.27177	chr2p25.1	GRHL1	grainyhead-like 1 (Drosophila)	Hs.418493
	1650	232116_at|57822	1.71428e-22	down	12.6155	chr1p36.11	GRHL3	grainyhead-like 3 (Drosophila)	Hs.657920
	1651	221364_at|2895	0.00877109	down	2.00362	chr4q22	GRID2	glutamate receptor, ionotropic, delta 2	Hs.162727///Hs.480281
	1652	214966_at,217509_x_at,1553168_at|2901	1.63021e-07	down	2.51674	chr19q13.2	GRIK5	glutamate receptor, ionotropic, kainate 5	Hs.367799
	1653	216481_at|80852	1.93715e-06	down	3.54782	chr3p24-p23	GRIP2	glutamate receptor interacting protein 2	Hs.517819
	1654	201401_s_at,201402_at,38447_at|156	6.12062e-32	down	2.42654	chr11q13.1	ADRBK1	adrenergic, beta, receptor kinase 1	Hs.624006///Hs.83636
	1655	208035_at|2916	1.95504e-26	down	2.7834	chr5q35	GRM6	glutamate receptor, metabotropic 6	Hs.248131///Hs.582112
	1656	207929_at|2925	4.01554e-05	down	2.56015	chrXp22.2	GRPR	gastrin-releasing peptide receptor	Hs.567282
	1657	1569296_a_at	1.42828e-06	down	2.92667		GS1-124K5.11		Hs.638878///Hs.674739///Hs.722161///Hs.741442
	1658	242226_at|100288079	4.49338e-09	down	3.9184	chr1q25.3	GS1-279B7.1	microtubule-associated protein 1 light chain 3 beta pseudogene	Hs.131220
	1659	213142_x_at,222150_s_at|54103	6.66e-08	up	2.79812	chr7q11.23	GSAP	gamma-secretase activating protein	Hs.186649
	1660	203695_s_at|1687	4.57588e-09	up	3.58342	chr7p15	DFNA5	deafness, autosomal dominant 5	Hs.520708///Hs.598842///Hs.599805
	1661	202210_x_at,632_at|2931	0.000122351	down	2.1342	chr19q13.2	GSK3A	glycogen synthase kinase 3 alpha	Hs.466828
	1662	209945_s_at,226183_at,226191_at,240562_at,242336_at|2932	2.68421e-07	up	2.12656	chr3q13.3	GSK3B	glycogen synthase kinase 3 beta	Hs.445733///Hs.614334///Hs.743698
	1663	200696_s_at,214040_s_at,227957_at,227958_s_at,234431_at,1564525_at|2934	7.44624e-07	down	2.94317	chr9q33	GSN	gelsolin	Hs.522373///Hs.737270
	1664	221072_at|57000	2.28262e-06	down	3.00913	chr9q33.2	GSN-AS1	GSN antisense RNA 1	Hs.522373///Hs.664056
	1665	205541_s_at|23708	1.04933e-11	up	3.48044	chrXp11.22	GSPT2	G1 to S phase transition 2	Hs.59523
	1666	203924_at,215766_at|2938	0.00192829	down	3.24603	chr6p12.1	GSTA1	glutathione S-transferase alpha 1	Hs.446309
	1667	222102_at|2940	0.00775171	down	2.34347	chr6p12.1	GSTA3	glutathione S-transferase alpha 3	Hs.102484
	1668	205752_s_at|2949	6.46008e-10	down	3.24878	chr1p13.3	GSTM5	glutathione S-transferase mu 5	Hs.75652
	1669	201470_at,1557915_s_at|9446	4.44031e-09	up	2.34775	chr10q25.1	GSTO1	glutathione S-transferase omega 1	Hs.190028
	1670	207215_at|25774	2.85022e-05	down	2.19484	chr22q12	GSTTP1	glutathione S-transferase theta pseudogene 1	Hs.652490
	1671	234791_at,1555676_s_at|219409	1.03807e-05	down	2.28788	chr13q12.2	GSX1	GS homeobox 1	Hs.351785
	1672	205930_at|2960	2.36257e-07	up	2.98618	chr3q21-q24	GTF2E1	general transcription factor IIE, polypeptide 1, alpha 56kDa	Hs.445272
	1673	202680_at|2961	2.23555e-05	up	2.11286	chr8p12	GTF2E2	general transcription factor IIE, polypeptide 2, beta 34kDa	Hs.77100
	1674	202451_at,202453_s_at,242656_at|2965	5.99618e-06	up	2.6395	chr11p15.1-p14	GTF2H1	general transcription factor IIH, polypeptide 1, 62kDa	Hs.577202///Hs.713739///Hs.734457
	1675	222104_x_at,239346_at|2967	0.000158715	down	2.60893	chr12q24.31	GTF2H3	general transcription factor IIH, polypeptide 3, 34kDa	Hs.355348///Hs.599503///Hs.627290
	1676	203577_at|2968	1.81124e-15	up	4.22142	chr6p21.3	GTF2H4	general transcription factor IIH, polypeptide 4, 52kDa	Hs.485070///Hs.597526
	1677	1558504_at|101926918	5.94001e-05	down	3.77709		LOC101926918	uncharacterized LOC101926918	Hs.684683
	1678	228765_at,1557289_s_at|84163	8.62486e-19	up	3.04858	chr7q11.23	GTF2IRD2	GTF2I repeat domain containing 2	Hs.647017
	1679	202320_at,35671_at|2975	1.62242e-16	down	2.30184	chr16p12	GTF3C1	general transcription factor IIIC, polypeptide 1, alpha 220kDa	Hs.371718///Hs.707935
	1680	1556670_at,1556671_s_at|100505624	7.4138e-05	down	2.08493	chr2p23.3	GTF3C2-AS1	GTF3C2 antisense RNA 1	Hs.666503
	1681	218343_s_at,222604_at,1555439_at,1569058_at|9330	4.83885e-05	up	2.86958	chr2q33.1	GTF3C3	general transcription factor IIIC, polypeptide 3, 102kDa	Hs.470996///Hs.603453///Hs.737375
	1682	232820_s_at,232821_at|149699	0.00048161	down	2.2764	chr20q13.12	GTSF1L	gametocyte specific factor 1-like	Hs.447626
	1683	207003_at|2980	0.00049631	down	2.20664	chr1p35-p34	GUCA2A	guanylate cyclase activator 2A (guanylin)	Hs.778
	1684	221942_s_at,227235_at,229530_at,239580_at|2982	9.056e-05	up	2.25636	chr4q31.1-q31.2	GUCY1A3	guanylate cyclase 1, soluble, alpha 3	Hs.24258///Hs.623143
	1685	203817_at,211555_s_at|2983	9.58165e-08	up	3.162	chr4q31.3-q33	GUCY1B3	guanylate cyclase 1, soluble, beta 3	Hs.77890
	1686	235371_at,235733_at|727936	0.000298665	up	2.32775	chr3p13	GXYLT2	glucoside xylosyltransferase 2	Hs.608514///Hs.710275
	1687	201673_s_at|2997	0.000492932	down	2.07189	chr19q13.3	GYS1	glycogen synthase 1 (muscle)	Hs.386225///Hs.708812
	1688	225884_s_at,234055_s_at|64412	0.000395479	up	2.46569	chr20p11.21	GZF1	GDNF-inducible zinc finger protein 1	Hs.709462///Hs.740897
	1689	205488_at|3001	1.26005e-08	up	4.57082	chr5q11-q12	GZMA	granzyme A (granzyme 1, cytotoxic T-lymphocyte-associated serine esterase 3)	Hs.90708
	1690	210164_at|3002	1.25974e-06	up	6.3605	chr14q11.2	GZMB	granzyme B (granzyme 2, cytotoxic T-lymphocyte-associated serine esterase 1)	Hs.1051
	1691	202487_s_at,212205_at,212206_s_at,227085_at|94239	1.24794e-07	up	2.235	chr7p13	H2AFV	H2A histone family, member V	Hs.488189///Hs.597698///Hs.628079
	1692	208579_x_at|54145	4.1164e-07	up	6.33694	chr21q22.3	H2BFS	H2B histone family, member S (pseudogene)	Hs.437275///Hs.689116
	1693	206010_at|3026	6.86886e-06	down	2.36936	chr10q25.3	HABP2	hyaluronan binding protein 2	Hs.422542
	1694	212640_at,227741_at|201562	0.00191747	up	2.29615	chr3q21.1	PTPLB	protein tyrosine phosphatase-like (proline instead of catalytic arginine), member b	Hs.477367///Hs.705480
	1695	217777_s_at,222404_x_at,222405_at,234000_s_at|51495	3.91556e-12	up	2.7853	chr15q22.2	PTPLAD1	protein tyrosine phosphatase-like A domain containing 1	Hs.512973///Hs.710476///Hs.713694///Hs.714081
	1696	236939_at,244050_at|401494	1.25302e-10	up	2.31061	chr9p21.3	PTPLAD2	protein tyrosine phosphatase-like A domain containing 2	Hs.622752///Hs.671454///Hs.733096///Hs.716678
	1697	206432_at,230372_at|3037	2.50811e-08	up	2.23738	chr8q24.12	HAS2	hyaluronan synthase 2	Hs.159226///Hs.640348///Hs.733693
	1698	203138_at|8520	4.32203e-05	up	6.65431	chr2q31.2-q33.1	HAT1	histone acetyltransferase 1	Hs.632532///Hs.661925///Hs.692684
	1699	225297_at|115106	0.000555658	up	4.51885	chr18q21.1	HAUS1	HAUS augmin-like complex, subunit 1	Hs.436617
	1700	220071_x_at,228744_at,229181_s_at,229208_at|55142	1.6058e-08	down	2.63799	chr15q15.2	HAUS2	HAUS augmin-like complex, subunit 2	Hs.14347///Hs.603340///Hs.613904
	1701	210054_at|79441	4.08262e-05	up	2.82413	chr4p16.3	HAUS3	HAUS augmin-like complex, subunit 3	Hs.665869
	1702	218602_s_at,222685_at,233655_s_at|54801	7.52365e-10	up	2.64117	chr9p22.1	HAUS6	HAUS augmin-like complex, subunit 6	Hs.533468///Hs.547758///Hs.594314///Hs.682466///Hs.713815
	1703	226308_at|93323	5.12868e-26	up	2.30349	chr19p13.11	HAUS8	HAUS augmin-like complex, subunit 8	Hs.404088
	1704	239386_at|100101266	8.10601e-06	down	2.278	chr19p	HAVCR1P1	hepatitis A virus cellular receptor 1 pseudogene 1	Hs.149312
	1705	216063_at|3044	1.03492e-05	down	2.0537	chr11p15.5	HBBP1	hemoglobin, beta pseudogene 1	Hs.20205
	1706	1570315_at|283902	3.07192e-11	down	2.59501	chr16q22.3	HCCAT5	hepatocellular carcinoma associated transcript 5 (non-protein coding)	Hs.382776
	1707	1560767_at|285834	7.78825e-08	down	5.7174	chr6p21.33	HCG22	HLA complex group 22	Hs.207528
	1708	1559050_at|253018	0.000209883	down	2.14849	chr6p21.33	HCG27	HLA complex group 27 (non-protein coding)	Hs.659818
	1709	208018_s_at|3055	6.79406e-09	up	4.28165	chr20q11-q12	HCK	HCK proto-oncogene, Src family tyrosine kinase	Hs.655210
	1710	202957_at|3059	0.000575832	up	3.16618	chr3q13	HCLS1	hematopoietic cell-specific Lyn substrate 1	Hs.14601///Hs.722506
	1711	228741_s_at|57657	1.07477e-08	down	2.25903	chr1q22	HCN3	hyperpolarization activated cyclic nucleotide-gated potassium channel 3	Hs.679926///Hs.706960
	1712	206946_at,230208_at|10021	4.24492e-05	down	2.38196	chr15q24.1	HCN4	hyperpolarization activated cyclic nucleotide-gated potassium channel 4	Hs.86941
	1713	206082_at|10866	0.000657621	up	2.50072	chr6p21.3	HCP5	HLA complex P5 (non-protein coding)	Hs.691948
	1714	1560213_at|352990	2.36838e-05	down	2.82466	chr6p21.3	HCP5B	HLA complex P5B (non-protein coding)
	1715	207642_at|3060	0.00176767	down	2.07752	chr17q21	HCRT	hypocretin (orexin) neuropeptide precursor	Hs.158348
	1716	219847_at,227679_at|79885	4.49748e-08	down	2.05165	chr3p25.1	HDAC11	histone deacetylase 11	Hs.620910///Hs.744132
	1717	201833_at,242141_at|3066	1.83103e-08	up	2.07604	chr6q21	HDAC2	histone deacetylase 2	Hs.3352///Hs.595026
	1718	217937_s_at,236326_at|51564	5.73333e-05	down	2.08131	chr12q13.1	HDAC7	histone deacetylase 7	Hs.200063///Hs.709475
	1719	207067_s_at|3067	0.0016513	down	2.39534	chr15q21.2	HDC	histidine decarboxylase	Hs.1481
	1720	232680_at|154150	2.24123e-08	down	3.41868	chr6p22.3	HDGFL1	hepatoma derived growth factor-like 1	Hs.629246
	1721	209524_at,209525_at,209526_s_at,216693_x_at,221976_s_at,228266_s_at,1558102_at,1558103_a_at|50810	5.32903e-15	up	4.19129	chr15q25.2	HDGFRP3	hepatoma-derived growth factor, related protein 3	Hs.513954///Hs.683018///Hs.713085///Hs.660989
	1722	210331_at,215584_at,243163_at|23072	7.50982e-06	down	2.28779	chr7p13	HECW1	HECT, C2 and WW domain containing E3 ubiquitin protein ligase 1	Hs.153661///Hs.164453///Hs.604377///Hs.733552
	1723	225841_at|113802	1.14871e-18	up	4.01099	chr1p13.3	HENMT1	HEN1 methyltransferase homolog 1 (Arabidopsis)	Hs.7962
	1724	203902_at,203903_s_at|9843	2.09985e-13	up	2.52877	chrXq11-q12	HEPH	hephaestin	Hs.31720
	1725	219863_at|51191	7.68475e-11	up	5.24464	chr4q22.1	HERC5	HECT and RLD domain containing E3 ubiquitin protein ligase 5	Hs.26663
	1726	203393_at,203394_s_at,203395_s_at|3280	2.6646e-09	down	4.96916	chr3q28-q29	HES1	hes family bHLH transcription factor 1	Hs.250666///Hs.601540
	1727	201944_at|3074	4.88757e-12	up	2.53709	chr5q13	HEXB	hexosaminidase B (beta polypeptide)	Hs.69293
	1728	238033_at,1555866_a_at|284004	4.16696e-05	down	2.01492	chr17q25.3	HEXDC	hexosaminidase (glycosyl hydrolase family 20, catalytic domain) containing	Hs.744207
	1729	218839_at,44783_s_at|23462	4.4832e-12	up	4.62277	chr8q21	HEY1	hes-related family bHLH transcription factor with YRPW motif 1	Hs.234434///Hs.600989
	1730	207027_at|3083	0.000167132	down	2.07335	chr4p16	HGFAC	HGF activator	Hs.104
	1731	223572_at|57467	0.000442774	down	7.83887	chr3p22.1	HHATL	hedgehog acyltransferase-like	Hs.476041///Hs.727842
	1732	221162_at,233767_at|10086	1.54784e-21	down	2.28673	chr8q24	HHLA1	HERV-H LTR-associating 1	Hs.285026///Hs.633943///Hs.641312
	1733	225981_at,244593_at|283987	0.000213991	down	2.13005	chr17q25.1	HID1	HID1 domain containing	Hs.11067
	1734	200989_at|3091	0.000106155	up	2.11539	chr14q23.2	HIF1A	hypoxia inducible factor 1, alpha subunit (basic helix-loop-helix transcription factor)	Hs.597216///Hs.630364
	1735	219319_at,222123_s_at,222124_at,232669_at,233517_s_at,1555318_at,1556069_s_at|64344	4.73922e-07	down	2.06051	chr19q13.32	HIF3A	hypoxia inducible factor 3, alpha subunit	Hs.420830///Hs.646235
	1736	1570080_at,1570082_x_at|101928846	0.000367989	down	2.28488		HIPK1-AS1	HIPK1 antisense RNA 1	Hs.232534
	1737	1553238_a_at|147746	3.17034e-05	down	2.13012	chr19q13.2	HIPK4	homeodomain interacting protein kinase 4	Hs.79363
	1738	217427_s_at,1569560_at|7290	1.56648e-05	up	2.21149	chr22q11.21	HIRA	histone cell cycle regulator	Hs.474206
	1739	208484_at|3024	0.000136633	down	2.02471	chr6p21.3	HIST1H1A	histone cluster 1, H1a	Hs.150206
	1740	209911_x_at,222067_x_at|3017	0.00995082	up	2.01807	chr6p21.3	HIST1H2BD	histone cluster 1, H2bd	Hs.591797
	1741	208546_x_at|8345	0.00194741	up	4.30893	chr6p21.3	HIST1H2BH	histone cluster 1, H2bh	Hs.247815
	1742	209806_at|85236	2.97204e-05	up	4.7627	chr6p21.33	HIST1H2BK	histone cluster 1, H2bk	Hs.437275
	1743	207226_at|8341	0.000848223	down	2.26864	chr6p22.1	HIST1H2BN	histone cluster 1, H2bn	Hs.673851///Hs.734717
	1744	204512_at,1560485_at|3096	0.000182406	up	2.71519	chr6p24-p22.3	HIVEP1	human immunodeficiency virus type I enhancer binding protein 1	Hs.567284
	1745	218726_at|55355	2.26331e-13	up	2.44117	chr2q37.1	HJURP	Holliday junction recognition protein	Hs.532968
	1746	228621_at|148738	0.000514371	down	8.49502	chr1q21.1	HFE2	hemochromatosis type 2 (juvenile)	Hs.632436
	1747	200697_at|3098	7.53971e-20	down	2.00474	chr10q22	HK1	hexokinase 1	Hs.370365
	1748	208894_at,210982_s_at|3122	1.0438e-05	up	2.5246	chr6p21.3	HLA-DRA	major histocompatibility complex, class II, DR alpha	Hs.520048
	1749	204753_s_at,204754_at,204755_x_at|3131	9.5009e-05	down	3.591	chr17q22	HLF	hepatic leukemia factor	Hs.196952///Hs.611966///Hs.735805
	1750	202983_at|6596	4.64707e-07	up	5.61137	chr3q25.1-q26.1	HLTF	helicase-like transcription factor	Hs.3068///Hs.594973///Hs.708498
	1751	235944_at|83872	4.07753e-09	up	2.49225	chr1q25.3-q31.1	HMCN1	hemicentin 1	Hs.58877
	1752	235932_x_at,241650_x_at,1563532_at,1564117_at|256158	0.00023212	down	2.19065	chr9q34.11	HMCN2	hemicentin 2	Hs.32194///Hs.742454///Hs.742455///Hs.742540///Hs.744807
	1753	209113_s_at,210719_s_at,213966_at|10362	2.94245e-13	up	2.32847	chr19p13.3	HMG20B	high mobility group 20B	Hs.406534
	1754	237287_at	7.45827e-05	down	2.06092		HMGA1P4	high mobility group AT-hook 1 pseudogene 4///---	Hs.729710
	1755	208025_s_at,1558682_at,1558683_a_at,1559891_at,1561633_at,1567223_at,1567224_at,1568286_at,1568287_at|8091	1.44089e-07	up	2.08719	chr12q15	HMGA2	high mobility group AT-hook 2	Hs.505924
	1756	203744_at,225601_at|3149	2.5404e-11	up	3.595	chrXq28	HMGB3	high mobility group box 3	Hs.19114///Hs.591080///Hs.595140
	1757	230473_s_at|127540	0.000714588	down	2.1878	chr1p35.1	HMGB4	high mobility group box 4	Hs.568628///Hs.667683
	1758	204607_at,240110_at|3158	4.98504e-06	down	2.15037	chr1p13-p12	HMGCS2	3-hydroxy-3-methylglutaryl-CoA synthase 2 (mitochondrial)	Hs.592695///Hs.59889
	1759	208347_at	2.45908e-21	down	2.02123		HMGN2P9	---///high mobility group nucleosomal binding domain 2 pseudogene 9
	1760	212431_at,34221_at|22993	3.93763e-05	down	2.21728	chr5q32	HMGXB3	HMG box domain containing 3	Hs.719189
	1761	212596_s_at,212597_s_at|10042	0.000186235	up	2.20015	chr22q13.1	HMGXB4	HMG box domain containing 4	Hs.197086///Hs.588815///Hs.611948
	1762	207165_at,209709_s_at|3161	4.69319e-08	up	4.34042	chr5q34	HMMR	hyaluronan-mediated motility receptor (RHAMM)	Hs.740467
	1763	205313_at,208135_at|6928	2.4566e-07	down	2.80149	chr17q12	HNF1B	HNF1 homeobox B	Hs.191144
	1764	225385_s_at,225386_s_at,236104_at,1554453_at|92906	1.57551e-08	up	2.51916	chr2p22.1	HNRNPLL	heterogeneous nuclear ribonucleoprotein L-like	Hs.445497///Hs.719284
	1765	239093_at|112817	0.000207869	down	2.05126	chr10q24.2	HOGA1	4-hydroxy-2-oxoglutarate aldolase 1	Hs.180346
	1766	213793_s_at,226651_at|9456	3.73583e-05	up	2.64415	chr5q14.2	HOMER1	homer homolog 1 (Drosophila)	Hs.129051///Hs.591761
	1767	211597_s_at,1566139_at,1566140_at|84525	2.21861e-16	down	10.7884	chr4q12	HOPX	HOP homeobox	Hs.619396
	1768	239153_at|100124700	6.21573e-07	up	2.11008	chr12q13.13	HOTAIR	HOX transcript antisense RNA	Hs.197076///Hs.605946
	1769	224348_s_at|103344718	1.28276e-11	down	8.94772		HOTS	H19 Opposite Tumor Suppressor
	1770	244553_at,1564069_at,1564070_s_at|100316868	2.79956e-08	down	2.71293	chr7p15.2	HOTTIP	HOXA distal transcript antisense RNA	Hs.199486
	1771	204778_x_at,204779_s_at,216973_s_at|3217	1.54782e-10	up	3.13875	chr17q21.3	HOXB7	homeobox B7	Hs.436181///Hs.600415
	1772	218959_at|3226	9.20884e-06	up	2.09054	chr12q13.3	HOXC10	homeobox C10	Hs.44276///Hs.605917///Hs.691127
	1773	206745_at|3227	0.000216075	down	2.05653	chr12q13.3	HOXC11	homeobox C11	Hs.127562///Hs.602467
	1774	206858_s_at|3223	4.37307e-11	up	6.99225	chr12q13.3	HOXC6	homeobox C6	Hs.549040///Hs.735752
	1775	207373_at,229400_at,238847_at|3236	4.17537e-15	up	3.57468	chr2q31.1	HOXD10	homeobox D10	Hs.123070
	1776	214604_at|3237	1.5905e-10	up	2.18685	chr2q31.1	HOXD11	homeobox D11	Hs.421136///Hs.614530
	1777	203913_s_at,203914_x_at,211548_s_at,211549_s_at|3248	2.47446e-08	down	4.69694	chr4q34-q35	HPGD	hydroxyprostaglandin dehydrogenase 15-(NAD)	Hs.596913///Hs.612373
	1778	202854_at,1565446_at|3251	2.53598e-08	up	4.08548	chrXq26.1	HPRT1	hypoxanthine phosphoribosyltransferase 1	Hs.412707///Hs.733165
	1779	227139_s_at,231121_at,238539_at|84343	9.07173e-05	up	2.86897	chr3q24	HPS3	Hermansky-Pudlak syndrome 3	Hs.591311///Hs.674817
	1780	220927_s_at|60495	3.31771e-13	down	2.50674	chr10q23-q24	HPSE2	heparanase 2 (inactive)	Hs.500750
	1781	210013_at,39763_at|3263	1.25991e-06	down	2.63836	chr11p15.5-p15.4	HPX	hemopexin	Hs.426485
	1782	1566916_at,1566917_at|93668	4.58307e-28	down	2.26905	chr8q24.22	HPYR1	Helicobacter pylori responsive 1 (non-protein coding)	Hs.545218
	1783	207066_at|3270	0.00116288	down	4.30052	chr19q13.3	HRC	histidine rich calcium binding protein	Hs.436885
	1784	235496_at|646962	3.22016e-05	down	2.19903	chr9p13.3	HRCT1	histidine rich carboxyl terminus 1	Hs.208081
	1785	206226_at,31835_at|3273	1.26477e-06	down	2.65993	chr3q27	HRG	histidine-rich glycoprotein	Hs.1498
	1786	220805_at|3274	0.000504955	down	2.06029	chr5q35.2	HRH2	histamine receptor H2	Hs.247885
	1787	203283_s_at,203284_s_at,203285_s_at,230465_at|9653	9.52278e-09	up	3.38385	chr1p22.3	HS2ST1	heparan sulfate 2-O-sulfotransferase 1	Hs.48823///Hs.598948///Hs.604582///Hs.743280
	1788	205465_x_at,205466_s_at,213991_s_at|9957	9.4546e-06	down	2.0444	chr4p16	HS3ST1	heparan sulfate (glucosamine) 3-O-sulfotransferase 1	Hs.507348///Hs.605349
	1789	219697_at|9956	0.00010807	down	2.63495	chr16p12	HS3ST2	heparan sulfate (glucosamine) 3-O-sulfotransferase 2	Hs.115830///Hs.727158///Hs.733610
	1790	230030_at,1552766_at,1552767_a_at|90161	0.000105838	up	2.08478	chrXq26.2	HS6ST2	heparan sulfate 6-O-sulfotransferase 2	Hs.385956///Hs.682722
	1791	223647_x_at|150274	3.2609e-05	up	2.14146	chr22q12.1	HSCB	HscB mitochondrial iron-sulfur cluster co-chaperone	Hs.632780
	1792	217989_at|51170	7.14618e-06	up	3.17558	chr4q22.1	HSD17B11	hydroxysteroid (17-beta) dehydrogenase 11	Hs.594923
	1793	202557_at,202558_s_at|6782	9.73476e-08	up	6.33414	chr21q11	HSPA13	heat shock protein 70kDa family, member 13	Hs.352341///Hs.603013
	1794	219212_at,226887_at,227650_at|51182	1.48296e-05	up	2.21139	chr10p13	HSPA14	heat shock 70kDa protein 14	Hs.534169
	1795	211538_s_at|3306	1.36769e-05	up	2.24932	chr14q24.1	HSPA2	heat shock 70kDa protein 2	Hs.432648///Hs.741667
	1796	205543_at,1556194_a_at|22824	0.00319393	up	2.05232	chr4q28	HSPA4L	heat shock 70kDa protein 4-like	Hs.135554///Hs.595919///Hs.737311///Hs.744480///Hs.558200
	1797	206375_s_at|8988	0.0054253	down	5.4134	chr5q11.2	HSPB3	heat shock 27kDa protein 3	Hs.41707///Hs.732700
	1798	214767_s_at,226304_at|126393	2.61855e-05	down	24.218	chr19q13.12	HSPB6	heat shock protein, alpha-crystallin-related, B6	Hs.534538///Hs.706708///Hs.744178
	1799	218934_s_at,235682_s_at|27129	0.000640529	down	18.627	chr1p36.23-p34.3	HSPB7	heat shock 27kDa protein family, member 7 (cardiovascular)	Hs.502612///Hs.619208///Hs.739310
	1800	221667_s_at,233057_at|26353	3.21357e-13	down	8.86647	chr12q24.23	HSPB8	heat shock 22kDa protein 8	Hs.400095
	1801	219284_at|79663	6.26858e-05	up	2.16574	chr3q21.1	HSPBAP1	HSPB (heat shock 27kDa) associated protein 1	Hs.29169
	1802	200806_s_at,200807_s_at,241716_at,243372_at,243845_at|3329	1.22945e-07	up	2.17891	chr2q33.1	HSPD1	heat shock 60kDa protein 1 (chaperonin)	Hs.581438///Hs.595053///Hs.655390///Hs.727543
	1803	205133_s_at|3336	3.37833e-09	up	2.18196	chr2q33.1	HSPE1	heat shock 10kDa protein 1	Hs.1197///Hs.591468///Hs.633165///Hs.689448
	1804	206976_s_at,208744_x_at,235573_at|10808	3.68182e-21	up	3.90036	chr13q12.3	HSPH1	heat shock 105kDa/110kDa protein 1	Hs.743267
	1805	221351_at|3350	0.00303241	down	2.08773	chr5q11.2-q13	HTR1A	5-hydroxytryptamine (serotonin) receptor 1A, G protein-coupled	Hs.247940///Hs.742469
	1806	210799_at|3351	0.000218222	down	2.10339	chr6q13	HTR1B	5-hydroxytryptamine (serotonin) receptor 1B, G protein-coupled	Hs.123016
	1807	207404_s_at|3354	1.28928e-05	down	2.68552	chr6q14-q15	HTR1E	5-hydroxytryptamine (serotonin) receptor 1E, G protein-coupled	Hs.1611
	1808	221458_at|3355	8.7623e-12	down	2.12063	chr3p12	HTR1F	5-hydroxytryptamine (serotonin) receptor 1F, G protein-coupled	Hs.248136///Hs.611162
	1809	216615_s_at,217002_s_at|3359	2.14064e-07	down	2.68097	chr11q23.1	HTR3A	5-hydroxytryptamine (serotonin) receptor 3A, ionotropic	Hs.413899
	1810	221084_at|9177	4.11588e-16	down	2.48882	chr11q23.1	HTR3B	5-hydroxytryptamine (serotonin) receptor 3B, ionotropic	Hs.241377
	1811	1553041_at|170572	3.07e-06	down	2.97559	chr3q27.1	HTR3C	5-hydroxytryptamine (serotonin) receptor 3C, ionotropic	Hs.632579
	1812	207577_at,207578_s_at,216939_s_at|3360	6.4613e-05	down	2.20133	chr5q31-q33	HTR4	5-hydroxytryptamine (serotonin) receptor 4, G protein-coupled	Hs.483773
	1813	206944_at,1552857_a_at|3362	6.99318e-06	down	2.07262	chr1p36-p35	HTR6	5-hydroxytryptamine (serotonin) receptor 6, G protein-coupled	Hs.22180
	1814	227687_at|219844	0.00263909	up	2.14935	chr11q24.2	HYLS1	hydrolethalus syndrome 1	Hs.98133
	1815	238188_at|574432	7.35387e-05	down	2.20156	chr1q42.13	IBA57-AS1	IBA57 antisense RNA 1 (head to head)	Hs.568467
	1816	202637_s_at,202638_s_at,215485_s_at|3383	3.08832e-07	up	3.10135	chr19p13.3-p13.2	ICAM1	intercellular adhesion molecule 1	Hs.643447
	1817	204949_at|3385	9.28959e-08	up	2.45903	chr19p13.3-p13.2	ICAM3	intercellular adhesion molecule 3	Hs.654563
	1818	209654_at|23379	4.0173e-24	up	3.64506	chr5p15.32	ICE1	interactor of little elongator complex ELL subunit 1	Hs.449296
	1819	218713_at,228960_at,235189_at,242639_at|79664	6.41007e-06	up	2.34509	chr15q22.2	ICE2	interactor of little elongator complex ELL subunit 2	Hs.200943///Hs.595390///Hs.745159
	1820	220703_at|55853	0.00157021	down	2.02473	chr10p15.3	IDI2-AS1	IDI2 antisense RNA 1	Hs.728538
	1821	210029_at|3620	1.85721e-15	up	5.61023	chr8p12-p11	IDO1	indoleamine 2,3-dioxygenase 1	Hs.738619///Hs.840
	1822	202081_at|9592	0.00171768	down	2.35369	chr19p13.2	IER2	immediate early response 2	Hs.501629///Hs.704200
	1823	206332_s_at,208965_s_at,208966_x_at|3428	3.85852e-06	up	2.57385	chr1q22	IFI16	interferon, gamma-inducible protein 16	Hs.380250///Hs.629190
	1824	202411_at|3429	0.0133093	up	2.53925	chr14q32	IFI27	interferon, alpha-inducible protein 27	Hs.532634
	1825	209417_s_at|3430	4.52104e-17	up	4.64238	chr17q21	IFI35	interferon-induced protein 35	Hs.604861///Hs.632258
	1826	214059_at,214453_s_at|10561	7.73904e-14	up	4.02916	chr1p31.1	IFI44	interferon-induced protein 44	Hs.82316///Hs.605995
	1827	204439_at|10964	4.53277e-05	up	3.77134	chr1p31.1	IFI44L	interferon-induced protein 44-like	Hs.389724///Hs.671157///Hs.744918
	1828	204415_at|2537	0.000114774	up	10.2568	chr1p35	IFI6	interferon, alpha-inducible protein 6	Hs.523847
	1829	216020_at,219209_at,1555464_at|64135	4.3176e-17	up	4.70541	chr2q24	IFIH1	interferon induced with helicase C domain 1	Hs.163173
	1830	203153_at|3434	3.80056e-12	up	5.52269	chr10q23.31	IFIT1	interferon-induced protein with tetratricopeptide repeats 1	Hs.20315
	1831	217502_at,226757_at|3433	7.502e-10	up	2.54926	chr10q23.31	IFIT2	interferon-induced protein with tetratricopeptide repeats 2	Hs.437609
	1832	204747_at,229450_at|3437	3.35293e-14	up	4.0147	chr10q24	IFIT3	interferon-induced protein with tetratricopeptide repeats 3	Hs.744072
	1833	203595_s_at,203596_s_at|24138	6.93763e-10	up	2.39039	chr10q23.31	IFIT5	interferon-induced protein with tetratricopeptide repeats 5	Hs.252839///Hs.633385
	1834	227863_at,227886_at,1564573_at|402778	2.56208e-07	down	2.21285	chr11p15.5	IFITM10	interferon induced transmembrane protein 10	Hs.121575///Hs.605376
	1835	208182_x_at|3448	6.10635e-08	down	2.55037	chr9p22	IFNA14	interferon, alpha 14	Hs.93907
	1836	211405_x_at|3451	4.67921e-08	down	2.93157	chr9p22	IFNA17	interferon, alpha 17	Hs.282276
	1837	211145_x_at|3452	1.37869e-06	down	2.90444	chr9p22	IFNA21	interferon, alpha 21	Hs.113211
	1838	208173_at|3456	0.00029157	down	2.08522	chr9p21	IFNB1	interferon, beta 1, fibroblast	Hs.93177
	1839	202727_s_at,211676_s_at,242903_at|3459	1.58215e-08	up	2.33626	chr6q23.3	IFNGR1	interferon gamma receptor 1	Hs.520414
	1840	1552917_at|282618	7.31266e-08	down	2.12773	chr19q13.13	IFNL1	interferon, lambda 1	Hs.406745
	1841	210312_s_at|90410	0.000533968	up	2.19613	chr17q11.2	IFT20	intraflagellar transport 20 homolog (Chlamydomonas)	Hs.609288///Hs.705431///Hs.744876
	1842	218785_s_at,222742_s_at|64792	8.33573e-08	up	2.56734	chr7q22.1	IFT22	intraflagellar transport 22 homolog (Chlamydomonas)	Hs.389104///Hs.623408
	1843	226195_at,226196_s_at,1568699_at|112752	5.02555e-07	up	2.17307	chr14q24.3	IFT43	intraflagellar transport 43 homolog (Chlamydomonas)	Hs.532626///Hs.738592
	1844	218100_s_at,222519_s_at,222520_s_at|55081	3.79634e-09	up	3.66745	chr3q13.13	IFT57	intraflagellar transport 57 homolog (Chlamydomonas)	Hs.412196///Hs.603921///Hs.605919
	1845	230960_at,232037_at|9543	0.000150327	down	2.00358	chr15q22.3-q23	IGDCC3	immunoglobulin superfamily, DCC subclass, member 3	Hs.128292
	1846	220561_at|51214	0.00237555	down	2.09054	chr11p15.5	IGF2-AS	IGF2 antisense RNA	Hs.716962
	1847	218847_at,223963_s_at|10644	5.74925e-05	up	2.08512	chr3q27.2	IGF2BP2	insulin-like growth factor 2 mRNA binding protein 2	Hs.35354
	1848	203819_s_at,203820_s_at,216493_s_at,1569033_at|10643	1.72185e-09	up	3.62532	chr7p11	IGF2BP3	insulin-like growth factor 2 mRNA binding protein 3	Hs.700696
	1849	210095_s_at,212143_s_at|3486	7.80456e-08	up	3.84775	chr7p13-p12	IGFBP3	insulin-like growth factor binding protein 3	Hs.450230
	1850	203424_s_at,203425_s_at,203426_s_at,211958_at,211959_at,1555997_s_at|3488	1.92702e-09	down	4.0001	chr2q33-q36	IGFBP5	insulin-like growth factor binding protein 5	Hs.599281///Hs.607212///Hs.613148
	1851	203851_at|3489	1.60763e-06	down	3.36266	chr12q13	IGFBP6	insulin-like growth factor binding protein 6	Hs.274313
	1852	229275_at,1563098_at|91156	0.00473451	down	3.03478	chr1q32.1	IGFN1	immunoglobulin-like and fibronectin type III domain containing 1	Hs.519024
	1853	211645_x_at	0.000104638	up	7.97188		IGKV1-17	immunoglobulin kappa variable 1-17///---	Hs.649818
	1854	217378_x_at	0.00183985	up	4.47538		IGKV1OR2-108	immunoglobulin kappa variable 1/OR2-108 (non-functional)///---
	1855	217235_x_at|100423062	0.000404479	up	3.42488	chr22q11.22	IGLL5	immunoglobulin lambda-like polypeptide 5	Hs.449585///Hs.535669///Hs.625768///Hs.640434///Hs.728758
	1856	217277_at	8.61929e-07	down	2.40958		IGLVIVOR22-1	immunoglobulin lambda variable (IV)/OR22-1 (pseudogene)///---
	1857	230670_at,1556579_s_at|285313	3.06246e-05	down	2.2181	chr3q25.1	IGSF10	immunoglobulin superfamily, member 10	Hs.58561///Hs.622265
	1858	206420_at,241068_at|10261	9.41057e-16	up	2.04022	chr16p12.2	IGSF6	immunoglobulin superfamily, member 6	Hs.530902///Hs.671627
	1859	229276_at|57549	1.24487e-07	up	2.05184	chr1q22-q23	IGSF9	immunoglobulin superfamily, member 9	Hs.591472
	1860	215166_at,215255_at|22997	0.00139916	down	2.01237	chr11q25	IGSF9B	immunoglobulin superfamily, member 9B	Hs.204121
	1861	227295_at,235202_x_at,236249_at|121457	1.034e-21	up	3.92479	chr12q23.1	IKBIP	IKBKB interacting protein	Hs.252543///Hs.600422///Hs.619381
	1862	220567_at,231929_at,1555060_a_at|22807	8.58144e-08	down	3.52501	chr2q34	IKZF2	IKAROS family zinc finger 2 (Helios)	Hs.159115///Hs.604950///Hs.613931///Hs.618886
	1863	207160_at|3592	2.02577e-06	down	2.19717	chr3q25.33	IL12A	interleukin 12A	Hs.673
	1864	1560725_at|101928376	0.000661762	down	2.31325	chr3q25.33	IL12A-AS1	IL12A antisense RNA 1	Hs.565865
	1865	206999_at|3595	0.000340336	up	2.22097	chr1p31.3-p31.2	IL12RB2	interleukin 12 receptor, beta 2	Hs.479347
	1866	206172_at|3598	2.96877e-06	up	2.82837	chrXq23	IL13RA2	interleukin 13 receptor, alpha 2	Hs.336046
	1867	205992_s_at,217371_s_at|3600	1.67203e-09	up	2.68598	chr4q31	IL15	interleukin 15	Hs.168132///Hs.602618///Hs.713818///Hs.735901
	1868	207375_s_at|3601	4.80876e-07	up	2.36767	chr10p15.1	IL15RA	interleukin 15 receptor, alpha	Hs.445124
	1869	224079_at|27189	0.000668534	down	2.09889	chr16q24	IL17C	interleukin 17C	Hs.278911
	1870	227401_at|53342	2.53584e-07	down	3.4203	chr13q11	IL17D	interleukin 17D	Hs.130652///Hs.655142
	1871	221926_s_at,64440_at,224514_x_at|84818	5.42584e-20	down	2.08825	chr3p25.3|3p25.3-p24.1	IL17RC	interleukin 17 receptor C	Hs.129959///Hs.714274
	1872	206295_at|3606	0.00199001	down	3.07121	chr11q22.2-q22.3	IL18	interleukin 18	Hs.83077
	1873	208200_at,210118_s_at|3552	0.000144859	up	2.14413	chr2q14	IL1A	interleukin 1, alpha	Hs.1722
	1874	205067_at,39402_at|3553	8.00475e-11	up	4.60951	chr2q14	IL1B	interleukin 1, beta	Hs.126256///Hs.700961
	1875	224262_at|84639	0.00120826	down	2.01286	chr2q13	IL1F10	interleukin 1 family, member 10 (theta)	Hs.306974
	1876	205403_at,211372_s_at|7850	1.95517e-06	down	2.34256	chr2q12	IL1R2	interleukin 1 receptor, type II	Hs.25333
	1877	205227_at,210233_at|3556	5.8549e-08	up	2.64261	chr3q28	IL1RAP	interleukin 1 receptor accessory protein	Hs.478673///Hs.624644
	1878	221112_at|26280	9.59807e-12	down	3.12682	chrXq22	IL1RAPL2	interleukin 1 receptor accessory protein-like 2	Hs.675519
	1879	207526_s_at,210442_at,234066_at,242809_at|9173	2.00085e-07	down	2.13126	chr2q12	IL1RL1	interleukin 1 receptor-like 1	Hs.593345///Hs.622416///Hs.66///Hs.731651
	1880	212657_s_at,212659_s_at,216243_s_at,216244_at,216245_at|3557	4.07399e-21	down	6.30942	chr2q14.2	IL1RN	interleukin 1 receptor antagonist	Hs.701610///Hs.734203///Hs.81134
	1881	1559443_s_at|283888	0.000516632	down	2.45732	chr16p12.2	IL21R-AS1	IL21R antisense RNA 1	Hs.660935
	1882	220056_at|58985	1.26394e-05	down	3.19327	chr1p36.11	IL22RA1	interleukin 22 receptor, alpha 1	Hs.110915
	1883	206569_at|11009	2.83664e-11	up	4.79718	chr1q32	IL24	interleukin 24	Hs.58831
	1884	220971_at|64806	1.02243e-06	down	2.04825	chr14q11.2	IL25	interleukin 25	Hs.302036
	1885	1552995_at|246778	3.34494e-05	down	2.03465	chr16p11	IL27	interleukin 27	Hs.528111
	1886	221404_at|27179	5.38673e-06	down	10.9798	chr2q12-q14.1	IL36A	interleukin 36, alpha	Hs.278910
	1887	220322_at|56300	0.00147513	up	5.76695	chr2q12-q21	IL36G	interleukin 36, gamma	Hs.211238
	1888	221470_s_at,224555_x_at|27178	0.000267397	down	2.12202	chr2q12-q14.1	IL37	interleukin 37	Hs.166371
	1889	205798_at,226218_at|3575	0.00666387	up	3.87821	chr5p13	IL7R	interleukin 7 receptor	Hs.591742///Hs.619102
	1890	200052_s_at|3608	2.61093e-11	up	4.15489	chr1q21.3	ILF2	interleukin enhancer binding factor 2	Hs.688332///Hs.75117
	1891	212411_at|92856	1.01879e-07	up	3.11181	chr2q21.1	IMP4	IMP4, U3 small nucleolar ribonucleoprotein	Hs.618071///Hs.91579
	1892	218637_at,222698_s_at|55364	3.51115e-05	up	3.97173	chr18q11.2-q12.1	IMPACT	impact RWD domain protein	Hs.515317///Hs.609615///Hs.731692
	1893	218516_s_at,222654_at,222655_s_at,224743_at,224744_at,227774_s_at|54928	2.50065e-07	up	2.24871	chr8q12.1	IMPAD1	inositol monophosphatase domain containing 1	Hs.438689///Hs.602528///Hs.703549///Hs.704203///Hs.745237
	1894	204465_s_at|9118	0.00397051	down	2.16404	chr10q24.33	INA	internexin neuronal intermediate filament protein, alpha	Hs.500916
	1895	207252_at|8552	0.000404883	down	2.07017	chrXp11.4-p11.3	INE1	inactivation escape 1 (non-protein coding)	Hs.657350
	1896	204926_at,210511_s_at,227140_at|3624	6.68585e-25	up	14.4397	chr7p15-p13	INHBA	inhibin, beta A	Hs.583348///Hs.28792///Hs.604940///Hs.689272///Hs.706943///Hs.737347
	1897	207687_at|3626	8.14852e-06	down	2.59074	chr12q13.1	INHBC	inhibin, beta C	Hs.632722
	1898	236036_at|100506343	2.85819e-05	down	2.64916		FAM212B-AS1	FAM212B antisense RNA 1	Hs.485810
	1899	209566_at|51141	4.0627e-08	up	2.42769	chr2q14.2	INSIG2	insulin induced gene 2	Hs.603991///Hs.7089
	1900	214400_at,214572_s_at,1553594_a_at|3640	3.96466e-05	down	2.01099	chr19p13.2-p12	INSL3	insulin-like 3 (Leydig cell)	Hs.37062
	1901	230475_at,233482_at|388135	2.88575e-07	down	3.04714	chr15q24.1	C15orf59	chromosome 15 open reading frame 59	Hs.40794///Hs.670205///Hs.213493
	1902	218616_at|57117	7.33981e-06	up	2.68043	chr4q24	INTS12	integrator complex subunit 12	Hs.480454
	1903	221652_s_at|55726	2.37247e-13	up	3.25794	chr12p11.23	ASUN	asunder spermatogenesis regulator	Hs.505077///Hs.596685
	1904	224308_s_at|57508	1.77026e-14	up	2.6711	chr17q23.2	INTS2	integrator complex subunit 2	Hs.279646///Hs.629660///Hs.638991///Hs.700844
	1905	1563887_at|285905	1.08299e-12	down	2.39792	chr7q11.21	INTS4L1	integrator complex subunit 4-like 1	Hs.567827
	1906	218783_at,222250_s_at,1570173_at|25896	1.35616e-14	up	2.01005	chr1q32.3	INTS7	integrator complex subunit 7	Hs.369285///Hs.629852
	1907	218905_at|55656	0.00128743	up	2.41163	chr8q22.1	INTS8	integrator complex subunit 8	Hs.727669
	1908	231179_at|117283	0.00110079	down	2.75522	chr6p21.31	IP6K3	inositol hexakisphosphate kinase 3	Hs.17253
	1909	211952_at,211953_s_at,211954_s_at,211955_at,236906_x_at|3843	1.0157e-06	up	2.41377	chr13q32.2	IPO5	importin 5	Hs.613802///Hs.643743///Hs.712598///Hs.715536
	1910	233567_at|100873949	1.21997e-06	down	3.36607	chr1q32.1	IPO9-AS1	IPO9 antisense RNA 1	Hs.604842
	1911	219092_s_at,222823_at|64768	4.58047e-10	down	2.05143	chr9q22.31	IPPK	inositol 1,3,4,5,6-pentakisphosphate 2-kinase	Hs.459896///Hs.674179
	1912	1552540_s_at|115811	1.60471e-08	down	2.1163	chr12q24.13	IQCD	IQ motif containing D	Hs.568276///Hs.688476
	1913	221185_s_at,1553757_at|84223	1.8647e-12	up	3.47155	chr3q29	IQCG	IQ motif containing G	Hs.591675///Hs.739329
	1914	238485_at|100506686	1.74372e-08	down	2.60011	chr15q23	IQCH-AS1	IQCH antisense RNA 1	Hs.656245///Hs.681746
	1915	244152_at|100874433	4.05382e-05	down	2.42431	chr3q25.33	IQCJ-SCHIP1-AS1	IQCJ-SCHIP1 readthrough antisense RNA 1
	1916	202531_at,238725_at|3659	7.31243e-10	up	2.09217	chr5q31.1	IRF1	interferon regulatory factor 1	Hs.436061///Hs.665110///Hs.672951
	1917	213771_at|26145	2.03646e-15	down	2.38634	chr19q13.32	IRF2BP1	interferon regulatory factor 2 binding protein 1	Hs.515477
	1918	208436_s_at|3665	0.0179687	up	2.00919	chr11p15.5	IRF7	interferon regulatory factor 7	Hs.166120
	1919	204057_at|3394	0.000198384	up	2.17789	chr16q24.1	IRF8	interferon regulatory factor 8	Hs.137427
	1920	204686_at,238933_at,242979_at|3667	1.60488e-08	up	2.18114	chr2q36	IRS1	insulin receptor substrate 1	Hs.471508
	1921	228404_at,228462_at|153572	8.89823e-06	up	2.2648	chr5p15.33	IRX2	iroquois homeobox 2	Hs.282089
	1922	205483_s_at|9636	1.0461e-11	up	11.2109	chr1p36.33	ISG15	ISG15 ubiquitin-like modifier	Hs.458485
	1923	204698_at,33304_at|3669	3.90927e-06	up	3.13693	chr15q26	ISG20	interferon stimulated exonuclease gene 20kDa	Hs.459265
	1924	208114_s_at,212766_s_at,216502_at|81875	9.46947e-06	up	2.22874	chr1q23.1	ISG20L2	interferon stimulated exonuclease gene 20kDa-like 2	Hs.301904
	1925	232707_at|91464	3.51611e-07	down	2.15144	chr22q12.3	ISX	intestine-specific homeobox	Hs.567637
	1926	221449_s_at,227191_at,238775_at,239044_at,1556151_at|81533	3.11972e-05	up	2.19065	chr16q12.1	ITFG1	integrin alpha FG-GAP repeat containing 1	Hs.42217///Hs.599035///Hs.660745///Hs.714051
	1927	214660_at,226731_at,1560359_at|3672	1.68378e-08	up	2.41409	chr5q11.2	ITGA1	integrin, alpha 1	Hs.587340///Hs.623251///Hs.644352///Hs.679627
	1928	206766_at|8515	1.37468e-09	down	2.78923	chr1q21	ITGA10	integrin, alpha 10	Hs.158237
	1929	205884_at,205885_s_at,213416_at|3676	3.03825e-12	up	2.60969	chr2q31.3	ITGA4	integrin, alpha 4 (antigen CD49D, alpha 4 subunit of VLA-4 receptor)	Hs.440955
	1930	201389_at|3678	9.06586e-09	up	3.94323	chr12q11-q13	ITGA5	integrin, alpha 5 (fibronectin receptor, alpha polypeptide)	Hs.505654///Hs.691136
	1931	201656_at,215177_s_at|3655	6.4801e-07	up	3.72463	chr2q31.1	ITGA6	integrin, alpha 6	Hs.133397///Hs.613769
	1932	209663_s_at,216331_at|3679	0.00013417	down	3.69117	chr12q13	ITGA7	integrin, alpha 7	Hs.524484
	1933	1560686_at|3681	0.000170501	down	2.38787	chr16p11.2	ITGAD	integrin, alpha D	Hs.679163
	1934	205786_s_at|3684	5.82773e-07	up	2.35258	chr16p11.2	ITGAM	integrin, alpha M (complement component 3 receptor 3 subunit)	Hs.172631///Hs.606375
	1935	202351_at|3685	0.000279321	up	4.23808	chr2q31-q32	ITGAV	integrin, alpha V	Hs.436873///Hs.623207///Hs.699993
	1936	211945_s_at,215878_at,215879_at,216178_x_at,216190_x_at,1553530_a_at,1553678_a_at|3688	1.22486e-07	up	2.54812	chr10p11.2	ITGB1	integrin, beta 1 (fibronectin receptor, beta polypeptide, antigen CD29 includes MDF2, MSK12)	Hs.643813
	1937	203336_s_at,203337_x_at,228227_at|9270	1.67805e-05	up	2.04744	chr2p25.2	ITGB1BP1	integrin beta 1 binding protein 1	Hs.467662///Hs.695627
	1938	219829_at|26548	0.0010718	down	2.95101	chrXq12-q13.1	ITGB1BP2	integrin beta 1 binding protein (melusin) 2	Hs.109999
	1939	202803_s_at,236988_x_at,1555349_a_at|3689	9.43961e-05	up	2.06305	chr21q22.3	ITGB2	integrin, beta 2 (complement component 3 receptor 3 and 4 subunit)	Hs.375957
	1940	205176_s_at|23421	4.18587e-05	up	3.70736	chr1p31.3	ITGB3BP	integrin beta 3 binding protein (beta3-endonexin)	Hs.166539
	1941	204987_at|3698	3.92483e-07	down	2.35334	chr10p15	ITIH2	inter-alpha-trypsin inhibitor heavy chain 2	Hs.75285
	1942	206287_s_at,37201_at,241167_at,242720_at|3700	0.000390874	down	2.10008	chr3p21.1	ITIH4	inter-alpha-trypsin inhibitor heavy chain family, member 4	Hs.556077///Hs.709406
	1943	234894_at|347365	4.64753e-05	down	2.04506	chrXp11.22-p11.21	ITIH6	inter-alpha-trypsin inhibitor heavy chain family, member 6	Hs.454272
	1944	223597_at|55600	0.00736442	down	2.01585	chr1q21.3	ITLN1	intelectin 1 (galactofuranose binding)	Hs.50813
	1945	202746_at,202747_s_at|9452	1.91339e-06	down	3.4389	chrXq13.3-Xq21.2	ITM2A	integral membrane protein 2A	Hs.17109
	1946	221004_s_at|81618	3.35626e-05	up	2.069	chr2q37	ITM2C	integral membrane protein 2C	Hs.111577
	1947	240398_at|100506443	0.00266006	down	2.09102	chr1q42.13	ITPKB-IT1	ITPKB intronic transcript 1 (non-protein coding)
	1948	213076_at|80271	0.00414259	down	2.26793	chr19q13.1	ITPKC	inositol-trisphosphate 3-kinase C	Hs.515415
	1949	202506_at,229744_at,236207_at|6744	0.000758214	up	2.87622	chr2q31.3	SSFA2	sperm specific antigen 2	Hs.196983
	1950	214599_at|3713	2.40147e-07	down	4.59005	chr1q21	IVL	involucrin	Hs.516439///Hs.630324
	1951	201362_at,201363_s_at,206245_s_at,244235_at|10625	0.000151482	up	2.21168	chr1q25.1-q31.1	IVNS1ABP	influenza virus NS1A binding protein	Hs.497183///Hs.604920
	1952	224768_at,224775_at|55677	4.28896e-10	up	2.05127	chr2q14.3	IWS1	IWS1 homolog (S. cerevisiae)	Hs.469879
	1953	208202_s_at,212660_at,232279_at|23338	2.81223e-05	up	2.02045	chr5q31.1	JADE2	jade family PHD finger 2	Hs.483419///Hs.599236///Hs.602169///Hs.620748///Hs.732155
	1954	204866_at|9767	7.93237e-05	up	2.10034	chrXp11.23	JADE3	jade family PHD finger 3	Hs.371977
	1955	223104_at|84522	1.77054e-08	up	2.12829	chr3p25.2	JAGN1	jagunal homolog 1 (Drosophila)	Hs.24054
	1956	225798_at,225800_at|221895	3.15703e-09	up	2.49709	chr7p15.2-p15.1	JAZF1	JAZF zinc finger 1	Hs.368944
	1957	223215_s_at,223547_at|51528	0.000686963	up	2.19782	chr14q23.1	JKAMP	JNK1/MAPK8-associated membrane protein	Hs.446850
	1958	201751_at|9929	2.92279e-27	up	2.89253	chr22q13.1	JOSD1	Josephin domain containing 1	Hs.3094///Hs.608933///Hs.620784///Hs.704191
	1959	220385_at,229578_at,1553174_at|57158	7.56147e-06	down	2.83287	chr20q13.12	JPH2	junctophilin 2	Hs.441737
	1960	201473_at|3726	7.17992e-05	down	2.67916	chr19p13.2	JUNB	jun B proto-oncogene	Hs.25292
	1961	205635_at,206078_at,227750_at,230596_at,232717_at,232756_at,236651_at|8997	3.5711e-30	down	3.4698	chr3q21.2	KALRN	kalirin, RhoGEF kinase	Hs.13281///Hs.604041///Hs.8004
	1962	213005_s_at,237162_at,238789_at|23189	1.89309e-13	down	2.98266	chr9p24.3	KANK1	KN motif and ankyrin repeat domains 1	Hs.306764///Hs.608989///Hs.740869
	1963	213715_s_at|256949	1.85179e-05	down	2.8652	chr19p13.2	KANK3	KN motif and ankyrin repeat domains 3	Hs.745036
	1964	203845_at|8850	0.00396448	down	3.11722	chr3p24	KAT2B	K(lysine) acetyltransferase 2B	Hs.533055///Hs.617804
	1965	205526_s_at|11104	3.41405e-12	up	3.18803	chr6q25.1	KATNA1	katanin p60 (ATPase containing) subunit A 1	Hs.450175
	1966	244771_at|166348	0.000467769	down	3.56604	chr3q21.3	KBTBD12	kelch repeat and BTB (POZ) domain containing 12	Hs.132087///Hs.736448
	1967	212447_at,223584_s_at,223585_x_at|25948	2.68658e-11	up	2.1575	chr7p14.3	KBTBD2	kelch repeat and BTB (POZ) domain containing 2	Hs.372541///Hs.610312///Hs.623365
	1968	226479_at,1553111_a_at|89890	2.83191e-07	up	2.53193	chr13q14.11	KBTBD6	kelch repeat and BTB (POZ) domain containing 6	Hs.534040///Hs.709132///Hs.713248
	1969	206762_at|3741	3.6598e-13	down	2.37362	chr12p13	KCNA5	potassium voltage-gated channel, shaker-related subfamily, member 5	Hs.150208
	1970	232936_at|3743	2.80491e-05	down	2.09986	chr19q13.3	KCNA7	potassium voltage-gated channel, shaker-related subfamily, member 7	Hs.306973
	1971	211006_s_at,217637_at,231053_at,240869_at|3745	7.04497e-06	down	2.9792	chr20q13.2	KCNB1	potassium voltage-gated channel, Shab-related subfamily, member 1	Hs.596488///Hs.598736///Hs.633143///Hs.681613///Hs.84244
	1972	208123_at,208172_s_at|9312	2.58074e-07	down	2.2594	chr8q13.2	KCNB2	potassium voltage-gated channel, Shab-related subfamily, member 2	Hs.661102
	1973	221095_s_at|9992	3.85346e-06	down	2.66014	chr21q22.12	KCNE2	potassium voltage-gated channel, Isk-related family, member 2	Hs.736062
	1974	1552598_at|93107	1.45673e-08	down	2.62464	chr16q24.1	KCNG4	potassium voltage-gated channel, subfamily G, member 4	Hs.335877///Hs.560407
	1975	221321_s_at,223727_at,224528_s_at,1555230_a_at|30819	0.000525231	down	2.03624	chr10q24	KCNIP2	Kv channel interacting protein 2	Hs.97044
	1976	237266_at|100289509	6.65043e-06	down	2.38404	chr10q24.32	KCNIP2-AS1	KCNIP2 antisense RNA 1	Hs.568881
	1977	210402_at,210403_s_at|3758	2.46126e-06	down	2.05115	chr11q24	KCNJ1	potassium inwardly-rectifying channel, subfamily J, member 1	Hs.527830
	1978	220776_at|3770	5.29276e-05	down	2.28206	chr19q13	KCNJ14	potassium inwardly-rectifying channel, subfamily J, member 14	Hs.590945///Hs.745133
	1979	224049_at|89822	7.91522e-12	down	2.23621	chr6p21.1	KCNK17	potassium channel, subfamily K, member 17	Hs.162282
	1980	205952_at,228127_at,235108_at|3777	2.53377e-06	down	2.077	chr2p23	KCNK3	potassium channel, subfamily K, member 3	Hs.24040///Hs.645288
	1981	223658_at|9424	0.000153177	down	3.86666	chr19q13.1	KCNK6	potassium channel, subfamily K, member 6	Hs.240395
	1982	206231_at|3780	2.47929e-13	down	2.33386	chr19p13.1	KCNN1	potassium intermediate/small conductance calcium-activated channel, subfamily N, member 1	Hs.158173
	1983	206573_at,228579_at,1557042_at|3786	1.43224e-05	down	2.44059	chr8q24	KCNQ3	potassium voltage-gated channel, KQT-like subfamily, member 3	Hs.374023
	1984	207366_at|3787	3.4992e-12	down	2.817	chr20q12	KCNS1	potassium voltage-gated channel, delayed-rectifier, subfamily S, member 1	Hs.117780
	1985	232401_at,1554212_s_at,1554680_s_at|3788	0.000341645	down	2.36476	chr8q22	KCNS2	potassium voltage-gated channel, delayed-rectifier, subfamily S, member 2	Hs.388045///Hs.609504
	1986	205968_at|3790	1.55476e-06	up	3.805	chr2p24	KCNS3	potassium voltage-gated channel, delayed-rectifier, subfamily S, member 3	Hs.414489
	1987	1563608_a_at,1569461_at,1569462_x_at|57582	7.66232e-06	down	2.35513	chr9q34.3	KCNT1	potassium channel, subfamily T, member 1	Hs.104950
	1988	204017_at,207264_at,207265_s_at|11015	0.000609238	up	2.91669	chr22q13.1	KDELR3	KDEL (Lys-Asp-Glu-Leu) endoplasmic reticulum protein retention receptor 3	Hs.745072
	1989	212348_s_at|23028	6.07536e-18	up	2.21666	chr1p36.12	KDM1A	lysine (K)-specific demethylase 1A	Hs.591518///Hs.626355
	1990	227021_at,1553150_at|221656	4.10674e-05	up	2.2981	chr6p22.3	KDM1B	lysine (K)-specific demethylase 1B	Hs.709336
	1991	212689_s_at,242758_x_at|55818	0.0189417	up	2.32205	chr2p11.2	KDM3A	lysine (K)-specific demethylase 3A	Hs.531819///Hs.557425///Hs.665536
	1992	201547_at,201548_s_at,201549_x_at,211202_s_at,235285_at|10765	0.000152392	up	2.13123	chr1q32.1	KDM5B	lysine (K)-specific demethylase 5B	Hs.443650///Hs.644643///Hs.708276
	1993	202383_at,239207_at|8242	3.3588e-07	down	2.02159	chrXp11.22-p11.21	KDM5C	lysine (K)-specific demethylase 5C	Hs.631768
	1994	215527_at|202559	0.00011338	down	2.89494	chr6q11.1	KHDRBS2	KH domain containing, RNA binding, signal transduction associated 2	Hs.519794
	1995	212441_at,232366_at|9778	0.00038087	down	2.03259	chr4p16.1	KIAA0232	KIAA0232	Hs.660246///Hs.79276
	1996	214294_at,214295_at|57235	6.1897e-06	down	3.04203		KIAA0485	uncharacterized LOC57235	Hs.604754
	1997	215480_at|57242	5.62299e-14	down	2.26662		KIAA0509	uncharacterized LOC57242	Hs.554381
[truncated: 2,898 more rows]

## Sheet: S7B File
	Reddy et al., 2018 Molecular prognosticators in clinically and pathologically distinct cohorts of oral cavity, laryngopharyngeal and oropharyngeal cancers- A Meta-Analysis approach
	S7B File : Gene Ontology categories from TOPPFUN enrichment analysis for laryngopharyngeal cancer gene entities
	GO: Molecular Function
	S.No	Category	ID	Name	p-value	q-value Bonferroni	q-value FDR B&H	q-value FDR B&Y	Hit Count in Query List*	Hit Count in Genome	Percentage*	Hit in Query List
	1	GO: Molecular Function	GO:0003688	DNA replication origin binding	3.298e-05	0.09833	0.01229	0.1054	8	9	88.8889	CDC45,HSPD1,MCM2,MCM5,ORC4,ORC5,MCM10,ORC3
	2	GO: Molecular Function	GO:0045236	CXCR chemokine receptor binding	0.0001477	0.4406	0.04005	0.3436	11	17	64.7059	CXCL13,CXCL1,CXCL3,CXCL8,CXCL10,CXCL9,CXCL6,CXCL11,CXCL5,CXCL12,TFF2
	3	GO: Molecular Function	GO:0008307	structural constituent of muscle	4.864e-08	0.000145	4.835e-05	0.0004147	25	41	60.9756	ACTN2,ACTN3,SORBS2,TCAP,MYOM1,CAPN3,MYOM2,MYOT,NEXN,ANKRD2,PDLIM3,MYBPC1,MYBPC2,MYBPC3,MYH8,MYH11,MYL1,MYL2,MYL3,NEB,MYLPF,SYNM,TPM1,TPM2,CSRP3
	4	GO: Molecular Function	GO:0001968	fibronectin binding	3.209e-05	0.0957	0.01229	0.1054	18	33	54.5455	LRRC15,CCN2,CTSK,CTSL,CTSS,TNC,IGFBP3,IGFBP5,ITGA4,ITGAV,ITGB1,MFAP2,MMP2,MMP9,MMP13,MYOC,THBS1,THBS4
	5	GO: Molecular Function	GO:0005201	extracellular matrix structural constituent	3.16e-06	0.009424	0.002356	0.02021	35	78	44.8718	AMBN,CHI3L1,MUC17,COL1A1,COL1A2,COL3A1,COL4A1,COL4A2,COL4A5,COL4A6,COL5A1,COL5A2,COL9A3,COL11A1,COL11A2,COL12A1,COL15A1,VCAN,NCAN,FBN2,EMILIN1,ANOS1,LAMB1,LAMC1,LUM,MUC4,MUC5AC,PRELP,BCAN,STATH,TECTB,COL14A1,MEPE,PXDN,TFPI2
	6	GO: Molecular Function	GO:0042379	chemokine receptor binding	0.0001162	0.3466	0.03466	0.2973	26	60	43.3333	S100A14,CXCL16,CXCL13,CXCL1,CXCL3,CXCL8,CXCL10,CXCL9,CNIH4,NUP85,CCL1,CCL2,CCL4,CCL5,CCL8,CCL11,CCL16,CCL18,CCL20,CCL25,CXCL6,CXCL11,CXCL5,CXCL12,STAT1,TFF2
	7	GO: Molecular Function	GO:0051015	actin filament binding	2.73e-05	0.08142	0.01229	0.1054	49	132	37.1212	ABL2,ACTN4,ACTN1,ACTN2,BIN1,GAS7,GAS2L2,CTNNAL1,NEXN,AIF1L,BLOC1S6,USH1C,ARPC1B,SPTBN5,CORO2B,FLNC,LIMA1,ARPC1A,CORO1A,CORO6,AJUBA,SCIN,LCP1,MYO1B,CTNNA3,MYH3,MYH8,MYH9,MYH10,MYH11,MYL4,MYO1A,MYO10,FSCN3,EPS8L1,MYH14,PKNOX2,SLC6A4,FSCN1,SPTB,ITPRID2,SVIL,SYNE1,TNNC1,CORO1C,EPS8L2,WIPF1,PANX1,ADSSL1
	8	GO: Molecular Function	GO:0003779	actin binding	1.55e-11	4.623e-08	2.312e-08	1.983e-07	147	412	35.6796	KIF18A,ABL2,ACTN4,ACTN1,ACTN2,ACTN3,FMNL2,CGN,BIN1,MYH7B,GAS7,LMOD2,GAS2L2,PHACTR4,CTNNAL1,CALD1,CAMK2B,PSTPIP2,TMSB10,LMOD1,MYOT,GMFG,MICAL2,NEXN,AIF1L,BLOC1S6,DIAPH1,DIAPH2,USH1C,SPATA32,ARPC1B,KLHL5,MYO15A,EPB41L1,DMTN,EPS8,XIRP1,SPTBN5,CORO2B,FHL3,CAP2,FLNC,LIMA1,ARPC1A,SORBS1,PDLIM5,AVIL,ABLIM2,GIPC1,MYOZ2,GBP1,MYPN,GMFB,MYO18B,GSN,CORO1A,CORO6,AJUBA,HCLS1,SCIN,ITGB1,LCP1,ABLIM1,MAP1A,MYO1B,…
	9	GO: Molecular Function	GO:0008017	microtubule binding	8.267e-05	0.2465	0.02739	0.235	70	214	32.7103	KIF18A,STARD9,CGN,KLC3,RAE1,CAMSAP3,GAS2L2,PRC1,KIFC2,CENPE,CETN1,CETN2,CETN3,CRIPT,KIF23,CRYAB,CEP57,CKAP5,HDGFL3,KIF14,KIF20A,EML1,NUSAP1,TUBGCP3,FMR1,SPAG5,RGS14,KIF1C,KIF2B,GOLGA2,KIF2C,TPPP,KATNA1,KIF2A,KIF5A,KIF11,KIF22,CCSAP,MAP1A,MAP4,MAP6,MAPT,SKA2,RACGAP1,PLK1,MLPH,PRNP,NDE1,CLIP1,S100A8,S100A9,FMN1,MAPRE1,CCDC88A,MAP1LC3C,SPAST,KIF12,WDR43,STIM1,MTCL1,CAMSAP2,TERF1,SKA1,CLIP2,KIF18B,MD…
	10	GO: Molecular Function	GO:0005539	glycosaminoglycan binding	0.0001817	0.5419	0.04516	0.3873	70	219	31.9635	LTBP4,APLP1,APOB,APOH,APP,CCN4,PGLYRP1,LIPG,COL5A1,ABI3BP,VCAN,NCAN,CCN2,CTSG,PLA2G2D,FGFBP1,APOA5,REG4,GPNMB,FN1,CXCL13,POSTN,LYVE1,MAMDC2,GNS,HABP2,HMMR,HRG,ADAMTSL5,CXCL10,ITGAM,ITIH4,ANOS1,LAMC2,LTF,MDK,LIPH,MMP7,LAYN,NCAM1,NELL2,OGN,SERPINA5,PCOLCE,VIT,PGF,SERPINE2,PRELP,PTN,NDNF,TMEM184A,CCL2,CCL5,CCL8,CXCL6,CXCL11,SELL,SELP,STAB2,BCAN,SOD3,GREM2,TGFBR3,THBS1,THBS2,THBS4,TLR2,TNFAIP6,ZNF146…
	11	GO: Molecular Function	GO:0008092	cytoskeletal protein binding	6.647e-13	1.982e-09	1.982e-09	1.7e-08	279	886	31.4898	KIF18A,ABL2,ACTA1,ACTC1,ACTN4,ACTN1,ACTN2,ACTN3,FMNL2,STARD9,CGN,KLC3,AMPD1,BIN1,SORBS2,ANK1,ANK2,RAE1,MYH7B,CAMSAP3,GAS7,LMOD2,TCAP,GAS2L2,PHACTR4,CTNNAL1,CEACAM1,BRCA1,AGBL1,CDK5R2,CALD1,CAMK2B,CAPN1,CAPN3,PSTPIP2,CAV3,PRC1,KIFC2,TMSB10,MAGI1,CENPE,CETN1,CETN2,CETN3,MYOZ1,SNX6,LMOD1,CRIPT,KIF23,MYOT,GMFG,CRYAB,MICAL2,CEP57,NEXN,CKAP5,AIF1L,HDGFL3,BLOC1S6,ANKRD2,USH1G,DIAPH1,DIAPH2,KIF14,TOR1A,U…
	12	GO: Molecular Function	GO:0044877	protein-containing complex binding	4.609e-06	0.01375	0.002749	0.02358	421	1626	25.8918	KIF18A,ABL2,ACTN4,ACTL6A,ACTN1,ACTN2,ACTN3,ACVR1,ADAM10,TRRAP,ADCY2,CDC45,GMNC,ADORA1,PARP1,AP2B1,STARD9,CGN,LTBP4,NR0B2,KLC3,CUL2,ADCY4,TSHZ3,BIN1,SMARCA5,RAE1,ANXA11,CALCOCO1,CAMSAP3,ITGA10,ELP1,GAS7,APOBEC1,BARX2,ERI1,FAS,AR,CASK,GAS2L2,PSMG1,ATF1,GRHL3,ATP1B1,LRRC15,URI1,CTNNAL1,ATR,ADAM9,FADD,BAX,CCND1,BHMT,CCN4,KAT2B,PYGO2,BRCA1,C8B,USP13,CAV3,RUNX2,PRC1,SERPINH1,KIFC2,CCNB1,EXO1,CDK1,CDC6,…
	GO: Biological Process
	S.No	Category	ID	Name	p-value	q-value Bonferroni	q-value FDR B&H	q-value FDR B&Y	Hit Count in Query List*	Hit Count in Genome	Percentage*	Hit in Query List
	1	GO: Biological Process	GO:1903224	regulation of endodermal cell differentiation	3.01e-05	0.3205	0.003515	0.03463	7	7	100	COL5A1,COL5A2,DUSP6,NANOG,DKK1,MESP1,HNF1B
	2	GO: Biological Process	GO:0042663	regulation of endodermal cell fate specification	0.0006469	1	0.03356	0.3305	5	5	100	DUSP6,NANOG,DKK1,MESP1,HNF1B
	3	GO: Biological Process	GO:0071578	zinc ion import across plasma membrane	0.0001434	1	0.01107	0.109	7	8	87.5	SLC39A6,SLC39A5,SLC39A4,SLC39A8,SLC39A14,SLC30A1,SLC39A10
	4	GO: Biological Process	GO:1901077	regulation of relaxation of muscle	0.0004111	1	0.02511	0.2473	8	11	72.7273	CAMK2G,CHGA,AKAP6,HRC,PDE4B,PLN,SLN,SRI
	5	GO: Biological Process	GO:1900025	negative regulation of substrate adhesion-dependent cell spreading	0.0003073	1	0.0202	0.1989	9	13	69.2308	ACTN4,ITGB1BP1,EFNA5,DMTN,POSTN,GBP1,TACSTD2,KANK1,CORO1C
	6	GO: Biological Process	GO:0051988	regulation of attachment of spindle microtubules to kinetochore	0.000999	1	0.04255	0.4191	8	12	66.6667	KNSTRN,CCNB1,CENPE,ECT2,SPAG5,RACGAP1,NEK2,SIRT2
	7	GO: Biological Process	GO:0045899	positive regulation of RNA polymerase II transcriptional preinitiation complex assembly	0.000999	1	0.04255	0.4191	8	12	66.6667	AHR,CREB1,PSMC2,PSMC3,PSMC4,PSMC6,CAND1,WNT10B
	8	GO: Biological Process	GO:0014819	regulation of skeletal muscle contraction	0.000999	1	0.04255	0.4191	8	12	66.6667	ACTN3,ATP2A1,CASQ1,CAV3,GSTO1,DMPK,MYLK2,SLC8A3
	9	GO: Biological Process	GO:0030049	muscle filament sliding	4.228e-09	4.501e-05	2.251e-06	2.217e-05	26	40	65	ACTA1,ACTC1,ACTN2,ACTN3,TCAP,MYLK2,MYBPC1,MYBPC2,MYBPC3,MYH2,MYH3,MYH4,MYH8,MYL1,MYL2,MYL3,MYL4,NEB,TNNC2,TNNC1,TNNI1,TNNI2,TNNT1,TNNT3,TPM1,TPM2
	10	GO: Biological Process	GO:0033275	actin-myosin filament sliding	9.177e-09	9.77e-05	4.248e-06	4.184e-05	26	41	63.4146	ACTA1,ACTC1,ACTN2,ACTN3,TCAP,MYLK2,MYBPC1,MYBPC2,MYBPC3,MYH2,MYH3,MYH4,MYH8,MYL1,MYL2,MYL3,MYL4,NEB,TNNC2,TNNC1,TNNI1,TNNI2,TNNT1,TNNT3,TPM1,TPM2
	11	GO: Biological Process	GO:0019373	epoxygenase P450 pathway	0.0003246	1	0.02094	0.2063	11	18	61.1111	CYP4F12,CYP1A1,CYP1A2,CYP1B1,CYP2A6,CYP2A7,CYP2C19,CYP2C9,CYP2C18,CYP2E1,CYP2J2
	12	GO: Biological Process	GO:0060261	positive regulation of transcription initiation from RNA polymerase II promoter	0.0006205	1	0.03261	0.3212	11	19	57.8947	AHR,CREB1,IRF8,PSMC2,PSMC3,PSMC4,PSMC6,PAXIP1,CAND1,HNF1B,WNT10B
	13	GO: Biological Process	GO:0035987	endodermal cell differentiation	1.404e-07	0.001495	4.404e-05	0.0004338	26	45	57.7778	LEO1,COL4A2,COL5A1,COL5A2,COL6A1,COL8A1,COL11A1,COL12A1,DUSP6,FN1,INHBA,ITGA4,ITGA5,ITGA7,ITGAV,ITGB2,LAMA3,LAMB1,LAMB3,MMP2,MMP9,NANOG,DKK1,MESP1,HNF1B,HMGA2
	14	GO: Biological Process	GO:0008608	attachment of spindle microtubules to kinetochore	6.666e-05	0.7097	0.006229	0.06136	15	26	57.6923	SEH1L,KNSTRN,CCNB1,BUB3,AURKB,CENPE,NUF2,ECT2,NDC80,SPAG5,RACGAP1,NEK2,CHAMP1,SIRT2,KNL1
	15	GO: Biological Process	GO:0090075	relaxation of muscle	2.988e-05	0.3181	0.003515	0.03463	17	30	56.6667	ADORA1,ADORA2B,ATP1A2,ATP1B1,ATP2A1,ATP2A2,CAMK2G,CHGA,AKAP6,GUCY1A1,HRC,P2RX4,P2RY1,PDE4B,PLN,SLN,SRI
	16	GO: Biological Process	GO:0003009	skeletal muscle contraction	1.014e-06	0.0108	0.0002117	0.002086	24	43	55.814	ACTN3,TCAP,ATP2A1,STAC3,CASQ1,CAV3,CHRNB1,CHRND,CHRNG,GSTO1,HOMER1,DMPK,MYLK2,MYH3,MYH8,MYH14,SLC8A3,SYNM,TNNC2,TNNC1,TNNI1,TNNI2,TNNT1,TNNT3
	17	GO: Biological Process	GO:0006144	purine nucleobase metabolic process	0.0007282	1	0.03621	0.3567	12	22	54.5455	ACPP,ADA,AOX1,GMPS,PAICS,GMPR,HPRT1,IL1B,PPAT,PRPS1,KDM1A,PRTFDC1
	18	GO: Biological Process	GO:0001706	endoderm formation	1.574e-07	0.001676	4.788e-05	0.0004717	30	56	53.5714	LEO1,COL4A2,COL5A1,COL5A2,COL6A1,COL8A1,COL11A1,COL12A1,SOX7,DUSP1,DUSP5,DUSP6,FN1,INHBA,ITGA4,ITGA5,ITGA7,ITGAV,ITGB2,LAMA3,LAMB1,LAMB3,SMAD2,MMP2,MMP9,NANOG,DKK1,MESP1,HNF1B,HMGA2
	19	GO: Biological Process	GO:0006882	cellular zinc ion homeostasis	0.0008001	1	0.03752	0.3696	13	25	52	SLC39A6,MT3,SLC39A5,S100A8,S100A9,SLC39A4,SLC39A8,SLC39A14,SLC30A5,SLC30A1,SLC30A3,SLC39A7,SLC39A10
	20	GO: Biological Process	GO:0043501	skeletal muscle adaptation	0.0005239	1	0.0292	0.2876	14	27	51.8519	ACTA1,ACTN3,AR,ATP2A2,CACNA1S,CAMK2B,CAMK2G,TRIM63,IGFBP5,IL15,MYOC,TNNC1,TNNI1,TNNT1
	21	GO: Biological Process	GO:0070296	sarcoplasmic reticulum calcium ion transport	9.792e-05	1	0.008019	0.07899	18	35	51.4286	ANK2,ATP1A2,ATP2A1,ATP2A2,CACNG1,CASQ1,CASQ2,GSTO1,AKAP6,TRDN,HRC,DHRS7C,PLN,PRKACA,MRLN,RYR1,SLN,SRI
	22	GO: Biological Process	GO:0006270	DNA replication initiation	9.792e-05	1	0.008019	0.07899	18	35	51.4286	CDC7,CDC45,GMNC,CCNE2,CDC6,CDK2,MCM2,MCM3,MCM5,MCM6,MCM7,ORC1,ORC4,ORC5,POLA1,POLE2,PRIM1,MCM10
	23	GO: Biological Process	GO:0030574	collagen catabolic process	1.372e-07	0.001461	4.404e-05	0.0004338	34	67	50.7463	COL1A1,COL1A2,COL3A1,COL4A1,COL4A2,COL4A5,COL4A6,COL5A1,COL5A2,COL6A1,COL6A2,COL6A3,COL8A1,COL10A1,COL11A1,COL11A2,COL12A1,COL15A1,ADAMTS2,ADAMTS14,CTSK,CTSL,CTSS,FAP,ITGB1,MMP1,MMP2,MMP3,MMP7,MMP9,MMP10,MMP12,MMP13,KLK6
	24	GO: Biological Process	GO:0070252	actin-mediated cell contraction	2.208e-10	2.35e-06	1.804e-07	1.777e-06	51	102	50	ACTA1,ACTC1,ACTN2,ACTN3,ANK2,TCAP,ATP1A2,ATP2A2,CASQ2,CAV3,AKAP6,NUP155,NOS1AP,KCNE2,DSC2,DSG2,GJA1,MYLK2,KCNA5,CTNNA3,MYBPC1,MYBPC2,MYBPC3,MYH2,MYH3,MYH4,MYH8,MYL1,MYL2,MYL3,MYL4,NEB,PDE4B,FXYD1,PLN,SCN1B,SCN2B,SCN4B,SNTA1,SCN3B,SRI,STC1,GPD1L,TNNC2,TNNC1,TNNI1,TNNI2,TNNT1,TNNT3,TPM1,TPM2
	25	GO: Biological Process	GO:0042554	superoxide anion generation	0.0008406	1	0.03808	0.3751	14	28	50	ACP5,ALOX12,NOX4,CYBA,CYBB,AATF,F2RL1,PRG3,NOX1,IL18,NCF2,DUOX1,PON3,TGFB1
	26	GO: Biological Process	GO:0006941	striated muscle contraction	1.027e-14	1.093e-10	2.151e-11	2.119e-10	79	161	49.0683	ACTC1,ACTN3,ADORA1,GRK2,ANK2,KLK3,TCAP,ATP1A2,ATP1B1,ATP2A1,ATP2A2,STAC3,CACNA1S,CASQ1,CASQ2,CAV3,CHGA,CHRNB1,CHRND,CHRNG,GSTO1,HOMER1,AKAP6,NUP155,CCN2,NOS1AP,DMPK,KCNE2,DSC2,DSG2,HCN4,DTNA,KLHL41,PPP1R13L,GJA1,HRC,MYLK2,KCNA5,SMAD7,MET,CTNNA3,MYBPC3,MYH3,MYH8,MYL1,MYL2,MYL3,MYL4,NOS1,P2RX4,PDE4B,PGAM2,PIK3CA,FXYD1,PLN,PRKACA,MYH14,RYR3,SCN1B,SCN2B,SCN4B,SCN10A,SLC8A3,SNTA1,SCN3B,SRI,STC1,GPD1L,…
	27	GO: Biological Process	GO:0030199	collagen fibril organization	7.007e-05	0.746	0.006376	0.0628	21	43	48.8372	PLOD3,SERPINH1,COL1A1,COL1A2,COL3A1,COL5A1,COL5A2,COL11A1,COL11A2,COL12A1,ADAMTS2,ADAMTS14,CYP1B1,DPT,GREM1,LOX,LOXL2,LUM,P4HA1,TGFBR1,COL14A1
	28	GO: Biological Process	GO:0010574	regulation of vascular endothelial growth factor production	0.0005619	1	0.03068	0.3022	16	33	48.4848	NDRG2,ADORA2B,AQP4,BRCA1,C3AR1,C5AR1,CYP1B1,NOX1,HIF1A,IL1A,IL1B,PTGS2,CCL2,SULF2,SULF1,TGFB1
	29	GO: Biological Process	GO:0034698	response to gonadotropin	0.0005619	1	0.03068	0.3022	16	33	48.4848	ASNS,CCNA2,CTSV,EFNA5,EPHA8,FOXM1,GJB2,TOX2,ICAM1,INHBA,ITGB1,MAS1,SLC5A5,STAR,TGFBR3,PAX8
	30	GO: Biological Process	GO:0086003	cardiac muscle cell contraction	2.065e-05	0.2198	0.002617	0.02578	25	52	48.0769	ANK2,ATP1A2,ATP2A2,CASQ2,CAV3,AKAP6,NUP155,NOS1AP,KCNE2,DSC2,DSG2,GJA1,KCNA5,CTNNA3,PDE4B,FXYD1,PLN,SCN1B,SCN2B,SCN4B,SNTA1,SCN3B,SRI,STC1,GPD1L
	31	GO: Biological Process	GO:0030048	actin filament-based movement	5.098e-11	5.427e-07	4.934e-08	4.86e-07	60	125	48	ACTA1,ACTC1,ACTN4,ACTN2,ACTN3,ANK2,TCAP,ATP1A2,ATP2A2,CASQ2,CAV3,AKAP6,NUP155,NOS1AP,KCNE2,DSC2,DSG2,GJA1,MYLK2,KCNA5,MYO1B,CTNNA3,MYBPC1,MYBPC2,MYBPC3,MYH2,MYH3,MYH4,MYH8,MYH9,MYH10,MYL1,MYL2,MYL3,MYL4,MYO5A,NEB,PDE4B,FXYD1,PLN,FNBP1L,MYH14,SCN1B,SCN2B,SCN4B,SNTA1,SCN3B,SRI,STC1,GPD1L,TNNC2,TNNC1,TNNI1,TNNI2,TNNT1,TNNT3,TPM1,TPM2,WAS,WIPF1
	32	GO: Biological Process	GO:0000722	telomere maintenance via recombination	0.0008501	1	0.03818	0.3761	16	34	47.0588	RAD50,FEN1,PCNA,POLA1,POLD2,POLE2,PRIM1,RAD51,RAD51C,SMC6,RFC1,RFC2,RFC3,RFC4,RPA1,RPA3
	33	GO: Biological Process	GO:0019985	translesion synthesis	0.0003637	1	0.02305	0.227	19	41	46.3415	UBE2L6,RCHY1,ISG15,PCLAF,SPRTN,MAD2L2,DTL,POLI,PCNA,PRIMPOL,POLD2,POLE2,RFC1,RFC2,RFC3,RFC4,RPA1,RPA3,UFD1
	34	GO: Biological Process	GO:1903115	regulation of actin filament-based movement	0.0008297	1	0.03791	0.3734	17	37	45.9459	ANK2,ATP1A2,ATP2A2,CASQ2,AKAP6,NOS1AP,DSC2,DSG2,MYLK2,CTNNA3,MYBPC3,PDE4B,FXYD1,PLN,SRI,STC1,TNNC1
	35	GO: Biological Process	GO:0060048	cardiac muscle contraction	1.83e-09	1.948e-05	1.146e-06	1.129e-05	56	122	45.9016	ACTC1,ADORA1,GRK2,ANK2,KLK3,TCAP,ATP1A2,ATP1B1,ATP2A2,CASQ2,CAV3,CHGA,GSTO1,AKAP6,NUP155,CCN2,NOS1AP,KCNE2,DSC2,DSG2,HCN4,PPP1R13L,GJA1,HRC,MYLK2,KCNA5,SMAD7,MET,CTNNA3,MYBPC3,MYL1,MYL2,MYL3,MYL4,NOS1,P2RX4,PDE4B,PIK3CA,FXYD1,PLN,PRKACA,SCN1B,SCN2B,SCN4B,SCN10A,SNTA1,SCN3B,SRI,STC1,GPD1L,TNNC1,TNNI1,TNNI2,TPM1,CXCR4,CSRP3
	36	GO: Biological Process	GO:0030239	myofibril assembly	2.005e-05	0.2134	0.002571	0.02533	28	61	45.9016	ACTA1,ACTC1,ACTN2,LMOD2,TCAP,CAPN3,CASQ1,CASQ2,CAV3,MYOZ1,LMOD1,MYLK3,XIRP1,KLHL41,MYPN,LDB3,HDAC2,CAVIN4,ITGB1,MYBPC3,MYH3,MYH10,MYH11,MYL2,NEB,LMOD3,TPM1,CSRP3
	37	GO: Biological Process	GO:0006942	regulation of striated muscle contraction	5.162e-07	0.005495	0.0001195	0.001177	39	85	45.8824	ACTN3,ADORA1,GRK2,ANK2,ATP1A2,ATP1B1,ATP2A1,ATP2A2,CASQ1,CASQ2,CAV3,CHGA,GSTO1,AKAP6,CCN2,NOS1AP,DMPK,DSC2,DSG2,HCN4,HRC,MYLK2,SMAD7,CTNNA3,MYBPC3,MYL2,MYL3,NOS1,P2RX4,PDE4B,FXYD1,PLN,PRKACA,SCN10A,SLC8A3,SRI,STC1,TNNI1,TNNT3
	38	GO: Biological Process	GO:0010573	vascular endothelial growth factor production	0.001255	1	0.04965	0.4891	16	35	45.7143	NDRG2,ADORA2B,AQP4,BRCA1,C3AR1,C5AR1,CYP1B1,NOX1,HIF1A,IL1A,IL1B,PTGS2,CCL2,SULF2,SULF1,TGFB1
	39	GO: Biological Process	GO:0050881	musculoskeletal movement	6.729e-05	0.7163	0.006229	0.06136	25	55	45.4545	ACTN3,TSHZ3,TCAP,ATP2A1,STAC3,CASQ1,CAV3,CHRNB1,CHRND,CHRNG,GSTO1,HOMER1,DMPK,MYLK2,MYH3,MYH8,MYH14,SLC8A3,SYNM,TNNC2,TNNC1,TNNI1,TNNI2,TNNT1,TNNT3
	40	GO: Biological Process	GO:0050879	multicellular organismal movement	6.729e-05	0.7163	0.006229	0.06136	25	55	45.4545	ACTN3,TSHZ3,TCAP,ATP2A1,STAC3,CASQ1,CAV3,CHRNB1,CHRND,CHRNG,GSTO1,HOMER1,DMPK,MYLK2,MYH3,MYH8,MYH14,SLC8A3,SYNM,TNNC2,TNNC1,TNNI1,TNNI2,TNNT1,TNNT3
	41	GO: Biological Process	GO:0000731	DNA synthesis involved in DNA repair	3.803e-06	0.04048	0.000653	0.006432	34	75	45.3333	BRCA1,EXO1,UBE2L6,RCHY1,RMI2,ISG15,PCLAF,RAD50,SPRTN,BRIP1,MAD2L2,DTL,RAD51AP1,POLI,MRE11,PCNA,PRIMPOL,POLA1,POLD2,POLE2,RAD51,RAD51C,RBBP8,RFC1,RFC2,RFC3,RFC4,PALB2,RPA1,RPA3,RMI1,SIRT1,UFD1,XRCC2
	42	GO: Biological Process	GO:0007062	sister chromatid cohesion	3.705e-09	3.944e-05	2.076e-06	2.045e-05	57	127	44.8819	SEH1L,KIF18A,SPC25,MAD1L1,BUB1,BUB1B,CDC20,BUB3,AURKB,CENPE,CENPF,ESPL1,KNTC1,CENPL,CKAP5,NUF2,STAG1,NDC80,SLF1,CTCF,STAG2,KIF2B,KIF2C,ZWINT,SGO2,KIF2A,KIF22,MAD2L1,SKA2,MRE11,MIS12,CENPM,NUP37,PLK1,NDE1,SPDL1,RAD21,RAD51C,ZWILCH,CENPU,CDCA8,CENPQ,MCMBP,NUP85,CLIP1,NAA50,MAPRE1,NUP133,CDCA5,WAPL,CENPN,CENPK,ITGB3BP,SKA1,CENPH,KNL1,NUP107
	43	GO: Biological Process	GO:0086065	cell communication involved in cardiac conduction	0.0003386	1	0.02172	0.2139	21	47	44.6809	ANK2,ATP1A2,ATP1B1,ATP1B2,CASQ2,NUP155,CXADR,DSC2,DSG2,HCN4,TRDN,GJA1,HRC,KCNA5,CTNNA3,PRKACA,SCN1B,SCN4B,SCN10A,SCN3B,SRI
	44	GO: Biological Process	GO:0006301	postreplication repair	0.0001445	1	0.01107	0.109	24	54	44.4444	BRCA1,NSMCE1,UBE2L6,RCHY1,ISG15,PCLAF,SPRTN,MAD2L2,DTL,POLI,MSH2,UBE2NL,PCNA,PRIMPOL,POLD2,POLE2,RFC1,RFC2,RFC3,RFC4,RPA1,RPA3,HLTF,UFD1
	45	GO: Biological Process	GO:0009620	response to fungus	9.224e-05	0.982	0.007919	0.078	26	59	44.0678	APP,CD86,CHGA,ATG5,CTSG,DEFA5,DEFA6,GNLY,DCD,CHIA,JAGN1,C10orf99,MALT1,IL17RC,HRG,LTF,SLC22A24,NPY,PTX3,S100A8,S100A9,COTL1,TGFB1,TLR2,CLEC7A,IL25
	46	GO: Biological Process	GO:0007492	endoderm development	3.025e-06	0.0322	0.0005458	0.005377	39	90	43.3333	ANGPT2,LEO1,COL4A2,COL5A1,COL5A2,COL6A1,COL8A1,COL11A1,COL12A1,SOX7,DUSP1,DUSP5,DUSP6,EXT1,ANGPT4,FN1,HOXC11,INHBA,ITGA4,ITGA5,ITGA7,ITGAV,ITGB2,LAMA3,LAMB1,LAMB3,LAMC1,SMAD2,MMP2,MMP9,PAX9,PTHLH,NANOG,DKK1,MESP1,ARC,HNF1B,TGFB1,HMGA2
	47	GO: Biological Process	GO:0007077	mitotic nuclear envelope disassembly	0.00107	1	0.04444	0.4377	19	44	43.1818	SEH1L,RAE1,BANF1,CCNB1,CCNB2,CDK1,NUP155,NUP50,NUP88,NUP37,PLK1,NUP85,NUP35,NDC1,NUP133,NUP205,LPIN1,VRK1,NUP107
	48	GO: Biological Process	GO:0007091	metaphase/anaphase transition of mitotic cell cycle	0.0004517	1	0.0263	0.2591	22	51	43.1373	MAD1L1,CDC26,BUB1,BUB1B,CCNB1,CDC6,BUB3,CDC27,CENPE,CENPF,CSNK2A2,ESPL1,DLGAP5,DUSP1,ANAPC10,MAD2L2,UBE2C,MAD2L1,PLK1,STIL,TERF1,TTK
	49	GO: Biological Process	GO:0071230	cellular response to amino acid stimulus	8.221e-05	0.8752	0.007417	0.07306	28	65	43.0769	FAS,RRAGD,COL1A1,COL1A2,COL3A1,COL4A1,COL4A6,COL5A2,COL6A1,COL16A1,CYBA,SESN2,DNMT1,RAPGEF3,FOLR1,SESN1,GLRA2,HMGCS2,IPO5,MMP2,MMP3,SESN3,LAMTOR4,CCL5,CPEB4,PDGFC,CPEB1,SH3BP4
	50	GO: Biological Process	GO:0030071	regulation of mitotic metaphase/anaphase transition	0.0006714	1	0.0342	0.3369	21	49	42.8571	MAD1L1,CDC26,BUB1,BUB1B,CCNB1,CDC6,BUB3,CENPE,CENPF,CSNK2A2,ESPL1,DLGAP5,DUSP1,ANAPC10,MAD2L2,UBE2C,MAD2L1,PLK1,STIL,TERF1,TTK
	51	GO: Biological Process	GO:0032963	collagen metabolic process	1.406e-07	0.001497	4.404e-05	0.0004338	52	122	42.623	ADORA2B,SERPINB7,SERPINH1,COL1A1,COL1A2,COL3A1,COL4A1,COL4A2,COL4A5,COL4A6,COL5A1,COL5A2,COL6A1,COL6A2,COL6A3,COL8A1,COL10A1,COL11A1,COL11A2,COL12A1,COL15A1,ADAMTS2,CCN2,ADAMTS14,TRAM2,CTSK,CTSL,CTSS,FAP,RAPGEF3,FGFR3,SUCO,HDAC2,HIF1A,IL18,ITGB1,LTBP1,MFAP4,MMP1,MMP2,MMP3,MMP7,MMP9,MMP10,MMP12,MMP13,KLK6,P3H2,CCL2,TNS2,TGFB1,TGFBR3
	52	GO: Biological Process	GO:0051983	regulation of chromosome segregation	9.085e-06	0.09672	0.001273	0.01254	37	87	42.5287	MAD1L1,KNSTRN,CDC26,BUB1,BUB1B,CCNB1,CDC6,BUB3,CDC27,AURKB,CENPE,CENPF,CSNK2A2,ESPL1,DLGAP5,DUSP1,ECT2,ANAPC10,MAD2L2,SLF1,SPAG5,CTCF,KIF2B,KIF2C,UBE2C,SGO2,MAD2L1,RACGAP1,NEK2,PLK1,SMC6,STIL,SIRT2,CDCA5,WAPL,TERF1,TTK
	53	GO: Biological Process	GO:0035690	cellular response to drug	3.092e-05	0.3292	0.003539	0.03486	33	78	42.3077	CAD,CD69,EFTUD2,AIM2,KCNE2,RAPGEF3,GSTM5,CHEK2,HIF1A,HTR1B,IL1B,MT3,MYC,MYLK,PPP1R12A,NKX3-1,NME1,SERPINE1,PDE2A,PDE4B,PPAT,PRKAA2,PRNP,RAP1B,CCL2,CCL4,RBM22,TFRC,PPP1R15A,UMPS,SLAMF8,ADSSL1,HMGA2
	54	GO: Biological Process	GO:0044784	metaphase/anaphase transition of cell cycle	0.0006248	1	0.03261	0.3212	22	52	42.3077	MAD1L1,CDC26,BUB1,BUB1B,CCNB1,CDC6,BUB3,CDC27,CENPE,CENPF,CSNK2A2,ESPL1,DLGAP5,DUSP1,ANAPC10,MAD2L2,UBE2C,MAD2L1,PLK1,STIL,TERF1,TTK
	55	GO: Biological Process	GO:0086001	cardiac muscle cell action potential	0.0006248	1	0.03261	0.3212	22	52	42.3077	ANK2,ATP1A2,ATP1B1,ATP2A2,CAV3,NUP155,CXADR,NOS1AP,KCNE2,DSC2,DSG2,HCN4,GJA1,KCNA5,CTNNA3,SCN1B,SCN2B,SCN4B,SCN10A,SNTA1,SCN3B,GPD1L
	56	GO: Biological Process	GO:0010965	regulation of mitotic sister chromatid separation	0.0006248	1	0.03261	0.3212	22	52	42.3077	MAD1L1,CDC26,BUB1,BUB1B,CCNB1,CDC6,BUB3,CDC27,CENPE,CENPF,CSNK2A2,ESPL1,DLGAP5,DUSP1,ANAPC10,MAD2L2,UBE2C,MAD2L1,PLK1,STIL,TERF1,TTK
	57	GO: Biological Process	GO:1902099	regulation of metaphase/anaphase transition of cell cycle	0.0009244	1	0.04066	0.4006	21	50	42	MAD1L1,CDC26,BUB1,BUB1B,CCNB1,CDC6,BUB3,CENPE,CENPF,CSNK2A2,ESPL1,DLGAP5,DUSP1,ANAPC10,MAD2L2,UBE2C,MAD2L1,PLK1,STIL,TERF1,TTK
	58	GO: Biological Process	GO:0051306	mitotic sister chromatid separation	0.001149	1	0.04668	0.4598	22	54	40.7407	MAD1L1,CDC26,BUB1,BUB1B,CCNB1,CDC6,BUB3,CDC27,CENPE,CENPF,CSNK2A2,ESPL1,DLGAP5,DUSP1,ANAPC10,MAD2L2,UBE2C,MAD2L1,PLK1,STIL,TERF1,TTK
	59	GO: Biological Process	GO:0000819	sister chromatid segregation	1.082e-10	1.152e-06	9.598e-08	9.454e-07	91	225	40.4444	SEH1L,KIF18A,SPC25,MAD1L1,KNSTRN,CDC26,BUB1,BUB1B,PRC1,CCNB1,CDC6,CDC20,BUB3,CDC27,AURKB,CENPE,CENPF,KIF23,VPS4B,CSNK2A2,ESPL1,CEP57,KNTC1,CENPL,DLGAP5,CKAP5,NUF2,NCAPD2,KIF14,DUSP1,SMC4,NUSAP1,STAG1,ANAPC10,NDC80,MAD2L2,PIBF1,SLF1,SMC2,SPAG5,CTCF,STAG2,KIF2B,KIF2C,UBE2C,ZWINT,SGO2,KIF2A,KIF22,MAD2L1,SKA2,MRE11,RACGAP1,NEK2,CHAMP1,MIS12,CENPM,NUP37,PLK1,NDE1,SPDL1,RAD21,RAD51C,ZWILCH,CENPU,CDCA8,…
	60	GO: Biological Process	GO:0000070	mitotic sister chromatid segregation	5.003e-07	0.005326	0.0001184	0.001166	55	136	40.4412	SEH1L,KIF18A,MAD1L1,KNSTRN,CDC26,BUB1,BUB1B,PRC1,CCNB1,CDC6,BUB3,CDC27,AURKB,CENPE,CENPF,KIF23,VPS4B,CSNK2A2,ESPL1,CEP57,DLGAP5,NCAPD2,KIF14,DUSP1,SMC4,NUSAP1,ANAPC10,NDC80,MAD2L2,PIBF1,SLF1,SMC2,SPAG5,KIF2C,UBE2C,ZWINT,KIF22,MAD2L1,RACGAP1,NEK2,CHAMP1,MIS12,PLK1,SPDL1,CDCA8,CEP55,NAA50,STIL,CDCA5,NCAPG,NCAPH,TERF1,TTK,KIF18B,KIF4A
	61	GO: Biological Process	GO:0031145	anaphase-promoting complex-dependent catabolic process	0.0001615	1	0.01203	0.1185	31	77	40.2597	CDC26,BUB1B,CCNB1,CDK1,CDC20,BUB3,CDC27,AURKB,PSMF1,PSME3,PSMD14,ANAPC10,UBE2S,UBE2C,MAD2L1,PLK1,PSMB3,PSMB4,PSMB8,PSMB9,PSMB10,PSMC2,PSMC3,PSMC4,PSMC6,PSMD2,PSMD4,PSMD10,SKP2,AURKA,PSME4
	62	GO: Biological Process	GO:0022617	extracellular matrix disassembly	4.042e-05	0.4304	0.004219	0.04156	37	92	40.2174	ADAM10,BSG,CAPN1,CMA1,ADAMTS4,KLK4,CTSG,CTSK,CTSL,CTSV,CTSS,EXOC8,FAP,FBN2,FN1,CAPNS2,GSN,LAMA3,LAMB3,LAMC1,LAMC2,LCP1,MMP1,MMP2,MMP3,MMP7,MMP9,MMP10,MMP12,MMP13,KLK7,BCAN,FSCN1,SPP1,TGFB1,SH3PXD2B,TIMP1
	63	GO: Biological Process	GO:0033045	regulation of sister chromatid segregation	0.0005413	1	0.02986	0.2941	27	68	39.7059	MAD1L1,CDC26,BUB1,BUB1B,CCNB1,CDC6,BUB3,CDC27,CENPE,CENPF,CSNK2A2,ESPL1,DLGAP5,DUSP1,ANAPC10,MAD2L2,SLF1,CTCF,UBE2C,SGO2,MAD2L1,PLK1,STIL,CDCA5,WAPL,TERF1,TTK
	64	GO: Biological Process	GO:0030198	extracellular matrix organization	9.294e-15	9.895e-11	2.151e-11	2.119e-10	140	354	39.548	ABL2,ADAM10,RECK,AMBN,ITGA10,APLP1,APP,BSG,PLOD3,TMPRSS6,CAPN1,SERPINH1,CD47,CMA1,COL1A1,COL1A2,COL3A1,COL4A1,COL4A2,COL4A5,COL4A6,COL5A1,COL5A2,COL6A1,COL6A2,COL6A3,COL8A1,COL9A3,COL10A1,COL11A1,COL11A2,COL12A1,COL16A1,ABI3BP,ADAMTS4,ADAMTS2,OLFML2B,EGFL6,KLK4,VCAN,NCAN,CCN2,ADAMTS14,CTSG,CTSK,CTSL,CTSV,CTSS,CYP1B1,NPNT,DPT,EXOC8,ELF3,GREM1,FAP,FBN2,FGA,FN1,PRDX4,CAPNS2,POSTN,NOX1,FSHR,GFAP,SPIN…
	65	GO: Biological Process	GO:0043062	extracellular structure organization	1.212e-14	1.291e-10	2.151e-11	2.119e-10	140	355	39.4366	ABL2,ADAM10,RECK,AMBN,ITGA10,APLP1,APP,BSG,PLOD3,TMPRSS6,CAPN1,SERPINH1,CD47,CMA1,COL1A1,COL1A2,COL3A1,COL4A1,COL4A2,COL4A5,COL4A6,COL5A1,COL5A2,COL6A1,COL6A2,COL6A3,COL8A1,COL9A3,COL10A1,COL11A1,COL11A2,COL12A1,COL16A1,ABI3BP,ADAMTS4,ADAMTS2,OLFML2B,EGFL6,KLK4,VCAN,NCAN,CCN2,ADAMTS14,CTSG,CTSK,CTSL,CTSV,CTSS,CYP1B1,NPNT,DPT,EXOC8,ELF3,GREM1,FAP,FBN2,FGA,FN1,PRDX4,CAPNS2,POSTN,NOX1,FSHR,GFAP,SPIN…
	66	GO: Biological Process	GO:0006936	muscle contraction	2.742e-14	2.919e-10	4.17e-11	4.107e-10	137	348	39.3678	ACTA1,ACTC1,ACTN2,ACTN3,ADA,ADORA1,ADORA2B,GRK2,PLA2G6,TSHZ3,ANK2,KLK3,LMOD2,TCAP,ATP1A2,ATP1B1,ATP2A1,ATP2A2,MYOM1,STAC3,CACNA1S,CACNG1,CALD1,CASQ1,CASQ2,CAV3,MYOM2,CHGA,KCNB2,CHRM1,CHRM2,CHRNB1,CHRND,CHRNG,CKMT2,LMOD1,GSTO1,HOMER1,AKAP6,MYOT,CRYAB,NUP155,CCN2,NOS1AP,ANKRD2,DMPK,NPNT,KCNE2,DRD2,DSC2,DSG2,HCN4,DTNA,EDNRA,KLHL41,TRDN,TRIM72,SORBS1,GAMT,PPP1R13L,NMU,GJA1,TRIM63,GNAO1,GUCY1A1,HRC,MY…
	67	GO: Biological Process	GO:0010389	regulation of G2/M transition of mitotic cell cycle	0.001254	1	0.04965	0.4891	24	61	39.3443	CDC7,APP,CCND1,MBD4,CCNA2,CDK1,CDK4,CENPF,CHEK1,VPS4B,KIF14,FHL1,HSPA2,CCNB3,C10orf90,LMNB1,MRE11,PKIA,PRKCQ,RAD51C,FANCI,LTO1,WNT10B,HMGA2
	68	GO: Biological Process	GO:1901019	regulation of calcium ion transmembrane transporter activity	0.0004442	1	0.02627	0.2588	29	74	39.1892	PLA2G6,ANK2,ATP1A2,ATP1B1,CACNB1,CACNB4,CASQ2,CAV3,GSTO1,AKAP6,NOS1AP,KCNE2,DRD2,TRDN,FMR1,HRC,HSPA2,MYO5A,NOS1,PDE4B,AHNAK,PLN,PRKACA,S100A1,SLN,SRI,STAC,STIM1,JPH2
	69	GO: Biological Process	GO:0003012	muscle system process	7.474e-17	7.957e-13	5.854e-13	5.766e-12	168	430	39.0698	ACTA1,ACTC1,ACTN2,ACTN3,ADA,ADORA1,ADORA2B,PARP1,GRK2,PLA2G6,TSHZ3,SORBS2,ANK2,SLC25A4,KLK3,LMOD2,TCAP,AR,MLIP,ATP1A2,ATP1B1,ATP2A1,ATP2A2,MYOM1,STAC3,CCN4,SGCE,CACNA1S,CACNG1,CALD1,CAMK2B,CAMK2G,CASQ1,CASQ2,CAV3,MYOM2,CHGA,KCNB2,KLF4,CHRM1,CHRM2,CHRNB1,CHRND,CHRNG,CKMT2,LMOD1,GSTO1,HOMER1,AKAP6,MYOT,CRYAB,NUP155,CCN2,NOS1AP,CYBA,ANKRD2,DMPK,NPNT,KCNE2,SCO2,DRD2,DSC2,DSG2,HCN4,DTNA,EDNRA,KLHL41,E…
	70	GO: Biological Process	GO:0061337	cardiac conduction	4.791e-06	0.05101	0.0007897	0.007779	51	131	38.9313	ANK2,ATP1A2,ATP1B1,ATP1B2,ATP2A1,ATP2A2,CACNA1F,CACNA1S,CACNB1,CACNB4,CACNG1,CASQ1,CASQ2,KCNK6,NUP155,CXADR,TMEM65,DMPK,KCNE2,DSC2,DSG2,HCN4,CACNG8,CACNG6,TRDN,CACNG3,CACNG5,CACNG4,GJA1,HRC,KCNA5,KCNJ14,KCNK3,CTNNA3,FXYD4,NOS1,FXYD1,PLN,PRKACA,KCNIP2,RYR1,RYR3,SCN1B,SCN2B,SCN4B,SCN10A,SLC8A2,SLC8A3,SCN3B,SRI,STIM1
	71	GO: Biological Process	GO:0055117	regulation of cardiac muscle contraction	0.0009187	1	0.04066	0.4006	27	70	38.5714	ADORA1,ANK2,ATP1A2,ATP1B1,ATP2A2,CASQ2,CAV3,CHGA,GSTO1,AKAP6,CCN2,NOS1AP,DSC2,DSG2,HCN4,HRC,SMAD7,CTNNA3,NOS1,P2RX4,PDE4B,FXYD1,PLN,PRKACA,SCN10A,SRI,STC1
	72	GO: Biological Process	GO:0014823	response to activity	0.0008261	1	0.03791	0.3734	28	73	38.3562	ANGPT2,CAPN3,CDK1,CREB1,DNMT1,SCO2,POSTN,PERM1,GSK3B,HIF1A,ITGB1,MAS1,MYH2,MYH4,NOS1,PLAU,PRKAA2,METRNL,PTN,SRL,CCL2,CCL5,SMTNL1,STAR,TNS2,FNDC5,UCP3,ADSSL1
	73	GO: Biological Process	GO:1904667	negative regulation of ubiquitin protein ligase activity	0.0008261	1	0.03791	0.3734	28	73	38.3562	CDC26,BUB1B,CCNB1,CDK1,CDC20,BUB3,CDC27,CDK2,PSMF1,FBXO5,PSME3,PSMD14,ANAPC10,MAD2L2,UBE2C,MAD2L1,PSMB3,PSMB4,PSMB8,PSMB9,PSMB10,PSMC2,PSMC3,PSMC4,PSMC6,PSMD2,PSMD4,PSMD10
	74	GO: Biological Process	GO:2000060	positive regulation of ubiquitin-dependent protein catabolic process	0.0002381	1	0.01646	0.1621	35	92	38.0435	CDC26,BUB1B,CAV3,CCNB1,CDK1,CDC20,BUB3,CDC27,CLU,PSMF1,FBXO22,FBXO5,EGF,PSME3,PSMD14,ANAPC10,UBE2C,RNF139,MAD2L1,PLK1,PSMB3,PSMB4,PSMB8,PSMB9,PSMB10,PSMC2,PSMC3,PSMC4,PSMC6,PSMD2,PSMD4,PSMD10,PTK2,TRIM67,PSME4
	75	GO: Biological Process	GO:0055013	cardiac muscle cell development	0.001059	1	0.04444	0.4377	28	74	37.8378	ACTC1,ACTN2,ALPK3,SORBS2,SLC25A4,TCAP,CCN4,CAV3,CCNB1,CDK1,AKAP6,ATG5,NEXN,CXADR,MYLK3,XIRP1,PDLIM5,MYO18B,GSK3A,HDAC2,CAVIN4,MET,MYH10,MYH11,MYL2,MAP2K4,COL14A1,CSRP3
	76	GO: Biological Process	GO:1904666	regulation of ubiquitin protein ligase activity	0.0005354	1	0.02969	0.2924	32	85	37.6471	CDC26,BUB1B,CCNB1,CDK1,CDC20,BUB3,CDC27,CDK2,PSMF1,FBXO5,PSME3,PSMD14,ANAPC10,MAD2L2,UBE2S,UBE2C,MASTL,MAD2L1,PLK1,PSMB3,PSMB4,PSMB8,PSMB9,PSMB10,PSMC2,PSMC3,PSMC4,PSMC6,PSMD2,PSMD4,PSMD10,PSME4
	77	GO: Biological Process	GO:0034605	cellular response to heat	0.0001111	1	0.008894	0.08761	42	113	37.1681	SEH1L,RAE1,ATR,CAMK2A,CAMK2B,CAMK2G,CD34,CETN1,CRYAB,NUP155,DHX9,HSPB8,EIF2S1,SLU7,DNAJC2,NUP50,HSPH1,GSK3B,HDAC2,IL1A,CXCL10,LYN,MKI67,NUP88,NUP37,POLR2D,MAPK3,ANO1,RPA1,RPA3,NUP85,ST8SIA1,NUP35,NDC1,NUP133,STAC,NUP205,SIRT1,THBS1,SCARA5,TCIM,NUP107
	78	GO: Biological Process	GO:0007051	spindle organization	1.062e-05	0.1131	0.001469	0.01447	55	148	37.1622	SPC25,STARD9,KNSTRN,BIRC3,HAUS1,WRAP73,PRC1,CCNB1,AURKB,KIF23,VPS4B,ESPL1,CKAP5,FBXO5,EML1,NDC80,TUBGCP3,TACC3,PIBF1,SPAG5,RGS14,PLK2,GOLGA2,CHEK2,HAUS8,KIF2A,KIF11,CCSAP,MAP4,RACGAP1,MYBL2,MYH9,NEK2,PCNT,ASPM,SAC3D1,PLK1,HAUS6,HAUS3,BIRC7,WDR62,RANBP1,HAUS2,BORA,STIL,CEP63,INTS13,TPX2,CENPJ,SPAST,AURKA,TTK,TUBG1,UVRAG,KIF4A
	79	GO: Biological Process	GO:0007044	cell-substrate junction assembly	0.0006061	1	0.03259	0.321	33	89	37.0787	ACTN1,ACTN2,ACTN3,APOD,ITGB1BP1,COL16A1,COL17A1,EFNA5,GREM1,DMTN,FN1,SORBS1,FERMT2,AJUBA,HRG,ITGA6,ITGA5,ITGAV,KRT5,LAMA3,LAMB3,LAMC1,LAMC2,MYOC,RHOD,PTK2,PTPRK,FMN1,THBS1,THY1,TNS1,CORO1C,PHLDB2
	80	GO: Biological Process	GO:1904668	positive regulation of ubiquitin protein ligase activity	0.001073	1	0.04444	0.4377	30	81	37.037	CDC26,BUB1B,CCNB1,CDK1,CDC20,BUB3,CDC27,PSMF1,FBXO5,PSME3,PSMD14,ANAPC10,UBE2S,UBE2C,MASTL,MAD2L1,PLK1,PSMB3,PSMB4,PSMB8,PSMB9,PSMB10,PSMC2,PSMC3,PSMC4,PSMC6,PSMD2,PSMD4,PSMD10,PSME4
	81	GO: Biological Process	GO:0060337	type I interferon signaling pathway	0.001073	1	0.04444	0.4377	30	81	37.037	ADAR,FADD,BST2,RSAD2,ISG15,IFI6,GBP2,USP18,IRF8,IFI27,IFI35,IFIT2,IFIT1,IFIT3,IFNA14,IFNA17,IFNA21,IFNB1,IRF1,IRF7,ISG20,MX1,OAS2,OAS3,XAF1,PSMB8,PTPN2,SP100,STAT1,STAT2
	82	GO: Biological Process	GO:0055001	muscle cell development	1.444e-06	0.01537	0.0002847	0.002804	67	181	37.0166	ACTA1,ACTC1,ACTN2,ALPK3,SORBS2,ANK2,SLC25A4,KLHL40,LMOD2,TCAP,ATP2A2,STAC3,CCN4,CACNA1S,CACNB4,CAPN3,CASQ1,CASQ2,CAV2,CAV3,CCNB1,CDK1,CHRNB1,MYOZ1,LMOD1,HOMER1,AKAP6,ATG5,NEXN,CXADR,FBXO22,MYLK3,RCAN1,LEF1,XIRP1,KLHL41,FLNC,PDLIM5,WFIKKN1,MYPN,MYO18B,GSK3A,LDB3,HDAC2,CAVIN4,HES1,ITGB1,MET,MYBPC3,MYF6,MYH3,MYH10,MYH11,MYL2,NEB,TMTC3,RYR1,MAP2K4,SGCD,SGCG,KDM1A,LMOD3,TPM1,COL14A1,SMYD3,WNT10B,CSRP3
	83	GO: Biological Process	GO:0007052	mitotic spindle organization	0.0004834	1	0.0276	0.2718	35	95	36.8421	SPC25,BIRC3,WRAP73,PRC1,CCNB1,AURKB,KIF23,VPS4B,EML1,NDC80,TUBGCP3,PIBF1,PLK2,GOLGA2,CHEK2,KIF2A,KIF11,CCSAP,MAP4,RACGAP1,MYBL2,NEK2,PCNT,PLK1,BIRC7,WDR62,BORA,STIL,INTS13,TPX2,SPAST,AURKA,TTK,TUBG1,KIF4A
	84	GO: Biological Process	GO:0055002	striated muscle cell development	5.484e-06	0.05839	0.0008341	0.008216	61	166	36.747	ACTA1,ACTC1,ACTN2,ALPK3,SORBS2,SLC25A4,KLHL40,LMOD2,TCAP,STAC3,CCN4,CACNA1S,CACNB4,CAPN3,CASQ1,CASQ2,CAV2,CAV3,CCNB1,CDK1,CHRNB1,MYOZ1,LMOD1,HOMER1,AKAP6,ATG5,NEXN,CXADR,FBXO22,MYLK3,RCAN1,LEF1,XIRP1,KLHL41,FLNC,PDLIM5,WFIKKN1,MYPN,MYO18B,GSK3A,LDB3,HDAC2,CAVIN4,ITGB1,MET,MYBPC3,MYF6,MYH3,MYH10,MYH11,MYL2,NEB,TMTC3,RYR1,MAP2K4,LMOD3,TPM1,COL14A1,SMYD3,WNT10B,CSRP3
	85	GO: Biological Process	GO:0060047	heart contraction	7.155e-09	7.617e-05	3.627e-06	3.573e-05	101	276	36.5942	ACTC1,ADA,ADORA1,GRK2,ANK2,KLK3,TCAP,NPFF,ATP1A2,ATP1B1,ATP1B2,ATP2A1,ATP2A2,CACNA1F,CACNA1S,CACNB1,CACNB4,CACNG1,CASQ1,CASQ2,CAV3,CHGA,CHRM2,KCNK6,GSTO1,AKAP6,ATG5,NUP155,CCN2,CXADR,NOS1AP,CYP2J2,TMEM65,DMPK,KCNE2,DRD2,DSC2,DSG2,HCN4,DNM1L,CACNG8,CACNG6,TRDN,CACNG3,CACNG5,CACNG4,HSPB7,HOPX,PPP1R13L,GJA1,GLP1R,GNAO1,GSK3A,HRC,MYLK2,KCNA5,KCNJ14,KCNK3,SMAD7,MET,CTNNA3,MYBPC3,MYL1,MYL2,MYL3,MYL4,FX…
	86	GO: Biological Process	GO:0046916	cellular transition metal ion homeostasis	0.001067	1	0.04444	0.4377	32	88	36.3636	APP,TMPRSS6,SLC39A6,HJV,HEPH,SCO2,ATP2C1,FTH1,HIF1A,HPX,LCN2,LTF,FLVCR1,MT3,MYC,SLC39A5,SLC11A2,PRNP,S100A8,S100A9,SLC39A4,SRI,SLC39A8,TF,TFRC,SLC39A14,SLC30A5,SCARA5,SLC30A1,SLC30A3,SLC39A7,SLC39A10
	87	GO: Biological Process	GO:0003015	heart process	1.367e-08	0.0001456	6.066e-06	5.975e-05	101	279	36.2007	ACTC1,ADA,ADORA1,GRK2,ANK2,KLK3,TCAP,NPFF,ATP1A2,ATP1B1,ATP1B2,ATP2A1,ATP2A2,CACNA1F,CACNA1S,CACNB1,CACNB4,CACNG1,CASQ1,CASQ2,CAV3,CHGA,CHRM2,KCNK6,GSTO1,AKAP6,ATG5,NUP155,CCN2,CXADR,NOS1AP,CYP2J2,TMEM65,DMPK,KCNE2,DRD2,DSC2,DSG2,HCN4,DNM1L,CACNG8,CACNG6,TRDN,CACNG3,CACNG5,CACNG4,HSPB7,HOPX,PPP1R13L,GJA1,GLP1R,GNAO1,GSK3A,HRC,MYLK2,KCNA5,KCNJ14,KCNK3,SMAD7,MET,CTNNA3,MYBPC3,MYL1,MYL2,MYL3,MYL4,FX…
	88	GO: Biological Process	GO:0098813	nuclear chromosome segregation	1.509e-08	0.0001607	6.426e-06	6.33e-05	102	283	36.0424	SEH1L,KIF18A,SPC25,MAD1L1,KNSTRN,CDC26,BUB1,BUB1B,PRC1,CCNB1,CDC6,CDC20,BUB3,CDC27,AURKB,CENPE,CENPF,TRIP13,KIF23,VPS4B,CSNK2A2,ESPL1,CEP57,KNTC1,CENPL,DLGAP5,CKAP5,NUF2,NCAPD2,KIF14,DUSP1,SMC4,ECT2,NUSAP1,STAG1,ANAPC10,NDC80,MAD2L2,PIBF1,SLF1,SMC2,P3H4,SPAG5,CTCF,STAG2,GEM,KIF2B,KIF2C,UBE2C,ZWINT,SGO2,KIF2A,KIF22,MAD2L1,SKA2,MRE11,RACGAP1,MAJIN,NEK2,CHAMP1,MIS12,CENPM,NUP37,TERB1,PLK1,NDE1,SPDL1…
	89	GO: Biological Process	GO:0000086	G2/M transition of mitotic cell cycle	2.214e-06	0.02357	0.0004135	0.004073	71	197	36.0406	CDC7,PPM1D,APP,HAUS1,CCND1,MBD4,CCNA2,CCNB1,CCNB2,CDK1,CDC25B,CDK2,CDK4,CDKN2B,CENPF,CETN2,CHEK1,PLK3,VPS4B,CEP135,CEP57,CKAP5,MELK,KIF14,USH1C,TUBB4A,CEP78,FHL1,FOXM1,PLK4,CHEK2,MASTL,AJUBA,HMMR,HAUS8,HSPA2,CCNB3,C10orf90,LMNB1,MNAT1,MRE11,PPP1R12A,PPP1R12B,NEK2,PCNT,PLK1,PRKACA,PKIA,PRKAR2B,PRKCQ,HAUS6,NDE1,HAUS3,RAD51C,HAUS2,FANCI,BORA,CEP76,SKP2,CEP63,MAPRE1,TPX2,CEP70,NINL,CENPJ,AURKA,TERF1,…
	90	GO: Biological Process	GO:1990266	neutrophil migration	0.0005953	1	0.03217	0.3169	37	103	35.9223	C3AR1,C5AR1,CXADR,EDNRA,FCER1G,OLFM4,JAGN1,CXCL1,CXCL3,IL1A,IL1B,CXCL8,ITGA1,ITGAM,ITGB2,LBP,LGALS3,TREM1,PDE4B,PTGER4,RAC2,S100A8,S100A9,CCL1,CCL2,CCL4,CCL5,CCL8,CCL11,CCL16,CCL18,CCL20,CCL25,SELL,SPP1,THBS4,CAMK1D
	91	GO: Biological Process	GO:0030593	neutrophil chemotaxis	0.001179	1	0.04735	0.4664	33	92	35.8696	C3AR1,C5AR1,CXADR,EDNRA,FCER1G,CXCL1,CXCL3,IL1B,CXCL8,ITGA1,ITGAM,ITGB2,LBP,LGALS3,TREM1,PDE4B,RAC2,S100A8,S100A9,CCL1,CCL2,CCL4,CCL5,CCL8,CCL11,CCL16,CCL18,CCL20,CCL25,SELL,SPP1,THBS4,CAMK1D
	92	GO: Biological Process	GO:0033273	response to vitamin	0.000471	1	0.02725	0.2684	39	109	35.7798	ACP5,ADA,FZD1,AQP3,BCHE,CCND1,TSPO,KYNU,COL1A1,CYP1A1,CYP24A1,DNMT1,BRIP1,FOLR1,POSTN,GSN,TNC,IL1B,IL15,CXCL10,ITGB1,MGMT,MOG,NOS1,PIM1,PTGS2,PTN,RBP1,CCL2,CCL5,SNAI2,SPARC,SPP1,STC1,ZNF354A,TGFB1,TSHB,TYMS,FGF23
	93	GO: Biological Process	GO:0001704	formation of primary germ layer	0.000213	1	0.01494	0.1472	44	123	35.7724	ACVR1,LEO1,BMPR2,KLF4,COL4A2,COL5A1,COL5A2,COL6A1,COL8A1,COL11A1,COL12A1,SOX7,DUSP1,DUSP5,DUSP6,EPHA2,LEF1,EXT2,EYA2,FN1,GPI,ATOH8,INHBA,ITGA4,ITGA5,ITGA7,ITGAV,ITGB1,ITGB2,LAMA3,LAMB1,LAMB3,SMAD2,MMP2,MMP9,PRKACA,NANOG,DKK1,MESP1,TBXT,HNF1B,TXNRD1,TWSG1,HMGA2
	94	GO: Biological Process	GO:0043500	muscle adaptation	0.0008266	1	0.03791	0.3734	36	101	35.6436	ACTA1,ACTN3,PARP1,SLC25A4,TCAP,AR,MLIP,ATP2A2,CCN4,CACNA1S,CAMK2B,CAMK2G,CASQ1,CAV3,KLF4,AKAP6,CYBA,EZH2,TRIM63,GSK3A,GSK3B,GSN,IGFBP5,IL1B,IL15,KLF15,MYOC,P2RX4,LMCD1,PSMB9,SRL,TBCE,TNNC1,TNNI1,TNNT1,COL14A1
	95	GO: Biological Process	GO:0006937	regulation of muscle contraction	2.777e-05	0.2957	0.003322	0.03273	58	163	35.5828	ACTN3,ADA,ADORA1,ADORA2B,GRK2,ANK2,ATP1A2,ATP1B1,ATP2A1,ATP2A2,CASQ1,CASQ2,CAV3,CHGA,KCNB2,CHRM1,CHRM2,GSTO1,AKAP6,CCN2,NOS1AP,DMPK,NPNT,DSC2,DSG2,HCN4,NMU,GUCY1A1,HRC,MYLK2,HSPB6,SMAD7,CTNNA3,MYBPC3,MYL2,MYL3,PPP1R12B,NOS1,P2RX4,PDE4B,FXYD1,PLN,PRKACA,PTGER4,PTGS2,RYR1,SCN10A,SLC8A3,SRI,STC1,TNNC2,TNNC1,TNNI1,TNNI2,TNNT1,TNNT3,TPM1,NMUR2
	96	GO: Biological Process	GO:0090279	regulation of calcium ion import	0.0002946	1	0.0196	0.1931	43	121	35.5372	ANK2,CASK,ATP1A2,BAX,CAPN3,CASQ1,CASQ2,CAV3,GSTO1,HOMER1,AKAP6,ATG5,CYBA,DIAPH1,EDNRA,EGF,TRDN,GRM6,CORO1A,HRC,HES1,CXCL10,LGALS3,LYN,CXCL9,DHRS7C,MYO5A,NOS1,SERPINE1,PLN,PRKACA,MRLN,CCL2,CXCL11,CXCL12,SLN,SRI,STC1,TGFB1,THY1,SLC30A1,CXCR4,JPH2
	97	GO: Biological Process	GO:0030330	DNA damage response, signal transduction by p53 class mediator	0.0007999	1	0.03752	0.3696	38	108	35.1852	ATR,BAX,BRCA1,CCNB1,CDK1,CDK2,PLK3,CNOT10,EEF1E1,SESN2,E2F4,SENP2,FOXM1,PLK2,GML,CHEK2,PRMT1,SPRED2,MUC1,PCNA,E2F7,PLAGL1,PPP2R5C,PSMD10,SPRED1,PIDD1,SNAI2,PAXIP1,KDM1A,SOX4,SP100,CENPJ,AURKA,TFAP4,SIRT1,TFDP2,TWIST1,SMYD2
	98	GO: Biological Process	GO:0008016	regulation of heart contraction	8.144e-07	0.00867	0.0001769	0.001743	85	242	35.124	ADA,ADORA1,GRK2,ANK2,NPFF,ATP1A2,ATP1B1,ATP1B2,ATP2A1,ATP2A2,CACNA1F,CACNA1S,CACNB1,CACNB4,CACNG1,CASQ1,CASQ2,CAV3,CHGA,CHRM2,KCNK6,GSTO1,AKAP6,NUP155,CCN2,CXADR,NOS1AP,CYP2J2,TMEM65,DMPK,KCNE2,DRD2,DSC2,DSG2,HCN4,CACNG8,CACNG6,TRDN,CACNG3,CACNG5,CACNG4,HSPB7,HOPX,GJA1,GLP1R,GNAO1,GSK3A,HRC,KCNA5,KCNJ14,KCNK3,SMAD7,CTNNA3,MYBPC3,MYL2,MYL3,MYL4,FXYD4,NOS1,P2RX4,PDE4B,FXYD1,PLN,PRKACA,KCNIP2,RYR1,R…
	99	GO: Biological Process	GO:0044839	cell cycle G2/M phase transition	5.47e-06	0.05823	0.0008341	0.008216	72	205	35.122	CDC7,PPM1D,APP,HAUS1,CCND1,MBD4,CCNA2,CCNB1,CCNB2,CDK1,CDC25B,CDK2,CDK4,CDKN2B,CENPF,CETN2,CHEK1,PLK3,VPS4B,CEP135,CEP57,CKAP5,MELK,KIF14,USH1C,TUBB4A,CEP78,FHL1,FOXM1,PLK4,CHEK2,MASTL,AJUBA,HMMR,HAUS8,HSPA2,CCNB3,C10orf90,LMNB1,MNAT1,MRE11,NEK10,PPP1R12A,PPP1R12B,NEK2,PCNT,PLK1,PRKACA,PKIA,PRKAR2B,PRKCQ,HAUS6,NDE1,HAUS3,RAD51C,HAUS2,FANCI,BORA,CEP76,SKP2,CEP63,MAPRE1,TPX2,CEP70,NINL,CENPJ,AURKA,…
	100	GO: Biological Process	GO:0014074	response to purine-containing compound	3.289e-05	0.3502	0.003648	0.03593	60	171	35.0877	AHR,ALDH3A1,HCN3,APP,BSG,CAD,CASQ2,CDK2,COL1A1,AKAP6,DUOX2,NOX4,CREM,DNMT1,DNTT,HCN4,DUSP1,DMTN,RAPGEF3,FOXM1,FOS,FOSB,GPD1,HDAC2,HIF1A,HMGCS2,IGFBP5,IL1B,IRS1,JUNB,DUOX1,NME1,P2RX4,P2RY2,PAX4,PDE2A,PFKFB1,PKLR,PRKAA2,PTGS2,PTPRN,PYGM,RAP1B,RYR1,RYR3,CCL2,SDC2,SELL,SLC5A5,SLC6A1,SLC6A4,SLC8A3,SPARC,SREBF1,STAR,STAT1,STC1,PPP1R15A,WNT10B,PANX1
	101	GO: Biological Process	GO:0006261	DNA-dependent DNA replication	0.0002251	1	0.01566	0.1543	47	134	35.0746	CDC7,CDC45,GMNC,PARP1,CCNE2,CDC6,CDK2,SMARCAL1,GINS1,ALYREF,SENP2,FEN1,RNASEH2A,SLC25A33,STAG2,MGME1,CHEK2,MCM2,MCM3,MCM5,MCM6,MCM7,MRE11,ORC1,ORC4,ORC5,PCNA,E2F7,PRIMPOL,POLA1,POLD2,POLE2,PRIM1,TIPIN,RAD51,RFC1,RFC2,RFC3,RFC4,RPA1,MCMBP,MCM10,SETMAR,TERF1,TOP2A,GINS3,SLBP
	102	GO: Biological Process	GO:0097530	granulocyte migration	0.0004408	1	0.02621	0.2582	43	123	34.9593	S100A14,EPX,ANXA1,C3AR1,C5AR1,CXADR,EDNRA,FCER1G,OLFM4,JAGN1,IL17RC,CXCL1,CXCL3,IL1A,IL1B,CXCL8,ITGA1,ITGAM,ITGB2,LBP,LGALS3,TREM1,PDE4B,PTGER4,RAC2,RARRES2,S100A8,S100A9,CCL1,CCL2,CCL4,CCL5,CCL8,CCL11,CCL16,CCL18,CCL20,CCL25,SELL,SPP1,THBS1,THBS4,CAMK1D
	103	GO: Biological Process	GO:0002687	positive regulation of leukocyte migration	0.0003474	1	0.02215	0.2181	45	129	34.8837	S100A14,ADAM10,FADD,TNFRSF18,C3AR1,C5AR1,EDNRA,F2RL1,CXCL13,CXCL1,CXCL3,ICAM1,IL1A,IL1B,CXCL8,IL12A,CXCL10,ITGA4,LBP,LGALS3,CXCL9,MMP9,SERPINE1,PTGER4,RAC2,RARRES2,CCL2,CCL4,CCL5,CCL8,CCL20,CXCL6,CXCL11,CXCL5,CXCL12,SELL,SELP,THBS1,THBS4,TLR2,TNFSF4,VEGFC,PLA2G7,CAMK1D,MADCAM1
	104	GO: Biological Process	GO:0051591	response to cAMP	0.0009759	1	0.04224	0.416	38	109	34.8624	AHR,ALDH3A1,HCN3,APP,BSG,CDK2,COL1A1,AKAP6,DUOX2,NOX4,CREM,HCN4,DUSP1,DMTN,RAPGEF3,FOXM1,FOS,FOSB,GPD1,HMGCS2,IGFBP5,JUNB,DUOX1,NME1,PAX4,PFKFB1,PKLR,PTPRN,PYGM,RAP1B,SLC5A5,SLC8A3,SPARC,SREBF1,STAR,STAT1,STC1,WNT10B
	105	GO: Biological Process	GO:0031032	actomyosin structure organization	9.413e-05	1	0.007954	0.07834	56	162	34.5679	ACTA1,ACTC1,ACTN2,GPR65,PPFIA1,LMOD2,TCAP,CAPN3,CASQ1,CASQ2,CAV3,ITGB1BP1,MYOZ1,LMOD1,KIF23,NOX4,CDC42BPB,CCN2,MYLK3,EPHA1,XIRP1,KLHL41,RAPGEF3,SORBS1,KISS1R,MYPN,LDB3,KANK3,HDAC2,CAVIN4,ITGB1,TACSTD2,RACGAP1,MYBPC3,MYH3,MYH9,MYH10,MYH11,MYL2,MYOC,NEB,PFN2,EPB41L4B,PRKCQ,PTGER4,MYH14,ASAP3,ARHGEF15,LIMCH1,LMOD3,TPM1,TMEFF2,AMOT,ARHGEF5,CSRP3,PHLDB2
	106	GO: Biological Process	GO:0007093	mitotic cell cycle checkpoint	9.413e-05	1	0.007954	0.07834	56	162	34.5679	TRRAP,MAD1L1,BAX,BCAT1,CCND1,BUB1,BUB1B,MBD4,CCNA2,CCNB1,CDK1,BUB3,CDK2,CDKN2B,CENPE,CENPF,PLK3,CNOT10,ATF2,CSNK2A2,KNTC1,DUSP1,E2F4,MAD2L2,PLK2,GML,ZWINT,CHEK2,PRMT1,C10orf90,MAD2L1,MRE11,MSH2,MUC1,PCNA,E2F7,PLAGL1,PLK1,PPP2R5C,PRCC,TIPIN,ZWILCH,FANCI,PIDD1,SETMAR,STIL,SOX4,CENPJ,AURKA,TERF1,TFDP2,TGFB1,LTO1,TOP2A,TTK,HMGA2
	107	GO: Biological Process	GO:0071621	granulocyte chemotaxis	0.001185	1	0.04743	0.4672	38	110	34.5455	S100A14,ANXA1,C3AR1,C5AR1,CXADR,EDNRA,FCER1G,IL17RC,CXCL1,CXCL3,IL1B,CXCL8,ITGA1,ITGAM,ITGB2,LBP,LGALS3,TREM1,PDE4B,RAC2,RARRES2,S100A8,S100A9,CCL1,CCL2,CCL4,CCL5,CCL8,CCL11,CCL16,CCL18,CCL20,CCL25,SELL,SPP1,THBS1,THBS4,CAMK1D
	108	GO: Biological Process	GO:0007059	chromosome segregation	2.962e-08	0.0003153	1.126e-05	0.0001109	115	333	34.5345	SEH1L,KIF18A,SPC25,MAD1L1,KNSTRN,CDC26,BRCA1,BUB1,BUB1B,PRC1,CCNB1,CDC6,CDC20,BUB3,CDC27,AURKB,CENPE,CENPF,TRIP13,KIF23,VPS4B,CSNK2A2,ESPL1,CEP57,KNTC1,CENPL,DLGAP5,CKAP5,NUF2,CDCA2,NCAPD2,KIF14,TOP1MT,DUSP1,SMC4,ECT2,NUSAP1,CENPW,STAG1,ANAPC10,NDC80,MAD2L2,CIAO2A,PIBF1,SLF1,SMC2,P3H4,SPAG5,RGS14,CTCF,STAG2,GEM,KIF2B,KIF2C,UBE2C,ZWINT,SGO2,KIF2A,KIF11,KIF22,MAD2L1,SKA2,MRE11,RACGAP1,MAJIN,NEK10,N…
	109	GO: Biological Process	GO:0042770	signal transduction in response to DNA damage	0.0007312	1	0.03621	0.3567	42	122	34.4262	ATR,BAX,BID,BRCA1,CCNB1,CDK1,CDC5L,CDK2,PLK3,CNOT10,EEF1E1,SESN2,E2F4,SENP2,MAD2L2,FOXM1,PLK2,GML,CHEK2,PRMT1,SPRED2,MUC1,PCNA,E2F7,PLAGL1,PPP2R5C,PSMD10,SPRED1,PIDD1,CEP63,SNAI2,PAXIP1,KDM1A,SOX4,SP100,CENPJ,AURKA,TFAP4,SIRT1,TFDP2,TWIST1,SMYD2
	110	GO: Biological Process	GO:0044772	mitotic cell cycle phase transition	4.215e-12	4.487e-08	4.487e-09	4.42e-08	182	529	34.4045	ACVR1,CDC7,CDC45,MAD1L1,CUL2,ANXA1,PPM1D,APP,HAUS1,CDC26,TPRA1,BAX,BCAT1,CCND1,BID,BUB1,BUB1B,MBD4,CAMK2A,CAMK2B,CAMK2G,CCNA2,CCNB1,CCNB2,CCNE2,CDK1,CDC6,CDC20,BUB3,CDC25B,CDC27,CDK2,CDK4,CDK6,CDKN2B,CDKN3,CENPE,CENPF,CETN2,CHEK1,CKS1B,CKS2,PLK3,PSMF1,CNOT10,VPS4B,CSNK2A2,CEP135,SLFN11,ESPL1,CEP57,CYP1A1,KNTC1,DLGAP5,CKAP5,MELK,FBXO5,KIF14,DUSP1,E2F4,E2F5,E2F6,USH1C,SENP2,PSME3,PSMD14,EPS8,EZH2,D…
	111	GO: Biological Process	GO:0051146	striated muscle cell differentiation	4.078e-07	0.004342	0.0001034	0.001018	99	289	34.2561	ACTA1,ACTC1,ACTN2,ACVR1,NLN,ALPK3,FER1L5,SORBS2,SLC25A4,IFT20,KLHL40,BARX2,LMOD2,TCAP,RBM24,STAC3,CCN4,BMP2,CACNA1S,CACNB4,CAPN3,CASQ1,CASQ2,CAV2,CAV3,CCNB1,CD53,CDK1,CEACAM5,CHRNB1,MYOZ1,LMOD1,HOMER1,AKAP6,ATG5,NOX4,NEXN,CXADR,FBXO22,MYLK3,ANKRD2,DMPK,RCAN1,GREM1,LEF1,PLEKHO1,XIRP1,KLHL41,EZH2,SCGB3A1,TRIM72,FLNC,PDLIM5,WFIKKN1,CACYBP,HOPX,MYPN,MYO18B,PLPP7,GSK3A,GSK3B,LDB3,HDAC2,SMYD1,CAVIN4,MY…
	112	GO: Biological Process	GO:0046683	response to organophosphorus	0.0002799	1	0.01886	0.1858	50	146	34.2466	AHR,ALDH3A1,HCN3,APP,BSG,CDK2,COL1A1,AKAP6,DUOX2,NOX4,CREM,DNTT,HCN4,DUSP1,DMTN,RAPGEF3,FOXM1,FOS,FOSB,GPD1,HMGCS2,IGFBP5,IL1B,JUNB,DUOX1,NME1,P2RX4,PAX4,PDE2A,PFKFB1,PKLR,PTGS2,PTPRN,PYGM,RAP1B,RFC3,RYR3,CCL2,SELL,SLC5A5,SLC6A4,SLC8A3,SPARC,SREBF1,STAR,STAT1,STC1,TYMS,WNT10B,PANX1
	113	GO: Biological Process	GO:0044770	cell cycle phase transition	2.342e-12	2.493e-08	2.77e-09	2.728e-08	190	555	34.2342	ACVR1,CDC7,CDC45,MAD1L1,CUL2,ANXA1,PPM1D,APP,HAUS1,CDC26,TPRA1,BAX,BCAT1,CCND1,BID,BUB1,BUB1B,TIMELESS,MBD4,CAMK2A,CAMK2B,CAMK2G,CCNA2,CCNB1,CCNB2,CCNE2,CDK1,CDC5L,CDC6,CDC20,BUB3,CDC25B,CDC27,CDK2,CDK4,CDK6,CDKN2B,CDKN3,CENPE,CENPF,CETN2,CHEK1,CKS1B,CKS2,PLK3,PSMF1,CNOT10,VPS4B,CSNK2A2,CEP135,SLFN11,ESPL1,CEP57,CYP1A1,KNTC1,DLGAP5,CKAP5,MELK,FBXO5,KIF14,DUSP1,E2F4,E2F5,E2F6,USH1C,SENP2,PSME3,PSM…
	114	GO: Biological Process	GO:0007088	regulation of mitotic nuclear division	0.0002483	1	0.01695	0.1669	51	149	34.2282	MAD1L1,CDC26,CDK13,BUB1,BUB1B,CAV2,CCNB1,CDC6,BUB3,CDC27,CENPE,CENPF,CHEK1,VPS4B,SH2B1,CSNK2A2,ESPL1,KNTC1,DLGAP5,FBXO5,DUSP1,TOM1L1,EGF,NUSAP1,EREG,ANAPC10,FGFR3,MAD2L2,SLF1,UBE2C,IL1A,IL1B,KIF11,CCSAP,MAD2L1,MET,NEK2,ANLN,PLK1,RANBP1,BORA,STIL,SIRT2,CDCA5,AURKA,TERF1,TGFB1,TTK,TUBG1,TOM1L2,YWHAH
	115	GO: Biological Process	GO:0055007	cardiac muscle cell differentiation	0.001124	1	0.04583	0.4514	40	117	34.188	ACTC1,ACTN2,ACVR1,ALPK3,SORBS2,SLC25A4,IFT20,TCAP,CCN4,BMP2,CAV3,CCNB1,CDK1,AKAP6,ATG5,NOX4,NEXN,CXADR,MYLK3,GREM1,XIRP1,PDLIM5,CACYBP,MYO18B,GSK3A,HDAC2,CAVIN4,MYLK2,ITGB1,MET,MYH10,MYH11,MYL2,MAP2K4,DKK1,MESP1,TBXT,TGFB1,COL14A1,CSRP3
	116	GO: Biological Process	GO:0043200	response to amino acid	0.0006925	1	0.03511	0.3458	44	129	34.1085	FAS,ASNS,BCHE,RRAGD,COL1A1,COL1A2,COL3A1,COL4A1,COL4A6,COL5A2,COL6A1,COL16A1,CREB1,CCN2,CYBA,SESN2,DNMT1,RAPGEF3,FOLR1,SESN1,GIP,GLRA2,GSK3B,GSN,HMGCS2,ICAM1,IPO5,LYN,MGMT,MMP2,MMP3,MOG,SESN3,LAMTOR4,PTGER4,PTN,CCL2,CCL5,CPEB4,PDGFC,ZNF354A,CPEB1,SH3BP4,TYMS
	117	GO: Biological Process	GO:0022898	regulation of transmembrane transporter activity	2.588e-05	0.2755	0.003242	0.03193	70	206	33.9806	ACTN4,ACTN2,PLA2G6,NLGN2,ANK2,SLC25A4,ATP1A2,ATP1B1,ATP1B2,CACNB1,CACNB4,CASQ2,CAV3,SHISA9,HTR3B,SLC9A3R1,GSTO1,HOMER1,AKAP6,MINK1,CTSS,NOS1AP,KCNE2,DRD2,GAL,CACNG8,TRDN,CACNG3,RAPGEF3,FHL1,FMR1,CACNG5,CACNG4,ANO9,GLRX,HK1,HRC,HSPA2,HTR3A,KCNJ1,KCNS1,KCNS2,MMP9,MYO5A,FXYD5,FXYD4,NOS1,PDE4B,AHNAK,FXYD1,PLN,PRKACA,RELN,KCNIP2,S100A1,SCN1B,SCN2B,SCN4B,SLN,SCN3B,SRI,STAC,STIM1,GPD1L,VAMP2,ARC,TWIST1,…
	118	GO: Biological Process	GO:0009408	response to heat	0.0001291	1	0.01004	0.09885	58	171	33.9181	SEH1L,RAE1,ATR,CRNN,CAMK2A,CAMK2B,CAMK2G,SOCS3,CASQ1,CD14,CD34,CETN1,CRYAB,NUP155,DHX9,HSPB8,DNMT1,EIF2S1,SLU7,DNAJC2,HSPB7,NUP50,HSPH1,GCLC,GSK3B,PSIP1,HDAC2,DNAJA1,HSPA2,IL1A,IL1B,CXCL10,LYN,MKI67,NOS1,NUP88,NUP37,PKLR,POLR2D,PRKCQ,MAPK3,ANO1,RPA1,RPA3,NUP85,CCL2,CXCL12,ST8SIA1,NUP35,NDC1,NUP133,STAC,NUP205,SIRT1,THBS1,SCARA5,TCIM,NUP107
	119	GO: Biological Process	GO:1903052	positive regulation of proteolysis involved in cellular protein catabolic process	9.029e-05	0.9612	0.007879	0.07761	61	180	33.8889	CDC26,BUB1B,CAV3,CCNB1,CDK1,CDC20,BUB3,CDC27,CENPE,CTSC,CLU,PLK3,PSMF1,RNF19A,RCHY1,RNF14,SOCS5,ESPL1,DLGAP5,FBXO22,FBXO5,KCNE2,EGF,PSME3,PSMD14,TRIB1,ANAPC10,RNF138,FMR1,PLK2,GCLC,UBE2C,GSK3B,RNF139,MAD2L1,SMAD7,TRIB2,ANKIB1,PLK1,PSMB3,PSMB4,PSMB8,PSMB9,PSMB10,PSMC2,PSMC3,PSMC4,PSMC6,PSMD2,PSMD4,PSMD10,PTK2,RNF125,SIRT2,TRIM67,RNF114,RNF217,AURKA,PSME4,COP1,SOCS4
	120	GO: Biological Process	GO:1903169	regulation of calcium ion transmembrane transport	0.0007364	1	0.0363	0.3575	45	133	33.8346	PLA2G6,ANK2,ATP1A2,ATP1B1,BAX,CACNB1,CACNB4,CAPN3,CASQ1,CASQ2,CAV3,GSTO1,AKAP6,ATG5,NOS1AP,CYBA,DIAPH1,KCNE2,DRD2,EDNRA,TRDN,RAPGEF3,FMR1,CORO1A,HRC,HSPA2,CXCL10,LYN,CXCL9,DHRS7C,MYO5A,NOS1,PDE4B,AHNAK,PLN,PRKACA,S100A1,CXCL11,SLN,SRI,STAC,STIM1,TGFB1,THY1,JPH2
	121	GO: Biological Process	GO:0032412	regulation of ion transmembrane transporter activity	3.925e-05	0.4179	0.004137	0.04075	68	201	33.8308	ACTN4,ACTN2,PLA2G6,NLGN2,ANK2,ATP1A2,ATP1B1,ATP1B2,CACNB1,CACNB4,CASQ2,CAV3,SHISA9,HTR3B,SLC9A3R1,GSTO1,HOMER1,AKAP6,MINK1,CTSS,NOS1AP,KCNE2,DRD2,GAL,CACNG8,TRDN,CACNG3,RAPGEF3,FHL1,FMR1,CACNG5,CACNG4,ANO9,GLRX,HK1,HRC,HSPA2,HTR3A,KCNJ1,KCNS1,KCNS2,MMP9,MYO5A,FXYD5,FXYD4,NOS1,PDE4B,AHNAK,FXYD1,PLN,PRKACA,RELN,KCNIP2,S100A1,SCN1B,SCN2B,SCN4B,SLN,SCN3B,SRI,STAC,STIM1,GPD1L,VAMP2,ARC,YWHAH,JPH2,NETO2
	122	GO: Biological Process	GO:1901654	response to ketone	3.925e-05	0.4179	0.004137	0.04075	68	201	33.8308	ADCY1,ADCY2,ADCY5,ADCY6,FAS,BAX,CCND1,TSPO,CAD,SOCS3,CDC5L,CDK4,KLF4,CLDN4,DEFB1,DNMT1,DSG2,DUSP1,EFNA5,KLF2,FGA,FN1,FOS,FOSB,TXNIP,POSTN,CATSPER1,NDOR1,GHR,GJB2,TRIM63,GNAI1,GNRH1,CHEK2,CBX3,HMGCS2,IFNB1,IL1B,CATSPER3,JUNB,DCPS,MSN,NASP,NEFL,NKX3-1,NME1,NTRK3,NTS,P2RY4,PLN,PRKAA2,PSPH,PTGER4,PTN,CCL2,CCL5,SREBF1,STAR,TFAP4,SIRT1,TGFB1,TGFBR3,THBS1,TK1,TRH,TNFSF4,TYMS,SMYD3
	123	GO: Biological Process	GO:0061041	regulation of wound healing	0.0006526	1	0.03356	0.3306	46	136	33.8235	ALOX12,ANXA1,ANXA5,APOH,CASK,CEACAM1,TMPRSS6,CAPN3,CD34,DMTN,F2RL1,TNFRSF12A,FAP,FCER1G,FGA,PDPN,HOPX,GJA1,GP1BA,GSN,HRG,INSL3,LYN,MYC,MYLK,SERPINE1,SERPINB2,PDGFA,SERPINE2,PLAT,PLAU,PLAUR,PRKCQ,PTGER4,S100A9,SELP,STAB2,GJD4,KANK1,THBS1,TSPAN8,TNFAIP3,REG3G,SCARA5,LBH,PHLDB2
	124	GO: Biological Process	GO:0031099	regeneration	4.683e-05	0.4986	0.004625	0.04555	68	202	33.6634	NR0B2,ANGPT2,ANXA1,APOD,APOH,FAS,ATIC,CCND1,TSPO,C5AR1,CAD,CALU,CAPN3,SOCS3,CCNA2,CCNB1,CDK1,CDK2,CDK4,KLF4,NREP,MAP4K4,APOA5,LEF1,ENO3,ERBB4,EZH2,RAPGEF3,FGA,FOLR1,POSTN,HOPX,GFAP,GJA1,GSN,TNC,LCP1,MKI67,MMP2,MYF6,NEFL,NINJ1,NINJ2,NTRK3,PFKFB1,PGF,PLAU,PRRX1,PPAT,PRKCQ,PRPS1,KLK6,PTPN12,CCL2,CXCL6,CXCL12,SRSF5,SPP1,GJD4,IGSF10,LPIN1,SULF2,TGFB1,TGFBR3,TNR,TYMS,WNT10B,RGMA
	125	GO: Biological Process	GO:0000082	G1/S transition of mitotic cell cycle	7.889e-06	0.08399	0.001135	0.01118	83	247	33.6032	ACVR1,CDC7,CDC45,CUL2,ANXA1,BAX,BCAT1,CCND1,BID,CAMK2A,CAMK2B,CAMK2G,CCNB1,CCNE2,CDK1,CDC6,CDK2,CDK4,CDK6,CDKN2B,CDKN3,PLK3,CNOT10,SLFN11,CYP1A1,FBXO5,KIF14,E2F4,E2F5,E2F6,SENP2,PSME3,EZH2,DACT1,FHL1,PDPN,TJP3,PLK2,MCM8,DBF4,GML,PIM2,CHEK2,PRMT1,INHBA,PLK5,ITGB1,KCNA5,MCM2,MCM3,MCM5,MCM6,MCM7,MNAT1,MUC1,ORC1,ORC4,ORC5,PCNA,E2F7,PIM1,PLAGL1,POLA1,POLE2,PPAT,PPP2R5C,PRIM1,RANBP1,RBBP8,RPA1,RPA3,PID…
	126	GO: Biological Process	GO:0044843	cell cycle G1/S phase transition	6.57e-06	0.06995	0.0009715	0.009569	86	257	33.463	ACVR1,CDC7,CDC45,CUL2,ANXA1,BAX,BCAT1,CCND1,BID,CAMK2A,CAMK2B,CAMK2G,CCNB1,CCNE2,CDK1,CDC6,CDK2,CDK4,CDK6,CDKN2B,CDKN3,PLK3,CNOT10,SLFN11,CYP1A1,FBXO5,KIF14,E2F4,E2F5,E2F6,SENP2,PSME3,EZH2,DACT1,FHL1,PDPN,TJP3,PLK2,MCM8,C10orf99,DBF4,GML,PIM2,CHEK2,PRMT1,INHBA,PLK5,ITGB1,KCNA5,MCM2,MCM3,MCM5,MCM6,MCM7,MNAT1,MUC1,ORC1,ORC4,ORC5,PCNA,E2F7,PIM1,PLAGL1,POLA1,POLE2,PPAT,PPP2R5C,PRIM1,RANBP1,RBBP8,RPA1…
	127	GO: Biological Process	GO:0090257	regulation of muscle system process	3.649e-05	0.3885	0.003964	0.03905	73	219	33.3333	ACTN3,ADA,ADORA1,ADORA2B,PARP1,GRK2,ANK2,SLC25A4,MLIP,ATP1A2,ATP1B1,ATP2A1,ATP2A2,CCN4,CAMK2B,CAMK2G,CASQ1,CASQ2,CAV3,CHGA,KCNB2,KLF4,CHRM1,CHRM2,GSTO1,AKAP6,CCN2,NOS1AP,DMPK,NPNT,DSC2,DSG2,HCN4,NMU,TRIM63,GSK3A,GSK3B,GUCY1A1,HRC,MYLK2,IGFBP5,HSPB6,SMAD7,CTNNA3,MYBPC3,MYL2,MYL3,PPP1R12B,NOS1,P2RX4,PDE4B,FXYD1,PLN,LMCD1,PRKACA,PTGER4,PTGS2,RYR1,SCN10A,SRL,SLC8A3,SLN,SRI,STC1,TNNC2,TNNC1,TNNI1,TNNI…
	128	GO: Biological Process	GO:1901990	regulation of mitotic cell cycle phase transition	1.353e-06	0.01441	0.0002718	0.002678	105	318	33.0189	CDC7,CDC45,MAD1L1,ANXA1,APP,CDC26,TPRA1,BAX,BCAT1,CCND1,BID,BUB1,BUB1B,MBD4,CCNA2,CCNB1,CDK1,CDC6,CDC20,BUB3,CDC27,CDK2,CDK4,CDKN2B,CENPE,CENPF,CHEK1,PLK3,PSMF1,CNOT10,VPS4B,CSNK2A2,SLFN11,ESPL1,CYP1A1,KNTC1,DLGAP5,FBXO5,KIF14,DUSP1,E2F4,SENP2,PSME3,PSMD14,EZH2,DACT1,ANAPC10,MAD2L2,FHL1,PDPN,TJP3,PLK2,DBF4,GML,UBE2C,CHEK2,PRMT1,HSPA2,CCNB3,PLK5,KCNA5,C10orf90,LMNB1,MAD2L1,MRE11,MUC1,PCNA,E2F7,ANL…
	129	GO: Biological Process	GO:1903364	positive regulation of cellular protein catabolic process	0.0001494	1	0.01136	0.1119	64	194	32.9897	CDC26,BUB1B,CAV3,CCNB1,CDK1,CDC20,BUB3,CDC27,CENPE,CTSC,CLU,PLK3,PSMF1,RNF19A,RCHY1,RNF14,SOCS5,ESPL1,DLGAP5,FBXO22,FBXO5,KCNE2,EGF,PSME3,PSMD14,TRIB1,DACT1,ANAPC10,RNF138,FMR1,PLK2,GCLC,UBE2C,GSK3B,RNF139,MAD2L1,SMAD7,TRIB2,MSN,ANKIB1,PLK1,PSMB3,PSMB4,PSMB8,PSMB9,PSMB10,PSMC2,PSMC3,PSMC4,PSMC6,PSMD2,PSMD4,PSMD10,PTK2,RNF125,SIRT2,TRIM67,RNF114,RNF217,AURKA,PSME4,COP1,TNFAIP3,SOCS4
	130	GO: Biological Process	GO:1903047	mitotic cell cycle process	1.1e-16	1.171e-12	5.854e-13	5.766e-12	307	931	32.9753	SEH1L,KIF18A,SPC25,ACVR1,TRRAP,CDC7,CDC45,KLHL13,MAD1L1,KLHL42,CUL2,RAE1,ANXA1,PPM1D,KNSTRN,BIRC3,APP,RUVBL1,HAUS1,CDC26,CDK13,TPRA1,BAX,BCAT1,CCND1,BANF1,BID,BUB1,BUB1B,WRAP73,TIMELESS,MBD4,CAMK2A,CAMK2B,CAMK2G,CAV2,PRC1,CCNA2,CCNB1,CCNB2,CCNE2,CDK1,CDC6,CDC20,BUB3,CDC25B,CDC27,CDK2,CDK4,AURKB,CDK6,CDKN2B,CDKN3,CENPE,CENPF,CETN1,CETN2,CETN3,CHEK1,BOD1,CKS1B,CKS2,PLK3,PSMF1,KIF23,CNOT10,VPS4B,ATF…
	131	GO: Biological Process	GO:0051924	regulation of calcium ion transport	2.62e-05	0.279	0.003244	0.03195	80	243	32.9218	ADCYAP1R1,PLA2G6,ANK2,CASK,ATP1A2,ATP1B1,BAX,TSPO,CACNB1,CACNB4,CAMK2A,CAMK2B,CAMK2G,CAPN3,CASQ1,CASQ2,CAV3,GSTO1,HOMER1,AKAP6,ATG5,NOS1AP,CYBA,DIAPH1,KCNE2,DRD2,EDNRA,EGF,TRDN,RAPGEF3,FMR1,CATSPER1,CLDN16,GJA1,GLP1R,GNAO1,GRM6,CORO1A,HCRT,HRC,HES1,HSPA2,ICAM1,CXCL10,LGALS3,LYN,CXCL9,DHRS7C,MYLK,MYO5A,CRACR2B,NOS1,P2RX4,SERPINE1,PDE4B,PACSIN3,AHNAK,PLN,PRKACA,PTGS2,RCVRN,MRLN,S100A1,CCL2,CCL4,CCL…
	132	GO: Biological Process	GO:1901987	regulation of cell cycle phase transition	9.218e-07	0.009813	0.0001963	0.001933	111	338	32.8402	CDC7,CDC45,MAD1L1,ANXA1,APP,CDC26,TPRA1,BAX,BCAT1,CCND1,BID,BUB1,BUB1B,MBD4,CCNA2,CCNB1,CDK1,CDC5L,CDC6,CDC20,BUB3,CDC27,CDK2,CDK4,CDKN2B,CENPE,CENPF,CHEK1,PLK3,PSMF1,CNOT10,VPS4B,CSNK2A2,SLFN11,ESPL1,CYP1A1,KNTC1,DLGAP5,FBXO5,KIF14,DUSP1,E2F4,SENP2,PSME3,PSMD14,EZH2,DACT1,ANAPC10,MAD2L2,FHL1,PDPN,TJP3,PLK2,C10orf99,DBF4,GML,UBE2C,CHEK2,PRMT1,HSPA2,CCNB3,PLK5,KCNA5,C10orf90,LMNB1,MAD2L1,MRE11,MUC…
	133	GO: Biological Process	GO:1901991	negative regulation of mitotic cell cycle phase transition	0.000743	1	0.03645	0.359	52	159	32.7044	MAD1L1,TPRA1,BAX,BCAT1,CCND1,BUB1,BUB1B,MBD4,CCNA2,CCNB1,CDK1,BUB3,CDK2,CDKN2B,CENPE,CENPF,CHEK1,PLK3,CNOT10,CSNK2A2,SLFN11,DUSP1,E2F4,EZH2,DACT1,MAD2L2,FHL1,PLK2,GML,CHEK2,PRMT1,C10orf90,MAD2L1,MRE11,MUC1,PCNA,E2F7,PLAGL1,PLK1,PPP2R5C,FANCI,PIDD1,STIL,SOX4,CENPJ,AURKA,TERF1,TFDP2,LTO1,NACC2,TTK,HMGA2
	134	GO: Biological Process	GO:0071897	DNA biosynthetic process	0.0001141	1	0.009062	0.08927	69	211	32.7014	MAPKAPK5,ATR,BMPR2,BRCA1,C3AR1,EXO1,AURKB,UBE2L6,CENPF,CHEK1,KLF4,RCHY1,POT1,RMI2,NOX4,SH2B1,ISG15,CCN2,CYP1B1,PCLAF,DNTT,DUSP1,TOM1L1,RAD50,EGF,GREM1,SPRTN,BRIP1,MAD2L2,DTL,CCT4,CCT2,DNAJC2,RAD51AP1,GJA1,GSK3B,POLI,MRE11,MYC,NEK2,PCNA,PDGFA,PHB,PRIMPOL,POLA1,POLD2,POLE2,PRKCQ,MAPK3,RAD51,RAD51C,RBBP8,RFC1,RFC2,RFC3,RFC4,PALB2,RPA1,RPA3,RMI1,SMG6,TERF1,SIRT1,TK1,TYMS,UFD1,POLE4,XRCC2,ACD
	135	GO: Biological Process	GO:0010038	response to metal ion	4.933e-07	0.005251	0.0001184	0.001166	119	364	32.6923	CPNE2,ACP5,ACTA1,ADCY1,ALOX5AP,ANXA5,ANXA11,APOBEC1,APP,FAS,AQP3,ATF1,ATP12A,ADAM9,BAX,CCND1,GGH,BNIP3,BSG,TSPO,C1QA,CA2,CAMK2B,CAPN3,CASQ2,CCNB1,ZACN,CD14,CD86,CDK1,CDK2,CDK4,CPNE6,CLU,HOMER1,S100A16,CLIC4,CREB1,CRIP1,CYP1A1,CYP1A2,CYP2A6,CYP2A7,DNMT1,DRD2,DUSP1,ECT2,EIF2S1,SLC25A13,LEF1,DMTN,FGA,FN1,FOS,FOSB,TXNIP,CUTA,CPNE7,GLRA2,GNRH1,GSK3A,GSK3B,GSN,HIF1A,ACER1,HMGCS2,ICAM1,SLC34A3,ALG2,IL1A…
	136	GO: Biological Process	GO:0035637	multicellular organismal signaling	0.000243	1	0.01669	0.1644	64	197	32.4873	ANK2,CNTNAP1,ATP1A2,ATP1B1,ATP1B2,ATP2A1,ATP2A2,CACNA1F,CACNA1S,CACNB1,CACNB4,CACNG1,CASQ1,CASQ2,CHRM5,KCNK6,NUP155,CXADR,TMEM65,DMPK,KCNE2,DPP6,DRD5,DSC2,DSG2,HCN4,CACNG8,CACNG6,CLDN19,TRDN,CACNG3,FMR1,CACNG5,CACNG4,GJA1,HCRT,HRC,KCNA5,KCNJ14,KCNK3,CTNNA3,FXYD4,NOS1,NRCAM,P2RX4,FXYD1,PLN,PRKACA,MYH14,KCNIP2,RYR1,RYR3,SCN1B,SCN2B,SCN4A,SCN4B,SCN7A,SCN10A,SLC8A2,SLC8A3,SCN3B,SRI,STIM1,TNR
	137	GO: Biological Process	GO:1901988	negative regulation of cell cycle phase transition	0.0007133	1	0.03599	0.3545	55	170	32.3529	MAD1L1,TPRA1,BAX,BCAT1,CCND1,BUB1,BUB1B,MBD4,CCNA2,CCNB1,CDK1,CDC5L,BUB3,CDK2,CDKN2B,CENPE,CENPF,CHEK1,PLK3,CNOT10,CSNK2A2,SLFN11,DUSP1,E2F4,EZH2,DACT1,MAD2L2,FHL1,PLK2,C10orf99,GML,CHEK2,PRMT1,C10orf90,MAD2L1,MRE11,MUC1,OVOL1,PCNA,E2F7,PLAGL1,PLK1,PPP2R5C,FANCI,PIDD1,STIL,SOX4,CENPJ,AURKA,TERF1,TFDP2,LTO1,NACC2,TTK,HMGA2
	138	GO: Biological Process	GO:1903522	regulation of blood circulation	2.899e-06	0.03086	0.0005321	0.005241	108	334	32.3353	ADA,ADCY6,ADORA1,ADORA2B,GRK2,AHR,PLA2G6,ALOX12,ANK2,NPFF,ATP1A2,ATP1B1,ATP1B2,ATP2A1,ATP2A2,AVPR1B,AVPR2,KAT2B,BMPR2,CACNA1F,CACNA1S,CACNB1,CACNB4,CACNG1,CASQ1,CASQ2,CAV3,CHGA,CHRM1,CHRM2,KCNK6,GSTO1,AKAP6,NUP155,CCN2,CXADR,NOS1AP,CYP2J2,TMEM65,DMPK,KCNE2,DRD2,DSC2,DSG2,HCN4,CACNG8,CACNG6,F2RL1,TRDN,CACNG3,FGA,CACNG5,CACNG4,HSPB7,HOPX,GJA1,GLP1R,GNAO1,UTS2R,GSK3A,HIF1A,HRC,HRH2,ICAM1,KCNA5,KCNJ1…
	139	GO: Biological Process	GO:0000278	mitotic cell cycle	5.043e-16	5.368e-12	1.789e-12	1.763e-11	327	1016	32.185	SEH1L,KIF18A,SPC25,ACVR1,TRRAP,CDC7,CDC45,KLHL13,MAD1L1,KLHL42,CUL2,RAE1,ANXA1,PPM1D,KNSTRN,BIRC3,APP,RUVBL1,HAUS1,CDC26,CDK13,ASNS,TPRA1,BAX,BCAT1,CCND1,BANF1,BID,ANGEL2,BUB1,BUB1B,WRAP73,TIMELESS,MBD4,CAMK2A,CAMK2B,CAMK2G,CAV2,PRC1,CCNA2,CCNB1,USP2,CCNB2,CCNE2,CDK1,CDC5L,CDC6,CDC20,BUB3,CDC25B,CDC27,CDK2,CDK4,AURKB,CDK6,CDKN2B,CDKN3,CENPE,CENPF,CETN1,CETN2,CETN3,CHEK1,BOD1,CKS1B,CKS2,SLC9A3R1,P…
	140	GO: Biological Process	GO:0032886	regulation of microtubule-based process	0.0008338	1	0.03794	0.3737	55	171	32.1637	KIF18A,KLHL42,KNSTRN,CAMSAP3,GAS2L2,BRCA1,CAV3,CCNB1,CENPE,CHEK1,VPS4B,HDGFL3,DIAPH1,ECT2,EFNA5,TACC3,SPAG5,CATSPER1,PLK4,PLK2,HSPH1,EML4,GSK3B,HTR1A,KIF11,CCSAP,MAP1A,MAPT,SKA2,CFAP20,RACGAP1,TRIM37,NEK2,PKHD1,PLK1,TTLL6,RANBP1,ARMC4,BORA,CEP76,ATAT1,CLIP1,MAPRE1,SIRT2,TPX2,CENPJ,SPAST,AURKA,TACC1,TERF1,SKA1,MDM1,STMN4,TRIM54,PHLDB2
	141	GO: Biological Process	GO:0032409	regulation of transporter activity	0.0001685	1	0.01246	0.1227	71	221	32.1267	ACTN4,ACTN2,PLA2G6,NLGN2,ANK2,SLC25A4,ATP1A2,ATP1B1,ATP1B2,CACNB1,CACNB4,CASQ2,CAV3,SHISA9,HTR3B,SLC9A3R1,GSTO1,HOMER1,AKAP6,MINK1,CTSS,NOS1AP,KCNE2,DRD2,SGK2,GAL,CACNG8,TRDN,CACNG3,RAPGEF3,FHL1,FMR1,CACNG5,CACNG4,ANO9,GLRX,HK1,HRC,HSPA2,HTR3A,KCNJ1,KCNS1,KCNS2,MMP9,MYO5A,FXYD5,FXYD4,NOS1,PDE4B,AHNAK,FXYD1,PLN,PRKACA,RELN,KCNIP2,S100A1,SCN1B,SCN2B,SCN4B,SLN,SCN3B,SRI,STAC,STIM1,GPD1L,VAMP2,ARC,TW…
	142	GO: Biological Process	GO:0000075	cell cycle checkpoint	0.0001222	1	0.009635	0.09491	75	234	32.0513	TRRAP,CDC45,MAD1L1,ATR,BAX,BCAT1,CCND1,BRCA1,BUB1,BUB1B,MBD4,CCNA2,CCNB1,CCNE2,CDK1,CDC5L,CDC6,BUB3,CDK2,AURKB,CDKN2B,CENPE,CENPF,CHEK1,PLK3,INTS7,CNOT10,ATF2,CSNK2A2,KNTC1,FBXO6,RHNO1,DUSP1,E2F4,BRIP1,MAD2L2,DTL,PLK2,GML,ZWINT,CHEK2,PRMT1,PLK5,C10orf90,MAD2L1,MRE11,MSH2,MUC1,PCNA,E2F7,PLAGL1,PLK1,PPP2R5C,PRCC,SPDL1,RAD1,TIPIN,ZWILCH,RBBP8,FANCI,PIDD1,SETMAR,STIL,CEP63,SOX4,CENPJ,AURKA,TERF1,TFDP…
	143	GO: Biological Process	GO:0042493	response to drug	5.027e-08	0.0005351	1.784e-05	0.0001757	154	481	32.0166	ACTC1,ADA,ADCY1,ADCYAP1R1,SLC12A5,FZD1,ALDH1A1,ALDH3A1,GNPAT,ANXA1,APOBEC1,APOD,FAS,NPFF,ATR,BAX,BCHE,CCND1,BLMH,GGH,TSPO,CAD,SOCS3,CCNB1,CD86,CD69,CDK1,CDH3,CDK2,CDK4,CENPF,EFTUD2,AIM2,COL1A1,ATG5,CPT1A,CREB1,SLC22A12,CTPS1,CYBA,CYBB,CYP1A1,CYP1A2,CYP2A6,CYP2C19,CYP2C9,CYP2E1,CYP3A4,CYP4B1,DAD1,DNMT1,KCNE2,DRD2,DUSP6,GAL,EMX2,ENO3,ABCC4,ABCA8,FABP3,RAPGEF3,SEMA3C,FOS,FOSB,TXNIP,GAD2,SLC17A3,GIP,…
	144	GO: Biological Process	GO:0000280	nuclear division	1.798e-09	1.915e-05	1.146e-06	1.129e-05	191	599	31.8865	SEH1L,KIF18A,SPC25,KLHL13,MAD1L1,KLHL42,KNSTRN,BIRC3,RUVBL1,HAUS1,CDC26,CDK13,BOLL,BUB1,BUB1B,WRAP73,TIMELESS,CAMK2B,CAV2,PRC1,CCNA2,CCNB1,CCNB2,CDK1,CDC6,CDC20,BUB3,CDC25B,CDC27,CDK2,AURKB,CENPE,CENPF,CETN1,CETN2,CETN3,CHEK1,TRIP13,BOD1,CKS2,CATSPERZ,KIF23,VPS4B,SH2B1,CSNK2A2,ESPL1,CEP57,TCF7L1,CDCA3,KNTC1,DLGAP5,CKAP5,NUF2,CDCA2,FBXO5,NCAPD2,KIF14,DUSP1,TOM1L1,SMC4,RAD50,EGF,NUSAP1,DUSP13,EPS8,…
	145	GO: Biological Process	GO:0002685	regulation of leukocyte migration	0.001003	1	0.04255	0.4191	56	176	31.8182	S100A14,ADA,ADAM10,ADORA1,ANXA1,APOD,FADD,TNFRSF18,C3AR1,C5AR1,ECM1,EDNRA,GREM1,F2RL1,OLFM4,CXCL13,CXCL1,CXCL3,PADI2,ICAM1,IL1A,IL1B,CXCL8,IL12A,CXCL10,ITGA4,LBP,LGALS3,LYN,CXCL9,MMP9,MSN,SERPINE1,PTGER4,RAC2,RARRES2,CCL2,CCL4,CCL5,CCL8,CCL20,CCL25,CXCL6,CXCL11,CXCL5,CXCL12,SELL,SELP,THBS1,THBS4,TLR2,TNFSF4,VEGFC,PLA2G7,CAMK1D,MADCAM1
	146	GO: Biological Process	GO:0031398	positive regulation of protein ubiquitination	0.000723	1	0.03614	0.356	60	189	31.746	BIRC3,CDC26,AVPR2,RIPK2,BRCA1,BUB1B,CAV3,CCNB1,NMI,CDK1,CDC20,BUB3,CDC27,CLU,PSMF1,RCHY1,RASSF5,FBXO22,FBXO5,EGF,SENP2,PSME3,SPRTN,PSMD14,TRIB1,TBC1D7,ANAPC10,FGFR3,MALT1,UBE2S,UBE2C,MASTL,RNF139,MAD2L1,SMAD7,TRIB2,DCUN1D1,PLK1,DERL1,PSMB3,PSMB4,PSMB8,PSMB9,PSMB10,PSMC2,PSMC3,PSMC4,PSMC6,PSMD2,PSMD4,PSMD10,PTK2,FANCI,SKP2,TRIM67,PAXIP1,KDM1A,DCUN1D4,PSME4,NSMCE3
	147	GO: Biological Process	GO:0061136	regulation of proteasomal protein catabolic process	0.000723	1	0.03614	0.356	60	189	31.746	MAD1L1,KLHL40,BUB1,BUB1B,CCNB1,BUB3,CENPE,CENPF,CLU,PLK3,PSMF1,RNF19A,RCHY1,RNF14,CSNK2A2,SOCS5,ESPL1,DLGAP5,FBXO22,KCNE2,DUSP1,PSME3,PSMD14,TRIB1,MAD2L2,RNF138,FMR1,LAMP3,GIPC1,PLK2,USP19,GCLC,GNA12,GSK3B,MAD2L1,SMAD7,TRIB2,OPHN1,SENP1,ANKIB1,PLK1,PRKACA,PSMC2,PSMC3,PSMC4,PSMC6,PSMD10,RNF125,STIL,SIRT2,PBK,RNF114,RNF217,AURKA,RHBDF1,COP1,TERF1,TTK,WNT10B,SOCS4
	148	GO: Biological Process	GO:0090068	positive regulation of cell cycle process	9.699e-05	1	0.008019	0.07899	82	259	31.6602	CDC7,CDC45,ANXA1,APP,BAX,CCND1,BRCA1,CAMK2B,CCNB1,CDK1,CDC6,CDC25B,CDK2,CDK4,AURKB,CENPE,PLK3,KIF23,CNOT10,VPS4B,SH2B1,CCN2,ESPL1,CYP1A1,DLGAP5,FBXO5,KIF14,RHNO1,DRD2,E2F4,ECT2,EGF,LEF1,NUSAP1,EREG,RXFP3,FAP,SLF1,MRGPRX2,PLK4,GIPC1,PLK2,USP19,DBF4,GML,UBE2C,CHEK2,PRMT1,IL1A,IL1B,KCNA5,SGO2,MAD2L1,MET,RACGAP1,CENPV,MUC1,ORC1,PCNA,E2F7,PLAGL1,PPP2R5C,PRKACA,RAD51C,RANBP1,PIDD1,SIRT2,CDCA5,SOX4,CENP…
	149	GO: Biological Process	GO:0051783	regulation of nuclear division	0.001164	1	0.0471	0.464	56	177	31.6384	MAD1L1,CDC26,CDK13,BUB1,BUB1B,CAMK2B,CAV2,CCNB1,CDC6,CDC20,BUB3,CDC27,CENPE,CENPF,CHEK1,VPS4B,SH2B1,CSNK2A2,ESPL1,KNTC1,DLGAP5,FBXO5,DUSP1,TOM1L1,EGF,NUSAP1,EREG,ANAPC10,FGFR3,MAD2L2,SLF1,UBE2C,IL1A,IL1B,SGO2,KIF11,CCSAP,MAD2L1,MET,MSH2,NEK2,ANLN,PLK1,RAD1,RANBP1,BORA,STIL,SIRT2,CDCA5,AURKA,TERF1,TGFB1,TTK,TUBG1,TOM1L2,YWHAH
	150	GO: Biological Process	GO:0045930	negative regulation of mitotic cell cycle	0.0003055	1	0.0202	0.1989	71	225	31.5556	TRRAP,MAD1L1,TPRA1,BAX,BCAT1,CCND1,ANGEL2,BUB1,BUB1B,MBD4,CCNA2,CCNB1,CDK1,BUB3,CDK2,CDKN2B,CENPE,CENPF,CHEK1,SLC9A3R1,PLK3,CNOT10,ATF2,CSNK2A2,SLFN11,KNTC1,DUSP1,TOM1L1,E2F4,EZH2,DACT1,FGFR3,MAD2L2,FHL1,PLK2,BTG3,GML,ZWINT,CHEK2,PRMT1,C10orf90,MAD2L1,MRE11,MSH2,MUC1,NKX3-1,OVOL1,PCNA,E2F7,PLAGL1,PLK1,PPP2R5C,PRCC,TIPIN,ZWILCH,FANCI,PIDD1,SETMAR,STIL,SOX4,CENPJ,AURKA,TERF1,TFDP2,TGFB1,LTO1,NACC2,…
	151	GO: Biological Process	GO:0051302	regulation of cell division	6.913e-05	0.7359	0.006344	0.06249	91	291	31.2715	MAD1L1,CDC26,CDK13,BUB1,BUB1B,CAMK2B,CAV2,CCNB1,CDC6,CDC20,BUB3,CDC25B,CDC27,AURKB,CENPE,CENPF,CETN2,ITGB1BP1,CHEK1,PLK3,KIF23,VPS4B,SH2B1,CSNK2A2,ESPL1,KNTC1,DLGAP5,FBXO5,KIF14,DRD2,DUSP1,TOM1L1,ECT2,EGF,NUSAP1,EREG,RXFP3,ANAPC10,FGFR3,MAD2L2,SLF1,TXNIP,MRGPRX2,PROK1,GIPC1,C10orf99,UBE2C,IL1A,IL1B,SGO2,KIF11,CCSAP,MAD2L1,MDK,MET,GIT1,MSH2,RACGAP1,CENPV,MYC,NEK2,NKX3-1,PDGFA,E2F7,PGF,ANLN,ASPM,PL…
	152	GO: Biological Process	GO:0006260	DNA replication	1.678e-05	0.1786	0.002233	0.02199	108	346	31.2139	CDC7,CDC45,GMNC,PARP1,MAPKAPK5,ATF1,ATR,BRCA1,TIMELESS,CCNE2,EXO1,CDK1,CDC6,CDK2,AURKB,CHEK1,KLF4,SMARCAL1,POT1,RMI2,PCLAF,GINS1,TOP1MT,RHNO1,TYMP,GMNN,RAD50,EGF,ALYREF,SENP2,GREM1,EREG,BRIP1,FEN1,RNASEH2A,SLC25A33,DTL,CCT4,CCT2,DNAJC2,CACYBP,STAG2,MGME1,MCM8,DBF4,TOPBP1,CHEK2,POLI,HCRT,ENPP7,MAS1,MCM2,MCM3,MCM5,MCM6,MCM7,MET,MRE11,NASP,NEK2,NFIA,NFIC,NFIX,ORC1,ORC4,ORC5,PCNA,PDGFA,E2F7,PRIMPOL,P…
	153	GO: Biological Process	GO:0048738	cardiac muscle tissue development	0.0006493	1	0.03356	0.3305	67	215	31.1628	ACTC1,ACTN2,ACVR1,ALPK3,SORBS2,SLC25A4,IFT20,KLK3,TCAP,FADD,DIPK2A,CCN4,BMP2,CAV3,CCNB1,CDK1,AKAP6,ATG5,COL11A1,NOX4,CREB1,CCM2L,NEXN,CXADR,MYLK3,DSG2,GREM1,ERBB3,ERBB4,XIRP1,PDLIM5,CACYBP,PPP1R13L,GJA1,MYO18B,GSK3A,HDAC2,SAV1,CAVIN4,MYLK2,ITGB1,LY6E,SMAD7,MET,MYBPC3,MYH10,MYH11,MYL2,MYL3,NCAM1,PLN,MAP2K4,SGCD,SGCG,DKK1,XIRP2,MESP1,TBXT,TGFB1,TGFBR3,HEY1,TNNC1,TNNI1,TPM1,COL14A1,JPH2,CSRP3
	154	GO: Biological Process	GO:0048285	organelle fission	7.695e-09	8.192e-05	3.724e-06	3.668e-05	198	636	31.1321	SEH1L,KIF18A,SPC25,KLHL13,MAD1L1,KLHL42,KNSTRN,BIRC3,RUVBL1,HAUS1,CDC26,CDK13,BOLL,BNIP3,BUB1,BUB1B,WRAP73,TIMELESS,CAMK2B,CAV2,PRC1,CCNA2,CCNB1,CCNB2,CDK1,CDC6,CDC20,BUB3,CDC25B,CDC27,CDK2,AURKB,CENPE,CENPF,CETN1,CETN2,CETN3,CHEK1,TRIP13,BOD1,CKS2,CATSPERZ,KIF23,VPS4B,SH2B1,MTFR1,CSNK2A2,ESPL1,CEP57,TCF7L1,CDCA3,KNTC1,DLGAP5,CKAP5,NUF2,CDCA2,FBXO5,NCAPD2,KIF14,DUSP1,TOM1L1,SMC4,DNM1L,RAD50,EGF,N…
	155	GO: Biological Process	GO:1904062	regulation of cation transmembrane transport	0.0003783	1	0.02373	0.2338	74	238	31.0924	ACTN4,ACTN2,PLA2G6,ANK2,ATP1A2,ATP1B1,ATP1B2,BAX,CACNB1,CACNB4,CAPN3,CASQ1,CASQ2,CAV3,SLC9A3R1,GSTO1,HOMER1,AKAP6,ATG5,CTSS,NOS1AP,CYBA,DIAPH1,KCNE2,DPP6,DRD2,EDNRA,GAL,BPIFA1,TRDN,RAPGEF3,FHL1,FMR1,GLRX,CORO1A,HRC,HSPA2,CXCL10,KCNJ1,KCNS1,KCNS2,LYN,CXCL9,MMP9,DHRS7C,MYO5A,FXYD5,FXYD4,NOS1,PDE4B,AHNAK,FXYD1,PLN,PRKACA,PRNP,KCNIP2,S100A1,SCN1B,SCN2B,SCN4B,CXCL11,SLN,SNTA1,SCN3B,SRI,STAC,STIM1,GPD1…
	156	GO: Biological Process	GO:0042692	muscle cell differentiation	3.788e-06	0.04033	0.000653	0.006432	128	412	31.068	ACTA1,ACTC1,ACTN2,ACVR1,NLN,ALPK3,FER1L5,TSHZ3,BIN1,SORBS2,ANK2,SLC25A4,IFT20,KLHL40,BARX2,LMOD2,TCAP,RBM24,ATP2A2,STAC3,CCN4,BMP2,BTG1,CACNA1S,CACNB4,CAPN3,CASQ1,CASQ2,CAV2,CAV3,CCNB1,CD53,CDK1,CEACAM5,CHRNB1,MYOZ1,LMOD1,HOMER1,ASF1A,AKAP6,ATG5,NOX4,CSRP2,CMTM5,NEXN,CXADR,BOC,FBXO22,MYLK3,ANKRD2,DMPK,NPNT,RCAN1,EIF5A,GREM1,LEF1,PLEKHO1,XIRP1,EREG,KLHL41,EZH2,SCGB3A1,TRIM72,FLNC,PDLIM5,WFIKKN1,AS…
	157	GO: Biological Process	GO:0009266	response to temperature stimulus	0.0004873	1	0.0276	0.2718	73	236	30.9322	SEH1L,SLC12A5,ADORA1,RAE1,ATR,FGF16,CRNN,CAMK2A,CAMK2B,CAMK2G,SOCS3,CASQ1,CD14,CD34,CETN1,CRYAB,NUP155,ACOT11,DHX9,DIO2,HSPB8,DNMT1,EIF2S1,PLAC8,FOS,SLU7,DNAJC2,HSPB7,NUP50,HSPH1,GCLC,GMPR,GSK3B,PSIP1,HDAC2,HMGCS2,DNAJA1,HSPA2,HSPD1,HTR1B,IL1A,IL1B,CXCL10,LYN,MKI67,NOS1,NUP88,NUP37,PKLR,POLR2D,PRKCQ,MAPK3,METRNL,ANO1,RPA1,RPA3,NUP85,CCL2,CXCL12,ST8SIA1,NUP35,NDC1,NUP133,STAC,NUP205,SIRT1,THBS1,TR…
	158	GO: Biological Process	GO:0008015	blood circulation	2.278e-07	0.002426	6.383e-05	0.0006288	171	557	30.7002	ACTC1,ADA,ADCY6,ADH5,ADORA1,ADORA2B,GRK2,AHR,PLA2G6,ALOX12,ANK2,KLK3,TCAP,AR,NPFF,CYP4F12,ATP1A2,ATP1B1,ATP1B2,ATP2A1,ATP2A2,AVPR1B,AVPR2,KAT2B,BMPR2,C3AR1,CACNA1F,CACNA1S,CACNB1,CACNB4,CACNG1,PLOD3,CASQ1,CASQ2,CAV3,CD34,ITGB1BP1,CHGA,CHRM1,CHRM2,CMA1,KCNK6,GSTO1,COL1A2,AKAP6,ATG5,NUP155,CCN2,CTSG,CXADR,NOS1AP,CYBA,CYP2J2,MYLK3,TMEM65,DMPK,KCNE2,DRD2,DRD5,DSC2,RCAN1,DSG2,HCN4,DNM1L,E2F4,EDNRA,CAC…
	159	GO: Biological Process	GO:0003013	circulatory system process	3.358e-07	0.003575	8.72e-05	0.000859	171	560	30.5357	ACTC1,ADA,ADCY6,ADH5,ADORA1,ADORA2B,GRK2,AHR,PLA2G6,ALOX12,ANK2,KLK3,TCAP,AR,NPFF,CYP4F12,ATP1A2,ATP1B1,ATP1B2,ATP2A1,ATP2A2,AVPR1B,AVPR2,KAT2B,BMPR2,C3AR1,CACNA1F,CACNA1S,CACNB1,CACNB4,CACNG1,PLOD3,CASQ1,CASQ2,CAV3,CD34,ITGB1BP1,CHGA,CHRM1,CHRM2,CMA1,KCNK6,GSTO1,COL1A2,AKAP6,ATG5,NUP155,CCN2,CTSG,CXADR,NOS1AP,CYBA,CYP2J2,MYLK3,TMEM65,DMPK,KCNE2,DRD2,DRD5,DSC2,RCAN1,DSG2,HCN4,DNM1L,E2F4,EDNRA,CAC…
	160	GO: Biological Process	GO:0007346	regulation of mitotic cell cycle	1.242e-06	0.01322	0.0002542	0.002504	155	508	30.5118	TRRAP,CDC7,CDC45,MAD1L1,ANXA1,APP,CDC26,CDK13,ASNS,TPRA1,BAX,BCAT1,CCND1,BID,ANGEL2,BUB1,BUB1B,MBD4,CAV2,CCNA2,CCNB1,USP2,CDK1,CDC6,CDC20,BUB3,CDC25B,CDC27,CDK2,CDK4,CDKN2B,CENPE,CENPF,CHEK1,SLC9A3R1,PLK3,PSMF1,CNOT10,VPS4B,ATF2,SH2B1,CSNK2A2,SLFN11,ESPL1,CYP1A1,KNTC1,DLGAP5,FBXO5,KIF14,DUSP1,TOM1L1,SAE1,E2F4,RAD50,EGF,AATF,SENP2,PSME3,PSMD14,NUSAP1,EREG,EZH2,DACT1,ANAPC10,FGFR3,MAD2L2,FHL1,SLF1,…
	161	GO: Biological Process	GO:0010959	regulation of metal ion transport	3.186e-05	0.3392	0.003607	0.03553	114	374	30.4813	ACTN4,ACTN2,ADCYAP1R1,ADORA1,PLA2G6,ANK2,CASK,ATP1A2,ATP1B1,ATP1B2,BAX,TSPO,CACNB1,CACNB4,CAMK2A,CAMK2B,CAMK2G,CAPN3,CASQ1,CASQ2,CAV3,SLC9A3R1,GSTO1,HOMER1,AKAP6,ATG5,NOS1AP,CYBA,DIAPH1,DMPK,KCNE2,DPP6,DRD2,EDNRA,SGK2,GAL,EGF,BPIFA1,TRDN,RAPGEF3,FHL1,FMR1,CATSPER1,CLDN16,GJA1,GLP1R,GLRX,GNAO1,GRM6,CORO1A,HCRT,HRC,HES1,HSPA2,ICAM1,CXCL10,KCNA5,KCNJ1,KCNS1,KCNS2,LGALS3,LYN,CXCL9,DHRS7C,MYLK,MYO5A,F…
	162	GO: Biological Process	GO:0051301	cell division	4.04e-08	0.0004301	1.483e-05	0.0001461	203	668	30.3892	SEH1L,SPC25,CDC7,KLHL13,MAD1L1,KLHL42,KNSTRN,ANXA11,RHOC,CCDC124,RUVBL1,HAUS1,CDC26,CDK13,TPRA1,CCND1,BUB1,BUB1B,TIMELESS,CAMK2B,CAV2,PRC1,CCNA2,CCNB1,CCNB2,CCNE2,CDK1,CDC6,CDC20,BUB3,CDC25B,CDC27,CDK2,CDK4,AURKB,CDK6,CENPE,CENPF,CETN1,CETN2,CETN3,ITGB1BP1,CHEK1,BOD1,CKS1B,CKS2,PLK3,KIF23,VPS4B,WWTR1,SH2B1,CSNK2A2,ESPL1,CDCA3,KNTC1,DLGAP5,CKAP5,NUF2,CDCA2,FBXO5,NCAPD2,DIAPH2,KIF14,DRD2,DUSP1,TOM1…
	163	GO: Biological Process	GO:0060537	muscle tissue development	1.546e-05	0.1646	0.002083	0.02052	126	415	30.3614	VGLL2,ACTA1,ACTC1,ACTN2,ACTN3,ACVR1,NLN,ALPK3,AHR,TSHZ3,SORBS2,SLC25A4,IFT20,KLHL40,KLK3,TCAP,STAC3,FADD,DIPK2A,CCN4,BMP2,KLF5,CACNA1S,CAPN3,CASQ1,CAV2,CAV3,CCNB1,USP2,CDK1,CENPF,COPS2,CHRND,HOMER1,AKAP6,COL3A1,ATG5,COL11A1,NOX4,CREB1,CCM2L,NEXN,CXADR,BOC,FBXO22,MYLK3,ANKRD2,RCAN1,DSG2,TSC22D3,SRPK3,GREM1,LEF1,ERBB3,ERBB4,XIRP1,KLHL41,EYA2,HMG20B,SEMA3C,DDX17,FOS,HDAC7,PDLIM5,ASB2,CACYBP,PPP1R13L…
	164	GO: Biological Process	GO:1903050	regulation of proteolysis involved in cellular protein catabolic process	0.0004867	1	0.0276	0.2718	81	267	30.3371	MAD1L1,KLHL40,CDC26,BUB1,BUB1B,CAV3,CCNB1,CDK1,CDC20,BUB3,CDC27,CENPE,CENPF,CTSC,CLU,PLK3,PSMF1,RNF19A,RCHY1,RNF14,CSNK2A2,SOCS5,ESPL1,DLGAP5,FBXO22,FBXO5,KCNE2,DUSP1,EGF,PSME3,PSMD14,TRIB1,ANAPC10,MAD2L2,RNF138,FMR1,LAMP3,GIPC1,PLK2,USP19,GCLC,GNA12,UBE2C,GSK3B,RNF139,MAD2L1,SMAD7,TRIB2,OPHN1,SENP1,ANKIB1,PLK1,PRKACA,PSMB3,PSMB4,PSMB8,PSMB9,PSMB10,PSMC2,PSMC3,PSMC4,PSMC6,PSMD2,PSMD4,PSMD10,PTK2,…
	165	GO: Biological Process	GO:0014706	striated muscle tissue development	3.038e-05	0.3234	0.003515	0.03463	120	397	30.2267	VGLL2,ACTA1,ACTC1,ACTN2,ACTN3,ACVR1,NLN,ALPK3,SORBS2,SLC25A4,IFT20,KLHL40,KLK3,TCAP,STAC3,FADD,DIPK2A,CCN4,BMP2,KLF5,CACNA1S,CAPN3,CASQ1,CAV2,CAV3,CCNB1,USP2,CDK1,CENPF,COPS2,CHRND,HOMER1,AKAP6,ATG5,COL11A1,NOX4,CREB1,CCM2L,NEXN,CXADR,BOC,FBXO22,MYLK3,ANKRD2,RCAN1,DSG2,TSC22D3,SRPK3,GREM1,LEF1,ERBB3,ERBB4,XIRP1,KLHL41,EYA2,HMG20B,SEMA3C,DDX17,FOS,HDAC7,PDLIM5,ASB2,CACYBP,PPP1R13L,USP19,GJA1,MYO18…
	166	GO: Biological Process	GO:0097305	response to alcohol	3.437e-05	0.3659	0.003772	0.03716	120	398	30.1508	NRIP1,ACP5,ACTC1,ADCYAP1R1,FZD1,ADH6,ADH7,AHR,ALDH1A1,ANXA1,APOBEC1,FAS,AQP3,BAX,CCND1,BID,GGH,BRCA1,TSPO,MBD4,CA3,CAD,SOCS3,CCNA2,CD14,CD27,CDK1,CDK2,CDK4,KLF4,COL1A1,CRYAB,CCN2,CYP1A2,CYP2E1,CYP24A1,DEFB1,DNMT1,DRD2,DUSP1,PSMD14,EPS8,EZH2,KLF2,FGA,FOS,FOSB,TXNIP,POSTN,RUVBL2,GHR,GJB2,CCDC62,GLRA2,GLRX,TRIM63,GNRH1,GSK3B,GSN,HDAC2,HIF1A,CBX3,HMGCS2,HTR1B,HTR3A,TNC,ICAM1,IFNB1,IL1B,IL15,INHBA,CXC…
	167	GO: Biological Process	GO:0010564	regulation of cell cycle process	4.801e-07	0.005111	0.0001184	0.001166	180	598	30.1003	CDC7,CDC45,MAD1L1,BIN1,ANXA1,KNSTRN,APP,CDC26,CDK13,TPRA1,BAX,BCAT1,CCND1,BID,BRCA1,BUB1,BUB1B,MBD4,CAMK2B,CAV2,CCNA2,CCNB1,CDK1,CDC5L,CDC6,CDC20,BUB3,CDC25B,CDC27,CDK2,CDK4,AURKB,CDKN2B,CENPE,CENPF,CETN2,CHEK1,PLK3,PSMF1,KIF23,CNOT10,VPS4B,SH2B1,CSNK2A2,CCN2,SLFN11,ESPL1,CYP1A1,KNTC1,DLGAP5,FBXO5,KIF14,RHNO1,DRD2,DUSP1,TOM1L1,E2F4,ECT2,EGF,SENP2,PSME3,PSMD14,LEF1,NUSAP1,EREG,RXFP3,EZH2,DACT1,FAP…
	168	GO: Biological Process	GO:0071417	cellular response to organonitrogen compound	3.79e-06	0.04035	0.000653	0.006432	155	517	29.9807	ACTN2,ADCY1,ADCY2,ADCY5,ADCY6,FZD1,PARP1,AHR,ATP6V1C2,ATP6V0D2,ADCY4,ANXA5,HCN3,APLP1,APOBEC1,APP,FAS,ATP6V1C1,ATP6V1G2,RIPK2,CEACAM1,KAT2B,BRCA1,CA2,CAMK2A,SOCS3,CASQ2,CAV2,CCNA2,IL1RL1,CDC5L,CDC6,CDK2,KLF4,RRAGD,COL1A1,COL1A2,AKAP6,COL3A1,COL4A1,COL4A6,COL5A2,COL6A1,COL16A1,NOX4,CREB1,CSK,ATP6V0A4,CYBA,CYP11A1,DIAPH1,SESN2,DNMT1,DRD5,HCN4,GNB4,DMTN,MZB1,EZH2,KLF2,RAPGEF3,BAIAP2,TRIM72,FOLR1,SLC…
	169	GO: Biological Process	GO:0007517	muscle organ development	4.99e-05	0.5312	0.004805	0.04733	121	405	29.8765	VGLL2,ACTA1,ACTC1,ACTN3,FZD1,NLN,AEBP1,SLC25A4,KLHL40,KLK3,TCAP,STAC3,CCN4,BMP2,KLF5,SGCE,CACNA1S,CAPN3,CASQ1,CAV2,CAV3,CCNB1,USP2,CDK1,CENPF,COPS2,CHRND,HOMER1,CNTFR,AKAP6,COL3A1,COL6A3,COL11A1,CREB1,CRYAB,CCM2L,CXADR,BOC,FBXO22,ANKRD2,RCAN1,TSC22D3,ITGB1BP2,SRPK3,GREM1,LEF1,ERBB3,ERBB4,KLHL41,HMG20B,BASP1,FHL1,FHL3,TRIM72,DDX17,FOS,HDAC7,ASB2,USP19,GJA1,GSK3A,HDAC2,SMYD1,HLF,SAV1,NR4A1,CAVIN4,H…
	170	GO: Biological Process	GO:0010035	response to inorganic substance	2.046e-06	0.02179	0.000389	0.003832	167	559	29.8748	CPNE2,ACP5,ACTA1,ADA,ADCY1,PARP1,ALOX5AP,ANXA1,ANXA5,ANXA11,APOB,APOBEC1,APP,FAS,AQP3,ATF1,ATIC,ATP12A,ADAM9,BAX,CCND1,GGH,BNIP3,BSG,TSPO,C1QA,CA2,CAMK2B,CAPN3,CASQ2,CCNA2,CCNB1,ZACN,CD14,CD86,CDK1,CDK2,CDK4,KLF4,CPNE6,CLU,HOMER1,COL1A1,S100A16,SELENOM,CLIC4,CREB1,ATF2,CRIP1,CRYAB,CYP1A1,CYP1A2,CYP1B1,CYP2A6,CYP2A7,CYP2E1,CYP11A1,DNMT1,DRD2,DUSP1,ECT2,EEF1A2,EIF2S1,SLC25A13,LEF1,DMTN,EZH2,KLF2,FG…
	171	GO: Biological Process	GO:0034330	cell junction organization	0.001108	1	0.04537	0.447	77	258	29.845	ACTN4,ACTN1,ACTN2,ACTN3,CGN,NLGN2,GNPAT,ANK2,CNTNAP1,CAMSAP3,APOD,RHOC,CLDN1,CDH3,CDH11,ITGB1BP1,COL16A1,COL17A1,NECTIN3,CSK,CXADR,DSG2,ECT2,EFNA5,CLDN19,GREM1,DMTN,CRB3,FLNC,FN1,SORBS1,HDAC7,RAB8B,GJA1,GJB1,GJB2,FERMT2,PKP3,AJUBA,HRG,ITGA6,ITGA5,ITGAV,ITGB1,GPBAR1,KRT5,LAMA3,LAMB3,LAMC1,LAMC2,SMAD7,AFDN,MPZ,MYO1C,MYOC,GRHL1,RHOD,PRKACA,PTK2,PTPRK,RAP1B,FMN1,LIMS2,XIRP2,SNAI2,FSCN1,TGFB1,THBS1,CD…
	172	GO: Biological Process	GO:0061061	muscle structure development	3.013e-07	0.003207	8.224e-05	0.0008101	196	657	29.8326	VGLL2,ACTA1,ACTC1,ACTN2,ACTN3,ACVR1,FZD1,NLN,AEBP1,ALPK3,FER1L5,TSHZ3,BIN1,SORBS2,ANK2,SLC25A4,IFT20,KLHL40,BARX2,KLK3,LMOD2,TCAP,RBM24,ATP2A2,STAC3,CCN4,BMP2,KLF5,BTG1,SGCE,CACNA1S,CACNB4,CAPN3,CASQ1,CASQ2,CAV2,CAV3,CCNB1,USP2,CD53,CDK1,CEACAM5,CENPF,COPS2,CHRNB1,CHRND,MYOZ1,LMOD1,HOMER1,ASF1A,CNTFR,AKAP6,COL3A1,ATG5,COL6A3,COL11A1,NOX4,CREB1,CRYAB,CCM2L,CSRP2,CMTM5,NEXN,CXADR,BOC,FBXO22,MYLK3,A…
	173	GO: Biological Process	GO:0050900	leukocyte migration	8.608e-05	0.9164	0.007638	0.07524	115	386	29.7927	S100A14,EPX,ADA,ADAM10,ADORA1,ANGPT2,ANXA1,APOB,APOD,ATP1B1,ATP1B2,FADD,TNFRSF18,CEACAM1,BSG,C3AR1,C5AR1,CXCL16,CD2,CD34,CD47,CD58,CHGA,CNR2,COL1A1,COL1A2,CXADR,ECM1,EDNRA,CHST4,GREM1,GP6,EPS8,SPNS2,F2RL1,FCER1G,ANGPT4,FN1,PROCR,OLFM4,CXCL13,JAGN1,GRB7,IL17RC,CXCL1,CXCL3,SLC7A9,CORO1A,PADI2,HCK,ICAM1,IL1A,IL1B,CXCL8,IL12A,CXCL10,ITGA6,ITGA1,ITGA4,ITGA5,ITGAM,ITGAV,ITGB1,ITGB2,LBP,LGALS3,LYN,CXCL9…
	174	GO: Biological Process	GO:0030029	actin filament-based process	3.144e-07	0.003347	8.368e-05	0.0008243	203	685	29.635	ABL2,ACTA1,ACTC1,ACTN4,ACTN1,ACTN2,ACTN3,FMNL2,SORBS2,GPR65,ANK2,FGD2,ANXA1,PPFIA1,GAS7,LMOD2,TCAP,PHACTR4,ATP1A2,GRHL3,ATP2A2,BST2,CAPN3,CASQ1,CASQ2,CAV3,TMSB10,ITGB1BP1,TRIP10,SLC9A3R1,MYOZ1,LMOD1,AKAP6,KIF23,MINK1,GMFG,NOX4,CDC42BPB,NUP155,MICAL2,CSRP1,CCN2,CTSV,CXADR,NOS1AP,MYLK3,DIAPH1,DIAPH2,KCNE2,DSC2,DSG2,USH1C,ARPC1B,PLEK2,EFNA5,EPB41L1,DMTN,EPHA1,EPS8,XIRP1,KLHL41,F2RL1,SPTBN5,FAT1,CORO…
	175	GO: Biological Process	GO:1903362	regulation of cellular protein catabolic process	0.0008227	1	0.03791	0.3734	85	287	29.6167	MAD1L1,KLHL40,CDC26,BUB1,BUB1B,CAV3,CCNB1,CDK1,CDC20,BUB3,CDC27,CENPE,CENPF,CTSC,CLU,PLK3,PSMF1,RNF19A,RCHY1,RNF14,CSNK2A2,SOCS5,ESPL1,DLGAP5,FBXO22,FBXO5,KCNE2,DUSP1,EGF,PSME3,PSMD14,TRIB1,DACT1,ANAPC10,MAD2L2,RNF138,FMR1,LAMP3,GIPC1,PLK2,USP19,GCLC,GNA12,UBE2C,GSK3B,RNF139,MAD2L1,SMAD7,TRIB2,MSN,MYLIP,OPHN1,SENP1,ANKIB1,PLK1,PRKACA,PSMB3,PSMB4,PSMB8,PSMB9,PSMB10,PSMC2,PSMC3,PSMC4,PSMC6,PSMD2,PS…
	176	GO: Biological Process	GO:0072511	divalent inorganic cation transport	3.85e-05	0.4098	0.004137	0.04075	135	458	29.476	ASIC1,PKD1L2,ADCYAP1R1,PLA2G6,ANK2,ANXA5,CASK,ATP1A2,ATP1B1,ATP2A1,ATP2A2,BAX,TSPO,CACNA1F,CACNA1S,CACNB1,CACNB4,CACNG1,CAMK2A,CAMK2B,CAMK2G,CAPN3,CASQ1,CASQ2,CAV3,CALHM1,SLC39A6,GSTO1,HOMER1,AKAP6,ATG5,CCN2,NOS1AP,CYBA,SMDT1,DIAPH1,KCNE2,DRD2,EDNRA,CACNG8,CACNG6,EGF,TRDN,CACNG3,RAPGEF3,FMR1,ATP2C1,CATSPER1,CLDN16,CACNG5,CACNG4,GJA1,GLP1R,GNAO1,GPM6A,TMC2,CACFD1,GRM6,CORO1A,HCRT,MMGT1,HRC,HES1,HS…
	177	GO: Biological Process	GO:0070838	divalent metal ion transport	4.292e-05	0.4569	0.004436	0.04369	134	455	29.4505	ASIC1,PKD1L2,ADCYAP1R1,PLA2G6,ANK2,ANXA5,CASK,ATP1A2,ATP1B1,ATP2A1,ATP2A2,BAX,TSPO,CACNA1F,CACNA1S,CACNB1,CACNB4,CACNG1,CAMK2A,CAMK2B,CAMK2G,CAPN3,CASQ1,CASQ2,CAV3,CALHM1,SLC39A6,GSTO1,HOMER1,AKAP6,ATG5,CCN2,NOS1AP,CYBA,SMDT1,DIAPH1,KCNE2,DRD2,EDNRA,CACNG8,CACNG6,EGF,TRDN,CACNG3,RAPGEF3,FMR1,ATP2C1,CATSPER1,CLDN16,CACNG5,CACNG4,GJA1,GLP1R,GNAO1,GPM6A,TMC2,CACFD1,GRM6,CORO1A,HCRT,MMGT1,HRC,HES1,HS…
	178	GO: Biological Process	GO:0010243	response to organonitrogen compound	1.777e-08	0.0001891	7.153e-06	7.046e-05	255	866	29.4457	SERPINA3,ACTN2,ADA,ADCY1,ADCY2,ADCY5,ADCY6,FZD1,PARP1,AHR,ATP6V1C2,ATP6V0D2,ALDH3A1,ADCY4,ANXA1,ANXA5,HCN3,APLP1,APOBEC1,APP,FAS,NPFF,ASNS,ATP1A2,ATP2A1,ATP2A2,ATP4B,ATP6V1C1,ATP6V1G2,AVPR1B,AVPR2,RIPK2,BAX,BCHE,CCND1,CEACAM1,GGH,KAT2B,BRCA1,BSG,TSPO,C5AR1,KYNU,CA2,CAD,KALRN,CAMK2A,SOCS3,CASQ2,CAV2,CCNA2,IL1RL1,CDK1,CDC5L,CDC6,CDK2,KLF4,CHRNA2,CHRNB1,CHRND,CHRNG,EFTUD2,RRAGD,HOMER1,CNR2,COL1A1,CO…
	179	GO: Biological Process	GO:0022402	cell cycle process	1.445e-12	1.538e-08	1.922e-09	1.894e-08	406	1385	29.3141	SEH1L,KIF18A,SPC25,ACVR1,TRRAP,CDC7,CDC45,STARD9,KLHL13,MAD1L1,KLHL42,AK1,CUL2,BIN1,RAE1,ANXA1,PPM1D,KNSTRN,BIRC3,GAS7,APP,GADD45GIP1,RHOC,RUVBL1,GAS2L2,HAUS1,CDC26,CDK13,BOLL,TPRA1,ATR,BAX,BCAT1,CCND1,BANF1,BID,KAT2B,BRCA1,BUB1,BUB1B,WRAP73,TIMELESS,MBD4,CAMK2A,CAMK2B,CAMK2G,CAPN3,CAV2,PRC1,CCNA2,CCNB1,CCNB2,CCNE2,CDK1,CDC5L,CDC6,CDC20,BUB3,CDC25B,CDC27,CDK2,CDK4,AURKB,CDK6,CDKN2B,CDKN3,CENPE,CE…
	180	GO: Biological Process	GO:1901699	cellular response to nitrogen compound	4.243e-06	0.04517	0.000717	0.007063	175	597	29.3132	ACTN2,ADAR,ADCY1,ADCY2,ADCY5,ADCY6,FZD1,PARP1,GRK2,AHR,ATP6V1C2,ATP6V0D2,ADCY4,ANXA5,HCN3,APLP1,APOBEC1,APP,FAS,PRKRA,ATP6V1C1,ATP6V1G2,RIPK2,CEACAM1,KAT2B,BRCA1,CA2,CAMK2A,SOCS3,CASQ2,CAV2,CCNA2,IL1RL1,CDC5L,CDC6,CDK2,KLF4,CHRM1,CHRM2,CHRM4,CHRM5,RRAGD,COL1A1,COL1A2,AKAP6,COL3A1,COL4A1,COL4A6,COL5A2,COL6A1,COL16A1,NOX4,CREB1,CSK,ATP6V0A4,CYBA,CYP11A1,DIAPH1,SESN2,DNMT1,DRD5,HCN4,GNB4,DMTN,MZB1,E…
	181	GO: Biological Process	GO:0000226	microtubule cytoskeleton organization	4.836e-05	0.5149	0.004723	0.04653	136	464	29.3103	KIF18A,SPC25,STARD9,CGN,KNSTRN,CAMSAP3,BIRC3,GAS2L2,HAUS1,BRCA1,WRAP73,CAV3,PRC1,CCNB1,CDK1,CDK2,AURKB,CENPE,CETN2,CETN3,CHEK1,CRIPT,PLK3,KIF23,RNF19A,VPS4B,DNAH1,CRYAB,CEP135,ESPL1,CEP57,PCLAF,CKAP5,HDGFL3,FBXO5,KIF14,ECT2,KIF20A,EFNA5,EML1,NUSAP1,TRDN,NDC80,TUBGCP3,TACC3,PIBF1,SPAG5,RGS14,TPPP3,PLK4,PLK2,HSPH1,KIF2B,GOLGA2,KIF2C,EML4,TPPP,KATNA1,CHEK2,HAUS8,HTR1A,DOCK7,CFAP74,KIF2A,KIF11,CCSAP,…
	182	GO: Biological Process	GO:0044057	regulation of system process	7.282e-06	0.07752	0.001062	0.01046	171	586	29.1809	ACPP,ACTN3,ADA,ADCY6,ADORA1,ADORA2B,PARP1,GRK2,AHR,PLA2G6,C1QTNF3,NLGN2,ALOX12,TSHZ3,ANK2,SLC25A4,MLIP,NPFF,ATP1A2,ATP1B1,ATP1B2,ATP2A1,ATP2A2,AVPR1B,AVPR2,CCN4,KAT2B,BMPR2,MTMR2,CACNA1F,CACNA1S,CACNB1,CACNB4,CACNG1,CAMK2B,CAMK2G,CASQ1,CASQ2,CAV3,CCK,CCKBR,CHGA,KCNB2,KLF4,CHRM1,CHRM2,OPRPN,SLC9A3R1,KCNK6,GSTO1,AKAP6,ISX,NUP155,CCN2,CTSS,CXADR,NOS1AP,CYBA,CYP2J2,TMEM65,DMPK,NPNT,KCNE2,DRD2,DSC2,DS…
	183	GO: Biological Process	GO:0006816	calcium ion transport	0.000193	1	0.01379	0.1359	118	405	29.1358	ASIC1,PKD1L2,ADCYAP1R1,PLA2G6,ANK2,ANXA5,CASK,ATP1A2,ATP1B1,ATP2A1,ATP2A2,BAX,TSPO,CACNA1F,CACNA1S,CACNB1,CACNB4,CACNG1,CAMK2A,CAMK2B,CAMK2G,CAPN3,CASQ1,CASQ2,CAV3,CALHM1,GSTO1,HOMER1,AKAP6,ATG5,CCN2,NOS1AP,CYBA,SMDT1,DIAPH1,KCNE2,DRD2,EDNRA,CACNG8,CACNG6,EGF,TRDN,CACNG3,RAPGEF3,FMR1,ATP2C1,CATSPER1,CLDN16,CACNG5,CACNG4,GJA1,GLP1R,GNAO1,GPM6A,TMC2,CACFD1,GRM6,CORO1A,HCRT,HRC,HES1,HSPA2,ICAM1,CXCL…
	184	GO: Biological Process	GO:0034765	regulation of ion transmembrane transport	0.0001029	1	0.00836	0.08235	132	455	29.011	ACTN4,ACTN2,PLA2G6,NLGN2,ANK2,HCN3,CASK,ATP1A2,ATP1B1,ATP1B2,BAX,CACNA1F,CACNA1S,CACNB1,CACNB4,CACNG1,CAPN3,CLIC3,CASQ1,CASQ2,CAV3,SHISA9,HTR3B,CALHM1,KCNB2,SLC9A3R1,KCNK6,GSTO1,HOMER1,AKAP6,ATG5,MINK1,CLIC4,CTSS,NOS1AP,CYBA,CYBB,DIAPH1,KCNE2,DPP6,DRD2,HCN4,EDNRA,GAL,CACNG8,CACNG6,EGF,BPIFA1,TRDN,CACNG3,RAPGEF3,FHL1,FMR1,CATSPER1,NOX1,CACNG5,CACNG4,ANO9,SLC17A3,GJA1,GLRX,GRM6,CORO1A,KCNG4,HK1,HRC…
	185	GO: Biological Process	GO:0072503	cellular divalent inorganic cation homeostasis	0.000157	1	0.01186	0.1168	126	435	28.9655	ABL2,ADCY5,ADCYAP1R1,PLA2G6,ANK2,APP,NPFF,ATP1A2,ATP1B1,ATP2A1,ATP2A2,AVPR1B,BAX,C3AR1,C5AR1,CACNA1F,CACNB4,CALB1,CAPN3,CASQ1,CASQ2,CAV3,CCKBR,SLC39A6,CCR4,GSTO1,AKAP6,ATG5,CYBA,SMDT1,DIAPH1,DMPK,DRD2,DRD5,S1PR3,EDNRA,EIF5A,RXFP3,F2RL1,TRDN,ATP13A4,CXCL13,ATP2C1,GNA13,CD24,GJA1,GLP1R,GNG3,GPR6,GPR12,UTS2R,CXCL3,CORO1A,HCRT,HEXB,CTRC,HRC,IL1B,CXCL10,ITGAV,ITGB1,KCNA5,KCNK3,TMEM203,LYN,TPCN1,CXCL9,…
	186	GO: Biological Process	GO:0045862	positive regulation of proteolysis	0.0004522	1	0.0263	0.2591	110	381	28.8714	ALOX12,APP,FAS,RUVBL1,CDC26,TNFSF10,ADAM9,FADD,BAX,TNFRSF10B,BID,BUB1B,C6,CAPN3,CASP7,CAV3,CCK,CCNB1,CDK1,CDC20,BUB3,CDC27,CENPE,CTSC,CLU,AIM2,PLK3,PSMF1,RNF19A,RCHY1,RNF14,SOCS5,CCN2,ESPL1,CTSH,DLGAP5,SOX7,FBXO22,FBXO5,KCNE2,CASP8AP2,EGF,PSME3,PSMD14,TRIB1,ANAPC10,RNF138,FMR1,FN1,PLK2,GCLC,IL24,UBE2C,GSK3B,GSN,RNF139,HDAC2,HSPD1,HSPE1,IFI16,IFI27,IL1B,MAD2L1,SMAD7,TRIB2,MYC,MYH9,NKX3-1,SLC11A2,P…
	187	GO: Biological Process	GO:0002237	response to molecule of bacterial origin	0.0007672	1	0.03696	0.364	103	358	28.7709	ACP5,S100A14,ADH5,APOB,FAS,ATP4B,ADAM9,RIPK2,TNFRSF18,TNFRSF10B,BYSL,TSPO,C5AR1,SOCS3,CXCL16,CD6,CD14,CD27,CD86,CNR2,LITAF,CTSG,CYP1A1,CYP1A2,CD300LB,DNMT1,EDNRA,TRIB1,FMO1,FN1,FOS,CXCL13,CD24,GBP2,GCH1,MALT1,GNRH1,IL24,CXCL1,CXCL3,HCK,HDAC2,HIF1A,HMGCS2,ICAM1,IRF8,IL1B,CXCL8,IL12A,IL12RB2,IL18,IDO1,CXCL10,ITGAV,JUNB,LBP,LOXL1,LTF,LYN,MGST2,CXCL9,MRC1,NCF2,NOS1,TNFRSF11B,P2RY2,SERPINE1,PDE4B,PLAU…
	188	GO: Biological Process	GO:0051493	regulation of cytoskeleton organization	0.0001741	1	0.01279	0.1259	130	452	28.7611	KIF18A,ABL2,ACTN2,GPR65,KNSTRN,PPFIA1,CAMSAP3,LMOD2,GAS2L2,GRHL3,BRCA1,BST2,CAV3,CCNB1,CENPE,ITGB1BP1,CHEK1,LMOD1,VPS4B,GMFG,NOX4,CLIC4,CCN2,NEXN,CTSV,HDGFL3,MYLK3,ECT2,ARPC1B,EFNA5,DMTN,EPHA1,EPS8,F2RL1,SPTBN5,RAPGEF3,BAIAP2,LIMA1,ARPC1A,CDC42EP3,SPAG5,AVIL,PLK4,PLK2,HSPH1,ARFIP1,KISS1R,GMFB,EML4,GSN,CORO1A,KANK3,HCK,HCLS1,HDAC2,HRG,HTR1A,ICAM1,IL1A,SCIN,KIF11,CCSAP,LRP1,TACSTD2,MAP1A,MAPT,SKA2,…
	189	GO: Biological Process	GO:0034762	regulation of transmembrane transport	0.0001268	1	0.009923	0.09775	136	473	28.7526	ACTN4,ACTN2,PLA2G6,NLGN2,ANK2,SLC25A4,HCN3,CASK,ATP1A2,ATP1B1,ATP1B2,BAX,CA2,CACNA1F,CACNA1S,CACNB1,CACNB4,CACNG1,CAPN3,CLIC3,CASQ1,CASQ2,CAV3,SHISA9,HTR3B,CALHM1,KCNB2,SLC9A3R1,KCNK6,GSTO1,HOMER1,AKAP6,ATG5,MINK1,CLIC4,CTSS,NOS1AP,CYBA,CYBB,DIAPH1,KCNE2,DPP6,DRD2,HCN4,EDNRA,GAL,CACNG8,CACNG6,EGF,BPIFA1,TRDN,CACNG3,RAPGEF3,FHL1,FMR1,AZIN1,CATSPER1,NOX1,CACNG5,CACNG4,ANO9,SLC17A3,GJA1,GLRX,GRM6,CO…
	190	GO: Biological Process	GO:0031331	positive regulation of cellular catabolic process	0.0009467	1	0.0413	0.4069	101	352	28.6932	AADAC,ACTN3,KIAA1324,APOH,CDC26,ADAM9,RIPK2,BAX,BNIP3,BUB1B,CAV3,CCNB1,CDK1,CDC20,BUB3,CDC27,CENPE,CTSC,TP53INP2,CLU,PLK3,ATG5,PSMF1,RNF19A,RCHY1,CPT1A,RNF14,SOCS5,ESPL1,DLGAP5,FBXO22,FBXO5,KCNE2,APOA5,EGF,PSME3,PSMD14,TRIB1,DACT1,ANAPC10,RAPGEF3,RNF138,FMR1,PLK2,GCLC,GPD1,PIM2,UBE2C,GSK3B,RNF139,HIF1A,IGFBP3,IL1B,IRS1,MAD2L1,SMAD7,TPCN1,TRIB2,MSN,MYC,NANOS1,PACSIN3,PNPT1,PIK3CB,ANKIB1,PLK1,PRKAA…
	191	GO: Biological Process	GO:0006873	cellular ion homeostasis	1.876e-05	0.1997	0.002435	0.02399	174	607	28.6656	ABL2,ADCY5,ADCYAP1R1,SLC12A5,PLA2G6,ATP6V1C2,ATP6V0D2,ANK2,APP,NPFF,ATP1A2,ATP12A,SLC4A4,ATP1B1,ATP1B2,ATP2A1,ATP2A2,ATP6V1C1,ATP6V1G2,AVPR1B,BAX,C3AR1,C5AR1,C7,CA2,CA7,CACNA1F,CACNB4,CALB1,TMPRSS6,CAPN3,CASQ1,CASQ2,CAV3,CCKBR,XPR1,SLC9A3R1,SLC39A6,CCR4,GSTO1,AKAP6,HJV,ATG5,SLC4A8,CLIC4,ATP6V0A4,CYBA,SMDT1,HEPH,SLC26A8,DIAPH1,DMPK,SLC4A9,SCO2,DRD2,DRD5,S1PR3,EDNRA,SGK2,EIF5A,RXFP3,F2RL1,TRDN,RHCG…
	192	GO: Biological Process	GO:0022411	cellular component disassembly	8.013e-06	0.08531	0.001137	0.0112	190	663	28.6576	GDF5,SEH1L,KIF18A,FUNDC1,ACTL6A,ACTN2,ADAM10,FZD1,RAE1,ANXA5,LMOD2,GADD45GIP1,DENR,RUVBL1,GAS2L2,ATP1B1,MYOM1,BAX,BANF1,BNIP3,BSG,TSPO,CA7,CAPN1,CASP7,CCNB1,CCNB2,CDK1,CMA1,LMOD1,LSM4,PLK3,ATG5,ADAMTS4,VPS4B,KLK4,NUP155,MICAL2,CSNK2A2,CTSG,CTSK,CTSL,CTSV,CTSS,BOC,PHYHIP,MRPL19,HDGFL3,KIF14,FGFBP1,SLC35B3,MRPL54,DNM1L,EXOC8,MRPS2,EIF2S1,EIF5A,DMTN,RIDA,EPS8,MRPL10,F2RL1,SPTBN5,CRNKL1,FANCF,FAP,FBN…
	193	GO: Biological Process	GO:0032496	response to lipopolysaccharide	0.00117	1	0.04716	0.4645	98	342	28.655	ACP5,S100A14,ADH5,APOB,FAS,ATP4B,ADAM9,RIPK2,TNFRSF18,TNFRSF10B,BYSL,TSPO,C5AR1,SOCS3,CXCL16,CD6,CD14,CD27,CD86,CNR2,LITAF,CTSG,CYP1A1,CYP1A2,CD300LB,DNMT1,EDNRA,TRIB1,FMO1,FN1,FOS,CXCL13,GBP2,GCH1,GNRH1,IL24,CXCL1,CXCL3,HCK,HDAC2,HIF1A,HMGCS2,ICAM1,IRF8,IL1B,CXCL8,IL12A,IL12RB2,IL18,IDO1,CXCL10,JUNB,LBP,LOXL1,LTF,LYN,MGST2,CXCL9,MRC1,NCF2,NOS1,TNFRSF11B,P2RY2,SERPINE1,PDE4B,PLAU,MAPK3,PTGER1,PTG…
	194	GO: Biological Process	GO:2000147	positive regulation of cell motility	0.0002133	1	0.01494	0.1472	131	458	28.6026	ACP5,S100A14,ACTN4,ACVR1,ADAM10,ALOX12,ELP1,SEMA4G,LRRC15,ADAM9,FADD,TNFRSF18,FGF16,BMP2,BMPR2,C3AR1,C5AR1,CXCL16,ITGB1BP1,COL1A1,NOX4,CLDN7,CTSH,CYP1B1,DIAPH1,EDNRA,LEF1,DMTN,EPHA1,ERBB4,F2RL1,RAPGEF3,ANGPT4,FGA,SEMA6C,SEMA3C,FN1,CXCL13,HDAC7,PDPN,POSTN,GRB7,CXCL1,CXCL3,CORO1A,ATOH8,HAS2,HIF1A,ICAM1,DOCK7,IL1A,IL1B,CXCL8,IL12A,IL18,CXCL10,INSL3,IRS1,ITGA4,ITGA5,ITGAV,ITGB1,LAMB1,LBP,LGALS3,LYN,E…
	195	GO: Biological Process	GO:0006875	cellular metal ion homeostasis	9.115e-05	0.9704	0.007889	0.07771	148	518	28.5714	ABL2,ADCY5,ADCYAP1R1,PLA2G6,ANK2,APP,NPFF,ATP1A2,ATP12A,ATP1B1,ATP1B2,ATP2A1,ATP2A2,AVPR1B,BAX,C3AR1,C5AR1,C7,CACNA1F,CACNB4,CALB1,TMPRSS6,CAPN3,CASQ1,CASQ2,CAV3,CCKBR,SLC39A6,CCR4,GSTO1,AKAP6,HJV,ATG5,CYBA,SMDT1,HEPH,DIAPH1,DMPK,SCO2,DRD2,DRD5,S1PR3,EDNRA,SGK2,EIF5A,RXFP3,F2RL1,TRDN,ATP13A4,CXCL13,ATP2C1,GNA13,CLDN16,FTH1,CD24,MT4,GJA1,GLP1R,GNG3,GPR6,GPR12,UTS2R,CXCL3,CORO1A,HCRT,HEXB,HIF1A,CTR…
	196	GO: Biological Process	GO:1901698	response to nitrogen compound	8.56e-08	0.0009113	2.94e-05	0.0002896	280	981	28.5423	SERPINA3,ACTN2,ADA,ADAR,ADCY1,ADCY2,ADCY5,ADCY6,FZD1,PARP1,GRK2,AHR,ATP6V1C2,ATP6V0D2,ALDH3A1,ADCY4,ANXA1,ANXA5,HCN3,APLP1,APOBEC1,APP,FAS,PRKRA,NPFF,ASNS,ATP1A2,ATP2A1,ATP2A2,ATP4B,ATP6V1C1,ATP6V1G2,AVPR1B,AVPR2,RIPK2,BAX,BCHE,CCND1,CEACAM1,GGH,KAT2B,BRCA1,BSG,TSPO,C5AR1,KYNU,CA2,CAD,KALRN,CAMK2A,SOCS3,CASQ2,CAV2,CCNA2,IL1RL1,CDK1,CDC5L,CDC6,CDK2,KLF4,CHRM1,CHRM2,CHRM4,CHRM5,CHRNA2,CHRNB1,CHRND,…
	197	GO: Biological Process	GO:0030003	cellular cation homeostasis	4.692e-05	0.4995	0.004625	0.04555	168	592	28.3784	ABL2,ADCY5,ADCYAP1R1,SLC12A5,PLA2G6,ATP6V1C2,ATP6V0D2,ANK2,APP,NPFF,ATP1A2,ATP12A,SLC4A4,ATP1B1,ATP1B2,ATP2A1,ATP2A2,ATP6V1C1,ATP6V1G2,AVPR1B,BAX,C3AR1,C5AR1,C7,CA2,CA7,CACNA1F,CACNB4,CALB1,TMPRSS6,CAPN3,CASQ1,CASQ2,CAV3,CCKBR,SLC39A6,CCR4,GSTO1,AKAP6,HJV,ATG5,SLC4A8,CLIC4,ATP6V0A4,CYBA,SMDT1,HEPH,SLC26A8,DIAPH1,DMPK,SLC4A9,SCO2,DRD2,DRD5,S1PR3,EDNRA,SGK2,EIF5A,RXFP3,F2RL1,TRDN,ATP13A4,CXCL13,ATP…
	198	GO: Biological Process	GO:0030335	positive regulation of cell migration	0.0004349	1	0.02601	0.2562	126	445	28.3146	ACP5,S100A14,ACTN4,ACVR1,ADAM10,ALOX12,ELP1,SEMA4G,LRRC15,ADAM9,FADD,TNFRSF18,FGF16,BMP2,BMPR2,C3AR1,C5AR1,CXCL16,ITGB1BP1,COL1A1,NOX4,CTSH,CYP1B1,DIAPH1,EDNRA,LEF1,DMTN,EPHA1,ERBB4,F2RL1,RAPGEF3,ANGPT4,FGA,SEMA6C,SEMA3C,FN1,CXCL13,HDAC7,PDPN,POSTN,GRB7,CXCL1,CXCL3,CORO1A,ATOH8,HAS2,HIF1A,ICAM1,DOCK7,IL1A,IL1B,CXCL8,IL12A,IL18,CXCL10,INSL3,IRS1,ITGA4,ITGA5,ITGAV,ITGB1,LAMB1,LBP,LGALS3,LYN,MET,CXC…
	199	GO: Biological Process	GO:0051272	positive regulation of cellular component movement	0.000315	1	0.02057	0.2026	133	470	28.2979	ACP5,S100A14,ACTN4,ACVR1,ADAM10,ALOX12,ELP1,SEMA4G,LRRC15,ADAM9,FADD,TNFRSF18,FGF16,BMP2,BMPR2,C3AR1,C5AR1,CXCL16,ITGB1BP1,COL1A1,NOX4,CLDN7,CTSH,NOS1AP,CYP1B1,DIAPH1,EDNRA,LEF1,DMTN,EPHA1,ERBB4,F2RL1,RAPGEF3,ANGPT4,FGA,SEMA6C,SEMA3C,FN1,CXCL13,HDAC7,PDPN,POSTN,GRB7,CXCL1,CXCL3,CORO1A,ATOH8,HAS2,HIF1A,ICAM1,DOCK7,IL1A,IL1B,CXCL8,IL12A,IL18,CXCL10,INSL3,IRS1,ITGA4,ITGA5,ITGAV,ITGB1,LAMB1,LBP,LGALS…
	200	GO: Biological Process	GO:0051707	response to other organism	2.09e-07	0.002225	6.014e-05	0.0005923	279	986	28.2961	SEH1L,ACP5,S100A14,EPX,ADAR,ADH5,ADH7,AP2B1,PLA2G6,PPM1D,ANXA5,BIRC3,APOB,APOBEC1,APP,KLK3,FAS,PRKRA,ATP1B1,ATP4B,URI1,MYOM1,ADAM9,RIPK2,FADD,TNFRSF18,TNFRSF10B,BANF1,BNIP3,BST2,BYSL,TSPO,C5AR1,CA7,PGLYRP1,SOCS3,CXCL16,CD6,CD14,CD27,CD86,CD47,IL27,CDK6,XPR1,CHGA,CHRM2,AP2M1,CLU,LSM4,TNFAIP8,AIM2,CNR2,ATG5,APOBEC3D,ADAMTS4,FXR2,LITAF,CD207,DUOX2,CLDN7,APOBEC3B,BPIFA2,RSAD2,ISG15,SLFN11,CTSG,CXADR,…
	201	GO: Biological Process	GO:0043207	response to external biotic stimulus	2.09e-07	0.002225	6.014e-05	0.0005923	279	986	28.2961	SEH1L,ACP5,S100A14,EPX,ADAR,ADH5,ADH7,AP2B1,PLA2G6,PPM1D,ANXA5,BIRC3,APOB,APOBEC1,APP,KLK3,FAS,PRKRA,ATP1B1,ATP4B,URI1,MYOM1,ADAM9,RIPK2,FADD,TNFRSF18,TNFRSF10B,BANF1,BNIP3,BST2,BYSL,TSPO,C5AR1,CA7,PGLYRP1,SOCS3,CXCL16,CD6,CD14,CD27,CD86,CD47,IL27,CDK6,XPR1,CHGA,CHRM2,AP2M1,CLU,LSM4,TNFAIP8,AIM2,CNR2,ATG5,APOBEC3D,ADAMTS4,FXR2,LITAF,CD207,DUOX2,CLDN7,APOBEC3B,BPIFA2,RSAD2,ISG15,SLFN11,CTSG,CXADR,…
	202	GO: Biological Process	GO:0043434	response to peptide hormone	0.0004814	1	0.0276	0.2718	125	442	28.2805	SERPINA3,ACTN2,ADCY1,ADCY2,ADCY5,ADCY6,FZD1,PARP1,ATP6V1C2,ATP6V0D2,ADCY4,ANXA1,ANXA5,APOBEC1,FAS,ATP2A1,ATP2A2,ATP6V1C1,ATP6V1G2,CEACAM1,GGH,KAT2B,BSG,CA2,CAD,CAMK2A,SOCS3,CAV2,CCNA2,CDC5L,CDC6,CDK2,COL1A1,CREB1,CSK,ATP6V0A4,CCN2,CYP11A1,SESN2,GAL,INSIG2,GNB4,EREG,MZB1,FABP3,BAIAP2,TRIM72,SLC25A33,SORBS1,SH2B2,CACYBP,GNG13,GFPT1,GHR,GIP,GJA1,GLP1R,GNAI1,GNG3,GNG4,GNG10,GNRH1,RAB31,GPR21,GSK3A,GS…
	203	GO: Biological Process	GO:0007010	cytoskeleton organization	1.814e-08	0.0001931	7.153e-06	7.046e-05	329	1164	28.2646	KIF18A,ABL2,ACTA1,SPC25,ACTC1,ACTN4,ACTN1,ACTN2,FMNL2,STARD9,CGN,SORBS2,GPR65,ANK1,FGD2,ANXA1,KNSTRN,PPFIA1,CNTNAP1,CAMSAP3,BIRC3,GAS7,LMOD2,TCAP,GAS2L2,HAUS1,PHACTR4,GRHL3,BRCA1,BST2,WRAP73,LIMD1,CAPN3,CASQ1,CASQ2,PSTPIP2,CAV3,PRC1,CCNB1,INA,TMSB10,CDK1,ZMYM4,CDK2,AURKB,CENPE,CETN2,CETN3,ITGB1BP1,CHEK1,TRIP10,SLC9A3R1,MYOZ1,LMOD1,CRIPT,PLK3,KIF23,RNF19A,VPS4B,MINK1,GMFG,NOX4,CLIC4,CDC42BPB,DNAH1…
	204	GO: Biological Process	GO:0040017	positive regulation of locomotion	0.0004175	1	0.02511	0.2473	134	477	28.0922	ACP5,S100A14,ACTN4,ACVR1,ADAM10,ALOX12,ELP1,SEMA4G,LRRC15,ADAM9,FADD,TNFRSF18,FGF16,BMP2,BMPR2,C3AR1,C5AR1,CXCL16,ITGB1BP1,CCR4,COL1A1,NOX4,CLDN7,CTSH,CYP1B1,DIAPH1,EDNRA,LEF1,DMTN,EPHA1,ERBB4,F2RL1,RAPGEF3,ANGPT4,FGA,SEMA6C,SEMA3C,FN1,CXCL13,HDAC7,PDPN,POSTN,GRB7,CXCL1,CXCL3,CORO1A,ATOH8,HAS2,HIF1A,ICAM1,DOCK7,IL1A,IL1B,CXCL8,IL12A,IL18,CXCL10,INSL3,IRS1,ITGA4,ITGA5,ITGAV,ITGB1,LAMB1,LBP,LGALS1,…
	205	GO: Biological Process	GO:1901652	response to peptide	0.0004175	1	0.02511	0.2473	134	477	28.0922	SERPINA3,ACTN2,ADCY1,ADCY2,ADCY5,ADCY6,FZD1,PARP1,ATP6V1C2,ATP6V0D2,ADCY4,ANXA1,ANXA5,APOBEC1,FAS,ATP2A1,ATP2A2,ATP6V1C1,ATP6V1G2,AVPR1B,AVPR2,RIPK2,CEACAM1,GGH,KAT2B,BSG,CA2,CAD,CAMK2A,SOCS3,CAV2,CCNA2,IL1RL1,CDC5L,CDC6,CDK2,KLF4,COL1A1,CREB1,CSK,ATP6V0A4,CCN2,CYP11A1,SESN2,GAL,INSIG2,GNB4,EREG,MZB1,FABP3,KLF2,BAIAP2,TRIM72,SLC25A33,SORBS1,SH2B2,CACYBP,GNG13,GFPT1,GHR,GIP,GJA1,GLP1R,GNAI1,GNG3,G…
	206	GO: Biological Process	GO:0034097	response to cytokine	5.373e-06	0.0572	0.0008341	0.008216	231	825	28	SERPINA3,ACP5,LRTM1,ADAM10,ADAR,MAP4K3,ANXA1,BIRC3,APOB,FAS,AQP4,LRRC15,AVPR2,ADAM9,RIPK2,FADD,TNFRSF18,TNFRSF10B,TNFRSF17,CEACAM1,BRCA1,GBP5,BST2,BYSL,KYNU,CAMK2A,CAMK2B,CAMK2G,SOCS3,CXCL16,CD14,CD27,CD86,TNFRSF13C,CD58,IL1RL1,CDC5L,OSMR,CHAD,CHI3L1,KLF4,CCR4,AIM2,CNTFR,COL1A1,AKAP6,COL3A1,PSMF1,DUOX2,RSAD2,ISG15,SOCS5,CYBA,IL22RA1,DDOST,MYLK3,IL1RAPL2,PARP9,NPNT,ECM1,EDA,PSME3,PSMD14,LEF1,EREG,…
	207	GO: Biological Process	GO:0043269	regulation of ion transport	4.628e-05	0.4926	0.004625	0.04555	187	669	27.9522	ACTN4,ACTN2,ADCYAP1R1,ADORA1,PLA2G6,NLGN2,ANK2,SLC25A4,HCN3,CASK,ATP1A2,ATP1B1,ATP1B2,ATP4B,BAX,TSPO,CA2,CA7,CACNA1F,CACNA1S,CACNB1,CACNB4,CACNG1,CAMK2A,CAMK2B,CAMK2G,CAPN3,CLIC3,CASQ1,CASQ2,CAV3,CCK,SHISA9,ENTPD1,HTR3B,CALHM1,KCNB2,CHRM1,SLC9A3R1,SNX6,KCNK6,GSTO1,HOMER1,AKAP6,ATG5,MINK1,CLIC4,CTSS,NOS1AP,CYBA,CYBB,DIAPH1,DMPK,KCNE2,DPP6,DRD2,HCN4,TOR1A,EDNRA,SGK2,GAL,CACNG8,CACNG6,EGF,BPIFA1,TRD…
	208	GO: Biological Process	GO:0051726	regulation of cell cycle	7.67e-07	0.008166	0.0001701	0.001676	281	1008	27.877	TRRAP,CDC7,CDC45,MAD1L1,AK1,CUL2,BIN1,ANXA1,KNSTRN,GAS7,APP,GADD45GIP1,GAS2L2,CDC26,CDK13,ASNS,PHACTR4,TPRA1,BAX,BCAT1,CCND1,BID,BMP2,KAT2B,BRCA1,ANGEL2,BUB1,BUB1B,MBD4,CDK5R2,CAMK2B,CAV2,RUNX3,CCNA2,CCNB1,USP2,CCNB2,CCNE2,CDK1,CDC5L,CDC6,CDC20,BUB3,CDC25B,CDC27,CDK2,CDK4,AURKB,CDK6,CDK8,CDKN2B,CDKN3,CENPE,CENPF,CETN2,CHEK1,CKS1B,CKS2,SLC9A3R1,RRAGD,PLK3,PSMF1,KIF23,CNOT10,VPS4B,ATF2,SH2B1,CSNK2A…
	209	GO: Biological Process	GO:0009607	response to biotic stimulus	6.714e-07	0.007148	0.0001521	0.001498	286	1027	27.8481	SEH1L,ACP5,S100A14,EPX,ADAR,ADH5,ADH7,AP2B1,PLA2G6,PPM1D,ANXA5,BIRC3,APOB,APOBEC1,APP,KLK3,FAS,PRKRA,ATP1B1,ATP4B,URI1,MYOM1,ADAM9,RIPK2,FADD,TNFRSF18,TNFRSF10B,BANF1,BNIP3,BST2,BYSL,TSPO,C5AR1,CA7,PGLYRP1,SOCS3,CXCL16,CD6,CD14,CD27,CD86,CD47,IL27,CDK6,XPR1,CHGA,CHRM2,AP2M1,CLU,LSM4,TNFAIP8,AIM2,CNR2,ATG5,APOBEC3D,ADAMTS4,FXR2,LITAF,CD207,DUOX2,CLDN7,IFITM10,APOBEC3B,BPIFA2,RSAD2,ISG15,SLFN11,CTS…
	210	GO: Biological Process	GO:0072507	divalent inorganic cation homeostasis	0.001002	1	0.04255	0.4191	127	458	27.7293	ABL2,S100A14,ADCY5,ADCYAP1R1,PLA2G6,ANK2,APP,NPFF,ATP1A2,ATP1B1,ATP2A1,ATP2A2,AVPR1B,BAX,C3AR1,C5AR1,CACNA1F,CACNB4,CALB1,CAPN3,CASQ1,CASQ2,CAV3,CCKBR,SLC39A6,CCR4,GSTO1,AKAP6,ATG5,CYBA,SMDT1,DIAPH1,DMPK,DRD2,DRD5,S1PR3,EDNRA,EIF5A,RXFP3,F2RL1,TRDN,ATP13A4,CXCL13,ATP2C1,GNA13,CD24,GJA1,GLP1R,GNG3,GPR6,GPR12,UTS2R,CXCL3,CORO1A,HCRT,HEXB,CTRC,HRC,IL1B,CXCL10,ITGAV,ITGB1,KCNA5,KCNK3,TMEM203,LYN,TPCN…
	211	GO: Biological Process	GO:0045786	negative regulation of cell cycle	0.000792	1	0.03747	0.3691	134	484	27.686	TRRAP,MAD1L1,AK1,CUL2,BIN1,GAS7,GADD45GIP1,GAS2L2,TPRA1,BAX,BCAT1,CCND1,BMP2,KAT2B,BRCA1,ANGEL2,BUB1,BUB1B,MBD4,RUNX3,CCNA2,CCNB1,CDK1,CDC5L,BUB3,CDK2,CDK4,AURKB,CDK6,CDKN2B,CDKN3,CENPE,CENPF,CHEK1,SLC9A3R1,RRAGD,PLK3,CNOT10,ATF2,CSNK2A2,SLFN11,ESPL1,KNTC1,FBXO5,DUSP1,TOM1L1,E2F4,GMNN,EZH2,DACT1,FAP,ANAPC10,FGFR3,MAD2L2,FHL1,ZNHIT1,FOXM1,SLC25A33,ERN2,C2orf40,STAG2,PLK2,C10orf99,BTG3,GML,UBE2C,ZW…
	212	GO: Biological Process	GO:0050801	ion homeostasis	3.219e-05	0.3427	0.003607	0.03553	210	759	27.668	ABL2,S100A14,ADCY5,ADCYAP1R1,SLC12A5,ADORA1,PARP1,PLA2G6,ATP6V1C2,ATP6V0D2,ALOX12,ANK1,ANK2,APP,NPFF,CYP4F12,ATP1A2,ATP12A,SLC4A4,ATP1B1,ATP1B2,ATP2A1,ATP2A2,ATP4B,ATP6V1C1,ATP6V1G2,AVPR1B,AVPR2,BAX,TSPO,C3AR1,C5AR1,C7,CA2,CA4,CA7,CACNA1F,CACNB4,CALB1,TMPRSS6,CAPN3,CASQ1,CASQ2,CAV3,CCK,CCKBR,XPR1,SLC9A3R1,LIPG,SLC39A6,CCR4,GSTO1,AKAP6,HJV,ATG5,SLC4A8,CLIC4,ATP6V0A4,CYBA,SMDT1,HEPH,SLC26A8,DIAPH1,…
	213	GO: Biological Process	GO:0030162	regulation of proteolysis	5.01e-05	0.5334	0.004805	0.04733	209	760	27.5	SERPINA3,MAD1L1,LTBP4,ALOX12,RECK,KLHL40,BIRC3,CST7,APP,FAS,RUVBL1,CDC26,SERPINB7,TNFSF10,ADAM9,RIPK2,FADD,BAX,BCL2A1,TNFRSF10B,BID,BST2,BUB1,BUB1B,C3AR1,C4BPA,C5AR1,C6,C7,C8B,CAPN3,CASP7,CAV3,SERPINH1,CCK,CCNB1,CD27,CDK1,CDC20,BUB3,CDC27,CENPE,CENPF,CTSC,KLF4,OPRPN,CLU,TNFAIP8,AIM2,PLK3,COL6A3,PSMF1,RNF19A,RCHY1,CRYAB,RNF14,CSNK2A2,SOCS5,CST1,CST5,CSTA,CSTB,CCN2,ESPL1,CTSH,DLGAP5,SOX7,BCL2L12,FB…
	214	GO: Biological Process	GO:0071345	cellular response to cytokine stimulus	8.708e-05	0.9271	0.007662	0.07547	196	713	27.4895	LRTM1,ADAR,BIRC3,APOB,FAS,AQP4,LRRC15,RIPK2,FADD,TNFRSF18,TNFRSF10B,TNFRSF17,CEACAM1,BRCA1,GBP5,BST2,BYSL,CAMK2A,CAMK2B,CAMK2G,SOCS3,CD27,CD86,TNFRSF13C,CD58,IL1RL1,CDC5L,OSMR,CHAD,CHI3L1,CCR4,AIM2,CNTFR,COL1A1,AKAP6,PSMF1,DUOX2,RSAD2,ISG15,SOCS5,CYBA,IL22RA1,MYLK3,IL1RAPL2,NPNT,ECM1,EDA,PSME3,PSMD14,LEF1,EREG,F2RL1,KLF2,TNFRSF12A,FGA,DDX41,FN1,CXCL13,SH2B2,POSTN,TNFSF13B,COMMD7,CD24,IFI6,IL37,IL…
	215	GO: Biological Process	GO:0007049	cell cycle	4.995e-10	5.318e-06	3.545e-07	3.492e-06	485	1766	27.4632	SEH1L,KIF18A,SPC25,ACVR1,TRRAP,CDC7,CDC45,GMNC,STARD9,KLHL13,MAD1L1,AHR,KLHL42,AK1,CUL2,BIN1,RAE1,ANXA1,PPM1D,KNSTRN,ANXA11,BIRC3,GAS7,APP,GADD45GIP1,RHOC,CCDC124,RUVBL1,GAS2L2,HAUS1,CDC26,CDK13,ASNS,PHACTR4,BOLL,TPRA1,ATR,BAX,BCAT1,CCND1,BANF1,BID,BMP2,KAT2B,BRCA1,ANGEL2,BUB1,BUB1B,WRAP73,TIMELESS,MBD4,CDK5R2,CAMK2A,CAMK2B,CAMK2G,CAPN3,CAV2,PRC1,RUNX3,CCNA2,CCNB1,USP2,CCNB2,CCNE2,EXO1,CDK1,CDC5L…
	216	GO: Biological Process	GO:1901700	response to oxygen-containing compound	3.41e-09	3.631e-05	2.017e-06	1.987e-05	443	1614	27.4473	NRIP1,SERPINA3,ABL2,ACP5,S100A14,ACTC1,ACTN2,ADA,ADCY1,ADCY2,ADCY5,ADCY6,ADCYAP1R1,ADH5,FZD1,ADH6,ADH7,PARP1,GRK2,AHR,PLA2G6,ATP6V1C2,ATP6V0D2,ALDH1A1,ALDH3A1,NR0B2,GNPAT,ADCY4,ANGPT2,ANXA1,ANXA5,HCN3,APLP1,APOB,APOBEC1,APOD,APOH,APP,FAS,AQP3,AQP4,ASNS,ATP1A2,ATP2A1,ATP2A2,ATP4B,ATP6V1C1,ATP6V1G2,AVPR1B,AVPR2,ADAM9,RIPK2,BAX,BCHE,TNFRSF18,CCND1,TNFRSF10B,CEACAM1,BID,GGH,KAT2B,BNIP3,BRCA1,BSG,BYSL…
	217	GO: Biological Process	GO:0006928	movement of cell or subcellular component	2.372e-10	2.525e-06	1.804e-07	1.777e-06	515	1882	27.3645	KIF18A,ABL2,ACP5,ACTA1,S100A14,ACTC1,ACTN4,ACTN1,ACTN2,ACTN3,ACVR1,EPX,ADA,ADAM10,TENM2,ADORA1,AP2B1,STARD9,ALCAM,ALOX12,ARHGAP21,RECK,KLC3,SORBS2,ANGPT2,ANK2,IFT20,ANXA1,ANXA5,ELP1,APOB,APOD,APOH,APP,TCAP,SEMA4G,RHOC,PHACTR4,ATP1A2,ATP1B1,ATP1B2,ATP2A2,LRRC15,ADAM9,FADD,BAX,TNFRSF18,FGF16,CEACAM1,BMP2,BMPR2,BSG,BST2,BTG1,TSPO,C3AR1,C5AR1,CDK5R2,CALD1,LIMD1,CASQ2,CXCL16,PSTPIP2,CAV3,RUNX3,KIFC2,C…
	218	GO: Biological Process	GO:0051270	regulation of cellular component movement	2.741e-05	0.2918	0.003316	0.03267	235	860	27.3256	ABL2,ACP5,S100A14,ACTN4,ACTN1,ACVR1,ADA,ADAM10,ADORA1,ALOX12,RECK,ANGPT2,ANK2,ANXA1,ANXA5,ELP1,APOD,APOH,SEMA4G,ATP1A2,ATP2A2,LRRC15,ADAM9,FADD,TNFRSF18,FGF16,CEACAM1,BMP2,BMPR2,BST2,C3AR1,C5AR1,CASQ2,CXCL16,CDK6,ITGB1BP1,KLF4,SINHCAF,SLC9A3R1,COL1A1,AKAP6,COL3A1,MINK1,NOX4,CLIC4,CLDN7,CTSH,NEXN,NOS1AP,CYP1B1,DIAPH1,KIF14,DRD2,DRD5,DSC2,DSG2,ECM1,EDNRA,EGF,EPHA2,GREM1,LEF1,TRIB1,DMTN,EPHA1,ERBB3,…
	219	GO: Biological Process	GO:0009617	response to bacterium	0.0005172	1	0.02898	0.2855	161	590	27.2881	SEH1L,ACP5,S100A14,ADH5,ADH7,PLA2G6,PPM1D,APOB,APP,KLK3,FAS,ATP4B,ADAM9,RIPK2,TNFRSF18,TNFRSF10B,BYSL,TSPO,C5AR1,PGLYRP1,SOCS3,CXCL16,CD6,CD14,CD27,CD86,CD47,IL27,CHGA,TNFAIP8,CNR2,ADAMTS4,LITAF,BPIFA2,ISG15,CTSG,CYBA,CYP1A1,CYP1A2,IL22RA1,DEFA5,DEFA6,DEFB1,CD300LB,DMBT1,DNMT1,EDNRA,EPHA2,TRIB1,BPIFA1,F2RL1,PLAC8,FCER1G,FGA,BAIAP2,FMO1,FN1,FOS,CXCL13,GNLY,DCD,CD24,FUCA2,DEFB118,GBP2,GBP3,GCH1,C10…
	220	GO: Biological Process	GO:0098542	defense response to other organism	0.0004518	1	0.0263	0.2591	166	609	27.2578	SEH1L,ACP5,S100A14,EPX,ADAR,AP2B1,PLA2G6,ANXA5,BIRC3,APOBEC1,APP,KLK3,ATP1B1,MYOM1,RIPK2,FADD,BNIP3,BST2,C5AR1,CA7,PGLYRP1,CD86,IL27,CHGA,AP2M1,LSM4,TNFAIP8,AIM2,APOBEC3D,ADAMTS4,FXR2,CD207,CLDN7,APOBEC3B,BPIFA2,RSAD2,ISG15,SLFN11,CTSG,CXADR,CYBA,PHYHIP,IL22RA1,DEFA5,DEFA6,DEFB1,DMBT1,FGFBP1,SLC35B3,MRPS2,EIF2S1,EPHA2,HERC5,BPIFA1,F2RL1,REEP2,PLAC8,CRNKL1,FCER1G,FGA,DDX41,CXCL13,GNLY,POLR3C,DCD,A…
	221	GO: Biological Process	GO:0098771	inorganic ion homeostasis	0.0001965	1	0.01395	0.1374	190	698	27.2206	ABL2,S100A14,ADCY5,ADCYAP1R1,SLC12A5,ADORA1,PLA2G6,ATP6V1C2,ATP6V0D2,ANK1,ANK2,APP,NPFF,CYP4F12,ATP1A2,ATP12A,SLC4A4,ATP1B1,ATP1B2,ATP2A1,ATP2A2,ATP4B,ATP6V1C1,ATP6V1G2,AVPR1B,AVPR2,BAX,C3AR1,C5AR1,C7,CA2,CA4,CA7,CACNA1F,CACNB4,CALB1,TMPRSS6,CAPN3,CASQ1,CASQ2,CAV3,CCKBR,XPR1,SLC9A3R1,SLC39A6,CCR4,GSTO1,AKAP6,HJV,ATG5,SLC4A8,CLIC4,ATP6V0A4,CYBA,SMDT1,HEPH,SLC26A8,DIAPH1,DMPK,SLC4A9,SCO2,DRD2,DRD5,…
	222	GO: Biological Process	GO:0014070	response to organic cyclic compound	6.389e-06	0.06802	0.000958	0.009436	284	1045	27.177	NRIP1,ACACB,ACAT1,ACP5,ACTA1,ACVR1,ADA,ADAR,ADCY1,ADCY2,ADCY5,ADCY6,ADCYAP1R1,FZD1,PARP1,GRK2,AHR,ALDH3A1,NR0B2,MED30,ANGPT2,RAE1,ANXA1,HCN3,CALCOCO1,APLP1,APP,FAS,AQP3,AR,PRKRA,LY6D,NPFF,ASNS,ATF1,ATP1A2,ATP12A,URI1,ADAM9,RIPK2,BAX,BCHE,CCND1,BID,BMP2,BRCA1,BSG,BUD31,BYSL,TSPO,MBD4,KYNU,CA2,CAD,KALRN,CALU,SOCS3,CASQ2,CCNA2,CCNB1,CDK1,CDC5L,CDK2,CDK4,KLF4,CHRNA2,CHRNB1,CHRND,CHRNG,EFTUD2,HOMER1,C…
	223	GO: Biological Process	GO:0055080	cation homeostasis	0.0002873	1	0.01924	0.1895	185	682	27.1261	ABL2,S100A14,ADCY5,ADCYAP1R1,SLC12A5,ADORA1,PLA2G6,ATP6V1C2,ATP6V0D2,ANK1,ANK2,APP,NPFF,CYP4F12,ATP1A2,ATP12A,SLC4A4,ATP1B1,ATP1B2,ATP2A1,ATP2A2,ATP4B,ATP6V1C1,ATP6V1G2,AVPR1B,AVPR2,BAX,C3AR1,C5AR1,C7,CA2,CA4,CA7,CACNA1F,CACNB4,CALB1,TMPRSS6,CAPN3,CASQ1,CASQ2,CAV3,CCKBR,SLC39A6,CCR4,GSTO1,AKAP6,HJV,ATG5,SLC4A8,CLIC4,ATP6V0A4,CYBA,SMDT1,HEPH,SLC26A8,DIAPH1,DMPK,SLC4A9,SCO2,DRD2,DRD5,S1PR3,EDNRA,SG…
	224	GO: Biological Process	GO:0030036	actin cytoskeleton organization	0.0007858	1	0.03735	0.3679	160	591	27.0728	ABL2,ACTA1,ACTC1,ACTN4,ACTN1,ACTN2,FMNL2,SORBS2,GPR65,FGD2,ANXA1,PPFIA1,GAS7,LMOD2,TCAP,PHACTR4,GRHL3,BST2,CAPN3,CASQ1,CASQ2,CAV3,TMSB10,ITGB1BP1,TRIP10,SLC9A3R1,MYOZ1,LMOD1,KIF23,MINK1,GMFG,NOX4,CDC42BPB,MICAL2,CSRP1,CCN2,CTSV,CXADR,MYLK3,DIAPH1,DIAPH2,USH1C,ARPC1B,PLEK2,EFNA5,EPB41L1,DMTN,EPHA1,EPS8,XIRP1,KLHL41,F2RL1,SPTBN5,FAT1,CORO2B,RAPGEF3,BAIAP2,MAD2L2,FHL3,LIMA1,ARPC1A,SORBS1,CDC42EP3,SH…
	225	GO: Biological Process	GO:0051347	positive regulation of transferase activity	0.0003868	1	0.0238	0.2345	180	665	27.0677	ADCY1,ADCY2,ADCY5,ADCY6,ADORA1,ADORA2B,ADCY4,FGD2,MAP4K3,KLK3,MAPKAPK5,CDC26,ADAM9,RIPK2,BAX,CCND1,TNFRSF10B,CEACAM1,BMP2,BUB1B,C5AR1,CDK5R2,CCNB1,CDK1,MAP3K13,CDC6,CDC20,BUB3,CDC25B,CDC27,AURKB,CENPE,ITGB1BP1,CHI3L1,KLF4,CLU,AKAP6,PSMF1,MAGED1,POT1,NOX4,CSK,FBXO5,KIF14,DRD2,DUSP5,DUSP6,TOM1L1,ECT2,EEF1A2,RAD50,EFNA5,EGF,PSME3,GREM1,PSMD14,TRIB1,EPHA8,ERBB3,ERBB4,EREG,EZH2,ANAPC10,FCER1A,ANGPT4,F…
	226	GO: Biological Process	GO:0042060	wound healing	0.00107	1	0.04444	0.4377	154	570	27.0175	ACTN1,FZD6,ALOX12,ANXA1,ANXA5,APOD,APOH,CASK,RHOC,GRHL3,DOCK11,CEACAM1,BNC1,TMPRSS6,CAPN3,CAV3,CCNB1,CD34,ENTPD1,FIBP,CDH3,COL1A1,COL1A2,COL3A1,COL5A1,SH2B1,CCM2L,CSRP1,CXADR,BLOC1S6,DRD5,APOA5,TOR1A,ENO3,DMTN,GP6,ERBB3,ERBB4,EREG,CLEC1B,EZH2,F2RL1,F2RL2,HMG20B,TNFRSF12A,FAP,FCER1G,FGA,TRIM72,FN1,PROCR,SH2B2,PDPN,POSTN,GNA13,HOPX,GJA1,GNA12,GP1BA,IL24,GSN,AJUBA,HDAC2,HIF1A,HRG,TNC,IFNA14,IFNA17,I…
	227	GO: Biological Process	GO:0055065	metal ion homeostasis	0.0009211	1	0.04066	0.4006	160	593	26.9815	ABL2,S100A14,ADCY5,ADCYAP1R1,ADORA1,PLA2G6,ANK1,ANK2,APP,NPFF,CYP4F12,ATP1A2,ATP12A,ATP1B1,ATP1B2,ATP2A1,ATP2A2,AVPR1B,AVPR2,BAX,C3AR1,C5AR1,C7,CACNA1F,CACNB4,CALB1,TMPRSS6,CAPN3,CASQ1,CASQ2,CAV3,CCKBR,SLC39A6,CCR4,GSTO1,AKAP6,HJV,ATG5,CYBA,SMDT1,HEPH,DIAPH1,DMPK,SCO2,DRD2,DRD5,S1PR3,EDNRA,SGK2,EIF5A,EPB42,RXFP3,F2RL1,TRDN,STEAP1,ATP13A4,CXCL13,ATP2C1,GNA13,CLDN16,FTH1,CD24,MT4,GJA1,GLP1R,GNG3,GP…
	228	GO: Biological Process	GO:0055082	cellular chemical homeostasis	0.0001894	1	0.01366	0.1346	207	768	26.9531	ABL2,ADCY5,ADCYAP1R1,SLC12A5,PLA2G6,C1QTNF3,ATP6V1C2,ATP6V0D2,ANK2,APP,FAS,AQP3,AQP4,AQP5,NPFF,ATP1A2,ATP12A,SLC4A4,ATP1B1,ATP1B2,ATP2A1,ATP2A2,ATP6V1C1,ATP6V1G2,AVPR1B,BAX,C3AR1,C5AR1,C7,CA2,CA7,CACNA1F,CACNB4,CALB1,TMPRSS6,CAPN3,CASQ1,CASQ2,CAV3,CCKBR,XPR1,SLC9A3R1,CMA1,SLC39A6,CCR4,GSTO1,MAP4K4,AKAP6,HJV,ATG5,SLC4A8,NOX4,CLIC4,ATP6V0A4,CYBA,SMDT1,HEPH,C2CD2L,SLC26A8,DIAPH1,SESN2,DMPK,SLC4A9,SC…
	229	GO: Biological Process	GO:1901701	cellular response to oxygen-containing compound	2.726e-05	0.2902	0.003316	0.03267	269	1001	26.8731	NRIP1,ABL2,ACTN2,ADCY1,ADCY2,ADCY5,ADCY6,FZD1,PARP1,GRK2,AHR,PLA2G6,ATP6V1C2,ATP6V0D2,ADCY4,ANXA1,ANXA5,HCN3,APLP1,APOB,APOBEC1,APP,FAS,AQP4,ATP6V1C1,ATP6V1G2,ADAM9,RIPK2,CEACAM1,KAT2B,BNIP3,BRCA1,BYSL,TSPO,CA2,CAMK2A,SOCS3,CXCL16,CAV2,CCNA2,CCNB1,CD6,CD14,CD86,IL1RL1,CDK1,CDC5L,CDC6,CDK2,KLF4,CHRM1,CHRM2,CHRM4,CHRM5,RRAGD,CMA1,MAP4K4,COL1A1,COL1A2,AKAP6,COL3A1,COL4A1,COL4A6,COL5A2,COL6A1,COL16A1…
	230	GO: Biological Process	GO:2000145	regulation of cell motility	0.00019	1	0.01366	0.1346	213	793	26.86	ABL2,ACP5,S100A14,ACTN4,ACVR1,ADA,ADAM10,ADORA1,ALOX12,RECK,ANGPT2,ANXA1,ANXA5,ELP1,APOD,APOH,SEMA4G,LRRC15,ADAM9,FADD,TNFRSF18,FGF16,CEACAM1,BMP2,BMPR2,BST2,C3AR1,C5AR1,CXCL16,CDK6,ITGB1BP1,KLF4,SINHCAF,SLC9A3R1,COL1A1,COL3A1,MINK1,NOX4,CLIC4,CLDN7,CTSH,NEXN,CYP1B1,DIAPH1,KIF14,DRD2,DRD5,ECM1,EDNRA,EGF,EPHA2,GREM1,LEF1,TRIB1,DMTN,EPHA1,ERBB3,ERBB4,EREG,F2RL1,RAPGEF3,ANGPT4,FGA,SEMA6C,SEMA3C,FN1,…
	231	GO: Biological Process	GO:0007017	microtubule-based process	0.0008167	1	0.03791	0.3734	176	658	26.7477	KIF18A,SPC25,AP2B1,STARD9,CGN,KLHL42,ARHGAP21,KLC3,IFT20,KNSTRN,CAMSAP3,BIRC3,APP,GAS2L2,HAUS1,BRCA1,WRAP73,CAV3,PRC1,KIFC2,CCNB1,CDK1,CDK2,AURKB,CENPE,CETN2,CETN3,CHEK1,AP2M1,CRIPT,PLK3,KIF23,RNF19A,VPS4B,DNAH1,CRYAB,CEP135,ESPL1,CEP57,PCLAF,DLGAP5,CKAP5,HDGFL3,BLOC1S6,FBXO5,DIAPH1,KIF14,DNAH8,E2F4,ECT2,KIF20A,EFNA5,TTC30A,EML1,TUBD1,NUSAP1,TRDN,TUBB4A,NDC80,TUBGCP3,TACC3,PIBF1,SPAG5,RGS14,CATSP…
	232	GO: Biological Process	GO:0098916	anterograde trans-synaptic signaling	0.0007656	1	0.03696	0.364	181	678	26.6962	GJD2,ASIC1,SLC12A5,ADORA1,PLA2G6,NLGN2,ANXA9,GALR3,PPFIA1,CASK,NPFF,LYNX1,ATP1A2,ATP2A2,STAC3,SNAP23,BCHE,MTMR2,TSPO,BSN,CA2,CA7,CACNB1,CACNB4,CALB1,KALRN,CAMK2A,CAMK2B,CAV2,CBLN1,SHISA7,CCKBR,SHISA9,ZACN,SYNGR1,HTR3B,CDC20,LGI1,GPR52,CHRM1,CHRM2,CHRM4,CHRM5,CHRNA2,CHRNB1,CHRND,CHRNG,SNAP29,CPNE6,HOMER1,CNR2,MINK1,GABBR2,CREB1,SNCAIP,BLOC1S6,LYPD1,DMPK,DRD2,DRD5,DTNA,TOR1A,SYT15,CACNG8,SEZ6,ERBB4…
	233	GO: Biological Process	GO:0099537	trans-synaptic signaling	0.0007656	1	0.03696	0.364	181	678	26.6962	GJD2,ASIC1,SLC12A5,ADORA1,PLA2G6,NLGN2,ANXA9,GALR3,PPFIA1,CASK,NPFF,LYNX1,ATP1A2,ATP2A2,STAC3,SNAP23,BCHE,MTMR2,TSPO,BSN,CA2,CA7,CACNB1,CACNB4,CALB1,KALRN,CAMK2A,CAMK2B,CAV2,CBLN1,SHISA7,CCKBR,SHISA9,ZACN,SYNGR1,HTR3B,CDC20,LGI1,GPR52,CHRM1,CHRM2,CHRM4,CHRM5,CHRNA2,CHRNB1,CHRND,CHRNG,SNAP29,CPNE6,HOMER1,CNR2,MINK1,GABBR2,CREB1,SNCAIP,BLOC1S6,LYPD1,DMPK,DRD2,DRD5,DTNA,TOR1A,SYT15,CACNG8,SEZ6,ERBB4…
	234	GO: Biological Process	GO:0007268	chemical synaptic transmission	0.0007656	1	0.03696	0.364	181	678	26.6962	GJD2,ASIC1,SLC12A5,ADORA1,PLA2G6,NLGN2,ANXA9,GALR3,PPFIA1,CASK,NPFF,LYNX1,ATP1A2,ATP2A2,STAC3,SNAP23,BCHE,MTMR2,TSPO,BSN,CA2,CA7,CACNB1,CACNB4,CALB1,KALRN,CAMK2A,CAMK2B,CAV2,CBLN1,SHISA7,CCKBR,SHISA9,ZACN,SYNGR1,HTR3B,CDC20,LGI1,GPR52,CHRM1,CHRM2,CHRM4,CHRM5,CHRNA2,CHRNB1,CHRND,CHRNG,SNAP29,CPNE6,HOMER1,CNR2,MINK1,GABBR2,CREB1,SNCAIP,BLOC1S6,LYPD1,DMPK,DRD2,DRD5,DTNA,TOR1A,SYT15,CACNG8,SEZ6,ERBB4…
	235	GO: Biological Process	GO:0009611	response to wounding	6.714e-05	0.7148	0.006229	0.06136	258	967	26.6805	ACP5,ACTN1,ADA,FZD6,ADORA1,ADORA2B,C1QTNF3,ALOX12,ALOX5AP,ANXA1,ANXA5,BIRC3,APOD,APOH,CASK,RHOC,DUOXA1,GRHL3,DOCK11,BAX,CEACAM1,BNC1,GBP5,TSPO,C3AR1,C4BPA,C5AR1,C6,C7,C8B,PGLYRP1,CALU,TMPRSS6,CAPN3,SOCS3,CAV3,CCNB1,CD6,CD34,ENTPD1,CD47,FIBP,IL1RL1,CDK1,OSMR,CDH3,KLF4,NREP,SNX6,CLU,CMA1,CNR2,COL1A1,COL1A2,COL3A1,COL5A1,SH2B1,CCM2L,SOCS5,CSRP1,CCN2,CTSS,CXADR,CYP1A1,BLOC1S6,DRD2,DRD5,APOA5,TOR1A,ED…
	236	GO: Biological Process	GO:0030001	metal ion transport	0.0001818	1	0.01326	0.1306	228	855	26.6667	ASIC1,ACTN4,ACTN2,PKD1L2,ADCYAP1R1,SLC12A5,ADORA1,PLA2G6,ATP6V1C2,ATP6V0D2,KCNT1,ANK2,ANXA5,HCN3,CASK,ATP1A2,ATP12A,SLC4A4,ATP1B1,ATP1B2,ATP2A1,ATP2A2,ATP4B,ATP6V1C1,ATP6V1G2,BAX,TSPO,CACNA1F,CACNA1S,CACNB1,CACNB4,CACNG1,CAMK2A,CAMK2B,CAMK2G,CAPN3,CASQ1,CASQ2,CAV3,CDK2,CALHM1,KCNB2,SLC9A3R1,SLC39A6,KCNK6,GSTO1,HOMER1,AKAP6,ATG5,SLC4A8,VPS4B,ATP6V0A4,CCN2,NOS1AP,CYBA,SMDT1,HEPH,DIAPH1,DMPK,SLC4A9,…
	237	GO: Biological Process	GO:0016477	cell migration	4.822e-06	0.05133	0.0007897	0.007779	346	1300	26.6154	ABL2,ACP5,S100A14,ACTN4,ACVR1,EPX,ADA,ADAM10,ADORA1,ALOX12,RECK,SORBS2,ANGPT2,ANXA1,ELP1,APOB,APOD,APOH,SEMA4G,RHOC,PHACTR4,ATP1B1,ATP1B2,LRRC15,ADAM9,FADD,BAX,TNFRSF18,FGF16,CEACAM1,BMP2,BMPR2,BSG,BST2,BTG1,TSPO,C3AR1,C5AR1,CDK5R2,LIMD1,CXCL16,PSTPIP2,CCK,CD2,CD34,CD47,CD58,CDK1,ITGB1BP1,CHGA,KLF4,CER1,SINHCAF,SLC9A3R1,CTHRC1,BAMBI,CCR4,CNR2,COL1A1,COL1A2,COL3A1,COL5A1,MINK1,NOX4,CLIC4,CDC42BPB,…
	238	GO: Biological Process	GO:0072358	cardiovascular system development	4.542e-05	0.4836	0.004605	0.04536	281	1058	26.5595	ACACB,ACTC1,ACTN2,ACVR1,FZD1,ADORA2B,GRK2,AP2B1,MIB1,ALPK3,AHR,ALOX12,RECK,SORBS2,ANGPT2,ANK2,SLC25A4,IFT20,APOB,APOD,APOH,KLK3,TCAP,SERPINB7,FADD,BAX,DIPK2A,FGF16,CEACAM1,CCN4,BMP2,BMPR2,BRCA1,KLF5,BTG1,C3AR1,C5AR1,C6,CAD,TMPRSS6,SOCS3,CASP7,CAV3,C1orf127,CCNB1,CD34,CDK1,CDX4,ITGB1BP1,CHI3L1,KLF4,CMA1,COL1A1,COL1A2,AKAP6,COL3A1,ATG5,COL4A1,COL4A2,COL5A1,COL8A1,COL11A1,COL15A1,NOX4,CLIC4,CREB1,AT…
	239	GO: Biological Process	GO:0072359	circulatory system development	4.542e-05	0.4836	0.004605	0.04536	281	1058	26.5595	ACACB,ACTC1,ACTN2,ACVR1,FZD1,ADORA2B,GRK2,AP2B1,MIB1,ALPK3,AHR,ALOX12,RECK,SORBS2,ANGPT2,ANK2,SLC25A4,IFT20,APOB,APOD,APOH,KLK3,TCAP,SERPINB7,FADD,BAX,DIPK2A,FGF16,CEACAM1,CCN4,BMP2,BMPR2,BRCA1,KLF5,BTG1,C3AR1,C5AR1,C6,CAD,TMPRSS6,SOCS3,CASP7,CAV3,C1orf127,CCNB1,CD34,CDK1,CDX4,ITGB1BP1,CHI3L1,KLF4,CMA1,COL1A1,COL1A2,AKAP6,COL3A1,ATG5,COL4A1,COL4A2,COL5A1,COL8A1,COL11A1,COL15A1,NOX4,CLIC4,CREB1,AT…
	240	GO: Biological Process	GO:0030334	regulation of cell migration	0.0006186	1	0.03261	0.3212	197	742	26.5499	ACP5,S100A14,ACTN4,ACVR1,ADA,ADAM10,ADORA1,ALOX12,RECK,ANGPT2,ANXA1,ELP1,APOD,APOH,SEMA4G,LRRC15,ADAM9,FADD,TNFRSF18,FGF16,CEACAM1,BMP2,BMPR2,BST2,C3AR1,C5AR1,CXCL16,ITGB1BP1,KLF4,SINHCAF,SLC9A3R1,COL1A1,COL3A1,MINK1,NOX4,CLIC4,CTSH,NEXN,CYP1B1,DIAPH1,KIF14,DRD2,DRD5,ECM1,EDNRA,EPHA2,GREM1,LEF1,TRIB1,DMTN,EPHA1,ERBB4,F2RL1,RAPGEF3,ANGPT4,FGA,SEMA6C,SEMA3C,FN1,OLFM4,CXCL13,HDAC7,PDPN,POSTN,GNA13,K…
	241	GO: Biological Process	GO:0007267	cell-cell signaling	1.225e-05	0.1304	0.001672	0.01647	327	1233	26.5207	GDF5,GJD2,ASIC1,ADAM10,FAM3D,ADCY5,SLC12A5,FZD1,ADORA1,GRK2,PLA2G6,C1QTNF3,NLGN2,ANXA9,LTBP4,NR0B2,ANK2,SLC25A4,GALR3,ANXA1,ANXA5,PPFIA1,AR,CASK,NPFF,LYNX1,G6PC2,ATP1A2,ATP2A2,TNFSF10,TNFSF9,STAC3,SNAP23,BCHE,FGF16,CCN4,BMP2,BST2,MTMR2,TSPO,C1QA,BSN,CA2,CA7,CACNB1,CACNB4,CALB1,KALRN,CAMK2A,CAMK2B,CAMK2G,CASQ2,CAV2,CBLN1,SHISA7,CCKBR,SHISA9,ZACN,CD86,CD33,SIGLEC6,CD34,SYNGR1,ADGRE5,HTR3B,CDC20,LGI…
	242	GO: Biological Process	GO:0099536	synaptic signaling	0.00109	1	0.04481	0.4414	182	687	26.492	GJD2,ASIC1,SLC12A5,ADORA1,GRK2,PLA2G6,NLGN2,ANXA9,GALR3,PPFIA1,CASK,NPFF,LYNX1,ATP1A2,ATP2A2,STAC3,SNAP23,BCHE,MTMR2,TSPO,BSN,CA2,CA7,CACNB1,CACNB4,CALB1,KALRN,CAMK2A,CAMK2B,CAV2,CBLN1,SHISA7,CCKBR,SHISA9,ZACN,SYNGR1,HTR3B,CDC20,LGI1,GPR52,CHRM1,CHRM2,CHRM4,CHRM5,CHRNA2,CHRNB1,CHRND,CHRNG,SNAP29,CPNE6,HOMER1,CNR2,MINK1,GABBR2,CREB1,SNCAIP,BLOC1S6,LYPD1,DMPK,DRD2,DRD5,DTNA,TOR1A,SYT15,CACNG8,SEZ6,…
	243	GO: Biological Process	GO:0019725	cellular homeostasis	0.0002587	1	0.01754	0.1728	234	885	26.4407	ABL2,ADCY5,ADCYAP1R1,SLC12A5,TXNDC16,PLA2G6,C1QTNF3,ATP6V1C2,ATP6V0D2,ANK2,APP,FAS,AQP3,AQP4,AQP5,NPFF,ATP1A2,ATP12A,SLC4A4,ATP1B1,ATP1B2,ATP2A1,ATP2A2,ATP6V1C1,ATP6V1G2,AVPR1B,BAX,C3AR1,C5AR1,C7,CA2,CA7,CACNA1F,CACNB4,CALB1,TMPRSS6,CAPN3,CASQ1,CASQ2,CAV3,CCKBR,XPR1,SLC9A3R1,MUC17,CMA1,SLC39A6,CCR4,GSTO1,MAP4K4,AKAP6,HJV,ATG5,SLC4A8,MINK1,NOX4,CLIC4,SLC22A12,ATP6V0A4,CYBA,CYBB,SMDT1,ABCA12,HEPH,C…
	244	GO: Biological Process	GO:0051674	localization of cell	5.466e-06	0.05819	0.0008341	0.008216	376	1428	26.3305	ABL2,ACP5,S100A14,ACTN4,ACVR1,EPX,ADA,ADAM10,ADORA1,ALOX12,RECK,SORBS2,ANGPT2,ANXA1,ANXA5,ELP1,APOB,APOD,APOH,SEMA4G,RHOC,PHACTR4,ATP1B1,ATP1B2,LRRC15,ADAM9,FADD,BAX,TNFRSF18,FGF16,CEACAM1,BMP2,BMPR2,BSG,BST2,BTG1,TSPO,C3AR1,C5AR1,CDK5R2,LIMD1,CXCL16,PSTPIP2,CCK,CD2,CD34,CD47,CD58,CDK1,CDK6,ITGB1BP1,CHGA,KLF4,CER1,SINHCAF,SLC9A3R1,CTHRC1,BAMBI,CCR4,CNR2,COL1A1,COL1A2,COL3A1,COL5A1,MINK1,NOX4,CLIC…
	245	GO: Biological Process	GO:0048870	cell motility	5.466e-06	0.05819	0.0008341	0.008216	376	1428	26.3305	ABL2,ACP5,S100A14,ACTN4,ACVR1,EPX,ADA,ADAM10,ADORA1,ALOX12,RECK,SORBS2,ANGPT2,ANXA1,ANXA5,ELP1,APOB,APOD,APOH,SEMA4G,RHOC,PHACTR4,ATP1B1,ATP1B2,LRRC15,ADAM9,FADD,BAX,TNFRSF18,FGF16,CEACAM1,BMP2,BMPR2,BSG,BST2,BTG1,TSPO,C3AR1,C5AR1,CDK5R2,LIMD1,CXCL16,PSTPIP2,CCK,CD2,CD34,CD47,CD58,CDK1,CDK6,ITGB1BP1,CHGA,KLF4,CER1,SINHCAF,SLC9A3R1,CTHRC1,BAMBI,CCR4,CNR2,COL1A1,COL1A2,COL3A1,COL5A1,MINK1,NOX4,CLIC…
	246	GO: Biological Process	GO:0048878	chemical homeostasis	9.531e-05	1	0.007989	0.0787	297	1136	26.1444	ABL2,ACADVL,S100A14,ADCY1,ADCY2,ADCY5,ADCY6,ACOX2,ADCYAP1R1,SLC12A5,ADORA1,PARP1,DISP3,PLA2G6,C1QTNF3,ATP6V1C2,ATP6V0D2,ALOX12,ADCY4,ANK1,ANK2,APOB,APP,FAS,AQP3,AQP4,AQP5,NPFF,ASGR2,CYP4F12,G6PC2,ATP1A2,GRHL3,ATP12A,SLC4A4,ATP1B1,ATP1B2,ATP2A1,ATP2A2,ATP4B,ATP6V1C1,ATP6V1G2,AVPR1B,AVPR2,BAX,TSPO,C3AR1,C5AR1,C7,CA2,CA4,CA7,CACNA1F,CACNB4,CALB1,TMPRSS6,CAPN3,CASQ1,CASQ2,CAV3,CLDN1,CCK,CCKBR,XPR1,SL…
	247	GO: Biological Process	GO:0009719	response to endogenous stimulus	1.558e-06	0.01659	0.0003016	0.002971	454	1740	26.092	GDF5,NRIP1,SERPINA3,ACAT1,ACTA1,ACTN2,ACVR1,ADA,ADCY1,ADCY2,ADCY5,ADCY6,ADCYAP1R1,FZD1,PARP1,CGN,AHR,ATP6V1C2,ATP6V0D2,ALDH3A1,LTBP4,NR0B2,AMHR2,ADCY4,MED30,ANXA1,ANXA5,HCN3,CALCOCO1,APLP1,APOB,APOBEC1,APP,FAS,AR,NPFF,ASNS,ATP1A2,ATP2A1,ATP2A2,ATP4B,ATP6V1C1,URI1,ATP6V1G2,AVPR1B,AVPR2,ADAM9,RIPK2,BAX,BCHE,CCND1,FGF16,CEACAM1,BID,GGH,BMP2,KAT2B,BMPR2,BRCA1,BSG,BUD31,TSPO,C5AR1,MBD4,KYNU,CA2,CAD,PL…
	248	GO: Biological Process	GO:0033993	response to lipid	0.0003172	1	0.02059	0.2028	266	1023	26.002	NRIP1,ABL2,ACP5,ACTA1,S100A14,ACVR1,ADCY1,ADCY2,ADCY5,ADCY6,ADCYAP1R1,ADH5,FZD1,PARP1,AHR,ALDH3A1,ALOX12,NR0B2,GNPAT,MED30,ANXA1,CALCOCO1,APOB,APOH,FAS,AQP3,AR,ATP1A2,ATP4B,URI1,ADAM9,RIPK2,BAX,BCHE,TNFRSF18,CCND1,TNFRSF10B,BID,BRCA1,BUD31,BYSL,TSPO,C5AR1,MBD4,CA2,CAD,SOCS3,CXCL16,CCNA2,CCNB1,CD6,CD14,CD27,CD86,CDK2,CDK4,KLF4,CNR2,COL1A1,LITAF,VPS4B,CLDN4,CPN1,CPT1A,CREB1,CRYAB,RNF14,CCN2,CTSG,CT…
	249	GO: Biological Process	GO:0040012	regulation of locomotion	0.0009375	1	0.04107	0.4046	225	866	25.9815	ABL2,ACP5,S100A14,ACTN4,ACVR1,ADA,ADAM10,ADORA1,ALOX12,RECK,ANGPT2,ANXA1,ANXA5,ELP1,APOD,APOH,SEMA4G,LRRC15,ADAM9,FADD,TNFRSF18,FGF16,CEACAM1,BMP2,BMPR2,BST2,C3AR1,C5AR1,CXCL16,CDK6,ITGB1BP1,KLF4,CHRM1,CHRM4,SINHCAF,SLC9A3R1,CCR4,COL1A1,COL3A1,MINK1,NOX4,CLIC4,CLDN7,CTSH,NEXN,CYP1B1,DIAPH1,KIF14,DRD2,DRD5,ECM1,EDNRA,RAD50,EGF,EPHA2,GREM1,LEF1,TRIB1,DMTN,EPHA1,ERBB3,ERBB4,EREG,F2RL1,RAPGEF3,ANGPT4…
	250	GO: Biological Process	GO:0009628	response to abiotic stimulus	0.0001588	1	0.01191	0.1173	314	1216	25.8224	SEH1L,ABL2,ASIC1,ACTA1,FUNDC1,ACTN4,PKD1L2,ADA,SLC12A5,ADORA1,ALDH3A1,CUL2,ANGPT2,GPR65,RAE1,IFT20,MAP4K3,ANXA1,PPM1D,APOBEC1,APP,FAS,TCAP,ASNS,ATP1A2,ATP1B1,ATR,FADD,BAX,BCAT1,CCND1,TNFRSF10B,OPN1SW,FGF16,BMP2,BNIP3,BRCA1,TSPO,CRNN,TIMELESS,MBD4,CA2,CACNA1F,CACNB4,LIMD1,CAMK2A,CAMK2B,CAMK2G,CAPN3,SOCS3,CASP7,CASQ1,CAV3,CBLB,CCNA2,CCNB1,USP2,CD14,CD34,CDK2,CDK4,AURKB,CETN1,CHEK1,CHI3L1,TRIP10,CLU…
	251	GO: Biological Process	GO:0071495	cellular response to endogenous stimulus	0.0001083	1	0.008738	0.08607	330	1278	25.8216	GDF5,NRIP1,ACTN2,ACVR1,ADCY1,ADCY2,ADCY5,ADCY6,FZD1,PARP1,CGN,AHR,ATP6V1C2,ATP6V0D2,LTBP4,NR0B2,AMHR2,ADCY4,MED30,ANXA1,ANXA5,HCN3,CALCOCO1,APLP1,APOB,APOBEC1,APP,FAS,AR,ASNS,ATP1A2,ATP6V1C1,URI1,ATP6V1G2,AVPR1B,AVPR2,ADAM9,RIPK2,FGF16,CEACAM1,BMP2,KAT2B,BMPR2,BRCA1,BUD31,CA2,CAD,PLOD3,CAMK2A,TMPRSS6,SOCS3,CASQ2,CAV2,CAV3,RUNX2,CCNA2,FIBP,IL1RL1,CDC5L,CDC6,SLC33A1,CDK2,BMP15,CDKN2B,ITGB1BP1,KLF4,…
	252	GO: Biological Process	GO:0006259	DNA metabolic process	0.0006579	1	0.03367	0.3317	256	992	25.8065	ACTL6A,TRRAP,CDC7,CDC45,GMNC,PARP1,SMARCA5,ANXA1,BEND3,APOBEC1,MAPKAPK5,RUVBL1,ATF1,KDM1B,ATR,BAX,BANF1,BMPR2,BRCA1,C3AR1,TIMELESS,EME2,MBD4,NSMCE1,CCNE2,EXO1,CDK1,CDC5L,CDC6,CDK2,AURKB,UBE2L6,CENPF,CETN2,CHEK1,KLF4,COPS2,TRIP13,ASF1A,APOBEC3D,ATP23,RCHY1,EEF1E1,SMARCAL1,POT1,RMI2,NOX4,SH2B1,ISG15,CCN2,CYP1B1,PCLAF,GINS1,FBXO6,SESN2,PARP9,TOP1MT,RHNO1,DNMT1,DNTT,DUSP1,TOM1L1,ASCC1,KRBA2,TYMP,GMNN…
	253	GO: Biological Process	GO:0022603	regulation of anatomical structure morphogenesis	0.000383	1	0.02373	0.2338	290	1128	25.7092	ABL2,ACTN4,ADA,FMNL2,CDC7,FZD1,FZD6,ADORA2B,AP2B1,ALOX12,RASAL1,ANGPT2,FGD2,IFT20,ANXA1,GAS7,APOH,KLK3,AR,SEMA4G,GRHL3,ADAM9,BAX,FGF16,CEACAM1,BMP2,BMPR2,BNIP3,BRCA1,BTG1,WRAP73,C3AR1,C5AR1,C6,LIMD1,KALRN,CAMK2B,CAV3,RUNX2,CD34,CD53,TNFRSF13C,ZMYM4,ITGB1BP1,CHAD,CHI3L1,KLF4,CHN1,CPNE6,AP2M1,SLC9A3R1,CMA1,CTHRC1,BAMBI,COL1A1,ATG5,COL4A2,COL5A1,COL5A2,PSMF1,MAGED1,WWTR1,CRABP2,AATK,CSNK1G3,CEP135,C…
	254	GO: Biological Process	GO:0009725	response to hormone	0.0007751	1	0.03717	0.3661	265	1033	25.6534	NRIP1,SERPINA3,ACAT1,ACTA1,ACTN2,ACVR1,ADCY1,ADCY2,ADCY5,ADCY6,ADCYAP1R1,FZD1,PARP1,AHR,ATP6V1C2,ATP6V0D2,ALDH3A1,NR0B2,ADCY4,MED30,ANXA1,ANXA5,CALCOCO1,APOB,APOBEC1,FAS,AR,ASNS,ATP1A2,ATP2A1,ATP2A2,ATP6V1C1,URI1,ATP6V1G2,AVPR1B,AVPR2,ADAM9,BAX,BCHE,CCND1,CEACAM1,BID,GGH,KAT2B,BRCA1,BSG,BUD31,TSPO,MBD4,CA2,CAD,PLOD3,CAMK2A,SOCS3,CAV2,CBLB,CCNA2,CDC5L,CDC6,CDK2,CDK4,COL1A1,CLDN4,CPN1,CREB1,CRYAB,R…
	255	GO: Biological Process	GO:0051338	regulation of transferase activity	0.000921	1	0.04066	0.4006	258	1006	25.6461	LRTM1,ADAR,ADCY1,ADCY2,ADCY5,ADCY6,ADORA1,ADORA2B,ADCY4,FGD2,MAP4K3,ELP1,APP,KLK3,MAPKAPK5,ZFYVE28,CDC26,LRRC15,ADAM9,RIPK2,BAX,CCND1,TNFRSF10B,FGF16,CEACAM1,BMP2,KAT2B,BUB1B,C5AR1,CDK5R2,SOCS3,CAV3,GPRC5A,CCKBR,CCNA2,CCNB1,CCNE2,CDK1,MAP3K13,CDC6,CDC20,BUB3,CDC25B,CDC27,CDK2,CDK4,AURKB,CDKN2B,CDKN3,CENPE,ITGB1BP1,CHAD,CHI3L1,KLF4,CKS1B,CKS2,SLC9A3R1,SNX6,CLU,AKAP6,PSMF1,MAGED1,POT1,GMFG,NOX4,WWT…
	256	GO: Biological Process	GO:0040011	locomotion	1.719e-05	0.183	0.002259	0.02225	444	1735	25.5908	ABL2,ACP5,S100A14,ACTN4,ACVR1,EPX,ADA,ADAM10,TENM2,ADORA1,GRK2,PLA2G6,NLGN2,ALCAM,ALOX12,RECK,SORBS2,ANGPT2,ANXA1,ANXA5,ELP1,APOB,APOD,APOH,APP,SEMA4G,RHOC,PHACTR4,ATP1A2,ATP1B1,ATP1B2,LRRC15,ADAM9,FADD,BAX,TNFRSF18,FGF16,CEACAM1,BMP2,BMPR2,BSG,BST2,BTG1,TSPO,C3AR1,C5AR1,CDK5R2,LIMD1,CXCL16,CAV2,PSTPIP2,RUNX3,CLDN1,CCK,CD2,CD86,CD34,CD47,CD58,CDK1,LGI1,CDK6,XPR1,ITGB1BP1,CHGA,KLF4,CHN1,CHRM1,CHRM…
	257	GO: Biological Process	GO:0006812	cation transport	0.0007791	1	0.03719	0.3664	283	1110	25.4955	ACACB,ASIC1,ACTN4,ACTN2,PKD1L2,ADA,ADCYAP1R1,CALHM4,SLC12A5,ADORA1,PLA2G6,ATP6V1C2,ATP6V0D2,KCNT1,ANK1,ANK2,SLC25A4,ANXA5,HCN3,CASK,ATP1A2,ATP12A,SLC4A4,ATP1B1,ATP1B2,ATP2A1,ATP2A2,ATP4B,ATP6V1C1,ATP6V1G2,BAX,SNAP23,TSPO,CACNA1F,CACNA1S,CACNB1,CACNB4,CACNG1,CAMK2A,CAMK2B,CAMK2G,CAPN3,CASQ1,CASQ2,CAV3,CCKBR,ZACN,ENTPD1,HTR3B,SLC33A1,CDK2,CALHM1,KCNB2,CHRM5,CHRNA2,CHRNB1,CHRND,CHRNG,SLC9A3R1,SNX6,S…
	258	GO: Biological Process	GO:0048646	anatomical structure formation involved in morphogenesis	0.0003807	1	0.02373	0.2338	330	1299	25.4042	ACTA1,ACTC1,ACTN1,ACTN2,ACVR1,ADA,FZD1,FZD6,ADORA2B,MIB1,AHR,ALDH1A1,FER1L5,ALOX12,GNPAT,ANGPT2,ANK2,LEO1,IFT20,CNTNAP1,APOD,APOH,KLK3,LMOD2,TCAP,AR,PHOX2A,PHACTR4,GRHL3,ERVH48-1,ADAM9,BAX,FGF16,CEACAM1,BMP2,BMPR2,BRCA1,KLF5,BTG1,WRAP73,BYSL,MTMR2,C3AR1,C5AR1,C6,CDK5R2,CACNA1S,CALB1,TMPRSS6,CAPN3,CASQ1,CASQ2,CAV3,CBLN1,CD34,CD53,TNFRSF13C,ITGB1BP1,CHAD,CHI3L1,KLF4,SNAP29,MYOZ1,CMA1,CTHRC1,LMOD1,C…
	259	GO: Biological Process	GO:0006952	defense response	8.61e-05	0.9166	0.007638	0.07524	418	1651	25.318	SEH1L,SERPINA3,ABL2,ACP5,S100A14,ACVR1,EPX,ADA,ADAR,ADORA1,ADORA2B,SLAMF6,AP2B1,PLA2G6,C1QTNF3,ALOX5AP,TPST1,ANXA1,ANXA5,AOX1,BIRC3,APOBEC1,APOD,APP,KLK3,FAS,AQP4,DUOXA1,NPFF,ATP1B1,TNK1,MYOM1,RIPK2,FADD,SNAP23,TNFRSF18,TNFRSF10B,BMP2,BNIP3,GBP5,BST2,C1QA,C1QB,C1QC,C3AR1,C4BPA,C5AR1,C6,C7,C8B,KYNU,CA7,PGLYRP1,KALRN,CAMK2A,CAMK2B,CAMK2G,SOCS3,CXCL16,CCK,CCKBR,NMI,CD6,CD14,CD27,CD86,CD47,CD58,ADGRE…
	260	GO: Biological Process	GO:0022610	biological adhesion	0.0004169	1	0.02511	0.2473	386	1542	25.0324	ABL2,ACP5,ACTN4,ACTN1,ACTN2,ACTN3,ADA,ADAM10,TENM2,SLAMF6,MAD1L1,IGSF9,NLGN2,ALCAM,ANXA9,ALOX12,AMBN,SORBS2,ANGPT2,ANXA1,PPFIA1,CNTNAP1,CAMSAP3,ITGA10,APLP1,APOD,APP,FAS,CASK,LY6D,ATP1B1,ATP1B2,ATP2A2,ATP4B,LRRC15,SLC46A2,CTNNAL1,TNFSF9,ADAM9,RIPK2,FADD,BAX,SIGLEC5,TNFRSF18,BCL2A1,CEACAM1,CCN4,BMP2,BYSL,CRNN,SGCE,CACNB4,RUNX2,CBLB,CBLN1,CLDN1,CD1C,CD2,CD6,CD27,CD86,CD33,SIGLEC6,CD34,ENTPD1,CD47,C…
	261	GO: Biological Process	GO:0043085	positive regulation of catalytic activity	0.0003834	1	0.02373	0.2338	397	1588	25	ABL2,ACTN2,ADCY1,ADCY2,ADCY5,ADCY6,ADCYAP1R1,ADORA1,ADORA2B,ALDH1A1,ALOX12,ARHGAP21,ALOX5AP,RASAL1,ADCY4,BIN1,GPR65,FGD2,MAP4K3,APOBEC1,APOH,APP,KLK3,FAS,MAPKAPK5,PRKRA,RHOC,CDC26,PHACTR4,GRHL3,ATP1B1,ATP1B2,TNFSF10,DOCK11,AVPR1B,AVPR2,ADAM9,RIPK2,FADD,BAX,CCND1,TNFRSF10B,FGF16,CEACAM1,BID,BMP2,ASAP2,BTG1,BUB1B,C5AR1,CDK5R2,KALRN,CAMK2A,CAMK2B,CAMK2G,CASP7,CAV2,CCK,CCNB1,CDK1,MAP3K13,CDC6,CDC20,B…
	262	GO: Biological Process	GO:0006955	immune response	0.0005126	1	0.02887	0.2844	392	1572	24.9364	ABL2,S100A14,ADA,ADAR,ADORA2B,SLAMF6,PLA2G6,ALCAM,GPR65,ANXA1,ELP1,BIRC3,CST7,APP,KLK3,FAS,AQP4,CD200R1,PRKRA,NPFF,TNK1,TNFSF10,TNFSF9,RIPK2,FADD,BAX,SNAP23,TNFRSF18,BCL2A1,TNFRSF10B,TNFRSF17,CEACAM1,GBP5,BST2,C1QA,C1QB,C1QC,ENDOU,C3AR1,C4BPA,C5AR1,C6,C7,C8B,KYNU,CACNA1F,CACNB4,PGLYRP1,CAMK2A,CAMK2B,CAMK2G,SOCS3,CXCL16,CBLB,CD1A,CD1B,CD1C,NMI,CD6,CD14,CD27,CD86,CD33,CD34,TNFRSF13C,EXO1,CD58,ADGRE…
	263	GO: Biological Process	GO:0080134	regulation of response to stress	0.0005864	1	0.03185	0.3138	393	1579	24.8892	SEH1L,ACP5,S100A14,ACTL6A,ADA,ADAR,ADORA1,ADORA2B,PARP1,SLAMF6,AP2B1,SNX32,KIAA1324,C1QTNF3,ATP6V1C2,ATP6V0D2,ALOX12,ALOX5AP,RAE1,FGD2,IFT20,ANXA1,ANXA5,BIRC3,APOD,APOH,CASK,DUOXA1,RUVBL1,ATP1B1,ATP6V1C1,ATP6V1G2,MYOM1,ATR,RIPK2,FADD,BAX,CEACAM1,BMP2,BNIP3,BRCA1,GBP5,TSPO,C3AR1,C4BPA,C5AR1,C6,C7,C8B,NSMCE1,CA7,USP13,PGLYRP1,CAMK2A,CAMK2B,CAMK2G,TMPRSS6,CAPN1,CAPN3,SOCS3,CAV3,NMI,CD6,CD14,CD27,CD8…
	264	GO: Biological Process	GO:0007155	cell adhesion	0.0008491	1	0.03818	0.3761	380	1530	24.8366	ABL2,ACP5,ACTN4,ACTN1,ACTN2,ACTN3,ADA,ADAM10,TENM2,SLAMF6,MAD1L1,IGSF9,NLGN2,ALCAM,ANXA9,ALOX12,AMBN,SORBS2,ANGPT2,ANXA1,PPFIA1,CNTNAP1,CAMSAP3,ITGA10,APLP1,APOD,APP,FAS,CASK,LY6D,ATP1B1,ATP1B2,ATP2A2,ATP4B,SLC46A2,CTNNAL1,TNFSF9,ADAM9,RIPK2,FADD,BAX,SIGLEC5,TNFRSF18,BCL2A1,CEACAM1,CCN4,BMP2,BYSL,CRNN,SGCE,CACNB4,RUNX2,CBLB,CBLN1,CLDN1,CD1C,CD2,CD6,CD27,CD86,CD33,SIGLEC6,CD34,ENTPD1,CD47,CD53,TNF…
	265	GO: Biological Process	GO:0042592	homeostatic process	0.0006146	1	0.03261	0.3212	436	1767	24.6746	SERPINA3,ABL2,ACACB,ACADVL,ACP5,S100A14,ADA,ADAR,ADCY1,ADCY2,ADCY5,ADCY6,ACOX2,ADCYAP1R1,SLC12A5,ADORA1,GFI1B,PARP1,AHR,DISP3,TXNDC16,PLA2G6,C1QTNF3,ATP6V1C2,ATP6V0D2,ALOX12,ADCY4,ANK1,ANK2,ANXA1,APOB,APP,FAS,MAPKAPK5,AQP3,AQP4,AQP5,NPFF,ASGR2,CYP4F12,G6PC2,ATP1A2,GRHL3,ATP12A,SLC4A4,ATP1B1,ATP1B2,ATP2A1,ATP2A2,ATP4B,SLC46A2,ATP6V1C1,ATP6V1G2,ATR,AVPR1B,AVPR2,FADD,BAX,BCL2A1,TNFRSF17,CEACAM1,BPGM…
	266	GO: Biological Process	GO:0042127	regulation of cell proliferation	0.0008969	1	0.04012	0.3952	411	1666	24.6699	GDF5,ABL2,ADA,ADAM10,NDRG2,CDC7,ADORA1,ADORA2B,MAD1L1,AHR,DISP3,NLGN2,ALDH3A1,ALOX12,CUL2,ANXA1,PPM1D,APOBEC1,APOD,APOH,FAS,AR,GADD45GIP1,CASK,PRKRA,CDK13,SERPINB7,TNK1,TNFSF9,AVPR2,RIPK2,FADD,BAX,BCHE,TNFRSF18,CCND1,TNFRSF10B,FGF16,CEACAM1,BID,BNC1,CCN4,BMP2,KAT2B,BMPR2,PYGO2,BRCA1,BTG1,TSPO,C3AR1,TIMELESS,C5AR1,CAPN1,CAV2,CAV3,RUNX2,PRC1,RUNX3,CBLB,CCK,CCKBR,CCNA2,CCNB1,CD6,CD27,CD86,CD33,CD47,…
	267	GO: Biological Process	GO:0051247	positive regulation of protein metabolic process	0.001191	1	0.0475	0.4679	397	1611	24.6431	GDF5,ABL2,ACVR1,ADCY1,ADCY2,ADCY5,ADCY6,FZD1,ADORA1,ADORA2B,GFI1B,AHRR,PLA2G6,C1QTNF3,ALOX12,ADCY4,FGD2,MAP4K3,BIRC3,APP,FAS,MAPKAPK5,AR,RUVBL1,CDC26,BOLL,TNFSF10,AVPR2,ADAM9,RIPK2,FADD,BAX,TNFRSF18,CCND1,TNFRSF10B,CEACAM1,BID,BMP2,KSR1,KAT2B,BMPR2,BRCA1,BUB1B,C4BPA,C5AR1,C6,CDK5R2,USP13,CAPN3,SOCS3,CASP7,CAV2,CAV3,CBLB,CCK,CCNB1,NMI,CD6,CD27,CD86,TNFRSF13C,CDK1,MAP3K13,CDC6,CDC20,BUB3,CDC25B,CDC…
	268	GO: Biological Process	GO:0044093	positive regulation of molecular function	0.001078	1	0.04448	0.4381	462	1893	24.4057	ABL2,ACTN4,ACTN2,ADCY1,ADCY2,ADCY5,ADCY6,ADCYAP1R1,FZD1,ADORA1,ADORA2B,PARP1,ALDH1A1,ALOX12,ARHGAP21,ALOX5AP,RASAL1,ADCY4,BIN1,GPR65,ANK2,FGD2,SLC25A4,MAP4K3,APOBEC1,APOH,APP,KLK3,FAS,MAPKAPK5,AR,PRKRA,RHOC,CDC26,PHACTR4,GRHL3,ATP1B1,ATP1B2,TNFSF10,DOCK11,AVPR1B,AVPR2,ADAM9,RIPK2,FADD,BAX,CCND1,TNFRSF10B,FGF16,CEACAM1,BID,BMP2,KAT2B,ASAP2,PYGO2,BTG1,BUB1B,BUD31,C5AR1,CDK5R2,KALRN,CAMK2A,CAMK2B,CA…
	269	GO: Biological Process	GO:0006468	protein phosphorylation	0.0009705	1	0.04217	0.4154	476	1952	24.3852	GDF5,ABL2,LRTM1,ACTN2,ACVR1,ADAM10,ADAR,NDRG2,ADCY1,ADCY2,ADCY5,ADCY6,CDC7,FZD1,ADORA1,ADORA2B,GRK2,ALPK3,PLA2G6,C1QTNF3,RASAL1,AMHR2,ADCY4,HIPK4,FGD2,MAP4K3,ELP1,APP,FAS,MAPKAPK5,AR,CASK,PRKRA,ZFYVE28,ARR3,CDK13,LRRC15,TNK1,ATR,ADAM9,RIPK2,BAX,TNFRSF18,CCND1,TNFRSF10B,FGF16,CEACAM1,BMP2,KSR1,KAT2B,BMPR2,BUB1,BUB1B,PRPF4B,C5AR1,CDK5R2,CAD,KALRN,CAMK2A,CAMK2B,CAMK2G,SOCS3,CAV2,CAV3,GPRC5A,RUNX3,CC…
	GO: Cellular Component
	S.No	Category	ID	Name	p-value	q-value Bonferroni	q-value FDR B&H	q-value FDR B&Y	Hit Count in Query List*	Hit Count in Genome	Percentage*	Hit in Query List
	1	GO: Cellular Component	GO:0000942	condensed nuclear chromosome outer kinetochore	0.002906	1	0.04115	0.3189	4	4	100	BUB1,CCNB1,NDC80,PLK1
	2	GO: Cellular Component	GO:0000940	condensed chromosome outer kinetochore	2.204e-06	0.002871	0.0001064	0.0008242	11	13	84.6154	BUB1,BUB1B,CCNB1,CENPE,CENPF,NDC80,SKA2,PLK1,SPDL1,NUP133,SKA1
	3	GO: Cellular Component	GO:0005663	DNA replication factor C complex	0.002269	1	0.03359	0.2603	5	6	83.3333	PCNA,RFC1,RFC2,RFC3,RFC4
	4	GO: Cellular Component	GO:0000796	condensin complex	0.002269	1	0.03359	0.2603	5	6	83.3333	NCAPD2,SMC4,SMC2,NCAPG,NCAPH
	5	GO: Cellular Component	GO:0000778	condensed nuclear chromosome kinetochore	0.0001315	0.1714	0.003719	0.02882	8	10	80	BUB1,BUB1B,CCNB1,CENPE,NDC80,MIS12,PLK1,MIS18BP1
	6	GO: Cellular Component	GO:0031143	pseudopodium	1.967e-06	0.002564	9.86e-05	0.0007641	13	17	76.4706	ACTN4,ACTN1,ACTN2,ACTN3,MYOZ1,KLHL41,F2RL1,LDB3,MSN,MAPK3,RAF1,VAMP7,RAB25
	7	GO: Cellular Component	GO:0005861	troponin complex	0.001814	1	0.02806	0.2175	6	8	75	TNNC2,TNNC1,TNNI1,TNNI2,TNNT1,TNNT3
	8	GO: Cellular Component	GO:0098651	basement membrane collagen trimer	0.001814	1	0.02806	0.2175	6	8	75	COL4A1,COL4A2,COL4A5,COL4A6,COL8A1,COL15A1
	9	GO: Cellular Component	GO:0033018	sarcoplasmic reticulum lumen	0.001814	1	0.02806	0.2175	6	8	75	CALU,CASQ1,CASQ2,TRDN,HRC,SRL
	10	GO: Cellular Component	GO:0098643	banded collagen fibril	0.000951	1	0.01787	0.1385	8	12	66.6667	COL1A1,COL1A2,COL3A1,COL5A1,COL5A2,COL11A1,COL11A2,LUM
	11	GO: Cellular Component	GO:0005583	fibrillar collagen trimer	0.000951	1	0.01787	0.1385	8	12	66.6667	COL1A1,COL1A2,COL3A1,COL5A1,COL5A2,COL11A1,COL11A2,LUM
	12	GO: Cellular Component	GO:0098644	complex of collagen trimers	7.547e-06	0.009834	0.000298	0.00231	15	23	65.2174	COL1A1,COL1A2,COL3A1,COL4A1,COL4A2,COL4A5,COL4A6,COL5A1,COL5A2,COL6A1,COL6A3,COL8A1,COL11A1,COL11A2,LUM
	13	GO: Cellular Component	GO:0032982	myosin filament	7.547e-06	0.009834	0.000298	0.00231	15	23	65.2174	MYH7B,MYOM1,MYOM2,MYBPC1,MYBPC2,MYBPC3,MYH1,MYH2,MYH3,MYH4,MYH8,MYH9,MYH10,MYH11,MYH14
	14	GO: Cellular Component	GO:0042555	MCM complex	0.003006	1	0.04133	0.3203	7	11	63.6364	MCM8,MCM2,MCM3,MCM5,MCM6,MCM7,MCMBP
	15	GO: Cellular Component	GO:0033017	sarcoplasmic reticulum membrane	6.93e-08	9.03e-05	5.195e-06	4.026e-05	24	39	61.5385	ART1,ATP2A1,ATP2A2,CAMK2B,CAMK2G,CASQ1,CASQ2,AKAP6,NOS1AP,DMPK,KLHL41,TRDN,HRC,DHRS7C,NOS1,TMEM38A,PLN,MRLN,RYR1,RYR3,SLN,SRI,STIM1,JPH2
	16	GO: Cellular Component	GO:0005865	striated muscle thin filament	9.174e-05	0.1195	0.00278	0.02154	14	24	58.3333	ACTA1,ACTN2,LMOD2,LMOD1,NEB,LMOD3,TNNC2,TNNC1,TNNI1,TNNI2,TNNT1,TNNT3,TPM1,TPM2
	17	GO: Cellular Component	GO:0036379	myofilament	4.079e-05	0.05315	0.001363	0.01056	16	28	57.1429	ACTA1,ACTN2,LMOD2,MYOM1,LMOD1,MYBPC3,NEB,LMOD3,TNNC2,TNNC1,TNNI1,TNNI2,TNNT1,TNNT3,TPM1,TPM2
	18	GO: Cellular Component	GO:0031430	M band	0.0002537	0.3306	0.006357	0.04927	13	23	56.5217	ANK1,ANK2,MYOM1,MYOM2,CRYAB,KLHL41,TRIM63,MYOM3,CMYA5,S100A1,SMTNL1,LMOD3,SMPX
	19	GO: Cellular Component	GO:0090533	cation-transporting ATPase complex	0.002469	1	0.03614	0.2801	9	16	56.25	ATP1A2,ATP12A,ATP1B1,ATP1B2,ATP2A2,ATP4B,FXYD1,PLN,ATP1B4
	20	GO: Cellular Component	GO:0031672	A band	8.881e-07	0.001157	4.822e-05	0.0003737	24	43	55.814	ANK1,ANK2,KLHL40,ATP2A1,MYOM1,KAT2B,MYOM2,CRYAB,KLHL41,TRIM63,MYOM3,MYBPC3,MYH1,MYH2,MYL2,MYL3,MYL4,PPP1R12A,PPP1R12B,CMYA5,S100A1,SMTNL1,LMOD3,SMPX
	21	GO: Cellular Component	GO:0005859	muscle myosin complex	0.001044	1	0.01864	0.1445	11	20	55	MYOM1,MYBPC3,MYH1,MYH2,MYH3,MYH4,MYH8,MYH11,MYL1,MYL3,MYLPF
	22	GO: Cellular Component	GO:0016528	sarcoplasm	7.921e-10	1.032e-06	1.147e-07	8.888e-07	40	74	54.0541	ANK1,ART1,ATP2A1,ATP2A2,CA4,CACNA1S,CACNB1,CALU,CAMK2B,CAMK2G,CASQ1,CASQ2,AKAP6,NOS1AP,DMPK,E2F5,KLHL41,TRDN,FABP3,FLNC,GSN,HRC,DHRS7C,NOS1,TMEM38A,PLN,PYGM,RTN2,MRLN,RYR1,RYR3,S100A1,SRL,SLC8A3,SLN,SRI,STIM1,THBS1,THBS4,JPH2
	23	GO: Cellular Component	GO:0016529	sarcoplasmic reticulum	1.737e-08	2.263e-05	1.617e-06	1.253e-05	35	66	53.0303	ANK1,ART1,ATP2A1,ATP2A2,CA4,CACNA1S,CACNB1,CALU,CAMK2B,CAMK2G,CASQ1,CASQ2,AKAP6,NOS1AP,DMPK,KLHL41,TRDN,HRC,DHRS7C,NOS1,TMEM38A,PLN,PYGM,RTN2,MRLN,RYR1,RYR3,S100A1,SRL,SLN,SRI,STIM1,THBS1,THBS4,JPH2
	24	GO: Cellular Component	GO:0000780	condensed nuclear chromosome, centromeric region	0.00177	1	0.02806	0.2175	11	21	52.381	BUB1,BUB1B,CCNB1,AURKB,CENPE,NDC80,SGO2,MIS12,PLK1,MIS18BP1,AURKA
	25	GO: Cellular Component	GO:0016460	myosin II complex	0.0004859	0.6332	0.01055	0.08178	14	27	51.8519	MYOM1,MYBPC3,MYH1,MYH2,MYH3,MYH4,MYH8,MYH9,MYH10,MYH11,MYL1,MYL3,MYLPF,MYH14
	26	GO: Cellular Component	GO:0051233	spindle midzone	0.0005091	0.6634	0.01086	0.08414	15	30	50	KIF18A,APP,BUB1B,CAMK2B,CDC6,AURKB,CENPE,KIF14,EML1,GEM,RACGAP1,CENPV,PLK1,CDCA8,AURKA
	27	GO: Cellular Component	GO:1990752	microtubule end	0.000781	1	0.01566	0.1213	14	28	50	KNSTRN,CAMSAP3,CKAP5,SPAG5,KIF2C,MYO5A,ASPM,MLPH,CLIP1,MAPRE1,SVIL,CAMSAP2,CLIP2,KIF18B
	28	GO: Cellular Component	GO:0030017	sarcomere	2.432e-17	3.169e-14	7.924e-15	6.141e-14	96	198	48.4848	ACTA1,ACTC1,ACTN4,ACTN1,ACTN2,AK1,BIN1,SORBS2,ANK1,ANK2,KLHL40,ANXA5,LMOD2,TCAP,ATP2A1,MYOM1,FBP2,KAT2B,CACNA1S,CAPN3,CASQ1,CASQ2,CAV3,MYOM2,IGFN1,LMOD1,HOMER1,MYOT,CRYAB,NEXN,NOS1AP,FBXO22,ANKRD2,MYOZ3,ITGB1BP2,KLHL41,FHL3,FLNC,PDLIM5,MYOZ2,PDLIM3,MYPN,TRIM63,MYO18B,FERMT2,LDB3,CAVIN4,HRC,MYLK2,KCNA5,KY,MMP2,MYOM3,MYBPC3,MYH1,MYH2,MYH3,MYH4,MYH8,MYL1,MYL2,MYL3,MYL4,PPP1R12A,PPP1R12B,NEB,NOS1,PDE…
	29	GO: Cellular Component	GO:0000777	condensed chromosome kinetochore	4.944e-09	6.442e-06	4.956e-07	3.841e-06	46	95	48.4211	SEH1L,SPC25,MAD1L1,KNSTRN,BUB1,BUB1B,CCNB1,BUB3,CENPE,CENPF,BOD1,KNTC1,NUF2,CENPW,NDC80,PHF6,SPAG5,KIF2B,KIF2C,ZWINT,NUDCD2,SGO2,MAD2L1,SKA2,CENPV,NEK2,CHAMP1,MIS12,CENPM,NUP37,PLK1,NDE1,SPDL1,ZWILCH,CENPU,MIS18BP1,NUP85,HJURP,NUP133,CENPN,CENPK,ITGB3BP,SKA1,CENPH,KNL1,NUP107
	30	GO: Cellular Component	GO:0044449	contractile fiber part	4.936e-18	6.432e-15	2.144e-15	1.662e-14	103	215	47.907	ACTA1,ACTC1,ACTN4,ACTN1,ACTN2,AK1,BIN1,SORBS2,ANK1,ANK2,KLHL40,ANXA5,LMOD2,TCAP,ATP2A1,MYOM1,FBP2,KAT2B,CACNA1S,CAPN3,CASQ1,CASQ2,CAV3,MYOM2,IGFN1,LMOD1,HOMER1,MYOT,CRYAB,NEXN,NOS1AP,FBXO22,ANKRD2,NPNT,MYOZ3,ITGB1BP2,KLHL41,FHL3,FLNC,PDLIM5,MYOZ2,PDLIM3,MYPN,TRIM63,MYO18B,FERMT2,LDB3,CAVIN4,HRC,MYLK2,IDO1,KCNA5,KY,MMP2,MYOM3,MYBPC3,MYH1,MYH2,MYH3,MYH4,MYH8,MYH11,MYL1,MYL2,MYL3,MYL4,PPP1R12A,PPP1R…
	31	GO: Cellular Component	GO:0030016	myofibril	3.303e-18	4.304e-15	2.144e-15	1.662e-14	105	220	47.7273	ACTA1,ACTC1,ACTN4,ACTN1,ACTN2,AK1,BIN1,SORBS2,ANK1,ANK2,MYH7B,KLHL40,ANXA5,LMOD2,TCAP,ATP2A1,MYOM1,FBP2,KAT2B,CACNA1S,CALD1,CAPN3,CASQ1,CASQ2,CAV3,MYOM2,IGFN1,LMOD1,HOMER1,MYOT,CRYAB,NEXN,NOS1AP,FBXO22,ANKRD2,SCO2,MYOZ3,ITGB1BP2,KLHL41,FHL3,FLNC,PDLIM5,ABLIM2,MYOZ2,PDLIM3,MYPN,TRIM63,MYO18B,FERMT2,LDB3,CAVIN4,HRC,MYLK2,KCNA5,KY,MMP2,MYOM3,MYBPC1,MYBPC3,MYH1,MYH2,MYH3,MYH4,MYH8,MYL1,MYL2,MYL3,MYL4…
	32	GO: Cellular Component	GO:0000779	condensed chromosome, centromeric region	2.226e-09	2.901e-06	2.637e-07	2.044e-06	50	105	47.619	SEH1L,SPC25,MAD1L1,KNSTRN,BUB1,BUB1B,CCNB1,BUB3,AURKB,CENPE,CENPF,BOD1,KNTC1,NUF2,NCAPD2,CENPW,NDC80,PHF6,SPAG5,KIF2B,KIF2C,ZWINT,CBX3,NUDCD2,SGO2,MAD2L1,SKA2,CENPV,NEK2,CHAMP1,MIS12,CENPM,NUP37,PLK1,NDE1,SPDL1,ZWILCH,CENPU,MIS18BP1,NUP85,HJURP,NUP133,CENPN,CENPK,AURKA,ITGB3BP,SKA1,CENPH,KNL1,NUP107
	33	GO: Cellular Component	GO:0043292	contractile fiber	2.185e-18	2.847e-15	2.144e-15	1.662e-14	110	234	47.0085	ACTA1,ACTC1,ACTN4,ACTN1,ACTN2,AK1,BIN1,SORBS2,ANK1,ANK2,MYH7B,KLHL40,ANXA5,LMOD2,TCAP,ATP2A1,MYOM1,FBP2,KAT2B,CACNA1S,CALD1,CAPN3,CASQ1,CASQ2,CAV3,MYOM2,IGFN1,LMOD1,HOMER1,MYOT,CRYAB,NEXN,NOS1AP,FBXO22,ANKRD2,NPNT,SCO2,MYOZ3,ITGB1BP2,KLHL41,FHL3,FLNC,PDLIM5,ABLIM2,MYOZ2,GJA1,PDLIM3,MYPN,TRIM63,MYO18B,FERMT2,LDB3,CAVIN4,HRC,MYLK2,IDO1,KCNA5,KY,MMP2,MYOM3,MYBPC1,MYBPC3,MYH1,MYH2,MYH3,MYH4,MYH8,MYH1…
	34	GO: Cellular Component	GO:0031674	I band	5.651e-11	7.363e-08	1.371e-08	1.063e-07	63	135	46.6667	ACTC1,ACTN4,ACTN1,ACTN2,BIN1,SORBS2,ANK1,ANK2,KLHL40,ANXA5,TCAP,ATP2A1,FBP2,KAT2B,CACNA1S,CAPN3,CASQ1,CASQ2,CAV3,IGFN1,HOMER1,MYOT,CRYAB,NEXN,NOS1AP,FBXO22,ANKRD2,MYOZ3,ITGB1BP2,FHL3,FLNC,PDLIM5,MYOZ2,PDLIM3,MYPN,TRIM63,MYO18B,FERMT2,LDB3,CAVIN4,HRC,KCNA5,KY,MYL3,PPP1R12A,PPP1R12B,NEB,NOS1,PDE4B,PYGM,SYNPO2L,RYR1,S100A1,SMTNL1,XIRP2,SPHKAP,SCN3B,SRI,SYNM,SYNPO2,JPH2,TRIM54,CSRP3
	35	GO: Cellular Component	GO:0008305	integrin complex	0.001831	1	0.02806	0.2175	14	30	46.6667	ITGA10,NPNT,ITGA6,ITGA1,ITGA4,ITGA5,ITGA7,ITGAD,ITGAM,ITGAV,ITGB1,ITGB2,LYN,MYH9
	36	GO: Cellular Component	GO:0098636	protein complex involved in cell adhesion	0.001831	1	0.02806	0.2175	14	30	46.6667	ITGA10,NPNT,ITGA6,ITGA1,ITGA4,ITGA5,ITGA7,ITGAD,ITGAM,ITGAV,ITGB1,ITGB2,LYN,MYH9
	37	GO: Cellular Component	GO:0016459	myosin complex	2.317e-05	0.0302	0.0008304	0.006436	30	68	44.1176	CGN,MYH7B,MYOM1,MYOM2,MYO15A,MYO18B,MYO1B,MYBPC1,MYBPC2,MYBPC3,MYH1,MYH2,MYH3,MYH4,MYH8,MYH9,MYH10,MYH11,MYL1,MYL2,MYL3,MYL4,MYO1A,MYO1C,MYO5A,MYO5B,MYO10,MYLPF,MYH14,MYO5C
	38	GO: Cellular Component	GO:0030018	Z disc	4.144e-08	5.4e-05	3.375e-06	2.615e-05	52	119	43.6975	ACTN4,ACTN1,ACTN2,BIN1,SORBS2,ANK1,ANK2,ANXA5,TCAP,FBP2,CAPN3,CASQ2,CAV3,IGFN1,HOMER1,MYOT,CRYAB,NEXN,NOS1AP,FBXO22,MYOZ3,ITGB1BP2,FHL3,FLNC,PDLIM5,MYOZ2,PDLIM3,MYPN,TRIM63,MYO18B,LDB3,CAVIN4,HRC,KCNA5,KY,PPP1R12A,PPP1R12B,NEB,NOS1,PDE4B,PYGM,SYNPO2L,S100A1,XIRP2,SPHKAP,SCN3B,SRI,SYNM,SYNPO2,JPH2,TRIM54,CSRP3
	39	GO: Cellular Component	GO:0005657	replication fork	4.859e-05	0.06331	0.001544	0.01197	29	67	43.2836	CDC45,SMARCA5,CDC5L,CHEK1,SMARCAL1,TOP1MT,DNMT1,E2F6,BCAS2,HDAC2,MCM3,UHRF1,PCNA,POLA1,POLD2,POLE2,PRIM1,RAD51C,RFC1,RFC2,RFC3,RFC4,RPA1,RPA3,MCM10,DMAP1,POLE4,XRCC2,SMARCAD1
	40	GO: Cellular Component	GO:0000776	kinetochore	7.555e-08	9.845e-05	5.195e-06	4.026e-05	53	124	42.7419	SEH1L,KIF18A,SPC25,MAD1L1,KNSTRN,KAT2B,BUB1,BUB1B,CCNB1,BUB3,AURKB,CENPE,CENPF,BOD1,KNTC1,NUF2,CENPW,NDC80,PHF6,SPAG5,KIF2B,KIF2C,ZWINT,NUDCD2,SGO2,KIF22,MAD2L1,SKA2,CENPV,PPP1R12A,NEK2,CHAMP1,MIS12,CENPM,NUP37,PLK1,NDE1,SPDL1,ZWILCH,CENPU,MIS18BP1,NUP85,HJURP,CLIP1,NUP133,CENPN,CENPK,WDR43,ITGB3BP,SKA1,CENPH,KNL1,NUP107
	41	GO: Cellular Component	GO:0072686	mitotic spindle	0.0001482	0.1931	0.003862	0.02993	27	64	42.1875	KIF18A,MAD1L1,KNSTRN,CDK1,AURKB,CENPE,KIF23,ESPL1,DIAPH1,ECT2,EML1,SPAG5,GEM,GOLGA2,EML4,KIF11,KIF22,CCSAP,MAD2L1,MAP4,RACGAP1,ASPM,PKHD1,ATAT1,SIRT2,AURKA,FAM83D
	42	GO: Cellular Component	GO:0001725	stress fiber	0.000137	0.1785	0.003719	0.02882	28	67	41.791	ACTA1,ACTN4,ACTN1,GAS2L2,NOX4,CYBA,FHL3,LIMA1,SORBS1,SH2B2,FERMT2,LCP1,ABLIM1,MYH9,MYH10,MYH11,MYLK,MYO1C,MLPH,PTK2,MYH14,ABLIM3,ENAH,FSCN1,PDLIM2,TPM1,AMOT,VANGL2
	43	GO: Cellular Component	GO:0097517	contractile actin filament bundle	0.000137	0.1785	0.003719	0.02882	28	67	41.791	ACTA1,ACTN4,ACTN1,GAS2L2,NOX4,CYBA,FHL3,LIMA1,SORBS1,SH2B2,FERMT2,LCP1,ABLIM1,MYH9,MYH10,MYH11,MYLK,MYO1C,MLPH,PTK2,MYH14,ABLIM3,ENAH,FSCN1,PDLIM2,TPM1,AMOT,VANGL2
	44	GO: Cellular Component	GO:0042641	actomyosin	5.361e-05	0.06986	0.001663	0.01289	32	77	41.5584	ACTA1,ACTC1,ACTN4,ACTN1,GAS2L2,KAT2B,NOX4,CDC42BPB,CYBA,FHL3,LIMA1,SORBS1,SH2B2,FERMT2,LCP1,ABLIM1,MYH9,MYH10,MYH11,MYLK,MYO1C,MYO5A,MLPH,PTK2,MYH14,ABLIM3,ENAH,FSCN1,PDLIM2,TPM1,AMOT,VANGL2
	45	GO: Cellular Component	GO:0043596	nuclear replication fork	0.003014	1	0.04133	0.3203	17	41	41.4634	CDC45,SMARCA5,CDC5L,SMARCAL1,TOP1MT,E2F6,BCAS2,MCM3,PCNA,POLA1,POLD2,POLE2,RPA1,RPA3,MCM10,POLE4,SMARCAD1
	46	GO: Cellular Component	GO:0005891	voltage-gated calcium channel complex	0.003014	1	0.04133	0.3203	17	41	41.4634	CACNA1F,CACNA1S,CACNB1,CACNB4,CACNG1,CASQ2,NOS1AP,CACNG8,CACNG6,TRDN,CACNG3,CATSPER1,CACNG4,HSPA2,CATSPER3,NOS1,PDE4B
	47	GO: Cellular Component	GO:0000793	condensed chromosome	6.315e-11	8.229e-08	1.371e-08	1.063e-07	86	208	41.3462	SEH1L,SPC25,MAD1L1,SMARCA5,KNSTRN,BANF1,BRCA1,BUB1,BUB1B,NSMCE1,CCNB1,BUB3,CDK2,AURKB,CENPE,CENPF,CHEK1,BOD1,KNTC1,NUF2,NCAPD2,SMC4,RAD50,CENPW,HMG20B,NDC80,PHF6,SMC2,P3H4,SPAG5,NIFK,CTCF,KIF2B,KIF2C,TOPBP1,ZWINT,CBX3,HSPA2,NUDCD2,SGO2,MAD2L1,SKA2,MKI67,MRE11,CENPV,NEK2,CHAMP1,MIS12,CENPM,NUP37,PLK1,NDE1,SPDL1,RAD1,RAD21,RAD51,RAD51C,ZWILCH,SMC6,CENPU,RGS12,RPA1,MIS18BP1,NUP85,HJURP,SETMAR,KIFAP3…
	48	GO: Cellular Component	GO:0044420	extracellular matrix component	9.608e-08	0.0001252	5.961e-06	4.62e-05	58	141	41.1348	APLP1,CASK,ENTPD1,GSTO1,COL1A1,COL1A2,COL3A1,COL4A1,COL4A2,COL4A5,COL4A6,COL5A1,COL5A2,COL6A1,COL6A3,COL8A1,COL11A1,COL11A2,COL12A1,COL15A1,COL17A1,EGFL6,NPNT,EFNA5,HMCN1,FBN2,HMCN2,FN1,TNC,ADAMTSL5,ITGA6,ITGB1,LAD1,LAMA3,LAMB1,LAMB3,LAMC1,LAMC2,LOXL1,LOXL2,LTBP1,LUM,MFAP2,MFAP4,MUC5AC,PTN,P3H2,THSD4,NID2,SPARC,SMOC1,TF,TGFBI,THBS2,THBS4,TIMP1,TNR,COL14A1
	49	GO: Cellular Component	GO:0032432	actin filament bundle	0.0001158	0.1509	0.00343	0.02658	30	73	41.0959	ACTA1,ACTN4,ACTN1,GAS2L2,NOX4,CRYAB,CYBA,FHL3,LIMA1,SORBS1,SH2B2,FERMT2,LCP1,ABLIM1,MYH9,MYH10,MYH11,MYLK,MYO1C,MLPH,PTK2,MYH14,ABLIM3,ENAH,FSCN1,PDLIM2,TPM1,AMOT,RFLNB,VANGL2
	50	GO: Cellular Component	GO:0000775	chromosome, centromeric region	1.137e-09	1.481e-06	1.481e-07	1.148e-06	76	185	41.0811	SEH1L,KIF18A,SPC25,MAD1L1,KNSTRN,KAT2B,BUB1,BUB1B,CCNB1,BUB3,AURKB,CENPE,CENPF,BOD1,NGDN,KNTC1,CENPL,NUF2,NCAPD2,DNMT1,CENPW,STAG1,NDC80,PHF6,SPAG5,CTCF,STAG2,KIF2B,CBX1,KIF2C,ZWINT,WDHD1,CBX3,OIP5,NUDCD2,SGO2,KIF22,MAD2L1,SKA2,MKI67,CENPV,PPP1R12A,NEK2,MIS18A,CHAMP1,MIS12,CENPM,NUP37,PKHD1,PLK1,PPP2R5C,NDE1,SPDL1,RAD21,ZWILCH,CENPU,CDCA8,SUV39H2,CENPQ,MIS18BP1,NUP85,HJURP,CLIP1,NUP133,CDCA5,WAPL…
	51	GO: Cellular Component	GO:0005876	spindle microtubule	0.0008593	1	0.01697	0.1315	24	60	40	KIF18A,BIRC3,PRC1,CDK1,CDC27,AURKB,KNTC1,NUSAP1,TUBGCP3,SPAG5,KIF2A,KIF11,CCSAP,SKA2,PLK1,BIRC7,HAUS2,KIFAP3,TPX2,AURKA,SKA1,TUBG1,KIF18B,KIF4A
	52	GO: Cellular Component	GO:0014704	intercalated disc	0.001256	1	0.02181	0.1691	23	58	39.6552	ACTN1,ANK2,ANXA5,ATP1A2,ATP1B1,ATP2A2,CAV3,AKAP6,CXADR,TMEM65,DSC2,DSG2,XIRP1,GJA1,ITGB1,KCNA5,CTNNA3,MYH1,NRAP,PTK2,SCN1B,SCN4B,YWHAH
	53	GO: Cellular Component	GO:0005871	kinesin complex	0.003453	1	0.04639	0.3595	21	55	38.1818	KIF18A,STARD9,KLC3,KIFC2,CENPE,KIF23,KIF14,KIF20A,KIF1C,KIF2B,KIF2C,KIF2A,KIF5A,KIF11,KIF22,NDE1,KIFAP3,KIF12,KIF18B,KIF4A,KIF15
	54	GO: Cellular Component	GO:0031091	platelet alpha granule	0.001204	1	0.0212	0.1643	28	75	37.3333	SERPINA3,ACTN4,ACTN1,ACTN2,APP,CLU,CFD,EGF,FGA,FN1,HRG,TREML1,SERPINE1,PCDH7,SERPINA5,PDGFA,SERPINA1,SERPINE2,SRGN,SELP,SPARC,STXBP1,VAMP7,TGFB1,THBS1,THBS2,TIMP1,VEGFC
	55	GO: Cellular Component	GO:0042383	sarcolemma	9.638e-06	0.01256	0.0003693	0.002862	56	152	36.8421	ADCY5,ADCY6,ALOX12,BIN1,ANK1,ANK2,ANXA1,ANXA5,FAS,AQP4,ATP1A2,ATP1B1,BSG,SGCE,CA4,CACNA1S,CACNB1,CAPN3,CASQ1,CAV3,CHRM4,AKAP6,COL6A1,COL6A2,COL6A3,MYOT,NOS1AP,DTNA,EDNRA,TRIM72,FLNC,ITGA7,ITGB1,KCNB1,MSN,NOS1,AHNAK,PLD2,FXYD1,PRKCQ,PTK2,RTN2,RYR1,SCN1B,SGCA,SGCD,SGCG,SLC8A3,SNTA1,SRI,STAC,ABCC8,SYNM,VCAM1,SLC30A1,SSPN
	56	GO: Cellular Component	GO:0005581	collagen trimer	0.000944	1	0.01787	0.1385	32	88	36.3636	C1QTNF3,C1QTNF7,C1QA,C1QB,C1QC,CTHRC1,COL1A1,COL1A2,COL3A1,COL4A1,COL4A2,COL4A5,COL4A6,COL5A1,COL5A2,COL6A1,COL6A2,COL6A3,COL8A1,COL9A3,COL10A1,COL11A1,COL11A2,COL12A1,COL15A1,COL16A1,COL17A1,EDA,EMILIN1,LOX,LUM,COL14A1
	57	GO: Cellular Component	GO:0005604	basement membrane	0.0004072	0.5306	0.008997	0.06973	39	109	35.7798	APLP1,CASK,ENTPD1,GSTO1,COL4A1,COL4A2,COL4A5,COL4A6,COL5A1,COL8A1,COL15A1,COL17A1,EGFL6,NPNT,EFNA5,HMCN1,HMCN2,FN1,TNC,ITGA6,ITGB1,LAD1,LAMA3,LAMB1,LAMB3,LAMC1,LAMC2,LOXL1,LOXL2,PTN,P3H2,NID2,SPARC,SMOC1,TF,TGFBI,THBS2,THBS4,TIMP1
	58	GO: Cellular Component	GO:0005903	brush border	0.0001424	0.1856	0.003788	0.02935	46	129	35.6589	ACTN4,ACTN1,CGN,CEACAM1,CA4,SLC9A3R1,SLC22A12,ATP6V0A4,DIAPH1,DRD5,DNM1L,USH1C,ENPEP,EPS8,RAPGEF3,LIMA1,FOLR1,GNA13,GIPC1,SLC17A3,GNA12,SLC27A4,SLC7A9,SLC6A14,SLC34A3,SCIN,ANKS4B,LCT,MYO1B,MYH9,MYH10,MYH11,MYO1A,MYO1C,MYO5B,SLC11A2,ATP8B1,PIK3CB,PLD2,TMPRSS15,RALGDS,MYH14,PDZD3,ITLN1,SLC5A2,CUBN
	59	GO: Cellular Component	GO:0005819	spindle	2.138e-08	2.786e-05	1.857e-06	1.439e-05	108	308	35.0649	KIF18A,MAD1L1,KLHL42,KNSTRN,ANXA11,BIRC3,APP,HAUS1,BUB1B,CAMK2B,PRC1,CCNB1,CDK1,CDC6,CDC20,CDC25B,CDC27,AURKB,CENPE,CENPF,CETN1,KIF23,VPS4B,ESPL1,KNTC1,DLGAP5,CKAP5,FBXO5,DIAPH1,KIF14,ECT2,KIF20A,EML1,NUSAP1,TUBGCP3,MAD2L2,SPAG5,RGS14,GEM,KIF2B,CBX1,GOLGA2,EML4,TOPBP1,KATNA1,CKAP2L,CEP19,CBX3,HAUS8,HSPA2,NUDCD2,KIF2A,KIF11,KIF22,CCSAP,LRMP,MAD2L1,MAP4,SKA2,RACGAP1,CENPV,MYC,MYH9,MYH10,NEDD9,NEK2,…
	60	GO: Cellular Component	GO:0005788	endoplasmic reticulum lumen	6.268e-06	0.008167	0.0002816	0.002182	72	207	34.7826	TXNDC16,APOB,ARSF,BCHE,CES2,CALU,CASQ1,CASQ2,SERPINH1,CTSC,COL1A1,COL1A2,COL3A1,COL4A1,COL4A2,COL4A5,COL4A6,COL5A1,COL5A2,COL6A1,COL6A2,COL6A3,SUMF2,COL8A1,COL9A3,COL10A1,COL11A1,COL11A2,COL12A1,COL15A1,COL16A1,COL17A1,MINPP1,TOR1A,PDIA6,MZB1,TRDN,FMO1,GPX8,CNPY3,FKBP7,DNAJB11,ERLEC1,GIP,TOR1B,GPX7,HRC,LYZ,DNAJB9,P4HA1,PDGFA,SERPINA1,DNAJC10,PLAUR,ADAMTSL4,PPIB,PTGS2,FKBP14,ARSJ,RCN1,RCN2,P3H2,AR…
	61	GO: Cellular Component	GO:0000922	spindle pole	0.0003179	0.4143	0.007532	0.05838	46	133	34.5865	MAD1L1,KNSTRN,HAUS1,PRC1,CCNB1,CDC6,CDC20,CDC25B,AURKB,CENPF,CETN1,VPS4B,KNTC1,DLGAP5,CKAP5,EML1,TUBGCP3,SPAG5,RGS14,GOLGA2,TOPBP1,KATNA1,CKAP2L,CEP19,HAUS8,NUDCD2,KIF2A,KIF11,LRMP,MAD2L1,NEDD9,NEK2,ASPM,PLK1,NDE1,SPDL1,WDR62,TBCCD1,PLEKHG6,CEP63,NDC1,TPX2,AURKA,MTCL1,TUBG1,FAM83D
	62	GO: Cellular Component	GO:0000794	condensed nuclear chromosome	0.002834	1	0.04058	0.3145	33	97	34.0206	BRCA1,BUB1,BUB1B,CCNB1,AURKB,CENPE,CHEK1,NCAPD2,RAD50,HMG20B,NDC80,P3H4,NIFK,TOPBP1,HSPA2,SGO2,MRE11,NEK2,MIS12,PLK1,RAD1,RAD21,RAD51,RAD51C,RGS12,RPA1,MIS18BP1,KIFAP3,WAPL,AURKA,SYN1,LTO1,TUBG1
	63	GO: Cellular Component	GO:0098687	chromosomal region	7.627e-08	9.938e-05	5.195e-06	4.026e-05	116	344	33.7209	SEH1L,KIF18A,SPC25,PARP1,MAD1L1,KNSTRN,HAT1,ATR,KAT2B,BUB1,BUB1B,NSMCE1,CCNB1,CDK1,BUB3,CDK2,AURKB,CENPE,CENPF,CHEK1,BOD1,POT1,NGDN,KNTC1,CENPL,NUF2,NCAPD2,DNMT1,RAD50,ALYREF,CENPW,STAG1,NDC80,FEN1,FMR1,PHF6,SPAG5,CTCF,STAG2,KIF2B,CBX1,KIF2C,ZWINT,WDHD1,CHEK2,CBX3,OIP5,NUDCD2,SGO2,KIF22,MAD2L1,MCM2,MCM3,MCM5,SKA2,MCM6,MCM7,MKI67,MRE11,MSH2,CENPV,MAJIN,PPP1R12A,NEK2,MIS18A,CHAMP1,ORC1,ORC4,ORC5,PC…
	64	GO: Cellular Component	GO:0015629	actin cytoskeleton	3.563e-10	4.643e-07	5.804e-08	4.498e-07	160	476	33.6134	ABL2,ACTA1,RAB22A,ACTC1,ACTN4,ACTN1,ACTN2,ACTN3,CGN,MAD1L1,BIN1,SORBS2,MYH7B,GAS7,APOB,LMOD2,CASK,GAS2L2,MYOM1,KAT2B,CALD1,KALRN,MYOM2,SLC9A3R1,MYOZ1,LMOD1,MYOT,NOX4,CLIC4,CDC42BPB,CRYAB,CSRP1,KNCN,RAI14,CYBA,KNTC1,ARHGAP32,AIF1L,MYLK3,USH1G,ARPC1B,DCTN4,MYO15A,DMTN,SPTBN5,CORO2B,RAPGEF3,BAIAP2,FHL3,FLNC,LIMA1,ARPC1A,SORBS1,CDC42EP3,SH2B2,PDLIM5,IVNS1ABP,AVIL,ABLIM2,STAG2,HSPB7,MYOZ2,PDLIM3,MYO18…
	65	GO: Cellular Component	GO:0031225	anchored component of membrane	0.0007393	0.9633	0.01505	0.1167	52	160	32.5	RECK,LY6D,ART1,ART3,LYNX1,BST2,CA4,CD2,CD14,CD58,CEACAM5,CEACAM7,CNTFR,HJV,LYPD1,EFNA5,MSLN,GGT6,GPC4,FOLR1,GPIHBP1,CD24,LYPD3,GAD2,GFRA1,GGTA1P,PRSS21,GML,GP1BA,GP2,SPRN,LY6E,CEACAM6,NCAM1,NT5E,PKHD1,PLAUR,LY6K,PRNP,PRSS8,ITLN1,BCAN,GFRA4,DPEP3,TECTB,LY6G6C,THY1,VCAM1,XPNPEP2,RGMA,RHBG,PSCA
	66	GO: Cellular Component	GO:0031012	extracellular matrix	2.048e-07	0.0002669	1.16e-05	8.993e-05	141	444	31.7568	AEBP1,LTBP4,AMBN,CILP,APLP1,APOH,CASK,CCN4,FCGBP,ENTPD1,IL1RL1,CHAD,CHI3L1,CLU,CMA1,CTHRC1,GSTO1,COL1A1,COL1A2,COL3A1,COL4A1,COL4A2,COL4A5,COL4A6,COL5A1,COL5A2,COL6A1,COL6A2,COL6A3,COL8A1,COL9A3,COL10A1,COL11A1,COL11A2,COL12A1,COL15A1,COL16A1,COL17A1,ABI3BP,ADAMTS4,ADAMTS2,OLFML2B,CRIP2,EGFL6,VCAN,NCAN,CCN2,ADAMTS14,CTSG,DMBT1,NPNT,DPT,ECM1,EFNA5,HMCN1,CRISP3,FBN2,HMCN2,GPC4,FN1,POSTN,MAMDC2,EMIL…
[truncated: 34 more rows]

## Sheet: S7C File
	Reddy et al., 2018 Molecular prognosticators in clinically and pathologically distinct cohorts of oral cavity, laryngopharyngeal and oropharyngeal cancers- A Meta-Analysis approach
	S7C File : KEGG and Reactome pathways obtained from TOPPFUN enrichment analysis for laryngopharyngeal cancer gene entities
[truncated: 87 more rows]

## Sheet: S7D File
	Reddy et al., 2018 Molecular prognosticators in clinically and pathologically distinct cohorts of oral cavity, laryngopharyngeal and oropharyngeal cancers- A Meta-Analysis approach
[truncated: 704 more rows]
