# Supplementary material for: Molecular prognosticators in clinically and pathologically distinct cohorts of head and neck squamous cell carcinoma—A meta-analysis approach
Source: PLoS One. 2019 Jul 16;14(7):e0218989. doi: 10.1371/journal.pone.0218989 (PMC6634788; doi:10.1371/journal.pone.0218989)
Supplement: S8 File — List of significant gene entities which are differentially expressed in various sub cohorts of patients with laryngopharyngeal cancer in TCGA (A). Kaplan-Meier analysis of differential genes for their survival in various sub cohorts of patients with laryngopharyngeal cancer in TCGA (B). (XLSX) [file pone.0218989.s010.xlsx]

## Sheet: S8A File
	Reddy et al., 2018 Molecular prognosticators in clinically and pathologically distinct cohorts of oral cavity, laryngopharyngeal and oropharyngeal cancers- A Meta-Analysis approach
	S8A File: List of significant gene entities which are differentially expressed in various sub cohorts of patients with laryngopharyngeal cancer in TCGA
		Clinical Stage		PNI		ALI		NODE + ECS
	S.No	GENE	p-value	GENE	p-value	GENE	p-value	GENE	p-value
	1	NUP133	0.000207044	IGSF9	0.00303752	ATP13A3	0.00296699	SLU7	0.000298427
	2	TPPP	0.00058837	SLC4A1AP	0.00479486	PAK2	0.00485179	TRMT12	0.000820341
	3	CAD	0.00131232	FXR1	0.00497875	SMIM15	0.00689709	TTLL12	0.00122274
	4	CCDC126	0.00220613	MAPRE1	0.00988807	FYTTD1	0.0075294	GFPT1	0.00146162
	5	IGF2BP3	0.00239398	CWC22	0.0127732	MTHFD2	0.00776482	NGDN	0.0032359
	6	TTC30B	0.00257849	IL1RAP	0.0141828	MAFG	0.0103306	RNF139	0.00380402
	7	MIB1	0.00370918	FYTTD1	0.0152228	TOR1A	0.0118896	MGAT5	0.00741384
	8	SCNN1A	0.00380057	TOR1A	0.0155651	EEPD1	0.0120821	RAPGEFL1	0.00770906
	9	NCAPD2	0.00426289	PAK2	0.0163213	SLC4A1AP	0.0130302	DERL1	0.00841726
	10	CPNE2	0.00485826	RNF13	0.0173358	NCBP2	0.015379	SLC29A2	0.00849105
	11	SKP2	0.00517716	MFN1	0.0183944	FXR1	0.0156769	UXS1	0.008605
	12	SLC25A13	0.00555879	TMEM185B	0.0205244	ABO	0.0161916	PLEKHG6	0.0109826
	13	EHHADH	0.00560758	HSPD1	0.0244675	CNTNAP5	0.0203403	STEAP2	0.0113511
	14	CBLL1	0.00648977	ZNF500	0.0277153	ECT2	0.021114	SLC11A2	0.0131676
	15	DENND4A	0.00665676	LGALS8	0.0288264	ATP1B1	0.0219599	UGT8	0.0147144
	16	CHML	0.00701379	RSRC1	0.0288889	FLVCR1	0.0224376	TPRG1	0.0174176
	17	SLC35B3	0.00743968	TMEM251	0.0308569	GPI	0.0229003	NRCAM	0.0179428
	18	CDK6	0.00782088	DCUN1D1	0.0314313	CCDC91	0.023484	UPK1B	0.0180933
	19	STK26	0.00824339	RAB29	0.0338443	C9ORF64	0.0275561	TP53BP2	0.018164
	20	KLHL12	0.00845412	GMPS	0.0344542	PANX2	0.030638	CGN	0.0188197
	21	ANKIB1	0.00873681	ZBTB20	0.0349927	FBXO28	0.03596	ATP6V1C1	0.0202238
	22	WBP11	0.00926702	NRCAM	0.0368559	TXNRD1	0.0371606	SYT2	0.0204093
	23	PPP4R3B	0.00949179	MAFG	0.037252	C12ORF66	0.0387502	MYH14	0.0227753
	24	DHX9	0.00992506	ZNF711	0.0377406	CEACAM3	0.0389085	NUP205	0.0229801
	25	AUTS2	0.0115534	COMMD2	0.0379618	LONRF2	0.0400276	ALDH3A1	0.0251303
	26	SPRTN	0.0116819	PIK3CA	0.0396276	ASB7	0.0450976	SMARCA5	0.0286714
	27	CDK13	0.0118612	UST	0.0402926	ACTR6	0.0458376	DIAPH2	0.0290064
	28	NUP155	0.0122991	C4ORF17	0.0473012	UBXN7	0.0458855	EPHX1	0.0302935
	29	TMTC3	0.0123772			PIK3CA	0.0458913	ERN2	0.030737
	30	CENPF	0.0124375			TMTC3	0.0467003	EPS8	0.0310047
	31	SMIM13	0.0135996			PRCC	0.0484845	PAQR3	0.0314597
	32	SMARCA5	0.0137014			MFN1	0.0485876	ZNF800	0.0334898
	33	STEAP1	0.0138498					MUC20	0.0351196
	34	TWISTNB	0.0145997					SCNN1A	0.035727
	35	ALCAM	0.0157472					TPPP	0.0360115
	36	PRPF4B	0.0160278					AGR3	0.0366209
	37	CYP3A5	0.016169					PPP2R5C	0.0380208
	38	RUVBL1	0.0168026					NEPRO	0.0381882
	39	P3H2	0.0169663					WDR53	0.0385929
	40	WDR43	0.0170702					GCLC	0.0390654
	41	EXOC8	0.0173744					SPRTN	0.0391613
	42	PRRC2B	0.0176963					GPRC5D	0.040953
	43	DROSHA	0.0177693					DDX18	0.0412458
	44	PARP1	0.018427					U2SURP	0.0414925
	45	ZBTB33	0.0184631					P3H2	0.0416697
	46	LCLAT1	0.0189118					PRCC	0.0423815
	47	C9ORF64	0.0192119					AP2M1	0.0439311
	48	EFTUD2	0.0215928					KIAA1551	0.0450064
	49	MTERF1	0.022665					RBM22	0.0451806
	50	DIEXF	0.0227349					TMEM185B	0.045427
	51	SYT2	0.0236552					ABO	0.0466292
	52	GREB1L	0.0240554					SPAST	0.0483012
	53	KIFC2	0.0244958					TMEM65	0.0487962
	54	VKORC1L1	0.0252458					IGF2BP3	0.0490485
	55	PON2	0.026176					ALDH1A1	0.049167
	56	FBXO28	0.0263993
	57	EML4	0.0270348
	58	WDYHV1	0.0276299
	59	TRIP13	0.0290482
	60	ARFGAP3	0.0317903
	61	RBM48	0.0318644
	62	ZNF146	0.0318937
	63	PAK2	0.0325791
	64	ORC5	0.033627
	65	TTC27	0.033855
	66	DCUN1D1	0.0343206
	67	STK38L	0.036045
	68	KCNS3	0.036475
	69	SRRM2	0.0379701
	70	ISG20L2	0.0380499
	71	TTC30A	0.0389129
	72	ABCB10	0.0398063
	73	WAPL	0.0410158
	74	BMT2	0.0417852
	75	RRP15	0.0419323
	76	GABRA3	0.0438913
	77	GTF3C3	0.0446596
	78	TRMT12	0.045471
	79	CDC42BPB	0.0458221
	80	LGALS8	0.0464625
	81	CDK8	0.0479762
	82	TFAP4	0.048479

## Sheet: S8B File
				Reddy et al., 2018 Molecular prognosticators in clinically and pathologically distinct cohorts of oral cavity, laryngopharyngeal and oropharyngeal cancers- A Meta-Analysis approach
				S8B File : Kaplan-Meier analysis of differential genes for their survival in various sub cohorts of patients with laryngopharyngeal cancer in TCGA
						Overall Survival								Disease Free Survival
				S.No	Genes	Cases with Alteration(s) in Query Gene(s)			Cases without Alteration(s) in Query Gene(s)			Logrank Test P-Value		Cases with Alteration(s) in Query Gene(s)			Cases without Alteration(s) in Query Gene(s)			Logrank Test P-Value
						#total cases	#cases deceased	median months survival	#total cases	#cases deceased	median months survival			#total cases	#cases deceased	median months survival	#total cases	#cases deceased	median months survival
					PNI +VE
				1	SLC4A1AP	6	6	12.39	23	10	69.65	0.0319		3	3	9.07	18	5	67.74	6.569e-05
				2	PIK3CA	14	11	17.12	15	5	95.27	0.0234
					ALI +VE
				1	SLC4A1AP	6	5	16.62	31	13	69.65	0.002785		2	1	9.17	25	8	67.74	0.0287
					ALI -VE
				1	PAK2									13	5	NA	27	2	NA	0.0334
					STAGE I II
				1	PRRC2B	4	2	5.26	11	5	48.16	0.0235
				2	CYP3A5	2	1	5.26	13	6	48.16	0.0253
				3	CBLL1	3	2	18.96	12	5	48.16	0.0121
					STAGE III IV
				1	PON2	14	10	17.15	94	35	76.18	0.0304		11	9	13.7	76	23	NA	0.006419
					*RED font indicates that the markers are good prognosticators in patients with alteration for that particular markerin DFS and/or OS
					#BLACK font indicates that the markers are bad prognosticators in patients with alteration for that particular marker in DFS and/or OS
