# Supplementary material for: Molecular prognosticators in clinically and pathologically distinct cohorts of head and neck squamous cell carcinoma—A meta-analysis approach
Source: PLoS One. 2019 Jul 16;14(7):e0218989. doi: 10.1371/journal.pone.0218989 (PMC6634788; doi:10.1371/journal.pone.0218989)
Supplement: S9 File — Kaplan-Meier analysis of individual genes for their survival in TCGA laryngopharyngeal cancer cohort (A). Kaplan-Meier analysis of combination markers for their survival in TCGA laryngopharyngeal cancer cohort (B). (XLSX) [file pone.0218989.s011.xlsx]

## Sheet: S9A File
	Reddy et al., 2018 Molecular prognosticators in clinically and pathologically distinct cohorts of oral cavity, laryngopharyngeal and oropharyngeal cancers- A Meta-Analysis approach
	S9A File : Kaplan-Meier analysis of individual genes for their survival in TCGA laryngopharyngeal cancer cohort
			Overall Survival								Disease Free Survival
	S.No	Genes	Cases with Alteration(s) in Query Gene(s)			Cases without Alteration(s) in Query Gene(s)			Logrank Test P-Value		Cases with Alteration(s) in Query Gene(s)			Cases without Alteration(s) in Query Gene(s)			Logrank Test P-Value
			#total cases	#cases deceased	median months survival	#total cases	#cases deceased	median months survival			#total cases	#cases deceased	median months survival	#total cases	#cases deceased	median months survival
		Entire cohort
	1	IL1RAP	27	16	19.74	100	38	67.81	0.015		23	16	11.3	75	17	NA	3.47e-06
	2	RYK	41	23	32.46	86	31	88.8	0.00979		30	17	29.2	68	16	NA	0.000725
	3	AP2M1	28	15	18.53	99	39	67.81	0.0288		21	11	13.7	77	22	76.15	0.00106
	4	ANO1	39	21	27.04	88	33	76.18	0.0465		30	17	25.72	68	16	NA	0.00153
	5	MFN1	42	24	34.07	85	30	76.18	0.0094		30	16	28.2	68	17	NA	0.0081
	6	PSMD2	47	25	32.19	80	29	76.18	0.000894		33	15	29.2	65	18	76.15	0.00994
	7	PIK3CA	57	31	32.46	70	23	88.8	0.0449		39	19	29.2	59	14	NA	0.0145
	8	TRMT12	35	18	22.83	92	36	69.65	0.0422		27	13	29.2	71	20	76.15	0.0346
	9	IGF2BP2	37	20	32.46	90	34	67.81	0.0277		27	12	29.2	71	21	76.15	0.04
	10	ZNF12	29	17	25.92	98	37	67.81	0.0426		19	10	24.08	79	23	76.15	0.044
	11	U2SURP									20	11	24.08	78	22	NA	0.0041
	12	PPFIA1									46	22	42.77	52	11	NA	0.00907
	13	LANCL2									24	13	25.72	74	20	76.15	0.0155
	14	FADD									40	20	42.77	58	13	76.15	0.0172
	15	SENP2									53	23	61.07	45	10	NA	0.0177
	16	PAK2									36	18	67.07	62	15	NA	0.0178
	17	PYCR3									22	10	42.77	76	23	76.15	0.0458
	18	TWISTNB	25	15	25.92	102	39	76.18	0.0103
	19	CBLL1	26	15	30.91	101	39	67.81	0.0302
	20	STK3	36	16	22.83	91	38	67.81	0.0329
	21	DPH3	28	8	88.8	99	46	48.16	0.0342
	22	SLC33A1	51	27	45.8	76	27	88.8	0.0366
	23	TFRC	44	24	34.07	83	30	69.65	0.0397
	24	TBCCD1	58	30	34.07	69	24	76.18	0.042
	25	DNAJB11	58	25	32.46	69	29	69.65	0.0442
	26	UBA5	29	14	25.92	98	40	67.81	0.0468
	27	APMAP	25	14	32.19	102	40	67.81	0.049
		Stage I-II
	1	TWISTNB	5	4	16.62	10	3	210.81	0.00166
	2	KLHL13	4	2	16.62	11	5	48.16	0.00173
	3	UBE2Q1	5	3	16.62	10	4	48.16	0.0037
	4	WBP11	6	4	18.96	9	3	210.81	0.0108
	5	ATP1B1	2	2	5.26	13	5	48.16	0.0235
	6	ZNF687	5	1	5.26	10	6	48.16	0.0253
	7	FXR1	3	1	46.62	12	6	48.16	0.0453
	8	PFN2	2	1	16.62	13	6	48.16	0.0453
	9	EPS8	2	1	16.62	13	6	48.16	0.0453
	10	WDR53	2	1	16.62	13	6	48.16	0.0453
	11	TERF1	2	1	16.62	12	6	48.16	0.0453
	12	SDE2	6	3	21.78	9	4	48.16	0.0465
		Stage III-IV
	1	IL1RAP	22	14	18.53	86	31	88.8	0.00396		19	15	9.4	68	17	NA	1.32e-07
	2	ANO1	34	19	22.83	74	26	76.18	0.0186		26	16	20.04	61	16	NA	0.0005252
	3	RYK	36	20	32.19	72	25	88.8	0.0106		27	16	25.72	60	16	NA	0.00175
	4	AP2M1	25	13	18.53	83	32	76.18	0.00474		20	11	13.7	67	21	76.15	0.00356
	5	MFN1	36	21	32.46	72	24	76.18	0.00881		26	15	29.2	61	17	NA	0.0148
	6	PSMD2	42	23	32.19	66	22	8808	0.0012		30	15	29.2	57	17	76.15	0.0153
	7	TRMT12	31	17	22.83	77	28	76.18	0.0353		24	13	29.2	63	19	76.15	0.0275
	8	IGF2BP2	32	18	32.19	76	27	67.81	0.0207		24	12	29.2	63	20	76.15	0.0429
	9	U2SURP									15	10	13.7	72	22	76.15	0.00108
	10	CLPTM1L									23	13	13.7	64	19	NA	0.00354
	11	PPFIA1									39	21	29.2	48	11	NA	0.00914
	12	SENP2									47	23	42.77	40	9	NA	0.0148
	13	LANCL2									21	12	24.08	66	20	76.15	0.0178
	14	FADD									37	19	29.2	50	13	76.15	0.0252
	15	PAK2									31	17	42.77	56	15	NA	0.0271
	16	PYCR3									20	10	13.7	67	22	76.15	0.0358
	17	ATP6V1C1									27	14	29.2	60	18	76.15	0.0361
	18	SMC4									18	10	24.08	69	22	76.15	0.0472
	19	DHCR7									25	14	29.2	62	18	76.15	0.0483
	20	STK3	31	16	18.53	77	29	76.18	0.00495
	21	TBCCD1	50	26	34.07	58	19	95.27	0.0158
	22	UBA5	26	13	18.53	82	32	67.81	0.032
	23	ACTL6A	43	22	32.46	65	23	88.8	0.0388
	24	SLC33A1	43	23	34.07	65	22	88.8	0.0402
	25	PIK3CA	50	26	32.46	58	19	88.8	0.0418
	26	DNAJB11	53	23	32.46	55	22	76.18	0.0432
		PNI +
	1	AP2M1	8	6	16.26	21	10	69.65	0.0133		5	3	9.17	16	5	67.74	0.0259
	2	WWTR1									7	6	29.2	14	2	NA	0.00346
	3	LANCL2									4	4	9.17	17	4	NA	0.0174
	4	IGF2BP2									7	4	29.2	14	4	NA	0.0287
	5	GTF2E1									4	3	9.17	17	5	67.74	0.0456
	6	PHLDB2									4	3	9.17	17	5	67.74	0.0456
	7	MAP3K13									3	2	9.17	18	6	67.74	0.0477
	8	MAP4K3									3	2	9.17	18	6	67.74	0.0477
	9	UBA5	5	4	14.88	24	12	69.65	0.0207
	10	GSK3B	6	5	14.88	23	11	69.65	0.0244
	11	SLC33A1	13	10	30.91	16	6	95.27	0.03
	12	PFN2	12	9	16.62	17	7	95.27	0.0359
		ALI +
	1	RYK	11	9	17.12	26	9	108.87	0.00245		7	5	11.2	20	4	NA	0.00717
	2	IL1RAP	7	6	16.62	30	12	64.78	0.0333		5	4	11.2	22	5	NA	0.0125
	3	AP2M1	7	5	16.62	30	13	69.65	0.0359		4	2	11.2	23	7	67.74	0.035
	4	WWTR1									10	7	29.2	17	2	NA	0.0191
	5	PFN2									10	5	29.2	17	4	NA	0.0219
	6	LANCL2									7	5	24.08	20	4	NA	0.0312
	7	PUS7									6	4	24.08	21	5	NA	0.0351
	8	RBM22	8	3	108.87	29	15	22.83	0.0145
	9	TPPP	6	0	NA	31	18	32.19	0.0233
	10	ZNF687	7	2	108.87	30	16	32.46	0.0246
	11	MSL2	14	4	NA	23	14	22.17	0.0425
	12	C3ORF58	11	4	108.87	26	14	32.19	0.0476
		Positive Lymph Node
	1	IL1RAP	11	9	19.74	43	19	64.78	0.0275		11	10	9.33	32	11	61.07	0.0001782
	2	RYK	21	14	18.53	33	14	64.78	0.0224		15	11	13.7	28	10	61.07	0.00793
	3	PSMD2	20	14	22.83	34	14	76.18	0.00508		14	10	11.2	29	11	61.07	0.0105
	4	IGF2BP2	16	12	19.74	38	16	69.65	0.00455		12	8	9.33	31	13	61.07	0.0417
	5	VKORC1L1	17	13	30.91	37	15	69.65	0.03		11	9	17.74	32	12	67.74	0.0122
	6	STK3	12	9	17.12	42	19	64.78	0.00193		9	6	9.07	34	15	61.07	0.0285
	7	AP2M1									10	8	9.17	33	13	67.07	0.00148
	8	LANCL2									11	10	12.78	32	11	61.07	0.00208
	9	PIK3CA									23	16	19.17	20	5	NA	0.00607
	10	CLPTM1L									12	9	12.78	31	12	61.07	0.0094
	11	PAK2									17	13	24.08	26	8	NA	0.0219
	12	UBA5	15	10	14.88	39	18	69.65	0.0004634
	13	SLC33A1	23	16	30.91	31	12	108.87	0.00776
	14	TFRC	22	16	25.92	32	12	69.65	0.0113
	15	TBCCD1	29	18	30.91	25	10	76.18	0.0407
	16	ACTL6A	25	16	32.19	29	12	108.87	0.0481
	17	DNAJB11	28	15	25.92	26	13	69.65	0.0239
		Node (+) ECS (+)
	1	STK3	6	6	11.83	20	11	34.07	0.00163		4	4	7.56	17	10	29.2	0.00106
	2	TMEM267	5	5	11.83	21	12	34.07	0.00298		4	4	9.07	17	10	29.2	0.00121
	3	CLPTM1L	5	4	13.34	21	13	34.07	0.0489		4	4	9.17	17	10	29.2	0.0118
	4	PSMD2	11	10	17.12	15	7	108.87	0.00504		8	7	9.17	13	7	46.81	0.0175
	5	IL1RAP									8	7	9.17	13	7	46.81	0.0024
	6	INTS8									6	6	9.17	15	8	46.81	0.00303
	7	PIK3CA									11	10	13.7	10	4	61.07	0.00462
	8	PSPH									3	3	9.17	18	11	25.72	0.0049
	9	RYK									7	7	11.2	14	7	46.81	0.0106
	10	ICE1									4	3	9.07	17	11	25.72	0.0109
	11	AP2M1									7	6	11.2	14	8	29.2	0.0163
	12	LANCL2									6	6	11.2	15	8	46.81	0.0172
	13	NCBP2									7	6	11.2	14	8	29.2	0.0228
	14	TNK2									5	1	NA	16	13	19.19	0.0416
	15	CEP76	2	2	9.07	24	15	32.46	0.00345
	16	RNF13	10	9	19.74	16	8	108.87	0.0147
	17	SLC33A1	8	8	14.88	18	9	108.87	0.0154
	18	NCEH1	6	6	14.88	20	11	34.07	0.0465
	19	TFRC	8	8	14.88	18	9	60.38	0.0489
	20	UBA5	7	5	14.88	19	12	34.07	0.0495
	21	DNAJB11	15	10	19.74	11	7	108.87	0.0427
		Node (+) ECS (-)
	1	VKORC1L1	5	2	30.91	10	1	69.65	0.0323		3	2	17.74	10	1	67.74	0.00545
	2	KLHL12									3	2	17.74	10	1	67.74	0.0335
	3	CBLL1	3	2	30.91	12	1	69.65	0.00125
	4	PAIP1	4	2	30.91	11	1	69.65	0.006
	5	PUS7	5	2	30.91	10	1	69.65	0.0145
		Stage III-IV and PNI +
	1	IL1RAP	6	5	13.93	19	8	95.27	0.0191		5	4	9.17	14	3	NA	0.0014
	2	RYK	8	8	13.93	17	5	95.27	0.0002175		4	4	9.17	15	3	NA	0.00149
	3	RPN1	5	5	14.88	20	8	95.27	0.00342		3	3	11.2	16	4	NA	0.00903
	4	AP2M1	7	5	14.88	18	8	95.27	0.0402		5	3	9.17	14	4	NA	0.0447
	5	LANCL2									3	3	9.17	16	4	NA	0.00177
	6	WWTR1									6	5	9.17	13	2	NA	0.00274
	7	STK3	7	5	12.39	18	8	95.27	0.018
	8	UBA5	5	4	14.88	20	9	95.27	0.0254
	9	PIK3CA	12	9	17.12	13	4	108.87	0.0377
	10	SLC33A1	10	8	17.12	15	5	108.87	0.0234
	11	GSK3B	5	4	14.88	20	9	95.27	0.0498
		Stage III-IV and ALI +
	1	IL1RAP	5	4	16.26	27	10	108.87	0.0161		4	3	9.17	21	5	NA	0.0005809
	2	RYK	8	7	13.93	24	7	108.87	0.0003965		5	4	11.2	20	4	NA	0.00143
	3	WWTR1									9	6	29.2	16	2	NA	0.015
	4	LANCL2									6	4	12.78	19	4	NA	0.0192
	5	PFN2									9	5	29.2	16	3	NA	0.0304
	6	AP2M1									4	2	11.2	21	6	NA	0.0425
	7	CEP63	9	6	22.83	23	8	108.87	0.0216
	8	C3ORF58	10	3	108.87	22	11	32.19	0.0334
	9	TPPP	6	0	NA	26	14	32.46	0.0347
	10	RBM22	7	2	108.87	25	12	34.07	0.0302
	11	STK3	8	5	17.12	24	9	108.87	0.0483
		*RED font indicates that the markers are good prognosticators in patients with alteration for that particular markerin DFS and/or OS
		#BLACK font indicates that the markers are bad prognosticators in patients with alteration for that particular marker in DFS and/or OS

## Sheet: S9B File
	Reddy et al., 2018 Molecular prognosticators in clinically and pathologically distinct cohorts of oral cavity, laryngopharyngeal and oropharyngeal cancers- A Meta-Analysis approach
	S9B File: Kaplan-Meier analysis of combination markers for their survival in TCGA laryngopharyngeal cancer cohort
	S.No	Cohort	Genes	Cases with Alteration(s) in Query Gene(s)			Cases without Alteration(s) in Query Gene(s)			Logrank Test P-Value		Cases with Alteration(s) in Query Gene(s)			Cases without Alteration(s) in Query Gene(s)			Logrank Test P-Value
				#total cases	#cases deceased	median months survival	#total cases	#cases deceased	median months survival			#total cases	#cases deceased	median months survival	#total cases	#cases deceased	median months survival
	1	Entire cohort	IL1RAP, RYK, MFN1 and PSMD2	81	42	34.07	46	12	108.81	0.0005247		59	27	42.77	39	6	NA	0.0004996
	2	Stage I-II	TWISTNB, KLHL13, UBE2Q1 and WBP11	9	5	18.96	6	2	210.81	0.0008468
	3	Stage III-IV	IL1RAP, ANO1, RYK, AP2M1, MFN1 and PSMD2	81	40	45.8	27	5	108.87	0.0016		62	28	46.81	25	4	NA	0.00512
	4	ALI+	RYK and IL1RAP	14	11	17.12	23	7	108.87	0.0006785		8	5	29.2	19	4	NA	0.0209
	5	LN+ECS+	STK3, TMEM267 and PSMD2	13	12	17.12	13	5	108.87	0.0006111		10	9	11.2	11	5	46.81	0.00401
