# Supplementary material for: Molecular prognosticators in clinically and pathologically distinct cohorts of head and neck squamous cell carcinoma—A meta-analysis approach
Source: PLoS One. 2019 Jul 16;14(7):e0218989. doi: 10.1371/journal.pone.0218989 (PMC6634788; doi:10.1371/journal.pone.0218989)
Supplement: S10 File — List of differentially expressed genes obtained from Oropharyngeal cohort (A). List of Gene Ontology categories from TOPPFUN enrichment analysis for Oropharyngeal cohort (B). List of KEGG and Reactome pathways obtained from TOPPFUN enrichment analysis for Oropharyngeal cohort (C). (XLSX) [file pone.0218989.s012.xlsx]

## Sheet: S10A File
	Reddy et al., 2018 Molecular prognosticators in clinically and pathologically distinct cohorts of oral cavity, laryngopharyngeal and oropharyngeal cancers- A Meta-Analysis approach
	S10A File : List of differentially expressed genes obtained from Oropharyngeal cohort
	S.No	Gene_ID	p	Regulation	FC (abs)	Chromosomal Location	Gene Symbol*	Gene Title	UniGene ID
	1	210075_at|51257	0.00540552	up	2.14458	chr19p13.2	2016-03-02	membrane-associated ring finger (C3HC4) 2, E3 ubiquitin protein ligase	Hs.619960///Hs.631861
	2	1564139_at|144571	0.0316506	down	2.52947	chr12p13.31	A2M-AS1	A2M antisense RNA 1	Hs.592432///Hs.735324
	3	1553505_at,1564307_a_at|144568	0.000223866	down	3.58812	chr12p13.31	A2ML1	alpha-2-macroglobulin-like 1	Hs.334306///Hs.620532
	4	227534_at|195827	0.00344748	up	2.68557	chr9q22.32	AAED1	AhpC/TSA antioxidant enzyme domain containing 1	Hs.44640///Hs.530270///Hs.638086
	5	201511_at|14	0.00075725	up	2.00567	chr2q35	AAMP	angio-associated, migratory cell protein	Hs.612676///Hs.83347
	6	201000_at|16	2.26396e-10	up	2.15127	chr16q22	AARS	alanyl-tRNA synthetase	Hs.315137
	7	209165_at|26574	4.52677e-05	up	2.16279	chr17q12	AATF	apoptosis antagonizing transcription factor	Hs.195740
	8	206527_at,209459_s_at,209460_at|18	0.000117839	down	2.65733	chr16p13.2	ABAT	4-aminobutyrate aminotransferase	Hs.336768///Hs.593095///Hs.739069
	9	215465_at|26154	0.000241238	up	2.06564	chr2q34	ABCA12	ATP-binding cassette, sub-family A (ABC1), member 12	Hs.134585
	10	213353_at,241705_at|23461	9.84607e-05	down	2.90895	chr17q24.3	ABCA5	ATP-binding cassette, sub-family A (ABC1), member 5	Hs.421474///Hs.731824
	11	204719_at,1565778_at,1565780_at|10351	0.0230694	down	2.68062	chr17q24	ABCA8	ATP-binding cassette, sub-family A (ABC1), member 8	Hs.58351///Hs.606204
	12	202804_at,202805_s_at|4363	0.000594151	up	2.11681	chr16p13.1	ABCC1	ATP-binding cassette, sub-family C (CFTR/MRP), member 1	Hs.391464///Hs.720771
	13	200045_at|23	0.000144953	up	2.13636	chr6p21.33	ABCF1	ATP-binding cassette, sub-family F (GCN20), member 1	Hs.655285
	14	207622_s_at,207623_at,209246_at,209247_s_at,214232_at|10061	4.66621e-05	up	2.40986	chr7q36	ABCF2	ATP-binding cassette, sub-family F (GCN20), member 2	Hs.654958
	15	202394_s_at|55324	5.32764e-05	up	2.10719	chr3q27.1	ABCF3	ATP-binding cassette, sub-family F (GCN20), member 3	Hs.361323
	16	220518_at,223395_at,1559077_at|25890	0.000468377	down	5.18669	chr3q12	ABI3BP	ABI family, member 3 (NESH) binding protein	Hs.477015///Hs.737268
	17	206411_s_at,226893_at,231907_at|27	3.00802e-05	up	2.08758	chr1q25.2	ABL2	ABL proto-oncogene 2, non-receptor tyrosine kinase	Hs.159472///Hs.614321///Hs.630545
	18	200965_s_at,210461_s_at|3983	2.73621e-06	down	2.0935	chr10q25	ABLIM1	actin binding LIM protein 1	Hs.438236///Hs.645719
	19	218405_at|29777	0.000154537	up	2.01705	chr6p22.2	ABT1	activator of basal transcription 1	Hs.254406
	20	202002_at,202003_s_at,241114_s_at|10449	0.00139793	up	2.12346	chr18q21.1	ACAA2	acetyl-CoA acyltransferase 2	Hs.200136///Hs.573627
	21	228264_at|84680	1.81695e-05	down	2.01249	chr11p11	ACCS	1-aminocyclopropane-1-carboxylate synthase homolog (Arabidopsis)(non-functional)	Hs.126706
	22	204617_s_at|65057	0.00605137	up	2.04738	chr16q22.1	ACD	adrenocortical dysplasia homolog (mouse)	Hs.78019
	23	201127_s_at,201128_s_at,210337_s_at|47	5.74307e-06	up	2.4726	chr17q21.2	ACLY	ATP citrate lyase	Hs.387567///Hs.677991///Hs.739744
	24	200793_s_at,217307_at|50	0.000349575	up	2.00223	chr22q13.2	ACO2	aconitase 2, mitochondrial	Hs.643610
	25	204565_at|55856	0.00811738	up	2.32702	chr6p22.3	ACOT13	acyl-CoA thioesterase 13	Hs.731605///Hs.737812
	26	208002_s_at,215728_s_at|11332	4.60065e-05	up	3.41076	chr1p36	ACOT7	acyl-CoA thioesterase 7	Hs.126137///Hs.599325
	27	221641_s_at|23597	9.04482e-05	up	2.12204	chrXp22.11	ACOT9	acyl-CoA thioesterase 9	Hs.298885///Hs.660973
	28	203872_at|58	0.0243763	up	4.29009	chr1q42.13	ACTA1	actin, alpha 1, skeletal muscle	Hs.1288
	29	200974_at,215787_at,243140_at|59	0.0428734	up	2.40869	chr10q23.3	ACTA2	actin, alpha 2, smooth muscle, aorta///Homo sapiens actin, alpha 2, smooth muscle, aorta (ACTA2), transcript variant 2, mRNA.	Hs.500483///Hs.635256
	30	205132_at|70	0.000153915	up	3.35245	chr15q14	ACTC1	actin, alpha, cardiac muscle 1	Hs.118127
	31	208636_at,208637_x_at,211160_x_at,237401_at|87	0.000772545	up	2.59232	chr14q24|14q22-q24	ACTN1	actinin, alpha 1	Hs.509765///Hs.653481
	32	203861_s_at,203862_s_at,203863_at,203864_s_at|88	3.9014e-05	up	2.09654	chr1q42-q43	ACTN2	actinin, alpha 2	Hs.498178///Hs.601529///Hs.607367
	33	223665_at|84517	5.36295e-05	up	2.53681	chr3q26.2	ACTRT3	actin-related protein T3	Hs.135411///Hs.607915
	34	203935_at|90	0.0126066	up	2.05554	chr2q23-q24	ACVR1	activin A receptor, type I	Hs.470316
	35	204639_at,216705_s_at|100	0.00556087	up	2.05593	chr20q13.12	ADA	adenosine deaminase	Hs.654536
	36	202952_s_at,204943_at,213790_at,215613_at,226777_at|8038	8.41298e-05	up	3.29248	chr10q26	ADAM12	ADAM metallopeptidase domain 12	Hs.594351///Hs.617703
	37	228925_at	0.00389026	down	2.48273		ADAM1A	ADAM metallopeptidase domain 1A, pseudogene///---	Hs.671466
	38	206046_at,213808_at,244463_at,1559268_at|8745	1.02023e-07	up	2.43209	chr2q33	ADAM23	ADAM metallopeptidase domain 23	Hs.591643
	39	205997_at,208268_at,208269_s_at,241446_at|10863	0.0129504	down	2.95623	chr8p21.2	ADAM28	ADAM metallopeptidase domain 28	Hs.174030///Hs.388903///Hs.601702///Hs.610301///Hs.611604///Hs.622063///Hs.639953
	40	232570_s_at,233868_x_at|80332	4.24082e-06	down	3.07834	chr20p13	ADAM33	ADAM metallopeptidase domain 33	Hs.173716
	41	221421_s_at,226997_at|81792	1.85464e-22	up	5.27187	chr5q35	ADAMTS12	ADAM metallopeptidase with thrombospondin type 1 motif, 12	Hs.12680
	42	214454_at,214535_s_at,226311_at|9509	5.75286e-20	up	8.27611	chr5qter	ADAMTS2	ADAM metallopeptidase with thrombospondin type 1 motif, 2	Hs.23871
	43	209612_s_at,209613_s_at,209614_at,243544_at|125	0.00479784	down	2.58206	chr4q23	ADH1B	alcohol dehydrogenase 1B (class I), beta polypeptide	Hs.4///Hs.613968
	44	210505_at|131	0.0124571	down	4.38375	chr4q23-q24	ADH7	alcohol dehydrogenase 7 (class IV), mu or sigma polypeptide	Hs.389///Hs.622106
	45	217748_at|51094	0.0086138	up	2.05909	chr1q32.1	ADIPOR1	adiponectin receptor 1	Hs.713729///Hs.743483
	46	204119_s_at,204120_s_at|132	0.000433822	up	2.29604	chr10q22|10q11-q24	ADK	adenosine kinase	Hs.604694///Hs.615071///Hs.656586
	47	205891_at|136	0.0126265	up	2.87582	chr17p12	ADORA2B	adenosine A2b receptor	Hs.167046///Hs.628501
	48	209869_at|150	0.0394267	down	3.78479	chr10q25.2	ADRA2A	adrenoceptor alpha 2A	Hs.249159///Hs.602746
	49	201281_at|11047	1.56509e-09	up	2.25737	chr20q13.33	ADRM1	adhesion regulating molecule 1	Hs.90107
	50	201792_at|165	2.11694e-05	up	3.85047	chr7p13	AEBP1	AE binding protein 1	Hs.439463
	51	223779_at,1558216_at|84740	9.98661e-06	up	2.28332	chr4p16.1	AFAP1-AS1	AFAP1 antisense RNA 1	Hs.663029
	52	226955_at,1555542_at|134265	7.38599e-10	up	2.49294	chr5q32	AFAP1L1	actin filament associated protein 1-like 1	Hs.483793
	53	226829_at|84632	3.68397e-06	up	2.98489	chr10q25.3	AFAP1L2	actin filament associated protein 1-like 2	Hs.501106
	54	1555907_at|100130776	4.5027e-06	up	3.62066	chr12q14.1	AGAP2-AS1	AGAP2 antisense RNA 1	Hs.656080
	55	218480_at,231857_s_at,238889_at|60509	0.00593495	up	2.09096	chr2p23.3	AGBL5	ATP/GTP binding protein-like 5	Hs.138207
	56	203566_s_at|178	2.44401e-06	down	2.8497	chr1p21	AGL	amylo-alpha-1, 6-glucosidase, 4-alpha-glucanotransferase	Hs.904
	57	212283_at,212285_s_at,217410_at,217419_x_at|375790	1.54043e-05	up	2.5926	chr1p36.33	AGRN	agrin	Hs.273330///Hs.623478
	58	202834_at|183	3.07956e-07	up	2.21167	chr1q42.2	AGT	angiotensinogen (serpin peptidase inhibitor, clade A, member 8)	Hs.19383
	59	225059_at,238135_at,1555736_a_at|57085	3.24393e-07	up	3.70739	chr1p36.22	AGTRAP	angiotensin II receptor-associated protein	Hs.464438///Hs.550061
	60	201491_at|10598	9.34883e-11	up	2.09486	chr14q24	AHSA1	AHA1, activator of heat shock 90kDa protein ATPase homolog 1 (yeast)	Hs.204041
	61	212980_at,226334_s_at,226665_at,230148_at|130872	0.000614878	down	4.15499	chr2p15	AHSA2	AHA1, activator of heat shock 90kDa protein ATPase homolog 2 (yeast)	Hs.690865///Hs.714529///Hs.732993///Hs.655602
	62	225806_at,225807_at,243446_at,1553764_a_at|84962	0.00236819	up	3.25377	chr14q11.2	AJUBA	ajuba LIM protein	Hs.655832
	63	205045_at,213396_s_at,236006_s_at,236007_at|11216	0.00277678	down	2.10301	chr17p11.1	AKAP10	A kinase (PRKA) anchor protein 10	Hs.642676///Hs.601523///Hs.721282
	64	223143_s_at,223144_s_at,223145_s_at|55122	5.54814e-11	up	2.15561	chr6q15	AKIRIN2	akirin 2	Hs.485915
	65	201272_at|231	0.00327286	up	2.95907	chr7q35	AKR1B1	aldo-keto reductase family 1, member B1 (aldose reductase)	Hs.521212///Hs.602524
	66	209645_s_at,209646_x_at|219	5.59172e-07	up	2.85182	chr9p11.1	ALDH1B1	aldehyde dehydrogenase 1 family, member B1	Hs.436219///Hs.743532
	67	200966_x_at,214687_x_at,238996_x_at|226	0.00198824	up	2.29686	chr16p11.2	ALDOA	aldolase A, fructose-bisphosphate	Hs.513490
	68	202022_at|230	0.00522005	up	2.11854	chr17cen-q12	ALDOC	aldolase C, fructose-bisphosphate	Hs.155247///Hs.740116
	69	207396_s_at|10195	2.73817e-06	up	3.1488	chr3q27.1	ALG3	ALG3, alpha-1,3- mannosyltransferase	Hs.478481
	70	228034_x_at,234302_s_at,1553101_a_at|54890	7.00415e-05	up	2.01797	chr17p11.2|17p11.2	ALKBH5	alkB, alkylation repair homolog 5 (E. coli)	Hs.744130
	71	214220_s_at,214221_at,214707_x_at|7840	0.00107336	down	2.58993	chr2p13	ALMS1	Alstrom syndrome 1	Hs.184720///Hs.636012
	72	204174_at|241	0.0302243	up	2.147	chr13q12	ALOX5AP	arachidonate 5-lipoxygenase-activating protein	Hs.507658
	73	207133_x_at,227438_at,243222_at,243352_at|80216	9.31702e-05	down	2.58848	chr4q25	ALPK1	alpha-kinase 1	Hs.652825
	74	206837_at|8092	7.47904e-05	up	2.32168	chr12q21.31	ALX1	ALX homeobox 1	Hs.41683
	75	226319_s_at,226320_at|10189	0.000221804	up	4.16246	chr17q25.3	ALYREF	Aly/REF export factor	Hs.534385
	76	205572_at,211148_s_at,236034_at,237261_at|285	2.48967e-07	up	3.3754	chr8p23.1	ANGPT2	angiopoietin 2	Hs.583870
	77	213001_at,213004_at,219514_at|23452	0.000345155	up	4.1774	chr9q34	ANGPTL2	angiopoietin-like 2	Hs.653262
	78	221009_s_at,223333_s_at|51129	4.34806e-08	up	2.57942	chr19p13.3	ANGPTL4	angiopoietin-like 4	Hs.737500///Hs.9613
	79	218769_s_at|57763	0.000182674	down	2.1782	chr5q12-q13	ANKRA2	ankyrin repeat, family A (RFXANK-like), 2	Hs.239154///Hs.610551///Hs.627340
	80	215504_x_at,226663_at|100505494	0.000335676	down	4.186		ANKRD10-IT1	ANKRD10 intronic transcript 1 (non-protein coding)	Hs.655994
	81	224810_s_at,238851_at|88455	0.000310176	down	2.03931	chr12q24.11	ANKRD13A	ankyrin repeat domain 13A	Hs.528703///Hs.655588///Hs.657316
	82	221232_s_at|26287	5.15497e-05	up	2.07697	chr10q23	ANKRD2	ankyrin repeat domain 2 (stretch responsive muscle)	Hs.73708
	83	231118_at|148741	4.16388e-05	down	2.49667	chr1q21.1	ANKRD35	ankyrin repeat domain 35	Hs.710624
	84	220940_at|57730	2.36905e-10	down	10.6667	chr2q11.2	ANKRD36B	ankyrin repeat domain 36B	Hs.532921
	85	216686_at,1556183_at,1569040_s_at|645784	0.000116399	down	4.48014	chr2p11.2	ANKRD36BP2	ankyrin repeat domain 36B pseudogene 2	Hs.105323///Hs.604876///Hs.720836
	86	226641_at,228471_at,233361_at,235777_at,235778_s_at|91526	0.0303793	down	4.8289	chr2q33.1	ANKRD44	ankyrin repeat domain 44	Hs.432706///Hs.735817
	87	222608_s_at,1552619_a_at|54443	0.0035504	up	2.89129	chr7p15-p14	ANLN	anillin, actin binding protein	Hs.62180
	88	218804_at,1555269_a_at|55107	6.55723e-08	up	13.0832	chr11q13.3	ANO1	anoctamin 1, calcium activated chloride channel	Hs.503074///Hs.608678///Hs.706156
	89	220710_at|80035	0.0192879	down	2.59085	chr15q23	ANP32A-IT1	ANP32A intronic transcript 1 (non-protein coding)	Hs.662150
	90	202888_s_at,234458_at,234576_at|290	0.000414926	up	2.03441	chr15q25-q26	ANPEP	alanyl (membrane) aminopeptidase	Hs.1239
	91	220092_s_at,220093_at,224694_at,227660_at,234430_at,234832_at|84168	1.94929e-05	up	2.1975	chr2p13.1	ANTXR1	anthrax toxin receptor 1	Hs.165859///Hs.610325///Hs.625840///Hs.644956
	92	201301_s_at,201302_at|307	0.0191984	up	2.0977	chr2p13	ANXA4	annexin A4	Hs.422986///Hs.618893///Hs.739442
	93	200782_at|308	1.14013e-05	up	2.42818	chr4q27	ANXA5	annexin A5	Hs.480653///Hs.611925///Hs.705884
	94	210085_s_at,211712_s_at|8416	0.00041134	down	6.43563	chr1q21	ANXA9	annexin A9	Hs.3346
	95	205195_at,205196_s_at,209635_at|1174	0.000165884	up	3.34824	chr7q22.1	AP1S1	adaptor-related protein complex 1, sigma 1 subunit	Hs.489365///Hs.730952///Hs.736338
	96	200612_s_at,200615_s_at|163	0.00427076	up	2.22713	chr17q11.2-q12	AP2B1	adaptor-related protein complex 2, beta 1 subunit	Hs.514819
	97	200613_at|1173	1.12727e-06	up	2.36642	chr3q28	AP2M1	adaptor-related protein complex 2, mu 1 subunit	Hs.518460///Hs.713745
	98	202120_x_at,208074_s_at,211047_x_at|1175	0.000312935	up	2.34209	chr19q13.2-q13.3	AP2S1	adaptor-related protein complex 2, sigma 1 subunit	Hs.119591
	99	235548_at|164284	3.78438e-07	up	2.13798	chr20q13.32	APCDD1L	adenomatosis polyposis coli down-regulated 1-like	Hs.119286
	100	222856_at|8862	4.97862e-05	up	2.55365	chrXq25	APLN	apelin	Hs.303084
	101	208248_x_at,208701_at,208702_x_at,208703_s_at,208704_x_at,211404_s_at,214875_x_at,228520_s_at|334	0.0015971	up	3.1707	chr11q24	APLP2	amyloid beta (A4) precursor-like protein 2	Hs.370247///Hs.645579///Hs.720350
	102	206656_s_at|57136	6.97435e-13	up	2.03265	chr20p11.2	APMAP	adipocyte plasma membrane associated protein	Hs.472330
	103	225427_s_at|128240	0.00108479	up	2.56	chr1q21	APOA1BP	apolipoprotein A-I binding protein	Hs.528320
	104	204416_x_at,213553_x_at|341	0.00546534	up	2.01123	chr19q13.2	APOC1	apolipoprotein C-I	Hs.110675///Hs.737668
	105	203381_s_at,203382_s_at,212884_x_at|348	0.0335919	up	2.2113	chr19q13.2	APOE	apolipoprotein E	Hs.654439///Hs.110675
	106	209546_s_at|8542	5.35685e-07	up	4.66092	chr22q13.1	APOL1	apolipoprotein L, 1	Hs.114309
	107	221013_s_at,221653_x_at|23780	6.65663e-14	up	2.07939	chr22q12	APOL2	apolipoprotein L, 2	Hs.474740
	108	223801_s_at,224491_at,1555600_s_at|80832	2.72444e-05	up	2.48214	chr22q11.2-q13.2	APOL4	apolipoprotein L, 4	Hs.115099
	109	221620_s_at|79135	0.0082006	up	2.93671	chrXp22.11	APOO	apolipoprotein O	Hs.495851
	110	225948_at,232814_x_at|84334	0.00250535	down	2.43672	chr14q32.33	APOPT1	apoptogenic 1, mitochondrial	Hs.598441///Hs.610578
	111	200602_at,211277_x_at,214953_s_at|351	0.00229317	up	2.07404	chr21q21.3	APP	amyloid beta (A4) precursor protein	Hs.434980///Hs.713750
	112	203219_s_at,213892_s_at|353	1.8432e-05	up	2.05152	chr16q24	APRT	adenine phosphoribosyltransferase	Hs.28914
	113	203747_at,39248_at,39249_at|360	0.00904207	down	2.474	chr9p13	AQP3	aquaporin 3 (Gill blood group)	Hs.234642
	114	205568_at|366	7.13351e-11	up	4.49605	chr15q	AQP9	aquaporin 9	Hs.104624
	115	200011_s_at,200734_s_at,211622_s_at|377	0.000138233	up	2.61681	chr12q13	ARF3	ADP-ribosylation factor 3	Hs.119177///Hs.634075///Hs.713681
	116	203174_s_at,215984_s_at|10139	0.000346159	up	2.10873	chr20q13.3	ARFRP1	ADP-ribosylation factor related protein 1	Hs.389277///Hs.661969
	117	218067_s_at,222508_s_at,227448_at,228477_at|55082	8.01638e-07	down	2.12532	chr13q33.3	ARGLU1	arginine and glutamate rich 1	Hs.508644///Hs.605829
	118	226219_at,241346_at|257106	0.0447364	down	2.16161	chr1q23.3	ARHGAP30	Rho GTPase activating protein 30	Hs.389374
	119	203431_s_at,210791_s_at,229648_at,242196_at|9743	0.0371463	down	2.20162	chr11q24.3	ARHGAP32	Rho GTPase activating protein 32	Hs.440379///Hs.594618
	120	202092_s_at|23568	0.000219307	up	2.78937	chr16q13	ARL2BP	ADP-ribosylation factor-like 2 binding protein	Hs.719024
	121	223328_at,1554480_a_at|83787	3.65184e-08	up	2.64438	chr7q22.1	ARMC10	armadillo repeat containing 10	Hs.287412///Hs.380752///Hs.729488///Hs.729929
	122	200950_at|10552	0.00113223	up	4.51585	chr7q22.1	ARPC1A	actin related protein 2/3 complex, subunit 1A, 41kDa	Hs.124126///Hs.634860
	123	230275_at|340075	1.02081e-06	up	2.94623	chr5q32	ARSI	arylsulfatase family, member I	Hs.591252
	124	219973_at|79642	0.01008	up	2.8129	chr4q26	ARSJ	arylsulfatase family, member J	Hs.22895
	125	207675_x_at,210237_at,216052_x_at|9048	4.90109e-11	up	3.48291	chr1p33-p32	ARTN	artemin	Hs.632404
	126	220694_at|29065	0.0307747	down	2.23889	chr8q24.21	ASAP1-IT1	ASAP1 intronic transcript 1 (non-protein coding)	Hs.639318
	127	1557685_at|100507117	0.0217103	down	2.15012		ASAP1-IT2	ASAP1 intronic transcript 2 (non-protein coding)	Hs.741322
	128	206414_s_at|8853	0.0343154	up	2.07817	chr2p25|2p24	ASAP2	ArfGAP with SH3 domain, ankyrin repeat and PH domain 2	Hs.555902///Hs.695627
	129	235503_at|140458	1.24846e-05	up	2.1051	chr4q34.2	ASB5	ankyrin repeat and SOCS box containing 5	Hs.352364///Hs.591712
	130	219336_s_at,1554627_a_at|51008	0.000239066	up	2.34439	chr10pter-q25.3	ASCC1	activating signal cointegrator 1 complex subunit 1	Hs.500007///Hs.607176
	131	218115_at|55723	0.00372997	up	2.16391	chr19p13.12	ASF1B	anti-silencing function 1B histone chaperone	Hs.26516
	132	218554_s_at,222667_s_at,226447_at|55870	7.03881e-06	down	4.27504	chr1q22	ASH1L	ash1 (absent, small, or homeotic)-like (Drosophila)	Hs.491060///Hs.703340
	133	209517_s_at|9070	0.000130093	up	2.0196	chr8p11.2	ASH2L	ash2 (absent, small, or homeotic)-like (Drosophila)	Hs.521530///Hs.608756
	134	202024_at|439	0.00158998	up	2.34092	chr19q13.3	ASNA1	arsA arsenite transporter, ATP-binding, homolog 1 (bacterial)	Hs.465985///Hs.602674
	135	214993_at,1553997_a_at|253982	2.02011e-10	up	2.08668	chr16p11.2	ASPHD1	aspartate beta-hydroxylase domain containing 1	Hs.655761
	136	219087_at,224396_s_at|54829	1.55968e-05	up	7.69982	chr9q22	ASPN	asporin	Hs.435655///Hs.664385
	137	209693_at,215407_s_at,1554816_at|23245	2.41037e-07	up	2.16512	chr9q33.1	ASTN2	astrotactin 2	Hs.601562
	138	218782_s_at,222740_at,228401_at,235266_at|29028	3.45658e-06	up	2.00264	chr8q24.13	ATAD2	ATPase family, AAA domain containing 2	Hs.370834
	139	207728_at,218987_at,225917_at,231825_x_at|55729	0.000585231	down	2.06041	chr12p13.1	ATF7IP	activating transcription factor 7 interacting protein	Hs.591151///Hs.599865///Hs.742255
	140	218214_at|60673	0.0140796	up	2.45161	chr12q13.13	ATG101	autophagy related 101	Hs.9911
	141	225883_at,229389_at|89849	0.00428212	down	2.87901	chr11q13.4	ATG16L2	autophagy related 16-like 2 (S. cerevisiae)	Hs.653186
	142	208442_s_at,210858_x_at,212672_at,1553387_at,1554631_at,1570352_at|472	0.0137851	down	3.90671	chr11q22-q23	ATM	ATM serine/threonine kinase	Hs.367437///Hs.658151///Hs.710771
	143	233535_at,1557136_at,1559571_a_at|84239	0.0256179	down	2.56101	chr3q29	ATP13A4	ATPase type 13A4	Hs.674423
	144	208836_at,226570_at,229709_at|483	0.00579727	up	2.40118	chr3q23	ATP1B3	ATPase, Na+/K+ transporting, beta 3 polypeptide	Hs.477789///Hs.608705
	145	207521_s_at,207522_s_at,213036_x_at,213042_s_at,230453_s_at|489	0.000617513	down	2.34532	chr17p13.3	ATP2A3	ATPase, Ca++ transporting, ubiquitous	Hs.513870
	146	200078_s_at|533	0.000424779	up	2.02122	chr1p32.3	ATP6V0B	ATPase, H+ transporting, lysosomal 21kDa, V0 subunit b	Hs.596514
	147	212041_at|9114	0.008648	up	2.39471	chr16q22.1	ATP6V0D1	ATPase, H+ transporting, lysosomal 38kDa, V0 subunit d1	Hs.106876
	148	201089_at|526	0.000596818	up	2.22368	chr8p21.3	ATP6V1B2	ATPase, H+ transporting, lysosomal 56/58kDa, V1 subunit B2	Hs.295917
	149	202872_at,202873_at,202874_s_at,226463_at|528	1.14408e-10	up	2.10345	chr8q22.3	ATP6V1C1	ATPase, H+ transporting, lysosomal 42kDa, V1 subunit C1	Hs.596735///Hs.626958///Hs.86905
	150	210192_at,213106_at,1569773_at|10396	0.0165738	down	3.15254	chr4p13	ATP8A1	ATPase, aminophospholipid transporter (APLT), class I, type 8A, member 1	Hs.435052
	151	214594_x_at,226302_at|5205	6.51615e-06	down	4.02501	chr18q21.31	ATP8B1	ATPase, aminophospholipid transporter, class I, type 8B, member 1	Hs.216623
	152	211852_s_at,212517_at|8455	0.00510006	up	2.21827	chr20p13	ATRN	attractin	Hs.276252///Hs.705193
	153	208859_s_at,208860_s_at,208861_s_at,211022_s_at|546	1.82807e-06	down	2.20744	chrXq21.1	ATRX	alpha thalassemia/mental retardation syndrome X-linked	Hs.533526///Hs.593008
	154	204516_at,209964_s_at,243259_at|6314	0.000308989	down	2.68924	chr3p21.1-p12	ATXN7	ataxin 7	Hs.476595///Hs.595189///Hs.744526
	155	220011_at,222946_s_at|79000	9.63267e-05	up	2.69611	chr1p36.11	AUNIP	aurora kinase A and ninein interacting protein	Hs.725400
	156	204092_s_at,208079_s_at,208080_at|6790	0.000187451	up	2.58874	chr20q13	AURKA	aurora kinase A	Hs.250822///Hs.608070
	157	209464_at,239219_at|9212	0.00529093	up	2.75047	chr17p13.1	AURKB	aurora kinase B	Hs.442658
	158	219366_at|57099	0.00014424	up	2.27291	chr15q13.1	AVEN	apoptosis, caspase activation inhibitor	Hs.555966
	159	218631_at|60370	0.0253133	up	2.24783	chr10q24.2	AVPI1	arginine vasopressin-induced 1	Hs.23918
	160	202685_s_at,202686_s_at|558	0.000259492	up	2.40414	chr19q13.1	AXL	AXL receptor tyrosine kinase	Hs.590970///Hs.703346
	161	206947_at,230269_at,239994_at|10317	0.00623752	down	2.19617	chr21q22.3	B3GALT5	UDP-Gal:betaGlcNAc beta 1,3-galactosyltransferase, polypeptide 5	Hs.197749///Hs.664557///Hs.733638
	162	226058_at|84752	4.76058e-14	up	2.2207	chr16q22.1	B3GNT9	UDP-GlcNAc:betaGal beta-1,3-N-acetylglucosaminyltransferase 9	Hs.744158
	163	209406_at,230750_at,230879_at|9532	0.000355586	up	2.10893	chr6p12.1-p11.2	BAG2	BCL2-associated athanogene 2	Hs.606444///Hs.745046
	164	221178_at,228876_at|80115	0.000191524	up	2.1008	chr22q13.1	BAIAP2L2	BAI1-associated protein 2-like 2	Hs.474822
	165	203304_at|25805	4.00591e-06	up	6.20404	chr10p12.3-p11.2	BAMBI	BMP and activin membrane-bound inhibitor	Hs.533336///Hs.703618
	166	210125_s_at|8815	1.11994e-05	up	2.62585	chr11q13.1	BANF1	barrier to autointegration factor 1	Hs.433759
	167	228439_at|116071	0.000343268	up	2.19935	chr11q13.1	BATF2	basic leucine zipper transcription factor, ATF-like 2	Hs.124840
	168	208478_s_at,211833_s_at|581	6.05427e-05	up	3.52047	chr19q13.3-q13.4	BAX	BCL2-associated X protein	Hs.624291///Hs.717082
	169	203080_s_at|29994	0.00767122	down	2.1082	chr2q24.2	BAZ2B	bromodomain adjacent to zinc finger domain, 2B	Hs.470369///Hs.622143///Hs.702347
	170	204378_at|8537	0.0353686	down	3.14723	chr20q13.2	BCAS1	breast carcinoma amplified sequence 1	Hs.400556
	171	214390_s_at,214452_at,225285_at,226517_at|586	0.0165797	up	2.00007	chr12p12.1	BCAT1	branched chain amino-acid transaminase 1, cytosolic	Hs.438993///Hs.628296
	172	205433_at|590	2.12543e-07	up	2.86824	chr3q26.1-q26.2	BCHE	butyrylcholinesterase	Hs.420483
	173	202030_at|10295	8.03481e-05	up	2.08287	chr16p11.2	BCKDK	branched chain ketoacid dehydrogenase kinase	Hs.513520
	174	210347_s_at,219497_s_at,219498_s_at,222891_s_at|53335	0.00086797	down	2.52838	chr2p16.1	BCL11A	B-cell CLL/lymphoma 11A (zinc finger protein)	Hs.370549///Hs.600137///Hs.600805///Hs.628999///Hs.728997
	175	233110_s_at|83596	3.17706e-05	up	2.5226	chr19q13.3	BCL2L12	BCL2-like 12 (proline rich)	Hs.289052
	176	219072_at|9274	3.35174e-06	up	2.15918	chr16p11	BCL7C	B-cell CLL/lymphoma 7C	Hs.658547///Hs.739189
	177	207510_at|623	0.00308688	up	2.60466	chr14q32.1-q32.2	BDKRB1	bradykinin receptor B1	Hs.525572
	178	205870_at|624	0.0368296	up	2.05578	chr14q32.1-q32.2	BDKRB2	bradykinin receptor B2	Hs.654542///Hs.713515///Hs.726620
	179	227920_at|57673	5.80632e-06	up	2.15785	chr6q21	BEND3	BEN domain containing 3	Hs.418045///Hs.606064
	180	218332_at|55859	0.000237974	up	2.70535	chrXq22.1|Xq22	BEX1	brain expressed, X-linked 1	Hs.334370
	181	201261_x_at,201262_s_at,213905_x_at|633	1.58942e-08	up	3.96262	chrXq28	BGN	biglycan	Hs.821
	182	204493_at,211725_s_at,227143_s_at|637	7.54157e-05	up	2.1349	chr22q11.1	BID	BH3 interacting domain death agonist	Hs.591054///Hs.517145
	183	232105_at|101669762	2.86379e-08	up	2.71432	chr1q32.1	BLACAT1	bladder cancer associated transcript 1 (non-protein coding)	Hs.666219
	184	207655_s_at|29760	0.000499894	down	3.89887	chr10q23.2-q23.33	BLNK	B-cell linker	Hs.665244
	185	202701_at,205574_x_at,206725_x_at,207595_s_at,1569001_at,1569002_x_at,1570383_at|649	0.00019081	up	2.35161	chr8p21.3	BMP1	bone morphogenetic protein 1	Hs.1274
	186	205289_at,205290_s_at|650	0.00457113	up	2.92178	chr20p12	BMP2	bone morphogenetic protein 2	Hs.73853
	187	231106_at|642826	1.61191e-15	down	3.07954	chr10q11.22	BMS1P6	BMS1 pseudogene 6	Hs.711898
	188	206581_at,1552487_a_at|646	0.000229746	up	3.40636	chr15q25.2	BNC1	basonuclin 1	Hs.459153
	189	201848_s_at,201849_at|664	0.00210823	up	3.39377	chr10q26.3	BNIP3	BCL2/adenovirus E1B 19kDa interacting protein 3	Hs.144873///Hs.678752
	190	227291_s_at|388962	6.73765e-05	up	2.173	chr2p13.1	BOLA3	bolA family member 3	Hs.61472///Hs.641570///Hs.683280
	191	207186_s_at,209271_at,230056_at,231953_at,232909_s_at|2186	0.000105061	down	2.75342	chr17q24.3	BPTF	bromodomain PHD finger transcription factor	Hs.444200///Hs.671696///Hs.739081
	192	218954_s_at,218955_at|55290	9.31021e-13	up	2.28081	chr8p11.23	BRF2	BRF2, RNA polymerase III transcription initiation factor 50 kDa subunit	Hs.709301
	193	215631_s_at|25855	9.27945e-09	up	2.51784	chr11q13-q13.2	BRMS1	breast cancer metastasis suppressor 1	Hs.100426
	194	224484_s_at,226580_at|84312	4.28886e-05	up	2.14782	chr14q13.2	BRMS1L	breast cancer metastasis-suppressor 1-like	Hs.525299
	195	208677_s_at|682	0.000511003	up	4.71526	chr19p13.3	BSG	basigin (Ok blood group)	Hs.501293///Hs.716791///Hs.742151
	196	201641_at|684	0.00063249	up	5.27421	chr19p13.1	BST2	bone marrow stromal cell antigen 2	Hs.118110
	197	209430_at|9044	0.000240408	down	2.10036	chr10q22-q23	BTAF1	BTAF1 RNA polymerase II, B-TFIID transcription factor-associated, 170kDa	Hs.500526
	198	215349_at|643376	0.00388659	down	3.06034	chr11q12.1	BTBD18	BTB (POZ) domain containing 18	Hs.606355
	199	205548_s_at,213134_x_at,215425_at,1556213_a_at|10950	0.00065135	up	2.27997	chr21q21.1	BTG3	BTG family, member 3	Hs.473420///Hs.634837
	200	228434_at,229985_at,230992_at,241496_at,1553279_at|153579	0.0124358	down	2.61241	chr5q35.3	BTNL9	butyrophilin-like 9	Hs.546502
	201	209642_at,215508_at,215509_s_at,216275_at,216277_at|699	0.00262676	up	2.00843	chr2q14	BUB1	BUB1 mitotic checkpoint serine/threonine kinase	Hs.469649
	202	205690_s_at,215815_at|8896	0.000174324	up	2.3391	chr7q22.1	BUD31	BUD31 homolog (S. cerevisiae)	Hs.380233
	203	203612_at|705	2.18866e-05	up	2.94365	chr6p21.1	BYSL	bystin-like	Hs.106880
	204	218299_at,52164_at|53838	3.29004e-12	up	2.26149	chr11q13	C11orf24	chromosome 11 open reading frame 24	Hs.303025///Hs.713884
	205	223268_at,229851_s_at,1559623_at|28970	2.2771e-13	down	3.35518	chr11q21	C11orf54	chromosome 11 open reading frame 54	Hs.712923///Hs.8360
	206	204922_at,238593_at|79703	0.00414069	down	2.20552	chr11q13.2	C11orf80	chromosome 11 open reading frame 80	Hs.292088
	207	235892_at	0.0295665	down	6.19846		C11orf92
	208	227099_s_at|387763	0.00396394	up	3.59868	chr11p11.2	C11orf96	chromosome 11 open reading frame 96	Hs.530443///Hs.744134
	209	219099_at|57103	0.000293522	up	2.93516	chr12p13.3	C12orf5	chromosome 12 open reading frame 5	Hs.504545///Hs.598023
	210	236840_at|115749	0.00644502	up	2.81524	chr12q14.2	C12orf56	chromosome 12 open reading frame 56	Hs.535190///Hs.605226
	211	225105_at|387882	0.000394567	up	2.57463	chr12q23.3	C12orf75	chromosome 12 open reading frame 75	Hs.368938///Hs.708371///Hs.708907
	212	223060_at|55017	0.000322803	up	2.37132	chr14q11.2	C14orf119	chromosome 14 open reading frame 119	Hs.525238///Hs.735365
	213	223484_at|84419	0.000738507	down	2.52843	chr15q21.1	C15orf48	chromosome 15 open reading frame 48	Hs.112242
	214	227272_at|388115	0.00350054	down	2.12996	chr15q15.1	C15orf52	chromosome 15 open reading frame 52	Hs.32433///Hs.628722
	215	1569064_at,1569065_s_at|643338	0.0140907	down	2.41632	chr15q15.1	C15orf62	chromosome 15 open reading frame 62	Hs.631715
	216	227378_x_at,227380_x_at,228114_x_at,228118_x_at,230851_x_at,1554466_a_at|84326	5.6519e-10	up	2.23259	chr16p13.3	C16orf13	chromosome 16 open reading frame 13	Hs.239500
	217	1559584_a_at|283897	0.0292588	down	4.53202	chr16p11.2	C16orf54	chromosome 16 open reading frame 54	Hs.331095///Hs.717515
	218	219556_at|80178	2.09366e-05	up	2.23667	chr16p13.3	C16orf59	chromosome 16 open reading frame 59	Hs.534491
	219	227806_at|404550	1.32236e-09	up	2.27672	chr16q24.1	C16orf74	chromosome 16 open reading frame 74	Hs.461655
	220	217957_at|29105	0.00168318	up	2.20945	chr16q21	C16orf80	chromosome 16 open reading frame 80	Hs.532755
	221	225749_at|283951	0.00090875	up	2.22172	chr16p13.3	C16orf91	chromosome 16 open reading frame 91	Hs.58373
	222	1557206_at,1562484_at,1564075_a_at,1566478_at,1566480_x_at|284071	0.0255653	down	2.30044	chr17q21.31	C17orf104	chromosome 17 open reading frame 104	Hs.349758///Hs.668746///Hs.734394
	223	216483_s_at,221739_at|56005	0.000201373	up	2.28796	chr19p13.3	C19orf10	chromosome 19 open reading frame 10	Hs.465645
	224	238866_at|374920	1.1226e-08	up	2.16681	chr19q13.33	C19orf68	chromosome 19 open reading frame 68
	225	219439_at,226105_at,226107_at|56913	4.3946e-05	down	2.31836	chr7p21.3	C1GALT1	core 1 synthase, glycoprotein-N-acetylgalactosamine 3-beta-galactosyltransferase 1	Hs.239666///Hs.601347///Hs.735517
	226	220840_s_at|55732	2.14055e-06	up	2.43587	chr1q24.2	C1orf112	chromosome 1 open reading frame 112	Hs.443551
	227	225480_at|127687	0.0084348	up	3.06465	chr1p34.3	C1orf122	chromosome 1 open reading frame 122	Hs.532749
	228	223063_at|84886	0.00539475	up	2.10561	chr1q42.2	C1orf198	chromosome 1 open reading frame 198	Hs.520494///Hs.623622///Hs.706118///Hs.714999
	229	212791_at|127703	0.000646869	up	2.45215	chr1p34.3	C1orf216	chromosome 1 open reading frame 216	Hs.112023
	230	225401_at,1558692_at,1558693_s_at|112770	0.00242161	up	2.37673	chr1q22	C1orf85	chromosome 1 open reading frame 85	Hs.202522///Hs.732777
	231	218232_at|712	0.0001833	up	2.99988	chr1p36.12	C1QA	complement component 1, q subcomponent, A chain	Hs.632379
	232	202953_at|713	0.000446105	up	4.3669	chr1p36.12	C1QB	complement component 1, q subcomponent, B chain	Hs.8986
	233	225353_s_at|714	0.00208389	up	4.88842	chr1p36.11	C1QC	complement component 1, q subcomponent, C chain	Hs.467753///Hs.602329
	234	223571_at,242444_at|114904	1.02129e-19	up	2.57091	chr22q13.1	C1QTNF6	C1q and tumor necrosis factor related protein 6	Hs.22011///Hs.688520///Hs.728685
	235	208747_s_at,1555229_a_at|716	0.00427189	up	2.29011	chr12p13	C1S	complement component 1, s subcomponent	Hs.458355
	236	219176_at|79568	1.4824e-05	up	2.17006	chr2q33.1	C2orf47	chromosome 2 open reading frame 47	Hs.154494
	237	220149_at|79919	0.00316719	down	3.06252	chr2q37.3	C2orf54	chromosome 2 open reading frame 54	Hs.193745
	238	209906_at|719	0.000693216	up	2.41767	chr12p13.31	C3AR1	complement component 3a receptor 1	Hs.591148
	239	236738_at|401097	0.00444319	up	2.02343	chr3q25.33	C3orf80	chromosome 3 open reading frame 80	Hs.605583///Hs.729755
	240	219450_at,235350_at|55286	0.0397902	down	2.74499	chr4p14	C4orf19	chromosome 4 open reading frame 19	Hs.107527
	241	219980_at,236240_at,241968_at|80167	0.000532383	down	2.56241	chr4q28.2	C4orf29	chromosome 4 open reading frame 29	Hs.445817
	242	229860_x_at|401115	0.00311742	up	2.37168	chr4p16.3	C4orf48	chromosome 4 open reading frame 48	Hs.446474
	243	220088_at|728	0.0208038	up	2.27774	chr19q13.3-q13.4	C5AR1	complement component 5a receptor 1	Hs.2161
	244	219029_at,238635_at,1557828_a_at|64417	0.00698765	down	2.39398	chr5p12	C5orf28	chromosome 5 open reading frame 28	Hs.621034///Hs.630330///Hs.732093
	245	230405_at,232253_at,1560128_x_at,1564276_at|441108	0.00261369	down	2.84586	chr5q31.1	C5orf56	chromosome 5 open reading frame 56	Hs.658288///Hs.708847
	246	236444_x_at|101927953	0.0261052	down	2.21231	chr5q31.1	C5orf66-AS1	C5orf66 antisense RNA 1
	247	226306_at|221491	2.00925e-05	up	2.84866	chr6p21.31	C6orf1	chromosome 6 open reading frame 1	Hs.381300
	248	205457_at,217924_at,217925_s_at|64771	3.97036e-06	up	2.1006	chr6p21.31	C6orf106	chromosome 6 open reading frame 106	Hs.643498///Hs.716193///Hs.718749
	249	238028_at,241455_at|647024	0.00210771	down	2.75952	chr6p21.1	C6orf132	chromosome 6 open reading frame 132	Hs.444277///Hs.636224
	250	1552575_a_at,1554314_at|135398	0.000904527	up	2.04591	chr6p12.3	C6orf141	chromosome 6 open reading frame 141	Hs.485528///Hs.722010///Hs.730194
	251	218187_s_at,222551_s_at|65265	8.00288e-05	up	2.76763	chr8q24.3	C8orf33	chromosome 8 open reading frame 33	Hs.169615
	252	223697_x_at,235940_at|84267	0.000340716	down	4.03276	chr9q21.32	C9orf64	chromosome 9 open reading frame 64	Hs.208914
	253	223398_at,1562559_at|84270	0.000131686	up	2.61685	chr9q22.31	C9orf89	chromosome 9 open reading frame 89	Hs.434213///Hs.722694
	254	209301_at|760	0.0459343	up	5.87196	chr8q22	CA2	carbonic anhydrase II	Hs.155097///Hs.596159
	255	205199_at|768	3.05835e-09	up	3.61886	chr9p13.3	CA9	carbonic anhydrase IX	Hs.63287///Hs.713291
	256	219928_s_at,224279_s_at|26256	7.10909e-06	up	2.27396	chr18q11.2	CABYR	calcium binding tyrosine-(Y)-phosphorylation regulated	Hs.511983
	257	205625_s_at,205626_s_at|793	4.94006e-07	up	5.37453	chr8q21.3	CALB1	calbindin 1, 28kDa	Hs.65425
	258	206331_at,210815_s_at,234996_at|10203	0.000689822	up	2.39566	chr2q32.1	CALCRL	calcitonin receptor-like	Hs.470882///Hs.744587
	259	200755_s_at,200756_x_at,200757_s_at,214845_s_at,229549_at|813	0.000137306	up	4.68323	chr7q32.1	CALU	calumenin	Hs.624418///Hs.735529///Hs.743262///Hs.7753
	260	220246_at,235626_at|57118	1.37198e-05	down	2.01621	chr10p13	CAMK1D	calcium/calmodulin-dependent protein kinase ID	Hs.600547///Hs.659517///Hs.713126///Hs.713841///Hs.739758
	261	212763_at,212765_at,217196_s_at|23271	0.00393027	up	2.31159	chr1q32.1	CAMSAP2	calmodulin regulated spectrin-associated protein family, member 2	Hs.23585
	262	1557321_a_at|440854	0.00285101	down	11.8277	chr2p23.1-p21	CAPN14	calpain 14	Hs.468059
	263	210944_s_at,211890_x_at,214475_x_at|825	0.000153137	down	2.69689	chr15q15.1	CAPN3	calpain 3, (p94)	Hs.143261///Hs.733336
	264	210025_s_at,210026_s_at,214207_s_at|29775	0.00646149	up	2.11264	chr22q13.1	CARD10	caspase recruitment domain family, member 10	Hs.57973///Hs.739716
	265	231733_at|59082	4.99063e-09	up	2.51456	chr11q22.3	CARD18	caspase recruitment domain family, member 18	Hs.56279
	266	241670_x_at|729177	0.000722463	up	2.36537	chr6p22.3	CASC14	cancer susceptibility candidate 14 (non-protein coding)	Hs.712707///Hs.730673
	267	207620_s_at,211208_s_at,227156_at,238698_at,238699_s_at|8573	2.31227e-11	up	2.37597	chrXp11.4	CASK	calcium/calmodulin-dependent serine protein kinase (MAGUK family)	Hs.495984
	268	203065_s_at,212097_at|857	0.00326607	up	3.40257	chr7q31.1	CAV1	caveolin 1, caveolae protein, 22kDa	Hs.74034
	269	203323_at,203324_s_at,213426_s_at|858	0.0270396	up	2.48739	chr7q31.1	CAV2	caveolin 2	Hs.212332///Hs.603096///Hs.671556///Hs.707759///Hs.737623
	270	207625_s_at,209144_s_at,209145_s_at,238549_at,1554637_a_at|9139	2.27709e-05	down	2.12126	chr20q11	CBFA2T2	core-binding factor, runt domain, alpha subunit 2; translocated to, 2	Hs.153934///Hs.602694///Hs.624620
	271	202370_s_at,206788_s_at|865	5.13599e-06	up	2.07353	chr16q22.1	CBFB	core-binding factor, beta subunit	Hs.460988///Hs.605312///Hs.713012
	272	213626_at,244052_at,1553693_s_at|84869	6.03531e-07	down	2.1974	chr4q32.3	CBR4	carbonyl reductase 4	Hs.659311///Hs.734704
	273	215989_at,224138_at,226473_at,240084_at|84733	5.97145e-12	up	2.54662	chr17q25.3	CBX2	chromobox homolog 2	Hs.368410
	274	212914_at|23492	0.00157369	down	2.12649	chr22q13.1	CBX7	chromobox homolog 7	Hs.356416///Hs.681020
	275	224736_at,224737_x_at,239014_at|55749	3.17821e-06	down	2.9749	chr10q21.3	CCAR1	cell division cycle and apoptosis regulator 1	Hs.49853///Hs.664559
	276	227091_at|57639	0.0199449	down	2.8501	chr7q11.23	CCDC146	coiled-coil domain containing 146	Hs.113940
	277	237475_x_at,242519_at|100129792	0.00016571	down	6.37512	chr5p12	CCDC152	coiled-coil domain containing 152	Hs.745017
	278	225723_at|154467	0.000106152	up	2.21404	chr6p21.2	CCDC167	coiled-coil domain containing 167	Hs.284207
	279	223316_at|83643	0.000720961	up	2.39152	chr10p13	CCDC3	coiled-coil domain containing 3	Hs.498720///Hs.619136
	280	226287_at,1553666_at|91057	0.000578877	up	2.1911	chr11p14.1	CCDC34	coiled-coil domain containing 34	Hs.143733
	281	235244_at|131076	0.00372136	up	3.04319	chr3q21.1	CCDC58	coiled-coil domain containing 58	Hs.220594
	282	235095_at|146439	0.0122856	down	2.45096	chr16p13.3	CCDC64B	coiled-coil domain containing 64B	Hs.513285
	283	212886_at,1553102_a_at|26112	0.0260011	down	3.23614	chr5q33.1	CCDC69	coiled-coil domain containing 69	Hs.629351///Hs.655336
	284	226756_at,227883_at,228668_x_at,229521_at|168455	2.78028e-05	up	3.05481	chr7q22.3	CCDC71L	coiled-coil domain containing 71-like	Hs.29692///Hs.633903///Hs.744354///Hs.744476
	285	223495_at,223496_s_at|83987	3.5521e-07	up	2.73992	chr19q13.32	CCDC8	coiled-coil domain containing 8	Hs.744359///Hs.97876
	286	227208_at|338657	0.000159507	down	2.92643	chr11q23.3	CCDC84	coiled-coil domain containing 84	Hs.534613
	287	204609_at,204610_s_at,213250_at|11007	0.00086769	up	2.0294	chr11q12.1	CCDC85B	coiled-coil domain containing 85B	Hs.66713
	288	203119_at|79080	0.000132222	up	2.99355	chr11q12.2	CCDC86	coiled-coil domain containing 86	Hs.4253
	289	218175_at|80212	0.00117012	up	2.05768	chr12q24.31	CCDC92	coiled-coil domain containing 92	Hs.114111///Hs.713131///Hs.735460
	290	210133_at|6356	1.63216e-16	up	14.313	chr17q12	CCL11	chemokine (C-C motif) ligand 11	Hs.54460///Hs.604705
	291	206407_s_at,216714_at|6357	1.18223e-12	up	3.47714	chr17q11.2	CCL13	chemokine (C-C motif) ligand 13	Hs.414629
	292	209924_at,32128_at|6362	0.00675301	up	2.34916	chr17q11.2	CCL18	chemokine (C-C motif) ligand 18 (pulmonary and activation-regulated)	Hs.143961
	293	216598_s_at|6347	5.01073e-05	up	7.99881	chr17q11.2-q12	CCL2	chemokine (C-C motif) ligand 2	Hs.303649///Hs.595481
	294	221463_at|6369	8.68198e-06	up	2.19217	chr7q11.23	CCL24	chemokine (C-C motif) ligand 24	Hs.247838
	295	204103_at|6351	2.8533e-06	up	3.79549	chr17q12	CCL4	chemokine (C-C motif) ligand 4	Hs.75703
	296	208075_s_at|6354	3.59855e-08	up	2.54634	chr17q11.2-q12	CCL7	chemokine (C-C motif) ligand 7	Hs.251526
	297	214038_at|6355	0.015576	up	2.96672	chr17q11.2	CCL8	chemokine (C-C motif) ligand 8	Hs.271387///Hs.713001
	298	205899_at|8900	0.0140233	up	2.70104	chr13q12.3-q13	CCNA1	cyclin A1	Hs.417050///Hs.628987
	299	203418_at,213226_at|890	0.00897519	up	2.09933	chr4q27	CCNA2	cyclin A2	Hs.58974
	300	214710_s_at,228729_at|891	0.00249538	up	2.58457	chr5q12	CCNB1	cyclin B1	Hs.23960
	301	202705_at,232764_at,232768_at|9133	0.00121803	up	2.17443	chr15q22.2	CCNB2	cyclin B2	Hs.194698
	302	204645_at,213743_at,214638_s_at,229184_at|905	0.00178087	down	2.38286	chr2q21.3	CCNT2	cyclin T2	Hs.292754///Hs.591241///Hs.744115
	303	220565_at|2826	1.23784e-06	up	2.01758	chr17q21.1-q21.3	CCR10	chemokine (C-C motif) receptor 10	Hs.744542
	304	211434_s_at|9034	6.18684e-05	up	2.24724	chr3p21	CCRL2	chemokine (C-C motif) receptor-like 2	Hs.535713///Hs.625314
	305	220671_at,1554283_at|25819	3.17127e-12	up	2.20499	chr4q31.1	CCRN4L	CCR4 carbon catabolite repression 4-like (S. cerevisiae)	Hs.639842///Hs.656047
	306	201946_s_at,201947_s_at|10576	0.000159438	up	2.36157	chr12q15	CCT2	chaperonin containing TCP1, subunit 2 (beta)	Hs.189772
	307	200877_at,227171_at|10575	9.57344e-05	up	2.32217	chr2p15	CCT4	chaperonin containing TCP1, subunit 4 (delta)	Hs.421509
	308	208696_at,229068_at|22948	8.0977e-05	up	2.5298	chr5p15.2	CCT5	chaperonin containing TCP1, subunit 5 (epsilon)	Hs.1600
	309	226545_at,229900_at,239719_at|135228	0.00231436	up	3.07944	chr6q13	CD109	CD109 molecule	Hs.399891///Hs.600032///Hs.602024
	310	201743_at|929	5.73748e-08	up	3.46594	chr5q31.1	CD14	CD14 molecule	Hs.163867
	311	203645_s_at,215049_x_at,216233_at|9332	0.00377639	up	3.72118	chr12p13.3	CD163	CD163 molecule	Hs.504641///Hs.735678
	312	219669_at|57126	9.11423e-05	up	2.41058	chr19q13.2	CD177	CD177 molecule	Hs.232165
	313	223834_at,227458_at|29126	0.000813953	up	2.17541	chr9p24	CD274	CD274 molecule	Hs.521989///Hs.712746
	314	224859_at,1552914_a_at,1559583_at|80381	1.99612e-07	up	3.16655	chr15q23-q24	CD276	CD276 molecule	Hs.737107///Hs.744915
	315	218529_at|51293	4.54274e-05	up	2.12383	chr19p13.3-p13.2	CD320	CD320 molecule	Hs.558499
	316	206804_at|917	0.0392385	down	3.16617	chr11q23	CD3G	CD3g molecule, gamma (CD3-TCR complex)	Hs.2259
	317	205173_x_at,211744_s_at,216322_at,216942_s_at,222061_at|965	0.00661014	up	2.04288	chr1p13	CD58	CD58 molecule	Hs.34341
	318	206508_at|970	0.000441283	up	2.09811	chr19p13	CD70	CD70 molecule	Hs.501497///Hs.715224
	319	205627_at|978	0.000317464	up	4.06079	chr1p36.2-p35	CDA	cytidine deaminase	Hs.466910
	320	202870_s_at|991	0.001676	up	3.61378	chr1p34.1	CDC20	cell division cycle 20	Hs.524947
	321	204695_at,204696_s_at,1555772_a_at|993	4.08331e-06	up	2.07039	chr3p21	CDC25A	cell division cycle 25A	Hs.437705
	322	205167_s_at,216914_at,217010_s_at|995	7.25701e-05	up	2.21624	chr5q31	CDC25C	cell division cycle 25C	Hs.656
	323	225422_at|246184	0.00368738	up	2.24547	chr9q32	CDC26	cell division cycle 26	Hs.727648
	324	208727_s_at,208728_s_at,210232_at,214230_at,226400_at|998	0.00012315	up	2.04003	chr1p36.1	CDC42	cell division cycle 42	Hs.467637///Hs.720458
	325	204693_at|11135	0.00176031	up	2.24062	chr22q13.1	CDC42EP1	CDC42 effector protein (Rho GTPase binding) 1	Hs.225356///Hs.594639
	326	1556931_at|100874292	0.000672937	down	5.16266	chr1p36.12	CDC42-IT1	CDC42 intronic transcript 1 (non-protein coding)	Hs.684696
	327	218157_x_at,222537_s_at,223674_s_at,229120_s_at|56882	0.000145348	up	2.01106	chr1q21.3	CDC42SE1	CDC42 small effector 1	Hs.22065
	328	204126_s_at|8318	0.00485182	up	2.65255	chr22q11.21	CDC45	cell division cycle 45	Hs.474217///Hs.742418
	329	203967_at,203968_s_at|990	0.000122233	up	4.50758	chr17q21.3	CDC6	cell division cycle 6	Hs.405958
	330	221436_s_at,223307_at|83461	0.000359097	up	3.22819	chr12p13	CDCA3	cell division cycle associated 3	Hs.524216///Hs.671195///Hs.709355
	331	218399_s_at|55038	8.31398e-07	up	2.15942	chr14q32.33	CDCA4	cell division cycle associated 4	Hs.34045
	332	224753_at|113130	0.000746312	up	3.64927	chr11q12.1	CDCA5	cell division cycle associated 5	Hs.434886
	333	221520_s_at|55143	0.00426408	up	2.96896	chr1p34.3	CDCA8	cell division cycle associated 8	Hs.524571
	334	207172_s_at,207173_x_at,236179_at,239286_at|1009	0.0015133	up	4.25959	chr16q21	CDH11	cadherin 11, type 2, OB-cadherin (osteoblast)	Hs.116471
	335	203256_at|1001	3.77444e-10	up	5.8616	chr16q22.1	CDH3	cadherin 3, type 1, P-cadherin (placental)	Hs.191842///Hs.629576///Hs.718737
	336	203213_at,203214_x_at,210559_s_at,231534_at|983	0.000716928	up	2.62244	chr10q21.1	CDK1	cyclin-dependent kinase 1	Hs.623223///Hs.732435
	337	207318_s_at,207319_s_at,210965_x_at,213987_s_at,214287_s_at,228991_at,232266_x_at|8621	0.000370816	down	3.84336	chr7p13	CDK13	cyclin-dependent kinase 13	Hs.233552///Hs.596234///Hs.701006
	338	204252_at,211803_at,211804_s_at|1017	0.00014025	up	4.08738	chr12q13	CDK2	cyclin-dependent kinase 2	Hs.19192///Hs.717547
	339	203252_at|10263	0.000259099	up	2.32067	chr11q13	CDK2AP2	cyclin-dependent kinase 2 associated protein 2	Hs.523835
	340	202246_s_at|1019	0.000141541	up	3.64894	chr12q14	CDK4	cyclin-dependent kinase 4	Hs.95577
	341	204247_s_at|1020	0.000565079	up	2.94159	chr7q36	CDK5	cyclin-dependent kinase 5	Hs.647078
	342	207143_at,224847_at,224848_at,224851_at,231198_at,235287_at,243000_at|1021	1.68434e-07	up	2.09304	chr7q21-q22	CDK6	cyclin-dependent kinase 6	Hs.119882///Hs.594280///Hs.606869///Hs.612501///Hs.708472
	343	203198_at,228901_at,236023_at|1025	0.00298333	up	2.36279	chr9q34.1	CDK9	cyclin-dependent kinase 9	Hs.150423///Hs.706809
	344	214877_at,220039_s_at|54901	0.00113669	up	2.38043	chr6p22.3	CDKAL1	CDK5 regulatory subunit associated protein 1-like 1	Hs.657604///Hs.678078
	345	202284_s_at|1026	0.00308652	up	2.79614	chr6p21.2	CDKN1A	cyclin-dependent kinase inhibitor 1A (p21, Cip1)	Hs.370771
	346	218929_at|55602	2.13062e-05	down	2.46293	chr4q35.1	CDKN2AIP	CDKN2A interacting protein	Hs.644077///Hs.664019///Hs.723492
	347	235006_at,1554348_s_at|91368	1.29994e-10	up	2.07349	chr5q31.1	CDKN2AIPNL	CDKN2A interacting protein N-terminal like	Hs.156506///Hs.642549///Hs.736731
	348	209714_s_at,1555758_a_at|1033	0.000827272	up	3.99004	chr14q22	CDKN3	cyclin-dependent kinase inhibitor 3	Hs.733107///Hs.84113
	349	213230_at|30850	0.000443847	up	2.28878	chr17q25.1	CDR2L	cerebellar degeneration-related protein 2-like	Hs.626484///Hs.78358
	350	206192_at,206193_s_at|1041	1.05405e-05	up	2.88596	chr6p21.3	CDSN	corneodesmosin	Hs.310958///Hs.556031
	351	209832_s_at,228868_x_at|81620	0.000456888	up	2.30174	chr16q24.3	CDT1	chromatin licensing and DNA replication factor 1	Hs.122908
	352	206198_s_at,206199_at,211848_s_at|1087	7.74286e-06	down	2.80389	chr19q13.2	CEACAM7	carcinoembryonic antigen-related cell adhesion molecule 7	Hs.74466
	353	212501_at|1051	2.08257e-10	up	2.94512	chr20q13.1	CEBPB	CCAAT/enhancer binding protein (C/EBP), beta	Hs.719041
	354	202156_s_at,202157_s_at,202158_s_at,227178_at,242268_at,1554569_a_at,1556323_at|10659	0.0262933	down	3.17695	chr10p13	CELF2	CUGBP, Elav-like family member 2	Hs.309288///Hs.608140///Hs.617569///Hs.620907
	355	212942_s_at,1554685_a_at|57214	4.18774e-06	up	3.12605	chr15q24	CEMIP	cell migration inducing protein, hyaluronan binding	Hs.459088
	356	207331_at,207828_s_at,209172_s_at|1063	0.000579949	up	2.1604	chr1q41	CENPF	centromere protein F, 350/400kDa	Hs.497741///Hs.596369///Hs.601409///Hs.610772///Hs.695109
	357	231772_x_at|64946	3.13069e-05	up	2.94145	chr5p15.2	CENPH	centromere protein H	Hs.631967
	358	219555_s_at,222118_at,228559_at,234811_at|55839	1.92411e-05	up	3.29064	chr16q23.2	CENPN	centromere protein N	Hs.726537
	359	226610_at,226611_s_at,230436_s_at|201161	9.37864e-05	up	2.1205	chr17p11.2	CENPV	centromere protein V	Hs.433422///Hs.677906
	360	226449_at,1554606_at|153241	0.00120608	down	2.2175	chr5q23.2	CEP120	centrosomal protein 120kDa	Hs.483209///Hs.597123///Hs.640322
	361	230860_at,1553158_at|84984	0.00019287	up	2.15436	chr3q29	CEP19	centrosomal protein 19kDa	Hs.282800///Hs.642473
	362	204373_s_at,213165_at,213956_at,213957_s_at|9857	1.81713e-06	down	2.46638	chr1q25.2	CEP350	centrosomal protein 350kDa	Hs.413045///Hs.700048
	363	218542_at|55165	0.000209136	up	3.70567	chr10q23.33	CEP55	centrosomal protein 55kDa	Hs.14559///Hs.597408
	364	228007_at,232444_at|387119	0.00442028	down	3.45153	chr6q22	CEP85L	centrosomal protein 85kDa-like	Hs.617842///Hs.642449///Hs.656959///Hs.733475
	365	224794_s_at,227381_at|51148	2.23363e-08	up	2.60246	chr9q34.11	CERCAM	cerebral endothelial cell adhesion molecule	Hs.495230
	366	222212_s_at|29956	3.2547e-09	up	2.54019	chr1q21.3	CERS2	ceramide synthase 2	Hs.744017
	367	206824_at|51716	0.000615115	up	2.02608	chr16q12.2	CES1P1	carboxylesterase 1 pseudogene 1	Hs.721645
	368	204775_at|8208	0.000261056	up	2.20926	chr21q22.13	CHAF1B	chromatin assembly factor 1, subunit B (p60)	Hs.548785///Hs.75238
	369	217720_at|51142	8.53185e-06	up	3.02637	chr7p11.2	CHCHD2	coiled-coil-helix-coiled-coil-helix domain containing 2	Hs.389996///Hs.449436///Hs.575202
	370	224462_s_at|84303	0.000444233	up	2.76976	chr3q21.3	CHCHD6	coiled-coil-helix-coiled-coil-helix domain containing 6	Hs.518119
	371	212615_at,212616_at,220586_at,229586_at,235388_at,239654_at,242157_at|80205	4.06227e-07	down	2.70291	chr16q12.2	CHD9	chromodomain helicase DNA binding protein 9	Hs.540550///Hs.59159///Hs.608566///Hs.622347///Hs.675723
	372	205393_s_at,205394_at,229423_at,238075_at|1111	0.000447209	up	2.27822	chr11q24.2	CHEK1	checkpoint kinase 1	Hs.24529///Hs.595920
	373	204260_at|1114	4.23331e-06	up	2.99602	chr20p12.3	CHGB	chromogranin B (secretogranin 1)	Hs.516874///Hs.629339
	374	209395_at,209396_s_at,216546_s_at|1116	0.0300384	up	4.35397	chr1q32.1	CHI3L1	chitinase 3-like 1 (cartilage glycoprotein-39)	Hs.382202
	375	219492_at|26511	0.00152561	up	3.68701	chr4q11	CHIC2	cysteine-rich hydrophobic domain 2	Hs.335393///Hs.712904
	376	204193_at|1120	0.000742364	down	2.24604	chr22q13.33	CHKB	choline kinase beta	Hs.439777///Hs.654827
	377	218177_at,218178_s_at|57132	0.0050549	up	3.36094	chr18p11.21	CHMP1B	charged multivesicular body protein 1B	Hs.656244
	378	212624_s_at|1123	0.0360591	up	2.18545	chr2q31.1	CHN1	chimerin 1	Hs.380138///Hs.707205///Hs.745251
	379	202175_at|79586	0.000219667	up	2.56427	chr2q35	CHPF	chondroitin polymerizing factor	Hs.516711
	380	209763_at|91851	0.00197163	down	3.26227	chrXq23	CHRDL1	chordin-like 1	Hs.496587
	381	206533_at|1138	0.00682412	up	2.00763	chr15q24	CHRNA5	cholinergic receptor, nicotinic, alpha 5 (neuronal)	Hs.1614
	382	219634_at,226368_at,226372_at|50515	0.0134616	up	3.17133	chr12q	CHST11	carbohydrate (chondroitin 4) sulfotransferase 11	Hs.17569///Hs.717994
	383	208252_s_at,209834_at,32094_at|9469	2.7456e-06	up	2.77007	chr10q22.1	CHST3	carbohydrate (chondroitin 6) sulfotransferase 3	Hs.158304
	384	206756_at|56548	1.18633e-07	up	3.38299	chrXp11.23	CHST7	carbohydrate (N-acetylglucosamine 6-O) sulfotransferase 7	Hs.129955
	385	242100_at|337876	1.29732e-07	up	2.93941	chr5q23.3	CHSY3	chondroitin sulfate synthase 3	Hs.213137///Hs.611691
	386	218597_s_at|55847	0.000975543	up	2.02371	chr10q21.1	CISD1	CDGSH iron sulfur domain 1	Hs.370102///Hs.596912///Hs.623728///Hs.738144
	387	226727_at,230727_at|284106	0.000142605	up	2.22255	chr17q12	CISD3	CDGSH iron sulfur domain 3	Hs.713595
	388	228625_at|163732	5.66281e-06	up	3.54972	chr1p34.2|1p35-p34	CITED4	Cbp/p300-interacting transactivator, with Glu/Asp-rich carboxy-terminal domain, 4	Hs.355820
	389	229610_at|150468	2.35514e-06	up	2.87221	chr2q13	CKAP2L	cytoskeleton associated protein 2-like	Hs.434250
	390	200998_s_at,200999_s_at,226526_s_at|10970	0.00102884	up	2.71663	chr12q23.3	CKAP4	cytoskeleton-associated protein 4	Hs.74368
	391	212832_s_at,1555278_a_at|9793	3.60859e-07	up	2.4744	chr11p11.2	CKAP5	cytoskeleton associated protein 5	Hs.201253///Hs.737795
	392	200884_at|1152	0.0119554	up	2.21636	chr14q32	CKB	creatine kinase, brain	Hs.173724
	393	201897_s_at|1163	0.000120832	up	4.47003	chr1q21.2	CKS1B	CDC28 protein kinase regulatory subunit 1B	Hs.374378///Hs.660781///Hs.667409///Hs.672502
	394	204170_s_at|1164	0.000236672	up	2.53278	chr9q22	CKS2	CDC28 protein kinase regulatory subunit 2	Hs.83758
	395	206207_at|1178	1.09692e-05	up	2.70468	chr19q13.1	CLC	Charcot-Leyden crystal galectin	Hs.889
	396	220026_at|22802	0.000484544	down	12.8281	chr1p31-p22	CLCA4	chloride channel accessory 4	Hs.567422///Hs.607191
	397	218182_s_at,222549_at|9076	0.000964206	up	2.64605	chr3q28-q29	CLDN1	claudin 1	Hs.439060
	398	205131_x_at,210783_x_at,211709_s_at|6320	3.03756e-10	up	2.6438	chr19q13.3	CLEC11A	C-type lectin domain family 11, member A	Hs.512680
	399	219890_at|23601	1.19202e-05	up	2.91585	chr7q33	CLEC5A	C-type lectin domain family 5, member A	Hs.446235
	400	221698_s_at,241098_at,1555213_a_at,1555214_a_at,1554406_a_at,1555756_a_at|64581	0.00236866	up	2.23909	chr12p13.2	CLEC7A	C-type lectin domain family 7, member A	Hs.143929
	401	219529_at|9022	0.028699	down	2.27105	chr9q34.3	CLIC3	chloride intracellular channel 3	Hs.64746
	402	201559_s_at,201560_at,221881_s_at|25932	3.90478e-05	up	3.22485	chr1p36.11	CLIC4	chloride intracellular channel 4	Hs.440544///Hs.592249///Hs.595507///Hs.602330///Hs.611641
	403	211031_s_at|7461	0.0138055	up	2.00248	chr7q11.23	CLIP2	CAP-GLY domain containing linker protein 2	Hs.647018
	404	214683_s_at|1195	0.00199857	down	3.38969	chr2q33	CLK1	CDC-like kinase 1	Hs.433732///Hs.624435
	405	210346_s_at,228751_at,241403_at,1568836_at|57396	0.00508058	down	2.88592	chr5q35	CLK4	CDC-like kinase 4	Hs.406557///Hs.597169///Hs.629830
	406	226834_at,228082_at|79827	0.00119053	up	2.01714	chr11q24.1	CLMP	CXADR-like membrane protein	Hs.591949
	407	209275_s_at,210859_x_at|1201	0.000323751	up	2.04692	chr16p12.1	CLN3	ceroid-lipofuscinosis, neuronal 3	Hs.534667///Hs.739118
	408	221845_s_at,224510_s_at|81570	8.84678e-05	up	2.83123	chr11q13.4	CLPB	ClpB caseinolytic peptidase B homolog (E. coli)	Hs.523877
	409	202799_at|8192	0.0017399	up	2.01273	chr19p13.3	CLPP	caseinolytic mitochondrial matrix peptidase proteolytic subunit	Hs.515092
	410	219414_at,229580_at|64084	5.12064e-09	up	2.94462	chr3q23	CLSTN2	calsyntenin 2	Hs.158529///Hs.671515///Hs.731956///Hs.7413
	411	208791_at,208792_s_at,222043_at,1559228_at|1191	2.26863e-07	down	4.25131	chr8p21-p12	CLU	clusterin	Hs.436657///Hs.619313
	412	205518_s_at,210571_s_at,229604_at,1554862_at|8418	0.00520945	down	2.59427	chr6p21.32	CMAHP	cytidine monophospho-N-acetylneuraminic acid hydroxylase, pseudogene	Hs.484918
	413	227522_at,230995_at,234981_x_at|134147	0.000553263	down	3.08159	chr5p15.2	CMBL	carboxymethylenebutenolidase homolog (Pseudomonas)	Hs.192586///Hs.736191
	414	218447_at|56942	1.34262e-06	up	2.0081	chr16q23.2	CMC2	C-x(9)-C motif containing 2	Hs.55028///Hs.618093
	415	226702_at|129607	0.00342092	up	3.37702	chr2p25.2	CMPK2	cytidine monophosphate (UMP-CMP) kinase 2, mitochondrial	Hs.598628///Hs.7155
	416	224523_s_at|84319	1.71569e-05	up	2.80304	chr3q12.1	CMSS1	cms1 ribosomal small subunit homolog (yeast)	Hs.581320///Hs.729147
	417	222811_at|55783	5.11386e-12	down	2.00765	chr16q22.2	CMTR2	cap methyltransferase 2	Hs.410729///Hs.605730///Hs.699923///Hs.72782
	418	233520_s_at,237981_at|202333	0.0423732	up	2.05932	chr5q14.1	CMYA5	cardiomyopathy associated 5	Hs.482625///Hs.620724///Hs.742124
	419	218728_s_at,222721_at,223993_s_at,228306_at,228437_at,243051_at|29097	0.00097047	up	2.47965	chr1q42.11	CNIH4	cornichon family AMPA receptor auxiliary protein 4	Hs.445890///Hs.599545///Hs.736661
	420	201445_at|1266	0.010145	up	3.61218	chr1p22-p21	CNN3	calponin 3, acidic	Hs.483454
	421	215145_s_at,219300_s_at,219301_s_at,219302_s_at|26047	1.86401e-06	up	2.56902	chr7q35	CNTNAP2	contactin associated protein-like 2	Hs.596605///Hs.597034///Hs.655684
	422	205642_at,242916_at|11064	0.023069	down	2.63865	chr9q33.2	CNTRL	centriolin	Hs.607417///Hs.653263
	423	225638_at|388753	2.84292e-05	up	2.38188	chr1q42.2	COA6	cytochrome c oxidase assembly factor 6 homolog (S. cerevisiae)	Hs.23198
	424	205229_s_at,1554241_at,1554242_a_at|1690	3.78172e-06	up	2.7445	chr14q11.2-q13	COCH	cochlin	Hs.21016
	425	205941_s_at,217428_s_at|1300	2.98073e-15	up	10.836	chr6q21-q22	COL10A1	collagen, type X, alpha 1	Hs.520339///Hs.672812///Hs.703146
	426	204320_at,37892_at,229271_x_at|1301	2.3473e-12	up	14.8107	chr1p21	COL11A1	collagen, type XI, alpha 1	Hs.523446///Hs.602186
	427	225664_at,231766_s_at,231879_at,233109_at,234951_s_at|1303	1.72993e-05	up	8.79065	chr6q12-q13	COL12A1	collagen, type XII, alpha 1	Hs.101302
	428	203477_at|1306	1.16969e-07	up	2.54495	chr9q21-q22	COL15A1	collagen, type XV, alpha 1	Hs.409034///Hs.604968///Hs.733201
	429	204636_at|1308	5.1507e-05	up	4.48961	chr10q24.3	COL17A1	collagen, type XVII, alpha 1	Hs.117938///Hs.732773
	430	209081_s_at,209082_s_at|80781	0.00303771	up	2.03503	chr21q22.3	COL18A1	collagen, type XVIII, alpha 1	Hs.517356
	431	202310_s_at,202311_s_at,202312_s_at,217430_x_at,1556499_s_at|1277	6.10929e-14	up	5.50896	chr17q21.33	COL1A1	collagen, type I, alpha 1	Hs.172928///Hs.600888///Hs.744900
	432	202403_s_at,202404_s_at,229218_at|1278	5.35866e-12	up	6.40137	chr7q22.1	COL1A2	collagen, type I, alpha 2	Hs.489142///Hs.629269
	433	201852_x_at,211161_s_at,215076_s_at,232458_at|1281	8.56701e-07	up	6.31951	chr2q31	COL3A1	collagen, type III, alpha 1	Hs.443625///Hs.708235
	434	211980_at,211981_at|1282	3.40705e-05	up	9.40615	chr13q34	COL4A1	collagen, type IV, alpha 1	Hs.17441///Hs.708294
	435	211964_at,211966_at|1284	5.01458e-07	up	5.93747	chr13q34	COL4A2	collagen, type IV, alpha 2	Hs.508716///Hs.594456
	436	210945_at,211473_s_at,213992_at|1288	8.86962e-06	up	2.87725	chrXq22	COL4A6	collagen, type IV, alpha 6	Hs.145586///Hs.592785
	437	203325_s_at,212488_at,212489_at|1289	2.42176e-11	up	10.5337	chr9q34.2-q34.3	COL5A1	collagen, type V, alpha 1	Hs.210283///Hs.595415///Hs.712826
	438	221729_at,221730_at|1290	4.81912e-13	up	10.1564	chr2q14-q32	COL5A2	collagen, type V, alpha 2	Hs.445827///Hs.700848///Hs.705959
	439	218975_at,52255_s_at|50509	0.00045529	up	2.1253	chr19p13.2	COL5A3	collagen, type V, alpha 3	Hs.235368
	440	212091_s_at,212937_s_at,212938_at,212939_at,212940_at,213428_s_at,214200_s_at,216904_at|1291	3.67552e-09	up	3.44881	chr21q22.3	COL6A1	collagen, type VI, alpha 1	Hs.474053
	441	209156_s_at,213290_at|1292	6.12283e-10	up	3.33117	chr21q22.3	COL6A2	collagen, type VI, alpha 2	Hs.420269
	442	201438_at|1293	0.000434026	up	5.97071	chr2q37	COL6A3	collagen, type VI, alpha 3	Hs.233240
	443	204136_at,217312_s_at|1294	0.00328348	up	2.00804	chr3p21.1	COL7A1	collagen, type VII, alpha 1	Hs.476218
	444	214587_at,221152_at,226237_at|1295	1.19153e-19	up	12.1977	chr3q12.3	COL8A1	collagen, type VIII, alpha 1	Hs.654548///Hs.740613///Hs.740617
	445	221900_at,52651_at|1296	3.2372e-06	up	3.01344	chr1p34.2	COL8A2	collagen, type VIII, alpha 2	Hs.353001
	446	230956_at,238701_x_at|399948	0.0237603	down	2.09048	chr11q23.1	COLCA1	colorectal cancer associated 1	Hs.607925///Hs.614419///Hs.729225
	447	219873_at|78989	0.000454558	up	2.05377	chr2p25.3	COLEC11	collectin sub-family member 11	Hs.32603
	448	218473_s_at,222644_s_at|79709	2.15646e-06	up	2.86891	chr19p13.11	COLGALT1	collagen beta(1-O)galactosyltransferase 1	Hs.418795///Hs.625887
	449	205713_s_at|1311	2.22805e-07	up	5.4168	chr19p13.1	COMP	cartilage oligomeric matrix protein	Hs.1584
	450	208817_at,208818_s_at,213981_at,216204_at|1312	0.000144576	up	2.4054	chr22q11.21	COMT	catechol-O-methyltransferase	Hs.370408///Hs.713616
	451	201264_at,220469_at|11316	0.000132683	up	3.01782	chr19p13.11	COPE	coatomer protein complex, subunit epsilon	Hs.10326
	452	217749_at|22820	6.39988e-05	up	4.50369	chr3q21.3	COPG1	coatomer protein complex, subunit gamma 1	Hs.518250
	453	225096_at|55352	0.000565094	up	2.04095	chr17q11.2	COPRS	coordinator of PRMT5, differentiation stimulator	Hs.462729
	454	219561_at,235897_at|51226	9.49356e-05	up	3.61141	chr17q21.32	COPZ2	coatomer protein complex, subunit zeta 2	Hs.408434
	455	209745_at,209746_s_at,210820_x_at|10229	0.00129601	up	2.00351	chr16p12.3	COQ7	coenzyme Q7 homolog, ubiquinone (yeast)	Hs.157113///Hs.594975///Hs.664046
	456	221676_s_at,222409_at|23603	8.80919e-05	up	3.87884	chr12q24.1	CORO1C	coronin, actin binding protein, 1C	Hs.330384///Hs.714142///Hs.715881
	457	200925_at,224344_at|1337	0.00153895	up	2.12081	chr12q24.2|12q24.2	COX6A1	cytochrome c oxidase subunit VIa polypeptide 1	Hs.369624
	458	205624_at|1359	0.00165192	up	4.23343	chr3q24	CPA3	carboxypeptidase A3 (mast cell)	Hs.646
	459	224828_at,224829_at,224831_at,242280_x_at|80315	0.0005122	down	2.87308	chr5q21	CPEB4	cytoplasmic polyadenylation element binding protein 4	Hs.127126///Hs.127874///Hs.595322///Hs.599318///Hs.707405
	460	203633_at,203634_s_at,210687_at,210688_s_at|1374	1.72449e-10	up	2.88154	chr11q13.2	CPT1A	carnitine palmitoyltransferase 1A (liver)	Hs.503043///Hs.717370
	461	227468_at|126129	2.38372e-14	up	2.9637	chr19q13.33	CPT1C	carnitine palmitoyltransferase 1C	Hs.112195
	462	227860_at|56265	0.000741358	up	3.56553	chr20p13	CPXM1	carboxypeptidase X (M14 family), member 1	Hs.659346
	463	209833_at|8738	0.00479423	up	2.51937	chr12q21.33-q23.1	CRADD	CASP2 and RIPK1 domain containing adaptor with death domain	Hs.38533///Hs.591016///Hs.660031///Hs.719191
	464	218142_s_at,222533_at|51185	0.00133791	down	2.11284	chr3p26.2	CRBN	cereblon	Hs.18925///Hs.693173
	465	209432_s_at|10488	0.000351431	up	2.21549	chr9p13.3	CREB3	cAMP responsive element binding protein 3	Hs.522110
	466	225956_at,225957_at,235556_at,238476_at,1554229_at|153222	0.00280785	down	3.00777	chr5q35.1	CREBRF	CREB3 regulatory factor	Hs.484195///Hs.695015
	467	228318_s_at,241408_at|285464	8.57362e-09	down	3.9711	chr4p16.3	CRIPAK	cysteine-rich PAK1 inhibitor	Hs.26410///Hs.610327///Hs.615247///Hs.619536
	468	221541_at,1555809_at|83716	0.000105696	up	4.11087	chr16q24.1	CRISPLD2	cysteine-rich secretory protein LCCL domain containing 2	Hs.513779///Hs.617091
	469	206315_at|9244	0.000462544	up	2.01463	chr19p12	CRLF1	cytokine receptor-like factor 1	Hs.114948
	470	220090_at|49860	1.14887e-06	down	14.2189	chr1q21	CRNN	cornulin	Hs.242057
	471	211038_s_at,1569291_at,1569293_x_at|84809	0.000863388	down	2.09969	chr1p36.13	CROCCP2	ciliary rootlet coiled-coil, rootletin pseudogene 2	Hs.631865///Hs.733729
	472	204573_at,231102_at,243283_at|54677	0.00210116	down	2.05008	chr7q21.1	CROT	carnitine O-octanoyltransferase	Hs.125039
	473	219767_s_at,226151_x_at,1552347_at,1554767_s_at,1560609_at|9946	0.000223067	down	2.32176	chr21q21.3	CRYZL1	crystallin, zeta (quinone reductase)-like 1	Hs.352671///Hs.603515///Hs.695133
	474	221139_s_at,238764_at,1568620_at|51380	0.000728813	down	2.15126	chr12q13.11-q14.3	CSAD	cysteine sulfinic acid decarboxylase	Hs.279815
	475	210228_at,210229_s_at|1437	1.27995e-13	up	2.04586	chr5q31.1	CSF2	colony stimulating factor 2 (granulocyte-macrophage)	Hs.1349
	476	203591_s_at,1553297_a_at|1441	2.30351e-14	up	2.21136	chr1p35-p34.3	CSF3R	colony stimulating factor 3 receptor (granulocyte)	Hs.524517
	477	204736_s_at,214297_at|1464	8.9868e-10	up	3.26748	chr15q24.2	CSPG4	chondroitin sulfate proteoglycan 4	Hs.513044
	478	205553_s_at|8048	0.00200324	up	3.10649	chr11p15.1	CSRP3	cysteine and glycine-rich protein 3 (cardiac LIM protein)	Hs.83577
	479	206224_at|1469	5.04327e-10	up	6.99841	chr20p11.21	CST1	cystatin SN	Hs.123114
	480	208555_x_at|1470	1.19607e-15	up	3.15815	chr20p11.21	CST2	cystatin SA	Hs.669305
	481	207337_at,215733_x_at|30848	1.66121e-05	up	2.05762	chrXq28	CTAG2	cancer/testis antigen 2	Hs.87225
	482	225681_at|115908	7.159e-05	up	8.40564	chr8q22.3	CTHRC1	collagen triple helix repeat containing 1	Hs.405614
	483	202613_at|1503	5.97423e-05	up	2.78327	chr1p34.1	CTPS1	CTP synthase 1	Hs.473087
	484	201487_at,225646_at,225647_s_at,231234_at|1075	9.75439e-07	up	2.45114	chr11q14.2	CTSC	cathepsin C	Hs.128065///Hs.597318
	485	202450_s_at|1513	2.06277e-07	up	4.2999	chr1q21	CTSK	cathepsin K	Hs.632466///Hs.729184
	486	202087_s_at|1514	5.77934e-13	up	2.77476	chr9q21.33	CTSL	cathepsin L	Hs.731507///Hs.731952
	487	1563445_x_at|1518	2.78541e-08	up	2.1168	chr9q22.1	CTSLP8	cathepsin L pseudogene 8	Hs.737712
	488	210074_at|1515	8.23295e-05	up	3.98408	chr9q22.2	CTSV	cathepsin V	Hs.610096
	489	228126_x_at|404217	0.000466798	up	2.05145	chr19p13.2	CTXN1	cortexin 1	Hs.657978
	490	218097_s_at|79004	1.00656e-11	up	2.23951	chr10q24.32	CUEDC2	CUE domain containing 2	Hs.500874
	491	204470_at|2919	0.000362816	up	6.02851	chr4q21	CXCL1	chemokine (C-X-C motif) ligand 1 (melanoma growth stimulating activity, alpha)	Hs.789
	492	204533_at|3627	0.00431086	up	9.05549	chr4q21	CXCL10	chemokine (C-X-C motif) ligand 10	Hs.632586
	493	210163_at,211122_s_at|6373	0.00340894	up	6.02828	chr4q21.2	CXCL11	chemokine (C-X-C motif) ligand 11	Hs.632592
	494	203666_at,209687_at|6387	0.00399173	down	2.20945	chr10q11.1	CXCL12	chemokine (C-X-C motif) ligand 12	Hs.522891///Hs.613659///Hs.617446
	495	223454_at|58191	0.000160746	up	2.69871	chr17p13	CXCL16	chemokine (C-X-C motif) ligand 16	Hs.737318///Hs.745037
	496	209774_x_at,230101_at,1569203_at|2920	0.0113895	up	3.14116	chr4q21	CXCL2	chemokine (C-X-C motif) ligand 2	Hs.719458///Hs.75765
	497	207850_at|2921	0.000114279	up	5.45132	chr4q21	CXCL3	chemokine (C-X-C motif) ligand 3	Hs.617230///Hs.89690
	498	207852_at,214974_x_at,215101_s_at|6374	2.31583e-13	up	5.71711	chr4q13.3	CXCL5	chemokine (C-X-C motif) ligand 5	Hs.89714///Hs.603888
	499	206336_at|6372	0.00778521	up	4.89041	chr4q13.3	CXCL6	chemokine (C-X-C motif) ligand 6	Hs.164021
	500	202859_x_at,211506_s_at|3576	0.0014592	up	20.5081	chr4q13-q21	CXCL8	chemokine (C-X-C motif) ligand 8	Hs.624///Hs.632880
	501	203915_at|4283	0.0177395	up	4.46958	chr4q21	CXCL9	chemokine (C-X-C motif) ligand 9	Hs.77367
	502	220252_x_at|80231	0.0220169	down	3.07855	chrXp21.2	CXorf21	chromosome X open reading frame 21	Hs.665009
	503	222996_s_at,224516_s_at,233955_x_at|51523	8.94236e-09	down	2.59223	chr5q31.2	CXXC5	CXXC finger protein 5	Hs.713383///Hs.744933
	504	202263_at,1560043_at|51706	2.4009e-09	up	2.35886	chr1q32.1	CYB5R1	cytochrome b5 reductase 1	Hs.334832///Hs.614480
	505	220230_s_at|51700	0.0416275	up	2.71155	chr11p15.4	CYB5R2	cytochrome b5 reductase 2	Hs.414362
	506	203922_s_at,203923_s_at,217431_x_at,233538_s_at|1536	0.0369179	up	2.34925	chrXp21.1	CYBB	cytochrome b-245, beta polypeptide	Hs.292356///Hs.599853
	507	201066_at|1537	0.00698456	up	2.08837	chr8q24.3	CYC1	cytochrome c-1	Hs.289271
	508	206424_at|1592	0.000178162	up	2.6043	chr10q23-q24	CYP26A1	cytochrome P450, family 26, subfamily A, polypeptide 1	Hs.150595
	509	205676_at|1594	7.59897e-07	up	2.24453	chr12q14.1	CYP27B1	cytochrome P450, family 27, subfamily B, polypeptide 1	Hs.524528
	510	1431_at,209975_at,209976_s_at|1571	0.00292063	down	3.66595	chr10q26.3	CYP2E1	cytochrome P450, family 2, subfamily E, polypeptide 1	Hs.12907///Hs.644140///Hs.705473
	511	205765_at,214234_s_at,214235_at,243015_at|1577	2.36406e-06	down	9.58258	chr7q21.1	CYP3A5	cytochrome P450, family 3, subfamily A, polypeptide 5	Hs.571258
	512	210096_at,1555497_a_at|1580	0.00484832	down	7.6307	chr1p33	CYP4B1	cytochrome P450, family 4, subfamily B, polypeptide 1	Hs.436317///Hs.738634
	513	227702_at|260293	0.000278989	down	2.91467	chr1p33|1	CYP4X1	cytochrome P450, family 4, subfamily X, polypeptide 1	Hs.439760
	514	1569144_a_at|375791	0.00311048	down	3.41628	chr9q34.3	CYSRT1	cysteine-rich tail protein 1	Hs.512469
	515	224707_at|84418	0.0341329	up	2.0783	chr5q31.3	CYSTM1	cysteine-rich transmembrane module containing 1	Hs.529798///Hs.625335///Hs.704028
	516	228738_at|728294	0.000269916	down	2.25761	chr2q37.3	D2HGDH	D-2-hydroxyglutarate dehydrogenase	Hs.516813///Hs.675279
	517	219179_at|51339	2.72854e-05	up	3.31927	chr14q23.1	DACT1	dishevelled-binding antagonist of beta-catenin 1	Hs.48950///Hs.714204
	518	200046_at|1603	0.00435187	up	2.47431	chr14q11.2	DAD1	defender against cell death 1	Hs.613213///Hs.82890
	519	239162_at|100506897	0.000688362	down	3.2262	chr9q21.33	DAPK1-IT1	DAPK1 intronic transcript 1 (non-protein coding)///---	Hs.656160///Hs.744071
	520	219290_x_at,222858_s_at,222859_s_at,236707_at|27071	2.35685e-12	down	3.20297	chr4q25-q27	DAPP1	dual adaptor of phosphotyrosine and 3-phosphoinositides	Hs.436271///Hs.708484
	521	218365_s_at|55157	2.66805e-07	up	3.00767	chr1q25.1	DARS2	aspartyl-tRNA synthetase 2, mitochondrial	Hs.647707///Hs.667016
	522	202806_at,217025_s_at|1627	0.00357944	up	2.69101	chr5q35.3	DBN1	drebrin 1	Hs.130316///Hs.614285
	523	205369_x_at,205370_x_at,205371_s_at,211196_at,231919_at,244687_at|1629	8.20171e-05	down	3.60532	chr1p31	DBT	dihydrolipoamide branched chain transacylase E2	Hs.709187
	524	226609_at,1553768_a_at|285761	2.86651e-06	up	2.66116	chr6q22.1	DCBLD1	discoidin, CUB and LCCL domain containing 1	Hs.658304///Hs.740055
	525	213865_at,224911_s_at,239446_x_at|131566	8.85353e-07	up	2.6938	chr3q12.1|3	DCBLD2	discoidin, CUB and LCCL domain containing 2	Hs.203691///Hs.686245///Hs.707751
	526	219678_x_at,222233_s_at,235478_at,239376_at,242927_at|64421	0.000764624	down	2.62093	chr10p13	DCLRE1C	DNA cross-link repair 1C	Hs.656065///Hs.737284
	527	201893_x_at,209335_at,211813_x_at,211896_s_at,239786_at,240556_at,242605_at|1634	0.000135303	up	2.24784	chr12q21.33	DCN	decorin	Hs.156316///Hs.629398///Hs.657741///Hs.680778///Hs.732351///Hs.742499///Hs.744446
	528	218069_at|79077	0.000657988	up	2.20509	chr16p11.2	DCTPP1	dCTP pyrophosphatase 1	Hs.632191
	529	218583_s_at,222678_s_at,222679_s_at,237408_at,238879_at,240781_x_at|54165	4.24744e-06	up	2.06898	chr3q26.3	DCUN1D1	DCN1, defective in cullin neddylation 1, domain containing 1	Hs.104613///Hs.592789///Hs.594981///Hs.595196///Hs.604123///Hs.631201///Hs.712787///Hs.730774///Hs.744153
	530	223151_at,238479_at,239425_at|84259	6.53189e-08	up	2.46704	chr11q22.3	DCUN1D5	DCN1, defective in cullin neddylation 1, domain containing 5	Hs.503716///Hs.598066///Hs.630968
	531	218260_at,227457_at,227472_at|79016	0.000440427	up	2.25421	chr19p13.11	DDA1	DET1 and DDB1 associated 1	Hs.466154///Hs.721286
	532	202887_s_at|54541	0.00825833	up	2.09219	chr10q22.1	DDIT4	DNA-damage-inducible transcript 4	Hs.737859///Hs.741387///Hs.744875
	533	208674_x_at,208675_s_at|1650	0.000214489	up	2.16493	chr1p36.1	DDOST	dolichyl-diphosphooligosaccharide--protein glycosyltransferase subunit (non-catalytic)	Hs.523145
	534	227485_at|203522	0.0114441	down	3.50495	chrXq26.3	DDX26B	DEAD/H (Asp-Glu-Ala-Asp/His) box polypeptide 26B	Hs.496829///Hs.683527
	535	205000_at,205001_s_at,1570359_at,1570360_s_at|8653	7.76716e-05	down	2.78142	chrYq11	DDX3Y	DEAD (Asp-Glu-Ala-Asp) box helicase 3, Y-linked	Hs.99120
	536	218986_s_at|55601	0.0418039	up	2.12445	chr4q32.3	DDX60	DEAD (Asp-Glu-Ala-Asp) box polypeptide 60	Hs.481141///Hs.591710
	537	202480_s_at,211255_x_at,215158_s_at|9191	8.79068e-06	up	2.44688	chr1q23.3	DEDD	death effector domain containing	Hs.727157///Hs.744092
	538	219763_at,226849_at|57706	5.67836e-08	up	2.01273	chr9q33.3	DENND1A	DENN/MADD domain containing 1A	Hs.682912///Hs.744995
	539	221081_s_at,238524_at|79961	0.0128042	down	3.13463	chr1p13.3	DENND2D	DENN/MADD domain containing 2D	Hs.557850
	540	202860_at|9909	0.0196338	down	2.36562	chr1q21	DENND4B	DENN/MADD domain containing 4B	Hs.744878
	541	205684_s_at,226867_at,234968_at|55667	0.00121548	down	2.00441	chr9p22.1	DENND4C	DENN/MADD domain containing 4C	Hs.249591///Hs.701821///Hs.744311
	542	220295_x_at,222958_s_at,232278_s_at,235545_at|55635	0.00643866	up	2.61975	chr1p31.2	DEPDC1	DEP domain containing 1	Hs.445098///Hs.641921
	543	212527_at,212528_at|27351	0.00158988	up	2.1149	chr22q13.2	DESI1	desumoylating isopeptidase 1	Hs.570455///Hs.617673
	544	203695_s_at|1687	3.71532e-10	up	2.97409	chr7p15	DFNA5	deafness, autosomal dominant 5	Hs.520708///Hs.598842///Hs.599805
	545	201790_s_at,201791_s_at|1717	0.000144451	up	4.48279	chr11q13.4	DHCR7	7-dehydrocholesterol reductase	Hs.503134///Hs.639004
	546	235675_at,241727_x_at|200895	0.00107117	down	2.01904	chr3q11.1	DHFRL1	dihydrofolate reductase-like 1	Hs.718516
	547	206463_s_at,214079_at|10202	3.90382e-08	up	2.99729	chr14q11.2	DHRS2	dehydrogenase/reductase (SDR family) member 2	Hs.272499
	548	210788_s_at,213868_s_at,236332_at|51635	0.00304055	up	2.05598	chr14q23.1	DHRS7	dehydrogenase/reductase (SDR family) member 7	Hs.59719///Hs.668830///Hs.732419///Hs.737175
	549	225503_at,238053_at|207063	4.08945e-05	up	2.61213	chrXp22.33; Yp11.2	DHRSX	dehydrogenase/reductase (SDR family) X-linked	Hs.131452
	550	202420_s_at,212105_s_at,212107_s_at|1660	5.94032e-05	up	2.31703	chr1q25	DHX9	DEAH (Asp-Glu-Ala-His) box helicase 9	Hs.191518///Hs.595125
	551	220997_s_at,229097_at,232596_at|81624	0.000563681	up	2.40918	chr13q21.2	DIAPH3	diaphanous-related formin 3	Hs.283127///Hs.666705///Hs.695151
	552	215529_x_at,227199_at,1552677_a_at,1554967_at,1554969_x_at,1555301_a_at,1556127_at,1561286_a_at|23181	0.000294449	down	2.5086	chr21q22.3	DIP2A	DIP2 disco-interacting protein 2 homolog A (Drosophila)	Hs.189585///Hs.629325
	553	227597_at,238602_at,242539_at,244304_at|129563	8.79868e-05	down	2.56834	chr2q37.1	DIS3L2	DIS3 like 3'-5' exoribonuclease 2	Hs.601605///Hs.732236
	554	213546_at|222161	2.28199e-05	down	3.17855	chr7p14.3	DKFZP586I1420	uncharacterized protein DKFZp586I1420	Hs.112423
	555	204602_at|22943	0.00137123	up	4.7642	chr10q11.2	DKK1	dickkopf WNT signaling pathway inhibitor 1	Hs.40499
	556	202196_s_at,214247_s_at,221126_at,221127_s_at,230508_at|27122	0.00086232	up	3.08621	chr11p15.2	DKK3	dickkopf WNT signaling pathway inhibitor 3	Hs.292156
	557	204592_at,210684_s_at|1742	1.59437e-05	up	2.08706	chr17p13.1	DLG4	discs, large homolog 4 (Drosophila)	Hs.463928///Hs.613917///Hs.735824
	558	203764_at|9787	0.00553512	up	2.93382	chr14q22.3	DLGAP5	discs, large (Drosophila) homolog-associated protein 5	Hs.77695
	559	213707_s_at|1749	1.35531e-05	up	3.0978	chr7q22	DLX5	distal-less homeobox 5	Hs.99348
	560	226926_at|93099	0.00198498	up	3.14311	chr19q13.12	DMKN	dermokine	Hs.417795
	561	203301_s_at|9988	0.000725216	down	2.3786	chr7q21	DMTF1	cyclin D binding myb-like transcription factor 1	Hs.196129
	562	203791_at,241472_at|1657	0.000637238	down	3.32799	chr5q22	DMXL1	Dmx-like 1	Hs.181042///Hs.631024
	563	214229_at,1553470_at|8632	2.27045e-11	up	3.24402	chr17q25.3	DNAH17	dynein, axonemal, heavy chain 17	Hs.375975
	564	223054_at|51726	1.00142e-16	up	2.32317	chr3q27.3	DNAJB11	DnaJ (Hsp40) homolog, subfamily B, member 11	Hs.317192///Hs.601927///Hs.621619///Hs.734774///Hs.738892
	565	219237_s_at,222850_s_at,226399_at|79982	0.00015894	down	3.01344	chr4q23	DNAJB14	DnaJ (Hsp40) homolog, subfamily B, member 14	Hs.577426///Hs.600697///Hs.643686///Hs.663246///Hs.669711///Hs.702072///Hs.713654
	566	207453_s_at,212817_at|25822	2.37208e-08	up	2.07536	chr9p13.3	DNAJB5	DnaJ (Hsp40) homolog, subfamily B, member 5	Hs.237506
	567	223420_at,1554451_s_at|85406	1.36981e-05	up	2.46978	chr12q13.2	DNAJC14	DnaJ (Hsp40) homolog, subfamily C, member 14	Hs.709320///Hs.722861///Hs.734057
	568	225358_at,225359_at|131118	7.60988e-10	up	2.38495	chr3q26.33	DNAJC19	DnaJ (Hsp40) homolog, subfamily C, member 19	Hs.230601
	569	220668_s_at|1789	5.21802e-06	up	2.11954	chr20q11.2	DNMT3B	DNA (cytosine-5-)-methyltransferase 3 beta	Hs.713611
	570	224825_at,234942_s_at|116092	9.40358e-05	up	3.03965	chr20q13.12	DNTTIP1	deoxynucleotidyltransferase, terminal, interacting protein 1	Hs.472852///Hs.744057
	571	225502_at,232842_at,232843_s_at,239027_at|81704	0.0248438	down	3.25344	chr9p24.3	DOCK8	dedicator of cytokinesis 8	Hs.132599///Hs.629467///Hs.734892
	572	212538_at,215041_s_at,215237_at,215238_s_at,232874_at|23348	5.27361e-05	down	2.17319	chr13q32.3	DOCK9	dedicator of cytokinesis 9	Hs.596105
	573	204488_at|22845	0.00156704	up	2.10097	chr9q34.11	DOLK	dolichol kinase	Hs.531563
	574	202116_at|5977	3.28042e-05	up	2.10951	chr11q13	DPF2	D4, zinc and double PHD fingers family 2	Hs.13495
	575	218567_x_at,232510_s_at|10072	0.00382629	up	2.23629	chr11q12-q13.1	DPP3	dipeptidyl-peptidase 3	Hs.502914
	576	218627_at|55332	0.0135263	up	2.00561	chr12q23.2	DRAM1	DNA-damage regulated autophagy modulator 1	Hs.525634
	577	203258_at|10589	0.00014613	up	3.60011	chr11q13.3	DRAP1	DR1-associated protein 1 (negative cofactor 2 alpha)	Hs.356742
	578	202810_at|4733	2.93193e-07	up	2.11236	chr22q12.2	DRG1	developmentally regulated GTP binding protein 1	Hs.115242///Hs.629023
	579	217901_at,1553105_s_at|1829	0.0455636	up	4.14025	chr18q12.1	DSG2	desmoglein 2	Hs.412597
	580	234107_s_at,1552718_at|92675	0.000543488	up	2.07209	chr20p11.23	DTD1	D-tyrosyl-tRNA deacylase 1	Hs.659442
	581	218585_s_at,222680_s_at|51514	1.63099e-06	up	3.56836	chr1q32	DTL	denticleless E3 ubiquitin protein ligase homolog (Drosophila)	Hs.606773///Hs.656473
	582	215800_at,219597_s_at,1565795_at|53905	0.00308039	down	3.47323	chr15q15.3	DUOX1	dual oxidase 1	Hs.272813
	583	205761_s_at,205762_s_at|11062	0.000327479	up	2.0893	chr7q22-q31	DUS4L	dihydrouridine synthase 4-like (S. cerevisiae)	Hs.97627
	584	215501_s_at,221563_at|11221	0.002203	up	2.39738	chr1q41	DUSP10	dual specificity phosphatase 10	Hs.497822///Hs.596984
	585	203367_at|11072	3.53161e-06	up	2.3206	chr17q12	DUSP14	dual specificity phosphatase 14	Hs.91448
	586	205777_at|1852	0.000119143	up	2.62344	chrXq28	DUSP9	dual specificity phosphatase 9	Hs.721355///Hs.744909
	587	201907_x_at,201908_at|1857	4.63169e-06	up	2.11653	chr3q27	DVL3	dishevelled segment polarity protein 3	Hs.388116///Hs.597419
	588	205348_s_at,1569843_at|1780	8.38845e-12	up	2.61503	chr7q21.3-q22.1	DYNC1I1	dynein, cytoplasmic 1, intermediate chain 1	Hs.440364///Hs.603714
	589	204954_s_at,217270_s_at|9149	5.37021e-08	up	2.01592	chr19q13.2	DYRK1B	dual-specificity tyrosine-(Y)-phosphorylation regulated kinase 1B	Hs.130988
	590	210151_s_at,1560785_at|8444	3.37404e-05	up	2.45112	chr1q32.1	DYRK3	dual-specificity tyrosine-(Y)-phosphorylation regulated kinase 3	Hs.164267
	591	218660_at|8291	8.79501e-11	up	2.36132	chr2p13.3	DYSF	dysferlin	Hs.252180
	592	228033_at,241725_at|144455	0.000159576	up	2.65154	chr12q21.2	E2F7	E2F transcription factor 7	Hs.416375
	593	227646_at,229487_at,232204_at,233261_at|1879	0.00216467	down	3.23	chr5q34	EBF1	early B-cell factor 1	Hs.573143///Hs.627335///Hs.640721
	594	219906_at|55096	1.57329e-05	down	4.55499	chr3p13	EBLN2	endogenous Bornavirus-like nucleoprotein 2	Hs.658858
	595	225635_s_at,225640_at,226635_at|100506710	0.000459028	down	3.05246	chr9p13.2	EBLN3	endogenous Bornavirus-like nucleoprotein 3	Hs.446271
	596	203013_at|11319	0.000749518	up	2.07891	chr10q22.3	ECD	ecdysoneless homolog (Drosophila)	Hs.631822///Hs.734299
	597	206728_at,227103_s_at,1555306_a_at|9718	2.81226e-10	up	2.51387	chr3q27.1	ECE2	endothelin converting enzyme 2	Hs.146161///Hs.745407
	598	218552_at,235305_s_at|55268	4.12007e-15	down	2.80456	chr1p32.3	ECHDC2	enoyl CoA hydratase domain containing 2	Hs.476319///Hs.707047///Hs.732669
	599	209365_s_at|1893	0.000682331	down	2.82918	chr1q21	ECM1	extracellular matrix protein 1	Hs.81071
	600	219787_s_at,234992_x_at,237241_at|1894	0.000397701	up	2.52471	chr3q26.1-q26.2	ECT2	epithelial cell transforming 2	Hs.518299///Hs.741516
	601	1553430_a_at|128178	0.00818118	up	2.28117	chr1q42.3	EDARADD	EDAR-associated death domain	Hs.352224
	602	218282_at|55741	3.06083e-06	up	2.51915	chr20q11.22	EDEM2	ER degradation enhancer, mannosidase alpha-like 2	Hs.720177
	603	206758_at|1907	2.32564e-06	up	2.20786	chr1p34	EDN2	endothelin 2	Hs.1407
	604	204463_s_at,204464_s_at,216235_s_at|1909	0.00724826	up	2.42849	chr4q31.22	EDNRA	endothelin receptor type A	Hs.183713
	605	227540_at|60678	0.000416312	up	2.17762	chr3q21.3	EEFSEC	eukaryotic elongation factor, selenocysteine-tRNA-specific	Hs.477498
	606	223955_at,228752_at,1560874_at|84766	0.000102005	down	2.32306	chr12p13.32	EFCAB4B	EF-hand calcium binding domain 4B	Hs.504534///Hs.719464///Hs.733624///Hs.737074
	607	219833_s_at,225656_at,231026_at|114327	0.0267333	down	2.86224	chr6p12.3	EFHC1	EF-hand domain (C-terminal) containing 1	Hs.403171///Hs.603726
	608	202023_at|1942	0.00108592	up	2.19581	chr1q21-q22	EFNA1	ephrin-A1	Hs.516664
	609	202711_at|1947	1.95024e-06	up	3.35757	chrXq12	EFNB1	ephrin-B1	Hs.144700
	610	219454_at|25975	0.0339615	up	3.43245	chrXp22	EGFL6	EGF-like-domain, multiple 6	Hs.12844
	611	201983_s_at,201984_s_at,210984_x_at,211550_at,211551_at,211607_x_at,224999_at,1565483_at,1565484_x_at|1956	0.000306911	up	2.43173	chr7p12	EGFR	epidermal growth factor receptor	Hs.488293///Hs.605083///Hs.609934///Hs.708569///Hs.731652
	612	219232_s_at,222847_s_at|112399	2.38723e-07	up	4.18839	chr14q13.1	EGLN3	egl-9 family hypoxia-inducible factor 3	Hs.135507///Hs.597964///Hs.664985///Hs.674838
	613	206115_at|1960	0.00197496	down	2.09541	chr8p23-p21	EGR3	early growth response 3	Hs.534313///Hs.624304
	614	205341_at,221870_at,45297_at|30846	3.91618e-05	up	2.28194	chr19q13.3	EHD2	EH-domain containing 2	Hs.744963
	615	219850_s_at,222932_at,224189_x_at,225645_at,232360_at,232361_s_at|26298	0.0229845	down	2.19773	chr11p12	EHF	ets homologous factor	Hs.606452///Hs.653859
	616	204409_s_at,204410_at|9086	1.49328e-08	down	2.42252	chrYq11.223	EIF1AY	eukaryotic translation initiation factor 1A, Y-linked	Hs.461178///Hs.604681
	617	218696_at,241463_at|9451	0.00274763	down	2.10008	chr2p12	EIF2AK3	eukaryotic translation initiation factor 2-alpha kinase 3	Hs.591589///Hs.596827
	618	208725_at,208726_s_at|8894	0.000767323	up	2.18271	chr20q11.2	EIF2S2	eukaryotic translation initiation factor 2, subunit 2 beta, 38kDa	Hs.429180///Hs.662402///Hs.684089
	619	221539_at|1978	0.00533666	up	3.64239	chr8p12	EIF4EBP1	eukaryotic translation initiation factor 4E binding protein 1	Hs.411641
	620	208624_s_at,208625_s_at|1981	0.00102147	up	2.58926	chr3q27.1	EIF4G1	eukaryotic translation initiation factor 4 gamma, 1	Hs.433750///Hs.605967
	621	201122_x_at,201123_s_at,213753_x_at|1984	0.00104225	up	2.8795	chr17p13-p12	EIF5A	eukaryotic translation initiation factor 5A	Hs.523097///Hs.534314
	622	220198_s_at,235289_at,235296_at|56648	1.24013e-10	up	2.74914	chr3q26.2	EIF5A2	eukaryotic translation initiation factor 5A2	Hs.164144
	623	201726_at,201727_s_at,227746_at,244660_at|1994	0.000742579	up	2.12666	chr19p13.2	ELAVL1	ELAV like RNA binding protein 1	Hs.184492///Hs.641056///Hs.713744
	624	229581_at|392617	0.00304541	up	2.11149	chr7p22.3	ELFN1	extracellular leucine-rich repeat and fibronectin type III domain containing 1	Hs.42896///Hs.719712
	625	219517_at,219518_s_at|80237	0.0181139	down	3.11524	chr15q15.3	ELL3	elongation factor RNA polymerase II-like 3	Hs.706346///Hs.719694
	626	219260_s_at,223286_at|23587	4.64491e-06	up	2.23915	chr17p13.1	ELP5	elongator acetyltransferase complex subunit 5	Hs.417029///Hs.707224
	627	222345_at,224727_at|284361	7.87161e-07	up	2.06919	chr19q13.33	EMC10	ER membrane protein complex subunit 10	Hs.515550
	628	218057_x_at,222504_s_at,227363_s_at|10328	4.44698e-06	up	2.03865	chr16q24	EMC8	ER membrane protein complex subunit 8	Hs.173162
	629	209233_at|10436	4.68154e-05	up	2.48352	chr12p13.3	EMG1	EMG1 N1-specific pseudouridine methyltransferase	Hs.744040
	630	204163_at|11117	5.31216e-09	up	3.89241	chr2p23.3-p23.2	EMILIN1	elastin microfibril interfacer 1	Hs.63348
	631	221980_at,224374_s_at,242288_s_at|84034	1.41037e-05	up	2.36522	chr18p11.3	EMILIN2	elastin microfibril interfacer 2	Hs.532815
	632	204796_at,204797_s_at|2009	0.000907913	up	2.04624	chr14q32	EML1	echinoderm microtubule associated protein like 1	Hs.12451///Hs.593191///Hs.608227
	633	229656_s_at,242785_at|400954	0.0197242	down	3.07843	chr2p16.1	EML6	echinoderm microtubule associated protein like 6	Hs.656692///Hs.662768
	634	201324_at,201325_s_at,213895_at,229011_at,234233_s_at,1564796_at|2012	0.000105277	down	3.54631	chr12p12.3	EMP1	epithelial membrane protein 1	Hs.719042
	635	203729_at|2014	0.00763431	up	2.35153	chr19q13.3	EMP3	epithelial membrane protein 3	Hs.609040///Hs.9999
	636	207111_at|2015	1.06722e-05	up	2.02754	chr19p13.3	EMR1	egf-like module containing, mucin-like, hormone receptor-like 1	Hs.2375
	637	220559_at|2019	4.50296e-08	up	3.66022	chr2q14.2	EN1	engrailed homeobox 1	Hs.271977///Hs.604307
	638	217820_s_at,222433_at,222434_at,228310_at,228553_at,1553672_at|55740	0.000289532	up	3.52229	chr1q42.12	ENAH	enabled homolog (Drosophila)	Hs.497893///Hs.619045///Hs.707594///Hs.708428
	639	206605_at|8909	0.0377423	down	4.08828	chr12q13.1	ENDOU	endonuclease, polyU-specific	Hs.997
	640	201808_s_at,201809_s_at|2022	0.00291219	up	2.22116	chr9q34.11	ENG	endoglin	Hs.694558///Hs.707025///Hs.76753
	641	201231_s_at,216554_s_at,217294_s_at,240258_at|2023	0.00167579	up	2.19979	chr1p36.2	ENO1	enolase 1, (alpha)	Hs.517145
	642	201313_at|2026	0.0147373	up	3.19462	chr12p13	ENO2	enolase 2 (gamma, neuronal)	Hs.511915
	643	204844_at,204845_s_at|2028	2.39118e-13	up	2.85776	chr4q25	ENPEP	glutamyl aminopeptidase (aminopeptidase A)	Hs.435765///Hs.606668
	644	204076_at,204077_x_at,1555358_a_at|9583	0.000572247	down	2.1031	chr8p21.3	ENTPD4	ectonucleoside triphosphate diphosphohydrolase 4	Hs.444389///Hs.626124
	645	218482_at,226775_at,226776_at|56943	8.22037e-07	up	2.03345	chr8q23.1	ENY2	enhancer of yellow 2 homolog (Drosophila)	Hs.492555///Hs.596554///Hs.634314///Hs.639728
	646	202221_s_at,213579_s_at|2033	8.61588e-05	down	2.40457	chr22q13.2	EP300	E1A binding protein p300	Hs.517517///Hs.655211
	647	1562921_at|101927279	0.00379345	down	3.10721	chr22q13.2	EP300-AS1	EP300 antisense RNA 1	Hs.623922
	648	223875_s_at,225417_at,234969_s_at,238633_at|80314	0.00059182	down	2.46693	chr10p11	EPC1	enhancer of polycomb homolog 1 (Drosophila)	Hs.167805///Hs.597085///Hs.607750///Hs.671770///Hs.745221
	649	223253_at|54749	0.00633051	up	2.31564	chr7p14.1	EPDR1	ependymin related 1	Hs.563491///Hs.729190
	650	202894_at,216680_s_at|2050	5.03442e-05	up	3.07427	chr7q22	EPHB4	EPH receptor B4	Hs.437008///Hs.613896
	651	209368_at|2053	0.000308706	down	2.06745	chr8p21	EPHX2	epoxide hydrolase 2, cytoplasmic	Hs.212088
	652	202909_at,227847_at,236314_at|9852	0.000894735	down	2.28462	chr3p22.1	EPM2AIP1	EPM2A (laforin) interacting protein 1	Hs.28020///Hs.593145///Hs.601968///Hs.607921
	653	208156_x_at,232164_s_at,232165_at,234552_at,234555_at|83481	0.00401198	up	2.60683	chr8q24.3	EPPK1	epiplakin 1	Hs.200412///Hs.743673
	654	218778_x_at,218779_x_at,221655_x_at,221665_s_at,91826_at|54869	0.00164779	down	3.41897	chr19q13.42	EPS8L1	EPS8-like 1	Hs.438862
	655	227609_at,235276_at|94240	0.0127111	up	2.95717	chr13q13.3	EPSTI1	epithelial stromal interaction 1 (breast)	Hs.546467///Hs.613034
	656	224888_at,1555274_a_at,1570371_a_at|85465	0.000864644	up	2.03454	chr2p23.3	EPT1	ethanolaminephosphotransferase 1 (CDP-ethanolamine-specific)	Hs.189073///Hs.593576
	657	206439_at|1833	1.81507e-07	up	2.8255	chr12q21	EPYC	epiphycan	Hs.435680
	658	212087_s_at|26284	4.43658e-06	up	2.03026	chr17q11.2	ERAL1	Era-like 12S mitochondrial rRNA chaperone 1	Hs.3426
	659	203643_at,230368_at|2077	3.39656e-07	up	2.26233	chr19q13	ERF	Ets2 repressor factor	Hs.655969
	660	208973_at|79033	4.64367e-05	up	3.67322	chr1p32	ERI3	ERI1 exoribonuclease family member 3	Hs.629028///Hs.731413
	661	219987_at|100288413	8.16235e-11	up	3.26942	chr4q12	ERVMER34-1	endogenous retrovirus group MER34, member 1	Hs.363087
	662	218859_s_at,222765_x_at|51575	7.85538e-09	down	2.17568	chr20p12.1	ESF1	ESF1, nucleolar pre-rRNA processing protein, homolog (S. cerevisiae)	Hs.369284///Hs.606424
	663	208394_x_at|11082	1.37695e-05	up	3.1146	chr5q11.2	ESM1	endothelial cell-specific molecule 1	Hs.129944///Hs.619476
	664	211603_s_at,1554576_a_at|2118	4.07824e-05	up	2.6549	chr17q21	ETV4	ets variant 4	Hs.434059
	665	203348_s_at,203349_s_at,216375_s_at,230102_at,231083_at|2119	1.01376e-09	up	2.2357	chr3q28	ETV5	ets variant 5	Hs.43697///Hs.613732///Hs.619212
	666	221680_s_at,224225_s_at|51513	2.26001e-18	up	2.31394	chr6p21	ETV7	ets variant 7	Hs.272398
	667	227828_s_at|84141	3.14303e-05	up	3.94428	chr2p12	EVA1A	eva-1 homolog A (C. elegans)	Hs.302346///Hs.732464
	668	220134_x_at,221710_x_at,229998_x_at|55194	5.87135e-06	up	2.91525	chr1p34.3	EVA1B	eva-1 homolog B (C. elegans)	Hs.87016
	669	204503_at|2125	0.010013	down	2.49355	chr17q25	EVPL	envoplakin	Hs.500635
	670	204603_at|9156	0.000195323	up	4.10791	chr1q42-q43	EXO1	exonuclease 1	Hs.498248
	671	215417_at,225900_at|23233	0.000609552	up	2.49172	chr2p13.2	EXOC6B	exocyst complex component 6B	Hs.303454///Hs.596788///Hs.607426
	672	218695_at,58696_at,91684_g_at|54512	0.000283481	up	3.86569	chr8q24.3	EXOSC4	exosome component 4	Hs.632041
	673	218481_at|56915	6.10706e-06	up	2.27196	chr19q13.1	EXOSC5	exosome component 5	Hs.283741
	674	213929_at,214734_at,215226_at|23086	0.000974234	down	3.9585	chr11q22.3	EXPH5	exophilin 5	Hs.28540///Hs.595312
	675	201995_at,214985_at,230183_at|2131	9.72726e-07	up	2.45587	chr8q24.11	EXT1	exostosin glycosyltransferase 1	Hs.44609///Hs.44690///Hs.492618///Hs.606813///Hs.613910
	676	202012_s_at,202013_s_at|2132	1.78209e-05	up	2.8506	chr11p12-p11	EXT2	exostosin glycosyltransferase 2	Hs.368404///Hs.625019
	677	209202_s_at,211051_s_at|2137	7.90093e-05	up	2.20755	chr8p21	EXTL3	exostosin-like glycosyltransferase 3	Hs.491354///Hs.713320///Hs.744019
	678	203249_at,211310_at,32259_at,239197_s_at,239198_at|2145	0.00161065	down	2.27501	chr17q21.1-q21.3	EZH1	enhancer of zeste 1 polycomb repressive complex 2 subunit	Hs.194669
	679	206795_at,230147_at|2151	4.06857e-07	up	4.39431	chr5q13	F2RL2	coagulation factor II (thrombin) receptor-like 2	Hs.42502///Hs.659044
	680	204713_s_at,204714_s_at,231029_at|2153	0.0139087	down	2.10876	chr1q23	F5	coagulation factor V (proaccelerin, labile factor)	Hs.30054
	681	205738_s_at,214285_at|2170	1.51461e-06	up	2.05219	chr1p33-p32	FABP3	fatty acid binding protein 3, muscle and heart (mammary-derived growth inhibitor)	Hs.657242
	682	203980_at,235978_at|2167	7.99638e-05	up	4.10112	chr8q21	FABP4	fatty acid binding protein 4, adipocyte	Hs.391561
	683	202345_s_at|2171	0.0221608	up	2.52756	chr8q21.13	FABP5	fatty acid binding protein 5 (psoriasis-associated)	Hs.408061///Hs.655577///Hs.672818
	684	205029_s_at,205030_at,216192_at|2173	0.000605534	up	2.30582	chr6q22-q23	FABP7	fatty acid binding protein 7, brain	Hs.26770
	685	202535_at|8772	2.03497e-15	up	6.6312	chr11q13.3	FADD	Fas (TNFRSF6)-associated via death domain	Hs.86131
	686	202218_s_at,243953_at|9415	3.48167e-05	up	2.03393	chr11q12.2	FADS2	fatty acid desaturase 2	Hs.502745///Hs.709486///Hs.734202
	687	207547_s_at,209074_s_at|11170	0.0107935	down	3.34976	chr3p21.1	FAM107A	family with sequence similarity 107, member A	Hs.506357///Hs.729396
	688	223058_at,223059_s_at|83641	0.00344723	down	2.69175	chr10p13	FAM107B	family with sequence similarity 107, member B	Hs.446315///Hs.592637///Hs.734884
	689	229460_at,231874_at,1554178_a_at,1558959_at|285172	1.92283e-05	down	2.6317	chr2q33.1	FAM126B	family with sequence similarity 126, member B	Hs.24701///Hs.600546///Hs.708623///Hs.710758
	690	201828_x_at|8933	0.000114037	up	2.29573	chrXq26	FAM127A	family with sequence similarity 127, member A	Hs.522789
	691	217948_at|26071	0.00022652	up	2.40985	chrXq26.3	FAM127B	family with sequence similarity 127, member B	Hs.460924
	692	221904_at,232806_s_at,232807_at|131408	2.0672e-12	up	2.0288	chr3q27.1	FAM131A	family with sequence similarity 131, member A	Hs.591307///Hs.737346
	693	243292_at|388581	2.78793e-06	up	3.33837	chr1p36.33	FAM132A	family with sequence similarity 132, member A	Hs.197613
	694	229622_at|151176	0.00380827	up	2.30262	chr2q37.3	FAM132B	family with sequence similarity 132, member B	Hs.24951///Hs.518805///Hs.742300
	695	243020_at,1558711_at|285512	0.00740258	down	2.04168	chr4q22.1	FAM13A-AS1	FAM13A antisense RNA 1	Hs.744957///Hs.703446
	696	218518_at|51306	2.64493e-12	down	3.28597	chr5q31	FAM13B	family with sequence similarity 13, member B	Hs.567453
	697	235378_at,242608_x_at|145483	0.00189999	down	3.91212	chr14q24.3	FAM161B	family with sequence similarity 161, member B	Hs.550547
	698	223657_at|84734	5.21301e-05	up	2.10996	chr1p35.1	FAM167B	family with sequence similarity 167, member B	Hs.18449
	699	236182_at,1556373_a_at|222234	0.000168511	down	2.95466	chr7q22.1	FAM185A	family with sequence similarity 185, member A	Hs.202543///Hs.657278///Hs.651224
	700	213900_at|9413	0.00333607	down	2.29894	chr9q21.11	FAM189A2	family with sequence similarity 189, member A2	Hs.118003
	701	229459_at,229655_at,237094_at|25817	1.22857e-06	up	2.35357	chr22q13.32	FAM19A5	family with sequence similarity 19 (chemokine (C-C motif)-like), member A5	Hs.436854///Hs.604050///Hs.607560
	702	238703_at,243750_x_at|85395	0.00123212	up	2.30761	chr21q22.3	FAM207A	family with sequence similarity 207, member A	Hs.410830
	703	226722_at,229438_at,234342_at,234466_at|56975	2.42823e-05	up	2.64547	chr7p22.3	FAM20C	family with sequence similarity 20, member C	Hs.134742///Hs.733582
	704	225327_at,235193_at|56204	0.000203473	down	2.5226	chr15q21.2-q21.3	FAM214A	family with sequence similarity 214, member A	Hs.152385///Hs.706940
	705	228600_x_at|340277	0.0241724	down	2.99334	chr7p15.3	FAM221A	family with sequence similarity 221, member A	Hs.592178///Hs.662559
	706	227194_at|54097	5.77146e-05	down	8.80375	chr21q22.3	FAM3B	family with sequence similarity 3, member B	Hs.473877///Hs.736846
	707	227676_at|131177	0.00446144	down	5.28358	chr3p14.2	FAM3D	family with sequence similarity 3, member D	Hs.61265
	708	227410_at,1558174_at|131583	0.00387603	up	2.01934	chr3q29	FAM43A	family with sequence similarity 43, member A	Hs.435080///Hs.723496
	709	229518_at|115572	0.016568	down	2.20291	chr1p36.11	FAM46B	family with sequence similarity 46, member B	Hs.632378
	710	220306_at,226811_at|54855	0.00519335	down	2.23046	chr1p12	FAM46C	family with sequence similarity 46, member C	Hs.356216///Hs.610910
	711	218898_at|79850	0.000410305	up	2.01791	chr17p13.3	FAM57A	family with sequence similarity 57, member A	Hs.154396///Hs.609728///Hs.660157
	712	220147_s_at,223038_s_at|58516	3.82425e-09	up	2.25042	chr12p11	FAM60A	family with sequence similarity 60, member A	Hs.505154///Hs.604653///Hs.702800///Hs.729794
	713	221856_s_at,226062_x_at|55793	1.47715e-05	down	3.75472	chr1q21.3	FAM63A	family with sequence similarity 63, member A	Hs.743952
	714	221591_s_at|54478	0.000523394	up	2.61466	chr17p13.2	FAM64A	family with sequence similarity 64, member A	Hs.592116///Hs.734550
	715	229289_at|112703	5.2447e-07	up	2.48529	chr19q13.33	FAM71E1	family with sequence similarity 71, member E1	Hs.448941
	716	226356_at|84895	2.4402e-06	down	2.46057	chr9q34.11	FAM73B	family with sequence similarity 73, member B	Hs.632693
	717	232202_at,1563900_at|222584	0.00348268	up	2.75038	chr6p12.1	FAM83B	family with sequence similarity 83, member B	Hs.152423///Hs.600252
	718	235269_at|113828	0.00427544	up	2.892	chr22q13.1	FAM83F	family with sequence similarity 83, member F	Hs.197680///Hs.26192///Hs.599339
	719	228011_at,235391_at,237910_x_at|137392	0.0011263	up	2.34136	chr8q22.1	FAM92A1	family with sequence similarity 92, member A1	Hs.125038///Hs.709969///Hs.737901
	720	218074_at|51647	4.08368e-07	up	2.04647	chr16q22.1	FAM96B	family with sequence similarity 96, member B	Hs.636360///Hs.9825
	721	209955_s_at|2191	1.0342e-13	up	13.5509	chr2q23	FAP	fibroblast activation protein, alpha	Hs.628667///Hs.654370
	722	224865_at,224866_at,1558014_s_at|84188	0.00277797	down	2.13318	chr11p15.2	FAR1	fatty acyl CoA reductase 1	Hs.501991///Hs.607672
	723	202159_at,216602_s_at|2193	1.14733e-05	up	2.58667	chr19p13.2	FARSA	phenylalanyl-tRNA synthetase, alpha subunit	Hs.23111
	724	201579_at|2195	0.00605088	up	3.85716	chr4q35	FAT1	FAT atypical cadherin 1	Hs.481371
	725	230447_at,232067_at|84553	0.0202561	up	2.04393	chr6q16.2	FAXC	failed axon connections homolog (Drosophila)	Hs.573245
	726	225258_at,1554795_a_at,1555480_a_at,1555483_x_at|54751	2.48685e-05	up	2.64761	chr1p36.21	FBLIM1	filamin binding LIM protein 1	Hs.530101///Hs.739205
	727	201787_at,202994_s_at,202995_s_at,207834_at,207835_at|2192	0.0105416	up	2.71164	chr22q13.31	FBLN1	fibulin 1	Hs.24601
	728	203886_s_at|2199	7.37002e-05	up	2.87487	chr3p25.1	FBLN2	fibulin 2	Hs.198862
	729	202765_s_at,202766_s_at,235318_at|2200	0.00966517	up	2.64786	chr15q21.1	FBN1	fibrillin 1	Hs.146447///Hs.591133///Hs.596842///Hs.667213///Hs.733694
	730	203184_at,215717_s_at,1554737_at|2201	0.00132379	up	3.54667	chr5q23-q31	FBN2	fibrillin 2	Hs.519294///Hs.624411
	731	220233_at|115290	5.80775e-05	up	2.02152	chr19q13.2	FBXO17	F-box protein 17	Hs.531770
	732	218875_s_at,234863_x_at|26271	0.000131668	up	2.25195	chr6q25.2	FBXO5	F-box protein 5	Hs.520506///Hs.713801
	733	231769_at|26270	0.00145696	up	2.26197	chr1p36.22	FBXO6	F-box protein 6	Hs.464419
	734	215600_x_at,1564138_at|285231	8.42975e-05	down	4.14231	chr3p21.31	FBXW12	F-box and WD repeat domain containing 12	Hs.288793
	735	204232_at,1554899_s_at|2207	0.000909327	up	5.55951	chr1q23	FCER1G	Fc fragment of IgE, high affinity I, receptor for; gamma polypeptide	Hs.433300
	736	205237_at|2219	0.000769015	up	3.04802	chr9q34	FCN1	ficolin (collagen/fibrinogen domain containing) 1	Hs.440898
	737	229152_at|260436	0.0080036	down	5.12722	chr4q13|4q13	FDCSP	follicular dendritic cell secreted protein	Hs.733448
	738	226451_at|112812	4.20669e-11	up	2.30236	chr19p13.2	FDX1L	ferredoxin 1-like	Hs.654865
	739	204767_s_at,204768_s_at|2237	0.000370242	up	2.54515	chr11q12	FEN1	flap structure-specific endonuclease 1	Hs.409065///Hs.710825
	740	218796_at,60474_at,229545_at,232479_at|55612	0.00115423	up	2.80006	chr20p12.3	FERMT1	fermitin family member 1	Hs.472054///Hs.624409
	741	209209_s_at,209210_s_at,214212_x_at|10979	0.012654	up	2.43371	chr14q22.1	FERMT2	fermitin family member 2	Hs.509343///Hs.710380///Hs.714524
	742	203562_at,205973_at|9638	5.41864e-08	up	3.91256	chr11q24.2	FEZ1	fasciculation and elongation protein zeta 1 (zygin I)	Hs.224008///Hs.732083
	743	221345_at|2867	1.23693e-05	up	2.16861	chr19q13.1	FFAR2	free fatty acid receptor 2	Hs.248056
	744	219901_at,226799_at,243142_at,1555136_at,1555137_a_at|55785	0.00808142	up	2.08509	chr12q22	FGD6	FYVE, RhoGEF and PH domain containing 6	Hs.506381///Hs.606337///Hs.707232
	745	223761_at|9965	0.000120023	up	2.60488	chr11q13.1	FGF19	fibroblast growth factor 19	Hs.249200
	746	204379_s_at,204380_s_at|2261	0.0124238	down	2.30138	chr4p16.3	FGFR3	fibroblast growth factor receptor 3	Hs.1420
	747	202949_s_at|2274	0.0152474	up	2.58713	chr2q12.2	FHL2	four and a half LIM domains 2	Hs.443687
	748	218818_at|2275	4.7854e-08	up	2.00942	chr1p34	FHL3	four and a half LIM domains 3	Hs.57687
	749	202041_s_at|9158	0.000108835	up	2.18849	chr11q13.1	FIBP	fibroblast growth factor (acidic) intracellular binding protein	Hs.7768
	750	204135_at,1554965_at,1554966_a_at|11259	0.000749821	up	2.03576	chr3q12.1	FILIP1L	filamin A interacting protein 1-like	Hs.104672///Hs.702813///Hs.727360
	751	218034_at|51024	0.00214687	up	2.10262	chr7q22.1	FIS1	fission 1 (mitochondrial outer membrane) homolog (S. cerevisiae)	Hs.423968
	752	219522_at|24147	5.38807e-05	up	3.11078	chr11p13	FJX1	four jointed box 1 (Drosophila)	Hs.39384
	753	219249_s_at|60681	2.35341e-07	up	3.27259	chr17q21.2	FKBP10	FK506 binding protein 10, 65 kDa	Hs.463035
	754	200894_s_at,200895_s_at,1560303_at,1560305_x_at|2288	6.52824e-05	up	2.42551	chr12p13.33	FKBP4	FK506 binding protein 4, 59kDa	Hs.524183///Hs.598828
	755	206763_at|8468	6.26665e-05	up	2.00339	chr7q11.23	FKBP6	FK506 binding protein 6, 36kDa	Hs.661266
	756	223667_at,224002_s_at,231130_at|51661	4.67005e-08	up	2.36543	chr2q31.2	FKBP7	FK506 binding protein 7	Hs.410378
	757	212169_at|11328	0.000604168	up	3.69845	chr7p11.1	FKBP9	FK506 binding protein 9, 63 kDa	Hs.103934///Hs.446691///Hs.637018///Hs.644777
	758	219187_at|63943	0.00144548	up	2.07155	chr6p21.3	FKBPL	FK506 binding protein like	Hs.520042
	759	220352_x_at,221944_at,232050_at|645644	1.47484e-11	down	2.01095	chr16p13.3	FLJ42627	uncharacterized LOC645644	Hs.597810///Hs.654846///Hs.664340///Hs.677234///Hs.718278
	760	200859_x_at,213746_s_at,214752_x_at|2316	0.00110068	up	2.10296	chrXq28	FLNA	filamin A, alpha	Hs.195464
	761	208748_s_at,208749_x_at,210142_x_at,213819_s_at|10211	6.58536e-11	up	2.21395	chr6p21.3	FLOT1	flotillin 1	Hs.179986///Hs.732226
	762	226184_at,235881_at,242665_at|114793	5.30886e-07	up	2.22553	chr2q23.3	FMNL2	formin-like 2	Hs.638026///Hs.654630
	763	211726_s_at,228268_at|2327	0.00308578	down	3.23157	chr1q24.3	FMO2	flavin containing monooxygenase 2 (non-functional)	Hs.144912///Hs.610163///Hs.623040
	764	206496_at,40665_at|2328	0.0232804	down	2.55245	chr1q24.3	FMO3	flavin containing monooxygenase 3	Hs.445350///Hs.709019///Hs.727057
	765	202709_at|2331	0.00940955	up	2.05729	chr1q32	FMOD	fibromodulin	Hs.519168
	766	210495_x_at,211719_x_at,212464_s_at,214701_s_at,214702_at,216442_x_at,1558199_at|2335	0.000158447	up	9.12741	chr2q34	FN1	fibronectin 1	Hs.203717///Hs.626165///Hs.629065///Hs.660195
	767	212288_at,213940_s_at,230086_at,230389_at|23048	0.0157258	down	3.81355	chr9q34	FNBP1	formin binding protein 1	Hs.189409///Hs.627895
	768	212232_at,229272_at,235101_at,242472_x_at|23360	0.000976207	down	2.59546	chr11p11.2	FNBP4	formin binding protein 4	Hs.609745///Hs.618965///Hs.6834///Hs.732914
	769	226930_at|84624	5.90684e-05	up	5.60363	chr6q25	FNDC1	fibronectin type III domain containing 1	Hs.520525
	770	206371_at|2352	9.19645e-07	up	2.19052	chr11q13	FOLR3	folate receptor 3 (gamma)	Hs.352///Hs.732752
	771	204420_at|8061	0.0175493	up	3.40546	chr11q13	FOSL1	FOS-like antigen 1	Hs.283565
	772	205409_at,218880_at,218881_s_at,225262_at,228188_at|2355	0.00291143	up	2.67218	chr2p23.3	FOSL2	FOS-like antigen 2	Hs.220971///Hs.596385///Hs.596972///Hs.639222///Hs.696748
	773	214520_at,239058_at|2303	1.99329e-06	up	2.73641	chr16q24.1	FOXC2	forkhead box C2 (MFH-1, mesenchyme forkhead 1)	Hs.436448
	774	206307_s_at|2297	0.00256879	up	3.88274	chr5q13.2	FOXD1	forkhead box D1	Hs.519385
	775	206377_at|2295	0.000129326	up	2.57531	chr6p25.3	FOXF2	forkhead box F2	Hs.484423
	776	220102_at|668	2.64785e-08	up	2.54493	chr3q23	FOXL2	forkhead box L2	Hs.289292///Hs.614426
	777	202580_x_at|2305	0.000424125	up	4.39457	chr12p13	FOXM1	forkhead box M1	Hs.239
	778	202723_s_at,202724_s_at,228484_s_at|2308	0.00638848	down	2.02531	chr13q14.1	FOXO1	forkhead box O1	Hs.370666///Hs.711044
	779	239657_x_at|100132074	1.02093e-06	up	2.05333	chr1p34.2	FOXO6	forkhead box O6
	780	232096_x_at|100506815	0.000790336	down	3.79235		FOXP1-IT1	FOXP1 intronic transcript 1 (non-protein coding)	Hs.655773
	781	205118_at,205119_s_at|2357	0.000347255	up	2.91731	chr19q13.4	FPR1	formyl peptide receptor 1	Hs.753
	782	210772_at,210773_s_at|2358	2.88759e-09	up	2.58863	chr19q13.3-q13.4	FPR2	formyl peptide receptor 2	Hs.99855
	783	214560_at,230422_at|2359	2.45643e-06	up	4.37172	chr19q13.3-q13.4	FPR3	formyl peptide receptor 3	Hs.445466
	784	213056_at,216131_at,216134_at|23150	0.0123261	down	2.51755	chr3p14.1	FRMD4B	FERM domain containing 4B	Hs.613480///Hs.709671
	785	201564_s_at,210933_s_at|6624	0.000438989	up	5.38068	chr7p22	FSCN1	fascin actin-bundling protein 1	Hs.118400///Hs.645050///Hs.739284
	786	204948_s_at,207345_at,226847_at|10468	1.14823e-06	up	3.18159	chr5q11.2	FST	follistatin	Hs.683607///Hs.745482///Hs.9914
	787	203592_s_at|10272	1.861e-07	up	2.65872	chr19p13	FSTL3	follistatin-like 3 (secreted glycoprotein)	Hs.529038///Hs.707253
	788	200748_s_at,214211_at|2495	0.000125498	up	2.77068	chr11q13	FTH1	ferritin, heavy polypeptide 1	Hs.524910///Hs.645560
	789	212788_x_at,213187_x_at|2512	3.5528e-07	up	2.19158	chr19q13.33	FTL	ferritin, light polypeptide	Hs.433670///Hs.210751
	790	1558515_at|100302692	3.02341e-09	down	5.42054	chrXq13.2	FTX	FTX transcript, XIST regulator (non-protein coding)	Hs.349570
	791	223120_at|2519	0.00064597	up	2.21443	chr6q24	FUCA2	fucosidase, alpha-L- 2, plasma	Hs.17680///Hs.734934
	792	200959_at,215744_at,217370_x_at,231108_at,1565716_at,1565717_s_at|2521	0.00176085	up	2.01657	chr16p11.2	FUS	FUS RNA binding protein	Hs.46894///Hs.609190///Hs.707575///Hs.724154
	793	206109_at|2523	0.00118202	up	2.00604	chr19q13.3	FUT1	fucosyltransferase 1 (galactoside 2-alpha-L-fucosyltransferase, H blood group)	Hs.624715///Hs.69747
	794	226348_at,238551_at|170384	0.000323792	up	2.12234	chr10q22.2	FUT11	fucosyltransferase 11 (alpha (1,3) fucosyltransferase)	Hs.588854///Hs.712343
	795	210398_x_at,210399_x_at,211465_x_at,211882_x_at,211885_x_at,1565660_at,1565661_x_at|2528	0.0323333	down	2.44333	chr19p13.3	FUT6	fucosyltransferase 6 (alpha (1,3) fucosyltransferase)	Hs.631846///Hs.705615
	796	203988_s_at,1554930_a_at|2530	0.00383989	up	2.50711	chr14q24.3	FUT8	fucosyltransferase 8 (alpha (1,6) fucosyltransferase)	Hs.597649///Hs.627697
	797	221187_s_at|80199	8.01342e-05	up	2.22473	chr19q13.33	FUZ	fuzzy planar cell polarity protein	Hs.288800
	798	201635_s_at,201636_at,201637_s_at,229519_at,230201_at,235960_at|8087	1.06893e-12	up	2.10184	chr3q28	FXR1	fragile X mental retardation, autosomal homolog 1	Hs.478407///Hs.592886///Hs.657373
	799	224641_at,224642_at|84248	2.35618e-05	up	2.01898	chr3q29	FYTTD1	forty-two-three domain containing 1	Hs.236836///Hs.277533///Hs.594960///Hs.598859///Hs.602541
	800	204451_at,204452_s_at,236035_at|8321	0.000181536	up	2.36614	chr7q21	FZD1	frizzled class receptor 1	Hs.706431///Hs.94234
	801	210220_at,238129_s_at|2535	4.42189e-09	up	2.25155	chr17q21.1	FZD2	frizzled class receptor 2	Hs.142912///Hs.626366
	802	203987_at|8323	0.0195017	up	2.23532	chr8q22.3-q23.1	FZD6	frizzled class receptor 6	Hs.591863
	803	213524_s_at|50486	0.000673353	up	3.71426	chr1q32.2	G0S2	G0/G1 switch 2	Hs.432132
	804	202275_at|2539	0.00208081	up	2.04103	chrXq28	G6PD	glucose-6-phosphate dehydrogenase	Hs.461047///Hs.684904
	805	202812_at|2548	3.38189e-11	up	2.01131	chr17q25.2-q25.3	GAA	glucosidase, alpha; acid	Hs.1437///Hs.733627
	806	209046_s_at|11345	0.000456582	up	2.21872	chr16q22.1	GABARAPL2	GABA(A) receptor-associated protein-like 2	Hs.461379
	807	226900_at,227406_at,231979_at,235172_at,235274_at,1568983_a_at|100129387	0.012446	down	2.37685	chr15q21.2	GABPB1-AS1	GABPB1 antisense RNA 1	Hs.659360///Hs.720669///Hs.560351///Hs.656448
	808	205044_at|2568	5.2375e-05	down	9.34209	chr5q35.1	GABRP	gamma-aminobutyric acid (GABA) A receptor, pi	Hs.26225
	809	206525_at|2569	1.2889e-07	up	2.60872	chr6q15	GABRR1	gamma-aminobutyric acid (GABA) A receptor, rho 1	Hs.99927
	810	212889_x_at,212891_s_at,225495_x_at|90480	3.48465e-07	up	2.41187	chr19p13.2	GADD45GIP1	growth arrest and DNA-damage-inducible, gamma interacting protein 1	Hs.515164
	811	202281_at,40225_at|2580	1.17211e-05	down	2.00798	chr4p16	GAK	cyclin G associated kinase	Hs.369607
	812	207466_at,214240_at|51083	1.74334e-10	up	4.78452	chr11q13.3	GAL	galanin/GMAP prepropeptide	Hs.278959///Hs.616268
	813	218885_s_at,222773_s_at|79695	0.0348276	down	2.45723	chr9q22.33	GALNT12	polypeptide N-acetylgalactosaminyltransferase 12	Hs.47099///Hs.604435///Hs.607606
	814	228501_at,236361_at,239461_at|117248	6.2526e-05	up	2.11983	chr3p25.1	GALNT15	polypeptide N-acetylgalactosaminyltransferase 15	Hs.411308///Hs.619017
	815	233188_at,1554079_at|374378	1.57904e-11	up	3.8037	chr11p15.3	GALNT18	polypeptide N-acetylgalactosaminyltransferase 18	Hs.655152
	816	217787_s_at,217788_s_at,223991_s_at,239930_at|2590	2.97595e-06	up	2.26113	chr1q41-q42	GALNT2	polypeptide N-acetylgalactosaminyltransferase 2	Hs.743964
	817	204471_at,216963_s_at,216967_at|2596	8.1668e-09	up	2.04996	chr3q13.31	GAP43	growth associated protein 43	Hs.134974
	818	204456_s_at,204457_s_at|2619	7.50382e-07	up	3.46407	chr9q21.3-q22	GAS1	growth arrest-specific 1	Hs.65029
	819	210002_at,229282_at|2627	0.000449538	up	2.04805	chr18q11.1-q11.2	GATA6	GATA binding protein 6	Hs.514746
	820	229625_at,238581_at|115362	0.0120788	up	2.86092	chr1p22.2	GBP5	guanylate binding protein 5	Hs.513726///Hs.602752
	821	1559606_at,1559607_s_at|163351	1.48631e-07	down	6.10116	chr1p22.2	GBP6	guanylate binding protein family, member 6	Hs.254338
	822	219473_at,1554154_at|54834	0.000806532	down	2.17115	chr1p12	GDAP2	ganglioside induced differentiation associated protein 2	Hs.594430///Hs.632427///Hs.667447
	823	219722_s_at|79153	0.00227614	down	4.27754	chr16p11.2	GDPD3	glycerophosphodiester phosphodiesterase domain containing 3	Hs.289015
	824	205063_at,210779_x_at,211114_x_at,211115_x_at|8487	1.62774e-07	up	2.23159	chr14q13	GEMIN2	gem (nuclear organelle) associated protein 2	Hs.652307///Hs.722259
	825	219085_s_at,222821_s_at,1555751_a_at|79760	6.98324e-06	up	2.02262	chr19q13.32	GEMIN7	gem (nuclear organelle) associated protein 7	Hs.466919///Hs.619175
	826	205100_at|9945	3.40751e-07	up	2.86112	chr5q34-q35	GFPT2	glutamine-fructose-6-phosphate transaminase 2	Hs.696497
	827	218079_s_at,233936_s_at,233937_at,1554419_x_at|79893	1.39612e-05	down	2.19731	chr17q12	GGNBP2	gametogenetin binding protein 2	Hs.514116
	828	205582_s_at|2687	7.58886e-07	up	2.29311	chr22q11.23	GGT5	gamma-glutamyltransferase 5	Hs.437156
	829	236225_at|124975	0.0195005	down	3.19107	chr17p13.2	GGT6	gamma-glutamyltransferase 6	Hs.130749///Hs.606318
	830	228071_at|168537	0.0374492	down	4.94592	chr7q36.1	GIMAP7	GTPase, IMAP family member 7	Hs.647074
	831	221521_s_at,243136_at,1557595_at|51659	5.41209e-05	up	2.20219	chr16q24.1	GINS2	GINS complex subunit 2 (Psf2 homolog)	Hs.433180///Hs.602488
	832	218719_s_at,45633_at|64785	6.54373e-05	up	2.08864	chr16q21	GINS3	GINS complex subunit 3 (Psf3 homolog)	Hs.47125
	833	201667_at|2697	0.000705215	up	4.32451	chr6q22.31	GJA1	gap junction protein, alpha 1, 43kDa	Hs.74471
	834	206156_at|2709	0.0297074	up	2.64348	chr1p35.1	GJB5	gap junction protein, beta 5, 31.1kDa	Hs.198249
	835	208460_at,228563_at,228776_at,243502_at|10052	6.47916e-05	up	2.36796	chr17q21.31	GJC1	gap junction protein, gamma 1, 45kDa	Hs.532593///Hs.712052
	836	229311_at,229312_s_at,234192_s_at|80318	0.00130412	down	2.54268	chr9q21.32	GKAP1	G kinase anchoring protein 1	Hs.522255
	837	225700_at,225706_at,227525_at,1560315_at,1560316_s_at|113263	0.000426495	down	3.93129	chr7p21.3	GLCCI1	glucocorticoid induced transcript 1	Hs.131673///Hs.602893
	838	204836_at|2731	0.000461031	up	2.18488	chr9p22	GLDC	glycine dehydrogenase (decarboxylating)	Hs.584238///Hs.603778
	839	223378_at|84662	6.28755e-05	up	2.32514	chr16p13.3	GLIS2	GLIS family zinc finger 2	Hs.592087
	840	200681_at|2739	0.000574968	up	2.02871	chr6p21.3-p21.1	GLO1	glyoxalase I	Hs.268849///Hs.700083
	841	219933_at|51022	0.00208882	up	2.04698	chr1q31.2	GLRX2	glutaredoxin 2	Hs.458283
	842	207506_at,209080_x_at,214205_x_at,230095_at|10539	0.0012327	up	2.91706	chr10q26	GLRX3	glutaredoxin 3	Hs.42644///Hs.603031
	843	221447_s_at,227070_at|83468	0.00041554	up	2.19683	chr12q	GLT8D2	glycosyltransferase 8 domain containing 2	Hs.631650///Hs.739182
	844	213208_at,38892_at|23506	0.0029643	down	2.07204	chr6p21.1	GLTSCR1L	GLTSCR1-like	Hs.624502///Hs.658033///Hs.713817
	845	200946_x_at,200947_s_at|2746	0.0069443	up	2.19628	chr10q23.3	GLUD1	glutamate dehydrogenase 1	Hs.500409///Hs.700044
	846	210447_at,215794_x_at|2747	0.00504281	up	3.41174	chrXq24-q25	GLUD2	glutamate dehydrogenase 2	Hs.368538
	847	218350_s_at|51053	0.000575354	up	2.08215	chr6p22.3	GMNN	geminin, DNA replication inhibitor	Hs.234896
	848	218070_s_at|29926	9.81107e-06	up	2.04582	chr2q35	GMPPA	GDP-mannose pyrophosphorylase A	Hs.27059
	849	214431_at,229333_at,236648_at|8833	9.65091e-10	up	3.30973	chr3q24	GMPS	guanine monphosphate synthase	Hs.546324///Hs.591314///Hs.627405///Hs.681195///Hs.735296
	850	221737_at,224681_at|2768	0.00240459	up	2.2533	chr7p22.2	GNA12	guanine nucleotide binding protein (G protein) alpha 12	Hs.487341///Hs.608358
	851	200852_x_at|2783	0.00128134	up	2.22338	chr7q22	GNB2	guanine nucleotide binding protein (G protein), beta polypeptide 2	Hs.185172
	852	223487_x_at,223488_s_at,225710_at|59345	0.00123135	up	2.12049	chr3q26.33	GNB4	guanine nucleotide binding protein (G protein), beta polypeptide 4	Hs.173030///Hs.639225
	853	205042_at|10020	0.0052711	down	3.71336	chr9p13.3	GNE	glucosamine (UDP-N-acetyl)-2-epimerase/N-acetylmannosamine kinase	Hs.5920///Hs.692475
	854	205010_at,217632_at,222109_at,46947_at|54552	2.73023e-05	down	2.71429	chrXp11.22	GNL3L	guanine nucleotide binding protein-like 3 (nucleolar)-like	Hs.654677
	855	205495_s_at,37145_at|10578	0.00314924	up	2.76998	chr2p11.2	GNLY	granulysin	Hs.105806
	856	225853_at|64841	0.0018515	up	2.2607	chr14q22.1	GNPNAT1	glucosamine-phosphate N-acetyltransferase 1	Hs.478025///Hs.744102
	857	207987_s_at,235540_at|2796	2.50047e-05	down	2.03164	chr8p21-p11.2	GNRH1	gonadotropin-releasing hormone 1 (luteinizing-releasing hormone)	Hs.82963
	858	219876_s_at,232611_at,233198_at|55592	0.000373301	down	2.64939	chr12q23.1	GOLGA2P5	golgin A2 pseudogene 5	Hs.524660
	859	201567_s_at,215203_at|2803	3.73346e-06	down	2.69868	chr3p22-p21.3	GOLGA4	golgin A4	Hs.344151///Hs.595282
	860	228068_at|401647	1.91681e-08	up	2.47486	chr10q24.2	GOLGA7B	golgin A7 family, member B	Hs.567524///Hs.657432
	861	213737_x_at|643699	0.000428227	down	4.73796	chr15q13.2	GOLGA8N	golgin A8 family, member N	Hs.537247///Hs.547454///Hs.672754///Hs.737527
	862	220171_x_at,223606_x_at,226429_at,229078_s_at,229891_x_at|55425	3.72535e-05	down	2.08257	chr13q14.12	GPALPP1	GPALPP motifs containing 1	Hs.677935///Hs.731811///Hs.744143
	863	204983_s_at,204984_at|2239	0.00103402	up	2.09184	chrXq26.1	GPC4	glypican 4	Hs.58367///Hs.678382
	864	223730_at,227059_at|10082	1.57708e-07	up	2.41213	chr13q32	GPC6	glypican 6	Hs.444329///Hs.622605
	865	212510_at|23171	0.0364232	down	2.29888	chr3p22.3	GPD1L	glycerol-3-phosphate dehydrogenase 1-like	Hs.622121///Hs.82432
	866	208308_s_at|2821	6.55054e-07	up	3.06738	chr19q13.1	GPI	glucose-6-phosphate isomerase	Hs.466471///Hs.740140
	867	201141_at,1554018_at|10457	9.83717e-08	up	2.90947	chr7p15	GPNMB	glycoprotein (transmembrane) nmb	Hs.190495///Hs.602515///Hs.605668///Hs.639968
	868	216289_at|347088	3.19678e-05	up	2.37107	chr9q33.3	GPR144	G protein-coupled receptor 144
	869	232195_at|57512	6.11911e-11	up	3.10125	chr10p12.1	GPR158	G protein-coupled receptor 158	Hs.499108
	870	206971_at,206972_s_at,214104_at,230369_at,232350_x_at,235961_at|23432	5.36062e-08	up	2.19564	chr1q24.2	GPR161	G protein-coupled receptor 161	Hs.271809
	871	206673_at,227846_at|11245	0.00263119	up	2.71938	chr15q14-q15.1	GPR176	G protein-coupled receptor 176	Hs.37196///Hs.623380///Hs.701572
	872	221306_at,227769_at|2850	1.17538e-08	up	2.78786	chr3p21-p14	GPR27	G protein-coupled receptor 27	Hs.553493///Hs.591653///Hs.592922///Hs.602992///Hs.606246
	873	208600_s_at,229104_s_at,229105_at|2863	6.84948e-05	up	2.12698	chr2q21-q22	GPR39	G protein-coupled receptor 39	Hs.739192///Hs.744392
	874	206582_s_at,212070_at|9289	0.0113656	up	2.09823	chr16q13	GPR56	G protein-coupled receptor 56	Hs.513633
	875	206002_at|10149	0.000911479	down	2.06427	chrXp22.13	GPR64	G protein-coupled receptor 64	Hs.146978
	876	211249_at,229055_at|8111	1.08769e-10	up	2.46386	chr14q31	GPR68	G protein-coupled receptor 68	Hs.8882
	877	223767_at|53831	3.44482e-07	up	2.09939	chr12q13.13	GPR84	G protein-coupled receptor 84	Hs.306199
	878	215396_at,223582_at,224275_at,234871_at,240631_at|84059	5.45867e-05	up	2.60807	chr5q13	GPR98	G protein-coupled receptor 98	Hs.591777///Hs.613157
	879	204793_at|9737	0.00448789	down	3.13729	chrXq22.1	GPRASP1	G protein-coupled receptor associated sorting protein 1	Hs.729265
	880	213170_at|2882	0.0072379	up	2.93999	chr1p32	GPX7	glutathione peroxidase 7	Hs.43728
	881	227628_at,228141_at|493869	0.000931743	up	4.56905	chr5q11.2	GPX8	glutathione peroxidase 8 (putative)	Hs.289044///Hs.718761///Hs.732562
	882	219313_at|54762	0.0247932	down	2.76465	chr3q13.31	GRAMD1C	GRAM domain containing 1C	Hs.24583///Hs.602378
	883	209409_at,209410_s_at,210999_s_at,215248_at|2887	0.000212052	up	2.34747	chr7p12.2	GRB10	growth factor receptor-bound protein 10	Hs.164060///Hs.626978///Hs.737720
	884	218468_s_at,218469_at|26585	0.000152074	up	21.6311	chr15q13.3	GREM1	gremlin 1, DAN family BMP antagonist	Hs.40098///Hs.607314///Hs.713838
	885	222830_at,1552685_a_at|29841	0.0116414	down	2.03317	chr2p25.1	GRHL1	grainyhead-like 1 (Drosophila)	Hs.418493
	886	232116_at|57822	0.012698	down	2.66336	chr1p36.11	GRHL3	grainyhead-like 3 (Drosophila)	Hs.657920
	887	212090_at|2907	8.21862e-08	up	2.91045	chr8q24.3	GRINA	glutamate receptor, ionotropic, N-methyl D-aspartate-associated protein 1 (glutamate binding)	Hs.594634
	888	206326_at|2922	1.65998e-09	up	2.46589	chr18q21.1-q21.32	GRP	gastrin-releasing peptide	Hs.153444
	889	213142_x_at,222150_s_at|54103	0.0213956	down	2.53441	chr7q11.23	GSAP	gamma-secretase activating protein	Hs.186649
	890	215659_at,219233_s_at,240701_at|55876	0.0129264	down	2.41188	chr17q12	GSDMB	gasdermin B	Hs.306777///Hs.638861
	891	223759_s_at|83903	0.000422719	up	2.00345	chr17p13	GSG2	germ cell associated 2 (haspin)	Hs.534059
	892	202554_s_at,235867_at|2947	0.0184797	up	3.52501	chr1p13.3	GSTM3	glutathione S-transferase mu 3 (brain)	Hs.2006
	893	201470_at,1557915_s_at|9446	1.54953e-11	up	2.94591	chr10q25.1	GSTO1	glutathione S-transferase omega 1	Hs.190028
	894	202354_s_at,202355_s_at,202356_s_at|2962	0.000221042	up	2.25238	chr19p13.3	GTF2F1	general transcription factor IIF, polypeptide 1, 74kDa	Hs.68257
	895	222104_x_at,239346_at|2967	0.00176047	down	3.18155	chr12q24.31	GTF2H3	general transcription factor IIH, polypeptide 3, 34kDa	Hs.355348///Hs.599503///Hs.627290
	896	203577_at|2968	1.73804e-06	up	2.5557	chr6p21.3	GTF2H4	general transcription factor IIH, polypeptide 4, 52kDa	Hs.485070///Hs.597526
	897	203817_at,211555_s_at|2983	0.00616406	up	2.47302	chr4q31.3-q33	GUCY1B3	guanylate cyclase 1, soluble, beta 3	Hs.77890
	898	235371_at,235733_at|727936	0.00123171	up	2.90381	chr3p13	GXYLT2	glucoside xylosyltransferase 2	Hs.608514///Hs.710275
	899	201554_x_at,211275_s_at|2992	0.0025988	up	2.23274	chr3q24-q25.1	GYG1	glycogenin 1	Hs.477892///Hs.600601///Hs.727448
	900	204805_s_at|8971	1.7198e-13	up	2.1932	chr3q21.3	H1FX	H1 histone family, member X	Hs.698521///Hs.75307
	901	218445_at|55506	4.81929e-09	up	2.61122	chr10q22.1	H2AFY2	H2A histone family, member Y2	Hs.499953
	902	208579_x_at|54145	0.000111361	up	4.72	chr21q22.3	H2BFS	H2B histone family, member S (pseudogene)	Hs.437275///Hs.689116
	903	230935_at|102800310	1.3227e-08	up	2.34429	chr2q31.2	HAGLROS	HAGLR opposite strand (non-protein coding)
	904	206432_at,230372_at|3037	2.00807e-08	up	3.39992	chr8q24.12	HAS2	hyaluronan synthase 2	Hs.159226///Hs.640348///Hs.733693
	905	203138_at|8520	0.000705099	up	2.30448	chr2q31.2-q33.1	HAT1	histone acetyltransferase 1	Hs.632532///Hs.661925///Hs.692684
	906	220071_x_at,228744_at,229181_s_at,229208_at|55142	0.00222594	down	2.60954	chr15q15.2	HAUS2	HAUS augmin-like complex, subunit 2	Hs.14347///Hs.603340///Hs.613904
	907	218537_at,45714_at|54985	5.17266e-07	up	2.23135	chr16p13.3	HCFC1R1	host cell factor C1 regulator 1 (XPO1 dependent)	Hs.423103
	908	206685_at|54435	0.000136479	up	2.04535	chr6p21.3	HCG4	HLA complex group 4 (non-protein coding)	Hs.660431
	909	200896_x_at|3068	0.000361733	up	2.11745	chr1q23.1	HDGF	hepatoma-derived growth factor	Hs.743948
	910	209524_at,209525_at,209526_s_at,216693_x_at,221976_s_at,228266_s_at,1558102_at,1558103_a_at|50810	9.92455e-10	up	2.51666	chr15q25.2	HDGFRP3	hepatoma-derived growth factor, related protein 3	Hs.513954///Hs.683018///Hs.713085///Hs.660989
	911	218460_at,1554761_a_at|54919	1.18427e-06	up	2.20849	chr7p22.3	HEATR2	HEAT repeat containing 2	Hs.535896///Hs.596432
	912	203902_at,203903_s_at|9843	0.00169454	up	2.80355	chrXq11-q12	HEPH	hephaestin	Hs.31720
	913	219863_at|51191	1.12545e-05	up	3.21956	chr4q22.1	HERC5	HECT and RLD domain containing E3 ubiquitin protein ligase 5	Hs.26663
	914	227347_x_at|57801	0.00449938	up	2.19194	chr1p36.33	HES4	hes family bHLH transcription factor 4	Hs.154029
	915	201944_at|3074	0.000672101	up	2.15604	chr5q13	HEXB	hexosaminidase B (beta polypeptide)	Hs.69293
	916	218839_at,44783_s_at|23462	0.0453831	up	2.54116	chr8q21	HEY1	hes-related family bHLH transcription factor with YRPW motif 1	Hs.234434///Hs.600989
	917	224812_at,231955_s_at,234452_at|11112	0.0050729	up	2.65514	chr7p15.2	HIBADH	3-hydroxyisobutyrate dehydrogenase	Hs.406758///Hs.599452
	918	218507_at,1554452_a_at|29923	0.00097565	up	3.92336	chr7q32.1	HILPDA	hypoxia inducible lipid droplet-associated	Hs.706124///Hs.734140
	919	205425_at,205426_s_at,226364_at,1560317_s_at|3092	5.10081e-08	up	2.36397	chr7q11.23	HIP1	huntingtin interacting protein 1	Hs.329266///Hs.619089///Hs.619745///Hs.623433///Hs.639227
	920	209398_at|3006	0.000341826	up	2.83712	chr6p21.3	HIST1H1C	histone cluster 1, H1c	Hs.7644
	921	209911_x_at,222067_x_at|3017	0.000258584	up	2.67043	chr6p21.3	HIST1H2BD	histone cluster 1, H2bd	Hs.591797
	922	208546_x_at|8345	4.7547e-05	up	3.51117	chr6p21.3	HIST1H2BH	histone cluster 1, H2bh	Hs.247815
	923	209806_at|85236	2.01793e-05	up	3.61105	chr6p21.33	HIST1H2BK	histone cluster 1, H2bk	Hs.437275
	924	221582_at,231681_x_at|92815	1.30014e-05	up	2.5058	chr1q42.13	HIST3H2A	histone cluster 3, H2a	Hs.26331
	925	218726_at|55355	0.000692055	up	2.45723	chr2q37.1	HJURP	Holliday junction recognition protein	Hs.532968
	926	205936_s_at|3101	4.10977e-06	up	2.24286	chr5q35.2	HK3	hexokinase 3 (white cell)	Hs.411695
	927	204753_s_at,204754_at,204755_x_at|3131	6.0004e-06	down	4.26719	chr17q22	HLF	hepatic leukemia factor	Hs.196952///Hs.611966///Hs.735805
	928	202983_at|6596	2.27221e-10	up	2.26986	chr3q25.1-q26.1	HLTF	helicase-like transcription factor	Hs.3068///Hs.594973///Hs.708498
	929	214438_at|3142	0.0130648	up	2.0387	chr1q41	HLX	H2.0-like homeobox	Hs.74870
	930	209113_s_at,210719_s_at,213966_at|10362	1.89095e-06	up	2.12725	chr19p13.3	HMG20B	high mobility group 20B	Hs.406534
	931	208025_s_at,1558682_at,1558683_a_at,1559891_at,1561633_at,1567223_at,1567224_at,1568286_at,1568287_at|8091	1.86141e-11	up	2.63826	chr12q15	HMGA2	high mobility group AT-hook 2	Hs.505924
	932	203744_at,225601_at|3149	1.75866e-05	up	3.44284	chrXq28	HMGB3	high mobility group box 3	Hs.19114///Hs.591080///Hs.595140
	933	216548_x_at|128872	0.000590961	up	2.80783	chr20q11.22	HMGB3P1	high mobility group box 3 pseudogene 1	Hs.558624
	934	203665_at|3162	0.00498877	up	2.3136	chr22q13.1	HMOX1	heme oxygenase (decycling) 1	Hs.517581
	935	218120_s_at,218121_at|3163	0.000536132	up	2.10546	chr16p13.3	HMOX2	heme oxygenase (decycling) 2	Hs.284279
	936	217755_at,222396_at|51155	0.00226923	up	2.5672	chr17q25.1	HN1	hematological and neurological expressed 1	Hs.532803
	937	201376_s_at|3185	0.000134934	up	2.11042	chr10q11.21	HNRNPF	heterogeneous nuclear ribonucleoprotein F	Hs.608733///Hs.712955///Hs.808
	938	204647_at,215489_x_at,222222_s_at|9454	1.08711e-07	up	3.75441	chr19p13.11	HOMER3	homer homolog 3 (Drosophila)	Hs.720208
	939	211597_s_at,1566139_at,1566140_at|84525	0.00106747	down	3.48081	chr4q12	HOPX	HOP homeobox	Hs.619396
	940	224348_s_at|103344718	0.0203345	down	2.70848		HOTS	H19 Opposite Tumor Suppressor
	941	214639_s_at|3198	0.00980385	up	3.25032	chr7p15.3	HOXA1	homeobox A1	Hs.613693///Hs.67397
	942	213147_at,213150_at|3206	1.61215e-16	up	2.77725	chr7p15.2	HOXA10	homeobox A10	Hs.110637
	943	208604_s_at,235521_at|3200	0.00680478	up	2.07805	chr7p15.2	HOXA3	homeobox A3	Hs.659337///Hs.721465
	944	206289_at|3201	0.00138929	up	2.30137	chr7p15.2	HOXA4	homeobox A4	Hs.533357
	945	206847_s_at,235753_at|3204	3.59151e-05	up	2.45085	chr7p15.2	HOXA7	homeobox A7	Hs.610216///Hs.626796///Hs.660918
	946	204778_x_at,204779_s_at,216973_s_at|3217	1.06932e-20	up	4.89915	chr17q21.3	HOXB7	homeobox B7	Hs.436181///Hs.600415
	947	216417_x_at,226461_at|3219	2.20202e-09	up	2.33783	chr17q21.3	HOXB9	homeobox B9	Hs.463350
	948	218959_at|3226	0.000493771	up	2.68133	chr12q13.3	HOXC10	homeobox C10	Hs.44276///Hs.605917///Hs.691127
	949	219832_s_at|3229	1.86523e-05	up	2.29078	chr12q13.3	HOXC13	homeobox C13	Hs.118608
	950	206858_s_at|3223	1.26441e-05	up	6.32432	chr12q13.3	HOXC6	homeobox C6	Hs.549040///Hs.735752
	951	231936_at|3225	3.30174e-09	up	2.8929	chr12q13.3	HOXC9	homeobox C9	Hs.658823
	952	207373_at,229400_at,238847_at|3236	8.30438e-14	up	4.77837	chr2q31.1	HOXD10	homeobox D10	Hs.123070
	953	214604_at|3237	4.68869e-20	up	4.17922	chr2q31.1	HOXD11	homeobox D11	Hs.421136///Hs.614530
	954	207397_s_at,207398_at,236681_at|3239	8.59707e-08	up	2.56978	chr2q31.1	HOXD13	homeobox D13	Hs.152414///Hs.607876
	955	203913_s_at,203914_x_at,211548_s_at,211549_s_at|3248	0.00874871	down	2.81405	chr4q34-q35	HPGD	hydroxyprostaglandin dehydrogenase 15-(NAD)	Hs.596913///Hs.612373
	956	206726_at|27306	2.52616e-07	up	2.05987	chr4q22.3	HPGDS	hematopoietic prostaglandin D synthase	Hs.128433
	957	202854_at,1565446_at|3251	2.24989e-06	up	2.23623	chrXq26.1	HPRT1	hypoxanthine phosphoribosyltransferase 1	Hs.412707///Hs.733165
	958	205579_at,205580_s_at|3269	0.000137448	up	2.01818	chr3p25	HRH1	histamine receptor H1	Hs.1570
	959	203790_s_at,231705_at|10247	0.000333297	up	3.14555	chr8q22	HRSP12	heat-responsive protein 12	Hs.18426///Hs.597599
	960	219985_at|9955	0.0108538	down	2.39837	chr17p12	HS3ST3A1	heparan sulfate (glucosamine) 3-O-sulfotransferase 3A1	Hs.462270
	961	205404_at|3290	9.47653e-06	up	2.49656	chr1q32-q41	HSD11B1	hydroxysteroid (11-beta) dehydrogenase 1	Hs.195040///Hs.598339
	962	205700_at,37512_at|8630	1.25754e-10	up	2.69394	chr12q13	HSD17B6	hydroxysteroid (17-beta) dehydrogenase 6	Hs.524513///Hs.736027
	963	202344_at,213756_s_at|3297	0.000238019	up	2.49186	chr8q24.3	HSF1	heat shock transcription factor 1	Hs.530227
	964	200064_at,214359_s_at,1557910_at|3326	0.000113721	up	2.75726	chr6p12	HSP90AB1	heat shock protein 90kDa alpha (cytosolic), class B member 1	Hs.509736///Hs.608245
	965	211538_s_at|3306	2.56373e-07	up	3.17265	chr14q24.1	HSPA2	heat shock 70kDa protein 2	Hs.432648///Hs.741667
	966	206375_s_at|8988	4.7885e-06	up	2.51209	chr5q11.2	HSPB3	heat shock 27kDa protein 3	Hs.41707///Hs.732700
	967	221667_s_at,233057_at|26353	0.000514995	down	3.33948	chr12q24.23	HSPB8	heat shock 22kDa protein 8	Hs.400095
	968	206976_s_at,208744_x_at,235573_at|10808	0.000148743	up	2.124	chr13q12.3	HSPH1	heat shock 105kDa/110kDa protein 1	Hs.743267
	969	207180_s_at,209448_at,210253_at,229102_at|10553	0.00251286	up	2.29566	chr11p15.1	HTATIP2	HIV-1 Tat interactive protein 2, 30kDa	Hs.90753
	970	201185_at|5654	0.00129555	up	2.65202	chr10q26.3	HTRA1	HtrA serine peptidase 1	Hs.501280
	971	226944_at,228580_at|94031	0.000331105	up	2.27844	chr4p16.1	HTRA3	HtrA serine peptidase 3	Hs.479119
	972	206855_s_at|8692	5.48017e-05	up	2.01486	chr3p21.3	HYAL2	hyaluronoglucosaminidase 2	Hs.76873
	973	215513_at|57061	0.000296923	down	2.43684	chr6q24.2	HYMAI	hydatidiform mole associated and imprinted (non-protein coding)	Hs.657760
	974	207370_at,236028_at|3381	0.000248954	up	2.30654	chr4q21.1	IBSP	integrin-binding sialoprotein	Hs.518726
	975	202637_s_at,202638_s_at,215485_s_at|3383	0.000194233	up	4.95449	chr19p13.3-p13.2	ICAM1	intercellular adhesion molecule 1	Hs.643447
	976	201609_x_at,201610_at,201611_s_at|23463	0.00348937	up	2.08646	chr1p36.21	ICMT	isoprenylcysteine carboxyl methyltransferase	Hs.515688///Hs.606542///Hs.708640///Hs.737317
	977	204868_at|3396	3.20762e-10	up	2.68782	chr17q25.1	ICT1	immature colon carcinoma transcript 1	Hs.407955
	978	208937_s_at|3397	0.0411398	up	2.93621	chr20q11	ID1	inhibitor of DNA binding 1, dominant negative helix-loop-helix protein	Hs.504609///Hs.614216
	979	207826_s_at|3399	0.00806097	up	2.61004	chr1p36.13-p36.12	ID3	inhibitor of DNA binding 3, dominant negative helix-loop-helix protein	Hs.76884
	980	227865_at,239086_at|414328	0.00820933	down	2.11564	chr9q21.32	IDNK	idnK, gluconokinase homolog (E. coli)	Hs.530261
	981	226552_at,226559_at|389792	1.05778e-06	up	2.75029	chr9q34.11	IER5L	immediate early response 5-like	Hs.529857///Hs.734719
	982	202411_at|3429	0.00194414	up	5.22529	chr14q32	IFI27	interferon, alpha-inducible protein 27	Hs.532634
	983	223626_x_at|83982	5.79726e-05	up	2.14244	chr14q32.12	IFI27L2	interferon, alpha-inducible protein 27-like 2	Hs.94695
	984	209417_s_at|3430	0.000193729	up	4.60878	chr17q21	IFI35	interferon-induced protein 35	Hs.604861///Hs.632258
	985	214059_at,214453_s_at|10561	0.0129852	up	2.30911	chr1p31.1	IFI44	interferon-induced protein 44	Hs.82316///Hs.605995
	986	204439_at|10964	0.00898164	up	3.2581	chr1p31.1	IFI44L	interferon-induced protein 44-like	Hs.389724///Hs.671157///Hs.744918
	987	204415_at|2537	1.19027e-05	up	21.451	chr1p35	IFI6	interferon, alpha-inducible protein 6	Hs.523847
	988	203153_at|3434	0.000105064	up	7.76465	chr10q23.31	IFIT1	interferon-induced protein with tetratricopeptide repeats 1	Hs.20315
	989	217502_at,226757_at|3433	0.00034303	up	2.91371	chr10q23.31	IFIT2	interferon-induced protein with tetratricopeptide repeats 2	Hs.437609
	990	204747_at,229450_at|3437	0.00111284	up	6.25398	chr10q24	IFIT3	interferon-induced protein with tetratricopeptide repeats 3	Hs.744072
	991	212203_x_at|10410	3.5345e-07	up	3.5411	chr11p15.5	IFITM3	interferon induced transmembrane protein 3	Hs.374650
	992	218785_s_at,222742_s_at|64792	0.021604	up	2.62295	chr7q22.1	IFT22	intraflagellar transport 22 homolog (Chlamydomonas)	Hs.389104///Hs.623408
	993	203819_s_at,203820_s_at,216493_s_at,1569033_at|10643	0.00906097	up	2.29642	chr7p11	IGF2BP3	insulin-like growth factor 2 mRNA binding protein 3	Hs.700696
	994	210095_s_at,212143_s_at|3486	0.000265976	up	2.58417	chr7p13-p12	IGFBP3	insulin-like growth factor binding protein 3	Hs.450230
	995	201508_at|3487	0.00120285	up	2.82958	chr17q12-q21.1	IGFBP4	insulin-like growth factor binding protein 4	Hs.462998
	996	239430_at|374918	0.00724834	up	3.44139	chr19q13.32	IGFL1	IGF-like family member 1	Hs.546554
	997	231148_at|147920	2.48771e-10	up	2.75538	chr19q13.32	IGFL2	IGF-like family member 2	Hs.99376
	998	212592_at|3512	0.000403957	down	2.85522	chr4q21	IGJ	immunoglobulin J polypeptide, linker protein for immunoglobulin alpha and mu polypeptides	Hs.643431
	999	215777_at	0.0370113	up	2.07579		IGLV4-60	immunoglobulin lambda variable 4-60///---	Hs.449575
	1000	228375_at|152404	2.81668e-09	up	3.06513	chr3q13.32	IGSF11	immunoglobulin superfamily, member 11	Hs.112873
	1001	225025_at|93185	6.34306e-05	up	2.18484	chr1q23.1	IGSF8	immunoglobulin superfamily, member 8	Hs.332012///Hs.736834///Hs.745224
	1002	229276_at|57549	0.00937617	up	3.21057	chr1q22-q23	IGSF9	immunoglobulin superfamily, member 9	Hs.591472
	1003	209341_s_at,209342_s_at,211027_s_at|3551	0.000342276	down	2.34189	chr8p11.2	IKBKB	inhibitor of kappa light polypeptide gene enhancer in B-cells, kinase beta	Hs.597664///Hs.715799
	1004	220567_at,231929_at,1555060_a_at|22807	0.00458134	down	3.67914	chr2q34	IKZF2	IKAROS family zinc finger 2 (Helios)	Hs.159115///Hs.604950///Hs.613931///Hs.618886
	1005	206924_at,206926_s_at|3589	0.000141463	up	2.27468	chr19q13.3-q13.4	IL11	interleukin 11	Hs.467304
	1006	206999_at|3595	5.72574e-07	up	2.49965	chr1p31.3-p31.2	IL12RB2	interleukin 12 receptor, beta 2	Hs.479347
	1007	206172_at|3598	0.00764776	up	2.33609	chrXq23	IL13RA2	interleukin 13 receptor, alpha 2	Hs.336046
	1008	207375_s_at|3601	0.000116706	up	2.4816	chr10p15.1	IL15RA	interleukin 15 receptor, alpha	Hs.445124
	1009	206295_at|3606	0.000723705	down	3.86978	chr11q22.2-q22.3	IL18	interleukin 18	Hs.83077
	1010	205067_at,39402_at|3553	7.40211e-07	up	5.75318	chr2q14	IL1B	interleukin 1, beta	Hs.126256///Hs.700961
	1011	205227_at,210233_at|3556	0.000582169	up	2.75762	chr3q28	IL1RAP	interleukin 1 receptor accessory protein	Hs.478673///Hs.624644
	1012	224071_at|50604	1.19347e-07	up	2.33085	chr1q32	IL20	interleukin 20	Hs.272373
	1013	206569_at|11009	1.12072e-09	up	6.82198	chr1q32	IL24	interleukin 24	Hs.58831
	1014	203828_s_at|9235	0.0307164	up	3.36803	chr16p13.3	IL32	interleukin 32	Hs.943
	1015	209821_at|90865	0.0179098	down	3.91446	chr9p24.1	IL33	interleukin 33	Hs.614903///Hs.731660
	1016	220322_at|56300	0.00383729	up	6.83633	chr2q12-q21	IL36G	interleukin 36, gamma	Hs.211238
	1017	205207_at|3569	9.09567e-08	up	3.9386	chr7p21	IL6	interleukin 6	Hs.654458
	1018	206693_at|3574	0.0100384	down	3.30166	chr8q12-q13	IL7	interleukin 7	Hs.591873
	1019	200052_s_at|3608	0.000742752	up	2.81939	chr1q21.3	ILF2	interleukin enhancer binding factor 2	Hs.688332///Hs.75117
	1020	212411_at|92856	4.53929e-05	up	2.59017	chr2q21.1	IMP4	IMP4, U3 small nucleolar ribonucleoprotein	Hs.618071///Hs.91579
	1021	203126_at|3613	0.00224153	up	5.54422	chr18p11.2	IMPA2	inositol(myo)-1(or 4)-monophosphatase 2	Hs.743311
	1022	218516_s_at,222654_at,222655_s_at,224743_at,224744_at,227774_s_at|54928	0.000118525	up	2.2275	chr8q12.1	IMPAD1	inositol monophosphatase domain containing 1	Hs.438689///Hs.602528///Hs.703549///Hs.704203///Hs.745237
	1023	204169_at|3614	0.00235419	up	2.13724	chr7q31.3-q32	IMPDH1	IMP (inosine 5'-monophosphate) dehydrogenase 1	Hs.654401
	1024	204926_at,210511_s_at,227140_at|3624	7.60546e-08	up	19.452	chr7p15-p13	INHBA	inhibin, beta A	Hs.583348///Hs.28792///Hs.604940///Hs.689272///Hs.706943///Hs.737347
	1025	205258_at|3625	0.00280048	up	2.78479	chr2cen-q13	INHBB	inhibin, beta B	Hs.1735
	1026	218616_at|57117	0.00059386	up	2.13863	chr4q24	INTS12	integrator complex subunit 12	Hs.480454
	1027	218819_at,222239_s_at,235283_at,1568695_s_at|26512	0.00163871	down	2.25191	chr13q14.3	INTS6	integrator complex subunit 6	Hs.439440///Hs.733376///Hs.734821
	1028	214735_at|26034	0.0174733	down	3.42058	chr6q25.2	IPCEF1	interaction protein for cytohesin exchange factors 1	Hs.146100
	1029	229538_s_at,241939_at,1569061_at,1569062_s_at|128239	1.92791e-05	up	2.22298	chr1q21.3	IQGAP3	IQ motif containing GTPase activating protein 3	Hs.591495///Hs.734848
	1030	214666_x_at,225892_at,242261_at,1555476_at|3658	2.94297e-07	down	2.05579	chr15q25.1	IREB2	iron-responsive element binding protein 2	Hs.436031///Hs.607414///Hs.619090
	1031	202597_at,1552477_a_at,1552478_a_at|3664	0.00349113	up	3.30222	chr1q32.3-q41	IRF6	interferon regulatory factor 6	Hs.591415///Hs.609106///Hs.735356
	1032	204686_at,238933_at,242979_at|3667	2.22846e-05	up	2.00722	chr2q36	IRS1	insulin receptor substrate 1	Hs.471508
	1033	220225_at|50805	0.013382	up	2.71302	chr5p15.3	IRX4	iroquois homeobox 4	Hs.196927
	1034	205483_s_at|9636	5.33231e-08	up	11.2031	chr1p36.33	ISG15	ISG15 ubiquitin-like modifier	Hs.458485
	1035	207191_s_at|3671	0.000406527	up	2.67355	chr15q23-q24	ISLR	immunoglobulin superfamily containing leucine-rich repeat	Hs.699822///Hs.745166
	1036	218170_at|51015	0.000417124	down	2.12934	chr5q22.1-q33.3	ISOC1	isochorismatase domain containing 1	Hs.483296
	1037	218893_at|79763	0.012348	up	2.1122	chr19q13.42	ISOC2	isochorismatase domain containing 2	Hs.467306
	1038	201474_s_at|3675	7.77988e-12	up	3.32536	chr17q21.33	ITGA3	integrin, alpha 3 (antigen CD49C, alpha 3 subunit of VLA-3 receptor)	Hs.265829
	1039	201389_at|3678	3.49412e-15	up	4.40443	chr12q11-q13	ITGA5	integrin, alpha 5 (fibronectin receptor, alpha polypeptide)	Hs.505654///Hs.691136
	1040	201656_at,215177_s_at|3655	3.25244e-05	up	3.51848	chr2q31.1	ITGA6	integrin, alpha 6	Hs.133397///Hs.613769
	1041	211945_s_at,215878_at,215879_at,216178_x_at,216190_x_at,1553530_a_at,1553678_a_at|3688	9.82387e-05	up	2.35455	chr10p11.2	ITGB1	integrin, beta 1 (fibronectin receptor, beta polypeptide, antigen CD29 includes MDF2, MSK12)	Hs.643813
	1042	204989_s_at,204990_s_at,211905_s_at,214292_at,230704_s_at|3691	0.000142492	up	2.98926	chr17q25	ITGB4	integrin, beta 4	Hs.632226
	1043	201124_at,201125_s_at,214020_x_at,214021_x_at|3693	0.00176289	up	2.3573	chr3q21.2	ITGB5	integrin, beta 5	Hs.536663
	1044	221004_s_at|81618	4.49788e-07	up	2.1689	chr2q37	ITM2C	integral membrane protein 2C	Hs.111577
	1045	209898_x_at,209907_s_at,210545_at|50618	0.00420097	down	2.14507	chr2p23.3	ITSN2	intersectin 2	Hs.432562///Hs.458901///Hs.562584///Hs.673718
	1046	221763_at,224933_s_at,228793_at,230007_at,241659_at,241661_at|221037	0.000292992	down	2.41514	chr10q21.3	JMJD1C	jumonji domain containing 1C	Hs.413416///Hs.592714
	1047	201751_at|9929	2.92719e-05	up	2.10708	chr22q13.1	JOSD1	Josephin domain containing 1	Hs.3094///Hs.608933///Hs.620784///Hs.704191
	1048	227096_at|126119	1.55199e-07	up	2.0858	chr19q13.33	JOSD2	Josephin domain containing 2	Hs.467151
	1049	229125_at|163782	0.000878011	up	2.37676	chr1p31.3	KANK4	KN motif and ankyrin repeat domains 4	Hs.283398///Hs.707378
	1050	225117_at,243589_at|284058	0.00743047	down	2.49511	chr17q21.31	KANSL1	KAT8 regulatory NSL complex subunit 1	Hs.618377///Hs.619321///Hs.630341///Hs.648744///Hs.690905///Hs.700846
	1051	203845_at|8850	7.94706e-08	down	4.5267	chr3p24	KAT2B	K(lysine) acetyltransferase 2B	Hs.533055///Hs.617804
	1052	218791_s_at,222745_s_at,232094_at,1559658_at|79768	0.00250235	down	2.16359	chr15q14	KATNBL1	katanin p80 subunit B-like 1	Hs.609689///Hs.633566///Hs.704195///Hs.737111///Hs.737260
	1053	210119_at,211806_s_at,230585_at,238428_at,239464_at|3772	0.0085329	up	2.50609	chr21q22.2	KCNJ15	potassium inwardly-rectifying channel, subfamily J, member 15	Hs.129583///Hs.411299///Hs.601345///Hs.607475///Hs.609253
	1054	205303_at,205304_s_at|3764	7.19868e-16	up	2.53752	chr12p11.23	KCNJ8	potassium inwardly-rectifying channel, subfamily J, member 8	Hs.102308///Hs.619408///Hs.741642
	1055	205968_at|3790	0.0149362	up	2.51106	chr2p24	KCNS3	potassium voltage-gated channel, delayed-rectifier, subfamily S, member 3	Hs.414489
	1056	235857_at|147040	0.000649448	up	2.30442	chr17p13.1	KCTD11	potassium channel tetramerization domain containing 11	Hs.592112
	1057	218553_s_at,222664_at,222668_at,228683_s_at,229683_s_at|79047	0.00169027	up	2.4182	chr19q13.11	KCTD15	potassium channel tetramerization domain containing 15	Hs.221873///Hs.606506///Hs.609610
	1058	218474_s_at,222645_s_at,229837_s_at|54442	0.000543595	up	2.22381	chr16p13.3	KCTD5	potassium channel tetramerization domain containing 5	Hs.61960
	1059	219479_at|79070	8.42449e-08	up	3.2567	chr13q33	KDELC1	KDEL (Lys-Asp-Glu-Leu) containing 1	Hs.408629
	1060	200698_at,200699_at,200700_s_at|11014	0.00102709	up	2.86202	chr7p22.1	KDELR2	KDEL (Lys-Asp-Glu-Leu) endoplasmic reticulum protein retention receptor 2	Hs.654552
	1061	204017_at,207264_at,207265_s_at|11015	0.00298144	up	3.45498	chr22q13.1	KDELR3	KDEL (Lys-Asp-Glu-Leu) endoplasmic reticulum protein retention receptor 3	Hs.745072
	1062	236058_at|126695	0.00204431	up	2.12915	chr1p36.11	KDF1	keratinocyte differentiation factor 1	Hs.188881
	1063	212348_s_at|23028	2.51736e-09	up	2.84148	chr1p36.12	KDM1A	lysine (K)-specific demethylase 1A	Hs.591518///Hs.626355
	1064	209984_at,214861_at,244385_at,1556493_a_at|23081	0.00357938	down	2.15184	chr9p24.1	KDM4C	lysine (K)-specific demethylase 4C///Homo sapiens lysine (K)-specific demethylase 4C (KDM4C), transcript variant 4, mRNA.	Hs.709425///Hs.734829
	1065	201547_at,201548_s_at,201549_x_at,211202_s_at,235285_at|10765	0.0132244	up	2.13505	chr1q32.1	KDM5B	lysine (K)-specific demethylase 5B	Hs.443650///Hs.644643///Hs.708276
	1066	206700_s_at|8284	6.04384e-05	down	3.53192	chrYq11	KDM5D	lysine (K)-specific demethylase 5D	Hs.630488///Hs.80358
	1067	220513_at|100129128	1.71856e-09	up	5.5247	chr6q13	KHDC1L	KH homology domain containing 1-like	Hs.663639
	1068	214294_at,214295_at|57235	2.18144e-06	down	6.15212		KIAA0485	uncharacterized LOC57235	Hs.604754
	1069	215268_at,239009_at|643314	0.00324226	down	2.99822	chr1p34.3	KIAA0754	KIAA0754	Hs.658760
	1070	212794_s_at,212795_at,215936_s_at|23325	0.00502053	down	2.20186	chr12q24.11	KIAA1033	KIAA1033	Hs.12144///Hs.594502///Hs.614405
	1071	212779_at,214929_s_at,216294_s_at,233096_at,233227_at,1553792_at,1553793_a_at|84162	0.000233295	down	2.03257	chr4q27	KIAA1109	KIAA1109	Hs.408142///Hs.595678///Hs.743016
	1072	214134_at,228067_at,229320_at|343990	0.0132863	down	3.10248	chr2q11.2	KIAA1211L	KIAA1211-like	Hs.469398
	1073	235301_at,244317_at|222223	1.84167e-05	up	2.64975	chr7q21.12	KIAA1324L	KIAA1324-like	Hs.208093///Hs.734985
	1074	232166_at,235956_at,236325_at|57562	0.0209601	down	2.62145	chr11q22.1	KIAA1377	KIAA1377	Hs.156352///Hs.627107
	1075	225506_at,225508_at|57614	0.00427383	down	2.05205	chr18q21.33	KIAA1468	KIAA1468	Hs.465323///Hs.606178
	1076	221901_at,52837_at|85352	2.14178e-10	up	2.35914		KIAA1644	KIAA1644	Hs.6829///Hs.713488
	1077	228565_at|84451	0.000296525	up	2.70348	chr1q42	KIAA1804	mixed lineage kinase 4	Hs.547779///Hs.617078
	1078	227433_at,227435_at,242508_at,242513_x_at,1559601_at|205717	1.81289e-07	down	2.24337	chr3q13.2	KIAA2018	KIAA2018	Hs.605572///Hs.628082///Hs.632570
	1079	206364_at,236641_at|9928	0.00103697	up	2.22871	chr1q32.1	KIF14	kinesin family member 14	Hs.3104
	1080	221258_s_at|81930	0.000684526	up	2.77245	chr11p14.1	KIF18A	kinesin family member 18A	Hs.301052///Hs.602989
	1081	218755_at|10112	0.00511169	up	2.80382	chr5q31	KIF20A	kinesin family member 20A	Hs.718626
	1082	202183_s_at,216969_s_at|3835	1.09839e-05	up	2.13323	chr16p11.2	KIF22	kinesin family member 22	Hs.612151///Hs.707242
	1083	220002_at,238617_at,1555164_at|55083	2.24602e-06	up	2.53228	chr1q44	KIF26B	kinesin family member 26B	Hs.143134///Hs.368096///Hs.630695///Hs.738107
	1084	209408_at,211519_s_at|11004	0.00102434	up	2.67708	chr1p34.1	KIF2C	kinesin family member 2C	Hs.720061///Hs.733568
	1085	203389_at,203390_s_at|3797	1.81936e-05	up	2.09455	chr2p23	KIF3C	kinesin family member 3C	Hs.21611///Hs.595886
	1086	218355_at|24137	1.16008e-10	up	3.25329	chrXq13.1	KIF4A	kinesin family member 4A	Hs.648326
	1087	203333_at|22920	6.67975e-05	up	3.19505	chr1q24.2	KIFAP3	kinesin-associated protein 3	Hs.433442///Hs.706155
	1088	209680_s_at|3833	0.00116523	up	2.78558	chr6p21.3	KIFC1	kinesin family member C1	Hs.436912
	1089	220825_s_at,225303_at,232467_at|55243	2.34548e-07	up	2.44864	chr1q21-q25	KIRREL	kin of IRRE like (Drosophila)	Hs.272234///Hs.606145///Hs.657006
	1090	242517_at|84634	0.000119937	up	2.20208	chr19p13.3	KISS1R	KISS1 receptor	Hs.208229
	1091	219371_s_at,226646_at|10365	0.00522153	down	2.39601	chr19p13.11	KLF2	Kruppel-like factor 2	Hs.744182
	1092	219871_at,1570414_x_at|79667	0.0010114	down	3.48983	chr4p14	KLF3-AS1	KLF3 antisense RNA 1	Hs.29725
	1093	209211_at,209212_s_at|688	0.00736037	down	2.29798	chr13q22.1	KLF5	Kruppel-like factor 5 (intestinal)	Hs.508234///Hs.604315///Hs.621693
	1094	219930_at,230986_at|11279	0.000578508	down	3.58876	chrXp11.21	KLF8	Kruppel-like factor 8	Hs.646614
	1095	1552733_at,1564272_a_at|122773	6.06044e-07	down	2.8078	chr14q21.3	KLHDC1	kelch domain containing 1	Hs.509258///Hs.644560
	1096	208784_s_at,214383_x_at|116138	3.32893e-08	up	2.34769	chr6p21.1	KLHDC3	kelch domain containing 3	Hs.412468///Hs.740012
	1097	236285_at,1552639_at|113730	0.00414701	up	2.29166	chr22q13.33	KLHDC7B	kelch domain containing 7B	Hs.137007
	1098	227875_at|90293	0.0335369	up	2.40128	chrXq23-q24	KLHL13	kelch-like family member 13	Hs.348262
	1099	221221_s_at,1555110_a_at|26249	0.00106267	down	2.13267	chr5q31	KLHL3	kelch-like family member 3	Hs.655084
	1100	228167_at,1555275_a_at,1560396_at,1560397_s_at|89857	0.0414473	down	4.05948	chr3q27.3	KLHL6	kelch-like family member 6	Hs.659147
	1101	220573_at|43847	9.44212e-05	up	2.09774	chr19q13.3-q13.4	KLK14	kallikrein-related peptidase 14	Hs.283925
	1102	222242_s_at|25818	0.0205432	up	4.39253	chr19q13.33	KLK5	kallikrein-related peptidase 5	Hs.50915
	1103	220646_s_at|51348	0.0183737	down	2.3301	chr12p13.31	KLRF1	killer cell lectin-like receptor subfamily F, member 1	Hs.183125
	1104	225300_at|90417	2.73099e-05	up	3.86572	chr15q15.1	KNSTRN	kinetochore-localized astrin/SPAG5 binding protein	Hs.525796///Hs.659314
	1105	206241_at,227934_at,229317_at|3841	0.00842307	down	2.76529	chr6q22.1	KPNA5	karyopherin alpha 5 (importin alpha 6)	Hs.182971///Hs.601225///Hs.658084///Hs.741438
	1106	219692_at|79412	6.44808e-05	up	2.25154	chr16p13.3	KREMEN2	kringle containing transmembrane protein 2	Hs.661128
	1107	205900_at|3848	0.000407083	up	4.2075	chr12q13.13	KRT1	keratin 1	Hs.80828
	1108	207935_s_at|3860	7.67777e-07	down	6.03462	chr17q21.2	KRT13	keratin 13	Hs.654550
	1109	209800_at|3868	0.00410933	up	13.9823	chr17q21.2	KRT16	keratin 16	Hs.655160
	1110	213240_s_at,214399_s_at|3851	9.41391e-13	down	20.7922	chr12q13.13	KRT4	keratin 4	Hs.654610///Hs.736109
	1111	207065_at|9119	4.15449e-07	up	5.18095	chr12q13	KRT75	keratin 75	Hs.697046
	1112	1553212_at,1553213_a_at|196374	0.00110073	down	8.35027	chr12q13.13	KRT78	keratin 78	Hs.665267
	1113	230835_at|388533	0.0248595	up	7.85356	chr19q13.12	KRTDAP	keratinocyte differentiation-associated protein	Hs.112457
	1114	227699_at|112849	4.50496e-05	up	2.26523	chr14q23.1	L3HYPDH	L-3-hydroxyproline dehydratase (trans-)	Hs.649563///Hs.717694///Hs.729061
	1115	219061_s_at|8270	0.00143871	up	2.17357	chrXq28	LAGE3	L antigen family, member 3	Hs.444619
	1116	207509_s_at|3904	0.00168572	up	2.12078	chr19q13.4	LAIR2	leukocyte-associated immunoglobulin-like receptor 2	Hs.43803
	1117	222346_at,227048_at|284217	2.1252e-07	up	2.69795	chr18p11.3	LAMA1	laminin, alpha 1	Hs.270364
	1118	205116_at,213519_s_at,216839_at,216840_s_at|3908	0.0021196	up	3.0276	chr6q22-q23	LAMA2	laminin, alpha 2	Hs.200841
	1119	203726_s_at,234608_at,234719_at,1560078_at,1563772_a_at,1568879_a_at|3909	2.12374e-07	up	3.80704	chr18q11.2	LAMA3	laminin, alpha 3	Hs.436367///Hs.606148///Hs.667382///Hs.685087
	1120	201505_at,211651_s_at|3912	0.000284451	up	3.88742	chr7q22	LAMB1	laminin, beta 1	Hs.650585
	1121	209270_at|3914	1.69677e-06	up	6.09173	chr1q32	LAMB3	laminin, beta 3	Hs.497636
	1122	200770_s_at,200771_at|3915	3.17282e-09	up	2.83599	chr1q31	LAMC1	laminin, gamma 1 (formerly LAMB2)	Hs.609663
	1123	202267_at,207517_at|3918	4.07163e-08	up	7.97404	chr1q25-q31	LAMC2	laminin, gamma 2	Hs.591484///Hs.676433///Hs.702528
	1124	219463_at|24141	0.00904609	up	2.16251	chr20p12	LAMP5	lysosomal-associated membrane protein family, member 5	Hs.22920
	1125	218291_at|28956	0.00218971	up	2.00245	chr1q22	LAMTOR2	late endosomal/lysosomal adaptor, MAPK and MTOR activator 2	Hs.632483
	1126	224890_s_at|389541	0.00145127	up	2.15595	chr7q22.1	LAMTOR4	late endosomal/lysosomal adaptor, MAPK and MTOR activator 4	Hs.406520
	1127	218219_s_at,222560_at,222561_at|55915	0.000287058	up	2.36024	chr7q31.1-q31.33	LANCL2	LanC lantibiotic synthetase component C-like 2 (bacterial)	Hs.706612
	1128	217933_s_at|51056	0.00127067	up	2.07548	chr4p15.32	LAP3	leucine aminopeptidase 3	Hs.570791
	1129	208029_s_at,208767_s_at,214039_s_at,1554679_a_at|55353	0.000630305	up	3.98108	chr8q22.1	LAPTM4B	lysosomal protein transmembrane 4 beta	Hs.492314
	1130	218651_s_at,236565_s_at,237818_at|55323	0.00148119	up	3.43612	chr15q23	LARP6	La ribonucleoprotein domain family, member 6	Hs.416755///Hs.604446
	1131	228080_at,1556885_at,1556886_a_at|143903	0.00162189	up	3.01106	chr11q23.1	LAYN	layilin	Hs.503831
	1132	226996_at|253558	0.00111308	up	2.17841	chr2p23.1	LCLAT1	lysocardiolipin acyltransferase 1	Hs.468048///Hs.625116
	1133	226520_at,228454_at|84458	6.50197e-06	down	3.80299	chr10q24	LCOR	ligand dependent nuclear receptor corepressor	Hs.745068
	1134	232293_at,235970_at,240592_at|254251	7.16402e-07	down	3.30049	chr4p15.31	LCORL	ligand dependent nuclear receptor corepressor-like	Hs.446201///Hs.608423///Hs.732222
	1135	200650_s_at|3939	0.000611001	up	2.26033	chr11p15.4	LDHA	lactate dehydrogenase A	Hs.2795///Hs.575669
	1136	207022_s_at|3948	1.64456e-06	up	2.65573	chr11p15.1	LDHC	lactate dehydrogenase C	Hs.654377
	1137	234985_at|143458	0.000477343	up	2.32212	chr11p13	LDLRAD3	low density lipoprotein receptor class A domain containing 3	Hs.608194///Hs.745134
	1138	223228_at|84247	0.00528012	up	2.50947	chr22q13.31	LDOC1L	leucine zipper, down-regulated in cancer 1-like	Hs.332795///Hs.744991
	1139	1552362_a_at|116842	0.00904993	down	2.38383	chr5q31.1	LEAP2	liver expressed antimicrobial peptide 2	Hs.337588
	1140	229927_at|93273	2.13615e-11	up	6.37001	chr1q32.1	LEMD1	LEM domain containing 1	Hs.655520///Hs.745447
	1141	220750_s_at|64175	2.05853e-05	up	2.61283	chr1p34.1	LEPRE1	leucine proline-enriched proteoglycan (leprecan) 1	Hs.720014
	1142	218717_s_at,230813_at|55214	0.000310819	up	5.51974	chr3q28	LEPREL1	leprecan-like 1	Hs.374191
	1143	204854_at|10536	1.46212e-11	up	2.04008	chr12p13	LEPREL2	leprecan-like 2	Hs.631655
	1144	204078_at|10609	3.14385e-10	up	3.86968	chr17q21.2	LEPREL4	leprecan-like 4	Hs.446459
	1145	201105_at|3956	1.11122e-06	up	4.99773	chr22q13.1	LGALS1	lectin, galactoside-binding, soluble, 1	Hs.445351
	1146	200923_at|3959	0.00178941	up	3.07642	chr17q25	LGALS3BP	lectin, galactoside-binding, soluble, 3 binding protein	Hs.514535
	1147	219998_at,226188_at|29094	0.0174046	down	2.12408	chr2p14	LGALSL	lectin, galactoside-binding-like	Hs.372208///Hs.606783
	1148	212658_at|10184	1.30288e-08	up	2.481	chr5q14.1	LHFPL2	lipoma HMGIC fusion partner-like 2	Hs.670094///Hs.688005///Hs.689060///Hs.79299
	1149	206230_at|3975	7.60872e-07	up	2.00035	chr17q12	LHX1	LIM homeobox 1	Hs.443727
	1150	205266_at|3976	0.000503616	up	2.46466	chr22q12.2	LIF	leukemia inhibitory factor	Hs.2250///Hs.605598
	1151	205876_at,225571_at,225575_at,227771_at,229185_at|3977	0.000571215	down	3.19111	chr5p13-p12	LIFR	leukemia inhibitory factor receptor alpha	Hs.133421///Hs.616721///Hs.706065
	1152	206881_s_at|11026	8.28934e-07	up	2.10627	chr19q13.4	LILRA3	leukocyte immunoglobulin-like receptor, subfamily A (without TM domain), member 3	Hs.113277
	1153	210152_at,1569504_at|11006	1.76671e-05	up	2.07949	chr19q13.4	LILRB4	leukocyte immunoglobulin-like receptor, subfamily B (with TM and ITIM domains), member 4	Hs.604386///Hs.67846///Hs.731841
	1154	218850_s_at,222353_at,222762_x_at,234687_x_at,234743_at|8994	0.00149522	down	2.09731	chr3p21.3	LIMD1	LIM domains containing 1	Hs.193370///Hs.665096
	1155	229349_at|389421	0.00209084	up	2.03226	chr6q21	LIN28B	lin-28 homolog B (C. elegans)	Hs.23616///Hs.607971
	1156	203245_s_at|266655	0.00684808	up	2.07806	chr9q34	LINC00094	long intergenic non-protein coding RNA 94	Hs.654869
	1157	213703_at,1560659_at,1560661_x_at|150759	0.000132594	down	7.24054	chr2q11.2	LINC00342	long intergenic non-protein coding RNA 342	Hs.503463
	1158	1555786_s_at|645687	0.000164837	up	2.02189	chr14q22.3	LINC00520	long intergenic non-protein coding RNA 520	Hs.569345
	1159	232034_at,1554516_at,1554517_x_at|203274	0.00355732	down	2.07899	chr9q21.11	LINC00537	long intergenic non-protein coding RNA 537	Hs.741916///Hs.599821///Hs.744389
	1160	208109_s_at|81698	3.40464e-05	down	5.27278	chr15q23-q24	LINC00597	long intergenic non-protein coding RNA 597	Hs.656938
	1161	232664_at|400946	0.041327	down	2.19307	chr2p24.1	LINC00954	long intergenic non-protein coding RNA 954	Hs.289062
	1162	231924_at|100506305	2.59521e-05	up	2.94556		LINC00958	long intergenic non-protein coding RNA 958	Hs.153408///Hs.710527
	1163	228564_at|375295	7.48555e-17	up	3.503	chr2q31.1	LINC01116	long intergenic non-protein coding RNA 1116	Hs.636452///Hs.701201
	1164	228387_at,244490_at|100996511	0.0241557	down	2.29559		LINC01355	long intergenic non-protein coding RNA 1355	Hs.603434///Hs.99836
	1165	225028_at,225029_at|550643	0.00488441	up	2.27479	chrXp11.1	LINC01420	long intergenic non-protein coding RNA 1420	Hs.355559
	1166	228702_at,238986_at|378805	0.0177606	down	2.4505	chr7q32.3	LINC-PINT	long intergenic non-protein coding RNA, p53 induced transcript	Hs.744176///Hs.745189
	1167	219181_at|9388	2.60435e-07	up	3.0714	chr18q21.1	LIPG	lipase, endothelial	Hs.465102///Hs.618013
	1168	222505_at,222506_at,224036_s_at,224410_s_at,236357_at,242035_at|64327	1.5224e-07	up	3.02537	chr7q36	LMBR1	limb development membrane protein 1	Hs.209989///Hs.594986///Hs.608875///Hs.615224///Hs.630302///Hs.642062///Hs.720784///Hs.734262
	1169	218574_s_at,227317_at,242767_at|29995	0.00537153	up	2.04791	chr3p26-p24	LMCD1	LIM and cysteine-rich domains 1	Hs.475353
	1170	203411_s_at,212086_x_at,212089_at,214213_x_at,244225_x_at,1554600_s_at|4000	0.00646239	up	2.08343	chr1q22	LMNA	lamin A/C	Hs.594444///Hs.706897///Hs.707716
	1171	216952_s_at|84823	0.000207678	up	3.03721	chr19p13.3	LMNB2	lamin B2	Hs.538286///Hs.621763///Hs.623611///Hs.745480
	1172	204249_s_at,231049_at|4005	0.0025669	down	2.23433	chr11p13	LMO2	LIM domain only 2 (rhombotin-like 1)	Hs.34560
	1173	202674_s_at,241140_at,242722_at,1556377_s_at|4008	0.000204085	down	5.73087	chr13q22.2	LMO7	LIM domain 7	Hs.207631///Hs.612198///Hs.705567
	1174	239057_at|442721	0.000392968	up	2.03648	chr7q31.32	LMOD2	leiomodin 2 (cardiac)	Hs.592260
	1175	227181_at|348801	5.45924e-08	up	2.14424	chr3q12.2	LNP1	leukemia NUP98 fusion partner 1	Hs.591294
	1176	207904_s_at,225176_at,231866_at,236728_at,243532_at|4012	0.00128322	down	3.16326	chr5q15	LNPEP	leucyl/cystinyl aminopeptidase	Hs.527199///Hs.619474///Hs.621033///Hs.628728///Hs.629144///Hs.656905///Hs.725062///Hs.733775
	1177	223611_s_at,223612_s_at|84708	0.0265755	down	2.29943	chr4q12	LNX1	ligand of numb-protein X 1, E3 ubiquitin protein ligase	Hs.518760///Hs.617338///Hs.629493
	1178	1559045_at|100128288	0.00433953	down	2.13097	chr17p13.1	LOC100128288	uncharacterized LOC100128288	Hs.549913
	1179	240868_at|100129406	0.0021326	down	5.01361	chr1p13.2	LOC100129406	uncharacterized LOC100129406	Hs.744100
	1180	241851_x_at|100130429	0.0112877	down	2.08514	chr2p21	LOC100130429	uncharacterized LOC100130429	Hs.633029
	1181	1558152_at|100131262	5.6115e-06	up	3.5536		LOC100131262	uncharacterized LOC100131262	Hs.657010
	1182	1558569_at|100131541	1.82718e-05	down	14.1916	chr11q21	LOC100131541	uncharacterized LOC100131541	Hs.661972
	1183	232586_x_at|100133315	0.00191561	down	3.198	chr11q13.4	LOC100133315	transient receptor potential cation channel, subfamily C, member 2-like	Hs.150324
	1184	235060_at,235167_at|100190986	7.65037e-05	down	6.10959	chr16p12.2	LOC100190986	uncharacterized LOC100190986	Hs.648439///Hs.676485
	1185	226125_at|100288152	0.0200616	down	2.62834	chr5p15.33	LOC100288152	uncharacterized LOC100288152	Hs.535801///Hs.672959
	1186	236656_s_at,236657_at|100288911	0.000805685	up	2.06034	chr2p22.3	LOC100288911	uncharacterized LOC100288911	Hs.432924
	1187	233775_x_at|100289333	0.000339549	down	3.08557	chr19p13.2	LOC100289333	uncharacterized LOC100289333	Hs.703794
	1188	238055_at,241534_at|100505549	0.0207864	down	4.46762		LOC100505549	uncharacterized LOC100505549	Hs.660645
	1189	81737_at|100505915	0.0422356	down	3.38065		LOC100505915	uncharacterized LOC100505915	Hs.601623///Hs.674950///Hs.678758
	1190	227985_at|100506098	8.56547e-10	down	6.2661		LOC100506098	uncharacterized LOC100506098	Hs.59203
	1191	244655_at|100507311	0.000201347	down	2.85136		LOC100507311	uncharacterized LOC100507311	Hs.729266
	1192	234423_x_at|100996255	0.00182402	down	2.30791		LOC100996255	uncharacterized LOC100996255	Hs.634408
	1193	1561346_at,1561347_a_at|101927166	0.00102552	down	5.62293	chr17q21.32	LOC101927166	uncharacterized LOC101927166
	1194	241388_at|101927451	3.2613e-05	down	4.50125		LOC101927451	uncharacterized LOC101927451	Hs.605782
	1195	242873_at|101928100	0.00377778	up	4.03424	chr12p13.2	LOC101928100	uncharacterized LOC101928100	Hs.638425
	1196	236787_at|101928173	0.00172894	up	2.27609		LOC101928173	uncharacterized LOC101928173
	1197	1557287_at|101928231	6.28174e-08	up	2.40448		LOC101928231	uncharacterized LOC101928231	Hs.634168
	1198	238180_at|102724094	0.000703391	up	2.31264	chr7q22.1	LOC102724094	uncharacterized LOC102724094	Hs.571256
	1199	230653_at|102724356	0.000968554	down	6.29334		LOC102724356	uncharacterized LOC102724356
	1200	239011_at|102724965	0.000608357	up	2.17292		LOC102724965	collagen alpha-2(I) chain-like
	1201	1552986_at|142937	0.0145198	down	2.54766	chr10p15.1	LOC142937	uncharacterized protein BC008131	Hs.679824
	1202	230505_at|145474	2.85563e-05	down	4.76606	chr14q24.2	LOC145474	uncharacterized LOC145474	Hs.658241
	1203	232645_at|153684	0.0270933	down	2.30669	chr5p12	LOC153684	uncharacterized LOC153684	Hs.259625
	1204	236079_at|202025	0.00101401	down	4.96273	chr4p16.1	LOC202025	uncharacterized LOC202025	Hs.518635///Hs.618463
	1205	220609_at,232309_at|202181	0.00713783	down	2.03663	chr5q35.3	LOC202181	SUMO-interacting motifs containing 1 pseudogene	Hs.653052///Hs.692955///Hs.719847
	1206	236523_at|285556	1.52398e-07	up	2.09736	chr4q23	LOC285556	uncharacterized LOC285556	Hs.480371
	1207	232182_at|286272	0.00340558	down	3.4491	chr9q12	LOC286272	uncharacterized LOC286272	Hs.648390
	1208	239762_at|286437	0.00306882	down	2.93647	chrXq22.2	LOC286437	uncharacterized LOC286437	Hs.656786
	1209	232455_x_at|340085	1.37546e-05	down	2.68694	chr5q11.2	LOC340085	uncharacterized LOC340085	Hs.444279
	1210	1561254_at|340340	1.23796e-06	up	2.24083	chr7q22.3	LOC340340	uncharacterized LOC340340	Hs.649292
	1211	241418_at|344887	0.00395192	up	2.14289	chr3q27.2	LOC344887	NmrA-like family domain containing 1 pseudogene	Hs.128803///Hs.607666///Hs.726998
	1212	229761_at|440173	2.01161e-06	up	5.23499	chr9q21	LOC440173	uncharacterized LOC440173	Hs.127361
	1213	1561685_a_at,1563894_at|441178	0.0152088	down	5.30246	chr6q27	LOC441178	uncharacterized LOC441178	Hs.628956
	1214	238715_at|646014	0.00167654	down	2.08691	chr17q24.1	LOC646014	uncharacterized LOC646014	Hs.657259
	1215	233599_at|728061	4.36861e-11	down	4.35677	chr9q22.32	LOC728061	hCG2003663	Hs.655858
	1216	228977_at|729680	7.31487e-06	up	3.29026	chr13q12.11	LOC729680	uncharacterized LOC729680	Hs.655142
	1217	204298_s_at,213640_s_at,215446_s_at|4015	5.35722e-11	up	7.69506	chr5q23.2	LOX	lysyl oxidase	Hs.102267///Hs.660104///Hs.670905///Hs.696708///Hs.708303
	1218	203570_at|4016	0.000516119	up	2.60528	chr15q22	LOXL1	lysyl oxidase-like 1	Hs.598750///Hs.65436
	1219	202997_s_at,202998_s_at,202999_s_at,228808_s_at|4017	5.77011e-06	up	6.34658	chr8p21.3	LOXL2	lysyl oxidase-like 2	Hs.626637///Hs.736854
	1220	228253_at|84695	0.000777733	up	2.15854	chr2p13	LOXL3	lysyl oxidase-like 3	Hs.469045
	1221	220816_at,231192_at|23566	0.00607344	up	2.68662	chr1p22.3	LPAR3	lysophosphatidic acid receptor 3	Hs.527909///Hs.622268///Hs.674915///Hs.708438///Hs.711460
	1222	212272_at,212274_at,212276_at|23175	0.000534909	down	3.23323	chr2p25.1	LPIN1	lipin 1	Hs.467740///Hs.695105
	1223	219346_at|79414	3.50251e-07	up	2.28025	chr19q13.12	LRFN3	leucine rich repeat and fibronectin type III domain containing 3	Hs.143792
	1224	204674_at,35974_at|4033	8.05694e-07	down	7.9087	chr12p12.1	LRMP	lymphoid-restricted membrane protein	Hs.124922
	1225	219631_at,220253_s_at,220254_at|29967	2.37388e-05	up	3.45088	chr8q22.2	LRP12	low density lipoprotein receptor-related protein 12	Hs.600630///Hs.715867
	1226	204381_at,228525_at|4037	3.24301e-05	up	2.0901	chr19q13.11	LRP3	low density lipoprotein receptor-related protein 3	Hs.515340
	1227	209468_at,229591_at|4041	0.000334615	up	2.52221	chr11q13.4	LRP5	low density lipoprotein receptor-related protein 5	Hs.6347
	1228	213909_at,1552960_at|131578	0.000379543	up	4.22671	chr3q29	LRRC15	leucine rich repeat containing 15	Hs.288467
	1229	219573_at,230793_at,1558931_at,1562939_at|55604	0.000337285	up	2.58057	chr6p22.2	LRRC16A	leucine rich repeat containing 16A	Hs.649550///Hs.670507
	1230	205381_at,232924_at|10234	0.00743743	up	2.49539	chr7q22.1	LRRC17	leucine rich repeat containing 17	Hs.567412///Hs.660029
	1231	203835_at|2615	1.32427e-05	up	2.24581	chr11q13.5-q14	LRRC32	leucine rich repeat containing 32	Hs.151641
	1232	201932_at,215765_at,1555831_s_at,1558983_at|10489	5.05016e-05	up	2.794	chr1p34.1	LRRC41	leucine rich repeat containing 41	Hs.144941
	1233	215084_s_at|115353	0.00188984	up	2.82237	chr1p33-p32.1	LRRC42	leucine rich repeat containing 42	Hs.40094
	1234	222231_s_at,234812_at,1569371_at|55379	0.000815901	up	2.40507	chr17q21.33	LRRC59	leucine rich repeat containing 59	Hs.370927
	1235	238214_at|100130742	0.00271737	down	3.88392	chr8q21.3	LRRC69	leucine rich repeat containing 69	Hs.627845///Hs.664721///Hs.733070
	1236	201861_s_at,201862_s_at,211452_x_at,215375_x_at,223492_s_at,227391_x_at,227513_s_at,238534_at,238840_at|9208	4.65524e-12	down	2.93945	chr2q37.3	LRRFIP1	leucine rich repeat (in FLII) interacting protein 1	Hs.471779///Hs.638039
	1237	229584_at|120892	0.000819554	down	3.52369	chr12q12	LRRK2	leucine-rich repeat kinase 2	Hs.187636///Hs.630869
	1238	212529_at,212532_s_at|124801	4.23414e-05	up	3.21703	chr17q21.31	LSM12	LSM12 homolog (S. cerevisiae)	Hs.355570///Hs.573448
	1239	209449_at|57819	3.0691e-05	up	3.35189	chr6p21.3	LSM2	LSM2 homolog, U6 small nuclear RNA associated (S. cerevisiae)	Hs.103106///Hs.618091
	1240	202736_s_at,202737_s_at,212924_s_at|25804	0.000263174	up	3.2174	chr19p13.11	LSM4	LSM4 homolog, U6 small nuclear RNA associated (S. cerevisiae)	Hs.515255
	1241	208190_s_at|51599	0.00889765	up	2.48535	chr19q13.12	LSR	lipolysis stimulated lipoprotein receptor	Hs.466507
	1242	220130_x_at|56413	1.74462e-05	up	2.16814	chr14q12	LTB4R2	leukotriene B4 receptor 2	Hs.642693///Hs.657595
	1243	202728_s_at,202729_s_at|4052	0.00400034	up	2.62359	chr2p22-p21	LTBP1	latent transforming growth factor beta binding protein 1	Hs.619315
	1244	203005_at,232819_s_at,243400_x_at,1559458_at|4055	0.00260427	up	2.08497	chr12p13	LTBR	lymphotoxin beta receptor (TNFR superfamily, member 3)	Hs.1116
	1245	202018_s_at|4057	0.00102106	down	8.95886	chr3p21.31	LTF	lactotransferrin	Hs.529517///Hs.610567///Hs.739670
	1246	203804_s_at,208835_s_at,220044_x_at,229193_at,241792_x_at,242389_at|51747	0.00341482	down	2.36536	chr17q21.33	LUC7L3	LUC7-like 3 (S. cerevisiae)	Hs.130293///Hs.597400///Hs.655691///Hs.735319
	1247	227443_at|286343	0.00140331	up	2.82418	chr9p23	LURAP1L	leucine rich adaptor protein 1-like	Hs.445356///Hs.595325
	1248	202145_at|4061	5.60083e-05	up	4.28091	chr8q24.3	LY6E	lymphocyte antigen 6 complex, locus E	Hs.521903
	1249	223687_s_at,223688_s_at|54742	0.0182559	up	3.66946	chr8q24.3	LY6K	lymphocyte antigen 6 complex, locus K	Hs.69517
	1250	212909_at|116372	1.15326e-05	up	2.81822	chr2q21.2	LYPD1	LY6/PLAUR domain containing 1	Hs.432395
	1251	236039_at|284348	2.79e-07	up	2.98779	chr19q13.31	LYPD5	LY6/PLAUR domain containing 5	Hs.44289///Hs.653074///Hs.738790
	1252	218561_s_at,222672_at|57128	4.90186e-05	up	2.03104	chr6p25.1	LYRM4	LYR motif containing 4	Hs.387755///Hs.665075///Hs.714166
	1253	228841_at,231840_x_at,239960_x_at,240344_x_at|90624	4.62164e-08	down	2.22049	chr5q23.3	LYRM7	LYR motif containing 7	Hs.115467///Hs.667219///Hs.677851
	1254	232283_at|388695	8.34835e-07	up	2.4166	chr1q21.3	LYSMD1	LysM, putative peptidoglycan-binding, domain containing 1	Hs.591482///Hs.738133
	1255	226081_at,226087_at|84328	0.000339356	up	2.11084	chr1p36.22	LZIC	leucine zipper and CTNNBIP1 domain containing	Hs.327252///Hs.606489///Hs.733062///Hs.734236
	1256	204857_at|8379	0.000616568	up	3.20386	chr7p22	MAD1L1	MAD1 mitotic arrest deficient-like 1 (yeast)	Hs.654838
	1257	203362_s_at,236312_at,1554768_a_at|4085	0.00262398	up	2.86023	chr4q27	MAD2L1	MAD2 mitotic arrest deficient-like 1 (yeast)	Hs.44380///Hs.543482///Hs.591697
	1258	203094_at|9587	0.00113627	up	2.42337	chr6p21.1	MAD2L1BP	MAD2L1 binding protein	Hs.122346///Hs.715485
	1259	223234_at|10459	1.54688e-06	up	3.72791	chr1p36	MAD2L2	MAD2 mitotic arrest deficient-like 2 (yeast)	Hs.19400
	1260	207325_x_at|4100	3.61101e-09	up	5.17267	chrXq28	MAGEA1	melanoma antigen family A, 1 (directs expression of antigen MZ2-E)	Hs.72879
	1261	210295_at|4109	1.01094e-05	up	2.82864	chrXq28	MAGEA10	melanoma antigen family A, 10	Hs.18048
	1262	210503_at|4110	1.05344e-08	up	5.76041	chrXq28	MAGEA11	melanoma antigen family A, 11	Hs.670252
	1263	210467_x_at|4111	2.25565e-06	up	3.63208	chrXq28	MAGEA12	melanoma antigen family A, 12	Hs.169246
	1264	214254_at|4103	3.43646e-07	up	5.03637	chrXq28	MAGEA4	melanoma antigen family A, 4	Hs.37107
	1265	206218_at|4113	0.00103915	up	2.0025	chrXp21.3	MAGEB2	melanoma antigen family B, 2	Hs.113824
	1266	206144_at,215372_x_at,222372_at,225465_at,225474_at,232859_s_at,1555262_a_at,1559256_at,1559257_a_at,1563881_at,1566538_at,1566539_at|9223	0.00246686	down	2.14681	chr3p14.1	MAGI1	membrane associated guanylate kinase, WW and PDZ domain containing 1	Hs.476636///Hs.600507///Hs.682733
	1267	204777_s_at|4118	4.88343e-09	down	16.0548	chr2q11.1	MAL	mal, T-cell differentiation protein	Hs.80395
	1268	223577_x_at,223578_x_at,223940_x_at,224558_s_at,224559_at,224567_x_at,224568_x_at,226675_s_at,227510_x_at,228582_x_at,231735_s_at,1558678_s_at|378938	7.03079e-12	down	4.0365	chr11q13.1	MALAT1	metastasis associated lung adenocarcinoma transcript 1 (non-protein coding)	Hs.621695///Hs.605347///Hs.717401///Hs.718983
	1269	228885_at|256691	0.00625957	down	5.68571	chr9q21.12	MAMDC2	MAM domain containing 2	Hs.547172///Hs.603308
	1270	235106_at,235457_at|84441	0.0038967	down	2.20793	chr11q21	MAML2	mastermind-like 2 (Drosophila)	Hs.428214///Hs.612965///Hs.737979///Hs.745167
	1271	220945_x_at|54682	0.0143446	down	2.47318	chr12p13.2	MANSC1	MANSC domain containing 1	Hs.591145
	1272	206249_at,211083_s_at,226190_at,226556_at,229771_at,233508_at,1562440_at|9175	0.000270478	up	2.12319	chr3q27	MAP3K13	mitogen-activated protein kinase kinase kinase 13	Hs.591306///Hs.634586///Hs.656069///Hs.665971///Hs.715977
	1273	205027_s_at,235421_at|1326	0.0010503	down	3.7333	chr10p11.23	MAP3K8	mitogen-activated protein kinase kinase kinase 8	Hs.432453///Hs.663033
	1274	217943_s_at|55700	7.57698e-06	up	2.13883	chr1p34.3	MAP7D1	MAP7 domain containing 1	Hs.356096
	1275	228262_at|256714	9.96656e-05	up	2.26184	chrXp22.12	MAP7D2	MAP7 domain containing 2	Hs.127951///Hs.605797
	1276	212871_at|8550	0.000984256	up	2.27446	chr12q24.13	MAPKAPK5	mitogen-activated protein kinase-activated protein kinase 5	Hs.413901
	1277	200712_s_at,200713_s_at|22919	0.000210481	up	2.24148	chr20q11.1-q11.23	MAPRE1	microtubule-associated protein, RP/EB family, member 1	Hs.472437///Hs.603059
	1278	203841_x_at,203842_s_at,214270_s_at,229682_at|22924	1.27404e-09	up	2.12954	chr2p23.3-p23.1	MAPRE3	microtubule-associated protein, RP/EB family, member 3	Hs.515860
	1279	205819_at|8685	0.00011294	up	2.65193	chr2q14.2	MARCO	macrophage receptor with collagenous structure	Hs.67726
	1280	221560_at,55065_at|57787	0.000486619	up	2.23926	chr19q13.3	MARK4	MAP/microtubule affinity-regulating kinase 4	Hs.34314
	1281	223095_at,234917_at|83742	2.46594e-07	up	2.26622	chr10q24.2	MARVELD1	MARVEL domain containing 1	Hs.744073
	1282	210958_s_at,222348_at,40016_g_at,225611_at,225613_at,243575_at,1554652_s_at|375449	0.000446251	down	2.19706	chr5q12.3	MAST4	microtubule associated serine/threonine kinase family member 4	Hs.595458///Hs.653983///Hs.717838///Hs.732793
	1283	227599_at|151963	1.62695e-19	up	3.61293	chr3q29	MB21D2	Mab-21 domain containing 2	Hs.151443///Hs.630702
	1284	207115_x_at,226797_at,243552_at|54799	0.00131616	down	2.31375	chr17q21.33	MBTD1	mbt domain containing 1	Hs.656803///Hs.668257///Hs.703374
	1285	220651_s_at,222962_s_at,223570_at|55388	0.000401244	up	2.7117	chr10p13	MCM10	minichromosome maintenance complex component 10	Hs.198363
	1286	202107_s_at|4171	0.00080781	up	3.65581	chr3q21	MCM2	minichromosome maintenance complex component 2	Hs.477481
	1287	201555_at|4172	0.000413792	up	2.32159	chr6p12	MCM3	minichromosome maintenance complex component 3	Hs.179565
	1288	212141_at,212142_at,222036_s_at,222037_at,242479_s_at|4173	2.01165e-05	up	2.22236	chr8q11.2	MCM4	minichromosome maintenance complex component 4	Hs.460184///Hs.629265
	1289	208795_s_at,210983_s_at|4176	1.67459e-06	up	2.57236	chr7q21.3-q22.1	MCM7	minichromosome maintenance complex component 7	Hs.438720
	1290	205375_at|4188	0.00113843	up	2.84609	chr6p21	MDFI	MyoD family inhibitor	Hs.520119
	1291	209035_at|4192	0.0155182	up	4.4531	chr11p11.2	MDK	midkine (neurite growth-promoting factor 2)	Hs.82045
	1292	205655_at,225740_x_at,225742_at,235162_at,236814_at,241876_at|4194	0.00583447	down	2.81913	chr1q32	MDM4	MDM4, p53 regulator	Hs.497492///Hs.603945///Hs.623426///Hs.625091///Hs.658187
	1293	218664_at|51102	0.00116051	up	2.38829	chr1p35.3	MECR	mitochondrial trans-2-enoyl-CoA reductase	Hs.183646
	1294	223247_at|84246	6.39158e-08	up	2.02804	chr5p15.31	MED10	mediator complex subunit 10	Hs.13885///Hs.597075
	1295	206961_s_at,212872_s_at|9477	0.00155378	up	2.17763	chr6p21.1	MED20	mediator complex subunit 20	Hs.278434
	1296	227786_at,227787_s_at,230555_s_at|90390	2.71068e-05	up	2.60255	chr8q24.11	MED30	mediator complex subunit 30	Hs.492612
	1297	227058_at,1565765_x_at|84935	6.48795e-05	up	2.17083	chr13q12.3	MEDAG	mesenteric estrogen-dependent adipogenesis	Hs.147880///Hs.708377
	1298	204069_at,1559477_s_at|4211	0.0121618	down	2.48911	chr2p14	MEIS1	Meis homeobox 1	Hs.526754///Hs.648469///Hs.661871
	1299	207480_s_at|4212	0.00699114	down	3.35116	chr15q14	MEIS2	Meis homeobox 2	Hs.510989///Hs.540345
	1300	204825_at|9833	0.000263246	up	2.8126	chr9p13.2	MELK	maternal embryonic leucine zipper kinase	Hs.184339
	1301	202016_at|4232	3.3772e-06	up	7.40496	chr7q32	MEST	mesoderm specific transcript	Hs.270978///Hs.596119
	1302	203510_at,211599_x_at,213807_x_at,213816_s_at|4233	0.00476004	up	2.73967	chr7q31	MET	MET proto-oncogene, receptor tyrosine kinase	Hs.132966///Hs.619431
	1303	207761_s_at,209703_x_at,211424_x_at,244376_at|25840	4.25751e-08	down	2.87741	chr12q13.12	METTL7A	methyltransferase like 7A	Hs.744021///Hs.745354
	1304	227055_at|196410	1.20675e-06	up	2.42642	chr12q13.2	METTL7B	methyltransferase like 7B	Hs.51483
	1305	226346_at,227512_at,236885_at|92312	3.83761e-06	up	2.00709	chr1q22	MEX3A	mex-3 RNA binding family member A	Hs.591496///Hs.636217///Hs.636301
	1306	222042_x_at,91816_f_at,244712_at|399664	0.000900194	up	2.55177	chr19p13.3	MEX3D	mex-3 RNA binding family member D	Hs.436495
	1307	203417_at|4237	0.000127493	up	15.2134	chr1p36.1-p35	MFAP2	microfibrillar-associated protein 2	Hs.389137///Hs.618727///Hs.712974
	1308	209758_s_at,213764_s_at,213765_at|8076	0.000707394	up	7.33311	chr12p13.1-p12.3	MFAP5	microfibrillar associated protein 5	Hs.512842
	1309	210605_s_at|4240	8.51148e-07	up	2.51599	chr15q25	MFGE8	milk fat globule-EGF factor 8 protein	Hs.3745///Hs.615196
	1310	220043_s_at,223723_at,235911_at,1556538_at|4241	5.0627e-06	up	2.53785	chr3q28-q29	MFI2	antigen p97 (melanoma associated) identified by monoclonal antibodies 133.2 and 96.5	Hs.184727///Hs.694099
	1311	227296_at|113655	0.00663996	up	2.29787	chr8q24.3	MFSD3	major facilitator superfamily domain containing 3	Hs.7678
	1312	232568_at|158295	0.000115077	down	5.30035	chr9p22.3	MGC24103	uncharacterized MGC24103	Hs.664877
	1313	206275_s_at,212472_at,212473_s_at,236475_at|9645	1.46017e-05	up	3.95643	chr11p15.3	MICAL2	microtubule associated monooxygenase, calponin and LIM domain containing 2	Hs.501928///Hs.621916///Hs.627793///Hs.735627
	1314	212410_at|221154	6.36789e-18	down	2.37361	chr13q12.11	MICU2	mitochondrial calcium uptake 2	Hs.412103
	1315	217871_s_at|4282	0.000498155	up	2.95208	chr22q11.23	MIF	macrophage migration inhibitory factor (glycosylation-inhibiting factor)	Hs.407995
	1316	215318_at|100462953	0.000143499	down	6.606	chr13q13.1	MINOS1P1	mitochondrial inner membrane organizing system 1 pseudogene 1	Hs.687692
	1317	209585_s_at|9562	0.00247897	up	2.25035	chr10q23	MINPP1	multiple inositol-polyphosphate phosphatase 1	Hs.121260
	1318	1554097_a_at|554202	4.96049e-05	up	2.12744	chr9p21.3	MIR31HG	MIR31 host gene (non-protein coding)	Hs.458096
	1319	235571_at|407040	0.00363787	down	2.28638	chr1p36.22|1p36.22	MIR34A	microRNA 34a	Hs.551837
	1320	227793_at|406886	0.000256267	down	2.88635	chr9q22.32	MIRLET7D	microRNA let-7d	Hs.652442
	1321	212020_s_at,212021_s_at,212022_s_at,212023_s_at|4288	0.00411671	up	2.0738	chr10q26.2	MKI67	marker of proliferation Ki-67	Hs.607822///Hs.80976
	1322	208082_x_at	0.00137204	down	2.67289		MKRN4P	---///makorin ring finger protein 4, pseudogene
	1323	204783_at,204784_s_at|4291	0.00656269	up	4.72538	chr3q25.1	MLF1	myeloid leukemia factor 1	Hs.605551///Hs.85195
	1324	200948_at|8079	0.000654212	up	2.40077	chr12p13	MLF2	myeloid leukemia factor 2	Hs.524214///Hs.608182
	1325	211071_s_at|10962	1.36187e-08	up	3.71377	chr1q21	MLLT11	myeloid/lymphoid or mixed-lineage leukemia (trithorax homolog, Drosophila); translocated to, 11	Hs.656288///Hs.75823
	1326	203414_at,244523_at|23531	0.0301605	up	2.02536	chr17q	MMD	monocyte to macrophage differentiation-associated	Hs.463483
	1327	225125_at|93380	0.00655089	up	2.21243	chrXq26.3	MMGT1	membrane magnesium transporter 1	Hs.110702
	1328	204475_at|4312	4.64766e-11	up	223.538	chr11q22.3	MMP1	matrix metallopeptidase 1 (interstitial collagenase)	Hs.572378///Hs.83169
	1329	205680_at|4319	0.00320442	up	16.1154	chr11q22.3	MMP10	matrix metallopeptidase 10 (stromelysin 2)	Hs.2258
	1330	203876_s_at,203878_s_at,235908_at|4320	1.74115e-08	up	5.60967	chr22q11.23	MMP11	matrix metallopeptidase 11 (stromelysin 3)	Hs.143751
	1331	204580_at|4321	0.00712556	up	13.1835	chr11q22.3	MMP12	matrix metallopeptidase 12 (macrophage elastase)	Hs.1695///Hs.709832
	1332	205959_at|4322	2.097e-13	up	9.03146	chr11q22.3	MMP13	matrix metallopeptidase 13 (collagenase 3)	Hs.2936///Hs.623032
	1333	160020_at,202827_s_at,202828_s_at,217279_x_at|4323	8.87099e-07	up	3.13125	chr14q11.2	MMP14	matrix metallopeptidase 14 (membrane-inserted)	Hs.2399
	1334	201069_at,1566677_at,1566678_at|4313	0.000194469	up	5.28527	chr16q13-q21	MMP2	matrix metallopeptidase 2 (gelatinase A, 72kDa gelatinase, 72kDa type IV collagenase)	Hs.513617///Hs.592941///Hs.667363
	1335	205828_at|4314	2.34279e-22	up	69.1837	chr11q22.3	MMP3	matrix metallopeptidase 3 (stromelysin 1, progelatinase)	Hs.375129///Hs.645710
	1336	204259_at|4316	0.000816207	up	6.4773	chr11q21-q22	MMP7	matrix metallopeptidase 7 (matrilysin, uterine)	Hs.2256
	1337	205330_at|4330	0.0166336	up	2.09066	chr22q12.1	MN1	meningioma (disrupted in balanced translocation) 1	Hs.268515///Hs.604554///Hs.618049
	1338	223700_at|84057	0.00816587	up	2.1567	chr4q31.3	MND1	meiotic nuclear divisions 1 homolog (S. cerevisiae)	Hs.294088
	1339	204959_at|4332	0.00723599	up	3.26593	chr1q22	MNDA	myeloid cell nuclear differentiation antigen	Hs.153837
	1340	214614_at|3110	0.00026777	up	2.18826	chr7q36	MNX1	motor neuron and pancreas homeobox 1	Hs.37035///Hs.690543
	1341	206141_at|27304	6.63722e-06	up	4.20686	chr20q13.13	MOCS3	molybdenum cofactor synthesis 3	Hs.159410
	1342	230566_at|150291	0.00295483	up	2.15579	chr22q12.2	MORC2-AS1	MORC2 antisense RNA 1	Hs.592202///Hs.707161
	1343	203740_at,1554906_a_at|10200	2.49162e-09	up	2.1076	chr16q23.3	MPHOSPH6	M-phase phosphoprotein 6	Hs.344400///Hs.601155
	1344	221771_s_at,225041_at,227026_at,240942_at|54737	0.000214363	down	3.17914	chr13q12.11	MPHOSPH8	M-phase phosphoprotein 8	Hs.269654///Hs.731799
	1345	202974_at|4354	0.00186404	up	2.3505	chrXq28	MPP1	membrane protein, palmitoylated 1, 55kDa	Hs.496984
	1346	205429_s_at,1558522_at|51678	6.9655e-12	up	2.74235	chr7p15	MPP6	membrane protein, palmitoylated 6 (MAGUK p55 subfamily member 6)	Hs.533355///Hs.595701///Hs.594275
	1347	203466_at|4358	2.43064e-07	up	2.47031	chr2p23.3	MPV17	MpV17 mitochondrial inner membrane protein	Hs.75659
	1348	201874_at,201875_s_at,210087_s_at,210210_at,210594_x_at,231621_at|9019	0.000194531	up	2.53442	chr1q24.2	MPZL1	myelin protein zero-like 1	Hs.493919///Hs.705572
	1349	204438_at|4360	0.00155721	up	2.71048	chr10p12.33	MRC1	mannose receptor, C type 1	Hs.592933///Hs.613980///Hs.743569///Hs.743903///Hs.75182
	1350	218586_at|55257	4.23715e-05	up	2.36428	chr20q13.33	MRGBP	MRG/MORF4L binding protein	Hs.590870///Hs.623651///Hs.734101
	1351	219162_s_at|65003	3.19507e-05	up	2.96487	chr11q13.3	MRPL11	mitochondrial ribosomal protein L11	Hs.418450///Hs.611590
	1352	218049_s_at|28998	0.00118275	up	3.59882	chr8q22.1-q22.3	MRPL13	mitochondrial ribosomal protein L13	Hs.333823
	1353	225201_s_at|64928	0.000838581	up	2.48372	chr6p21.3	MRPL14	mitochondrial ribosomal protein L14	Hs.311190
	1354	218027_at|29088	0.000575433	up	2.78179	chr8q11.2-q13	MRPL15	mitochondrial ribosomal protein L15	Hs.18349
	1355	222216_s_at|63875	4.82635e-05	up	2.56793	chr11p15.5-p15.4	MRPL17	mitochondrial ribosomal protein L17	Hs.523456
	1356	218887_at,229884_s_at|51069	0.000110764	up	2.70029	chr6p21.3	MRPL2	mitochondrial ribosomal protein L2	Hs.55041
	1357	225315_at|219927	1.70423e-09	up	4.98076	chr11q13.3	MRPL21	mitochondrial ribosomal protein L21	Hs.503047
	1358	218270_at|79590	0.000248074	up	2.10198	chr1q23.1	MRPL24	mitochondrial ribosomal protein L24	Hs.418233
	1359	224331_s_at|64979	8.74621e-05	up	2.35776	chr5p15.3	MRPL36	mitochondrial ribosomal protein L36	Hs.719465
	1360	222993_at|51253	0.00761286	up	2.12568	chr1p32.1	MRPL37	mitochondrial ribosomal protein L37	Hs.584908
	1361	225103_at,230726_at|64978	0.000140896	up	2.37225	chr17q25.3	MRPL38	mitochondrial ribosomal protein L38	Hs.442609
	1362	218105_s_at,223742_at,223743_s_at|51073	0.000100098	up	2.72286	chr19p13.2	MRPL4	mitochondrial ribosomal protein L4	Hs.279652
	1363	217919_s_at,222466_s_at,242289_at|28977	0.00393741	up	2.20499	chr12q22	MRPL42	mitochondrial ribosomal protein L42	Hs.199579///Hs.731195
	1364	218202_x_at,222555_s_at|65080	0.000199204	up	2.89216	chr2q36.1	MRPL44	mitochondrial ribosomal protein L44	Hs.203559///Hs.600982///Hs.607908
	1365	223480_s_at,223481_s_at|57129	2.93828e-06	up	3.21235	chr3q26.33	MRPL47	mitochondrial ribosomal protein L47	Hs.283734
	1366	221997_s_at,226241_s_at|122704	0.000178817	up	2.04676	chr14q11.2	MRPL52	mitochondrial ribosomal protein L52	Hs.355935///Hs.619637
	1367	225719_s_at,227024_s_at|128308	2.43188e-06	up	2.10165	chr1q42.13	MRPL55	mitochondrial ribosomal protein L55	Hs.63236
	1368	204330_s_at,204331_s_at,210008_s_at,213840_s_at|6183	4.71383e-07	up	5.15937	chr19q13.1-q13.2	MRPS12	mitochondrial ribosomal protein S12	Hs.411125
	1369	218982_s_at|51373	4.70993e-07	up	3.95611	chr7p11	MRPS17	mitochondrial ribosomal protein S17	Hs.44298///Hs.710695
	1370	218001_at|51116	0.000495449	up	2.03883	chr9q34	MRPS2	mitochondrial ribosomal protein S2	Hs.382044
	1371	223156_at,238728_at|51649	0.000213496	up	2.58392	chr17q22-q23	MRPS23	mitochondrial ribosomal protein S23	Hs.5836
	1372	219819_s_at|28957	2.57512e-05	up	2.1347	chr8q21.1-q21.2	MRPS28	mitochondrial ribosomal protein S28	Hs.368433///Hs.521124
	1373	218112_at|65993	5.46444e-05	up	2.24182	chr16p13.3	MRPS34	mitochondrial ribosomal protein S34	Hs.720388
	1374	217932_at|51081	0.000351168	up	2.92095	chr17q25	MRPS7	mitochondrial ribosomal protein S7	Hs.71787
	1375	226749_at|64965	0.00249083	up	2.1396	chr2q12.1	MRPS9	mitochondrial ribosomal protein S9	Hs.590900
	1376	219607_s_at,224357_s_at,1555728_a_at|51338	0.00140821	up	3.00583	chr11q12	MS4A4A	membrane-spanning 4-domains, subfamily A, member 4A	Hs.325960///Hs.595417
	1377	221208_s_at|79684	0.00504451	down	2.575	chr11q24.2	MSANTD2	Myb/SANT-like DNA-binding domain containing 2	Hs.146079
	1378	1552277_a_at,1555841_at|91283	4.39411e-12	up	3.22921	chr9q31.1	MSANTD3	Myb/SANT-like DNA-binding domain containing 3	Hs.530272
	1379	209928_s_at|9242	2.17769e-07	up	3.31419	chr8q21	MSC	musculin	Hs.442619
	1380	209421_at|4436	1.08036e-05	up	2.12325	chr2p21	MSH2	mutS homolog 2	Hs.597656
	1381	204885_s_at|10232	0.0397695	down	3.2216	chr16p13.3	MSLN	mesothelin	Hs.408488
	1382	208422_at,208423_s_at,211887_x_at,214770_at|4481	0.000326959	up	2.07251	chr8p22	MSR1	macrophage scavenger receptor 1	Hs.147635///Hs.604577///Hs.734231
	1383	217977_at|51734	9.67977e-05	up	2.76728	chr16p13.3	MSRB1	methionine sulfoxide reductase B1	Hs.655346
	1384	205555_s_at,205556_at,210319_x_at|4488	5.58426e-08	up	2.10821	chr5q35.2	MSX2	msh homeobox 2	Hs.615209///Hs.89404
	1385	212859_x_at,216336_x_at|4493	0.0167219	up	2.52593	chr16q13	MT1E	metallothionein 1E	Hs.744893
	1386	213629_x_at,217165_x_at|4494	0.00022204	up	2.64963	chr16q13	MT1F	metallothionein 1F	Hs.513626///Hs.603832
	1387	204745_x_at,210472_at|4495	0.00417296	up	3.19164	chr16q13	MT1G	metallothionein 1G	Hs.433391
	1388	206461_x_at|4496	0.000861375	up	2.8891	chr16q13	MT1H	metallothionein 1H	Hs.438462
	1389	211456_x_at|645745	0.00133914	up	2.75949	chr1q43	MT1HL1	metallothionein 1H-like 1	Hs.632513
	1390	204326_x_at,208581_x_at|4501	0.000123312	up	2.94464	chr16q13	MT1X	metallothionein 1X	Hs.374950
	1391	212185_x_at|4502	0.000688656	up	4.17731	chr16q13	MT2A	metallothionein 2A	Hs.534330
	1392	203444_s_at|9219	0.00359686	up	2.31696	chr11q12-q13.1	MTA2	metastasis associated 1 family, member 2	Hs.173043///Hs.600722
	1393	235689_at|123263	8.29414e-05	up	2.2548	chr15q22.31	MTFMT	mitochondrial methionyl-tRNA formyltransferase	Hs.531615
	1394	203207_s_at,203208_s_at,232314_at|9650	0.00475666	up	2.1649	chr8q13.1	MTFR1	mitochondrial fission regulator 1	Hs.584788///Hs.618542///Hs.729165
	1395	205076_s_at,1556034_s_at|10903	1.90078e-06	up	2.7652	chr1q12-q21	MTMR11	myotubularin related protein 11	Hs.425144
	1396	204837_at,213278_at,233101_at|66036	0.000669706	down	2.98896	chr8p23-p22	MTMR9	myotubularin related protein 9	Hs.591395///Hs.598082///Hs.628435///Hs.639224
	1397	227238_at,227241_at|143662	0.00763025	down	3.80201	chr11p14.3	MUC15	mucin 15, cell surface associated	Hs.407152///Hs.686278
	1398	204895_x_at,217109_at,217110_s_at,235055_x_at,1561785_at|4585	0.000511123	down	9.36105	chr3q29	MUC4	mucin 4, cell surface associated	Hs.369646
	1399	1553602_at|118430	0.00834569	up	3.18069	chr12q	MUCL1	mucin-like 1	Hs.348419
	1400	241749_at|347273	0.000206757	up	2.10454	chr9q31.1	MURC	muscle-related coiled-coil protein	Hs.99004
	1401	203027_s_at|4597	0.00169679	up	2.04281	chr16q24.3	MVD	mevalonate (diphospho) decarboxylase	Hs.252457
	1402	202086_at|4599	3.15252e-06	up	2.79276	chr21q22.3	MX1	myxovirus (influenza virus) resistance 1, interferon-inducible protein p78 (mouse)	Hs.517307///Hs.679475
	1403	209596_at|25878	0.001294	up	2.32124	chrXp22.33	MXRA5	matrix-remodelling associated 5	Hs.369422
	1404	213422_s_at|54587	1.87227e-07	up	3.38165	chr1p36.33	MXRA8	matrix-remodelling associated 8	Hs.515687
	1405	201710_at|4605	0.00572778	up	2.3353	chr20q13.1	MYBL2	v-myb avian myeloblastosis viral oncogene homolog-like 2	Hs.179718
	1406	202431_s_at|4609	0.013686	up	2.1804	chr8q24.21	MYC	v-myc avian myelocytomatosis viral oncogene homolog	Hs.202453///Hs.596284
	1407	201959_s_at,201960_s_at,1557370_s_at|23077	2.86143e-13	down	4.15325	chr13q22	MYCBP2	MYC binding protein 2, E3 ubiquitin protein ligase	Hs.151411///Hs.591221
	1408	206372_at|4618	1.68036e-05	up	2.28267	chr12q21	MYF6	myogenic factor 6 (herculin)	Hs.35937///Hs.597954
	1409	205951_at|4619	6.29657e-05	up	2.55695	chr17p13.1	MYH1	myosin, heavy chain 1, skeletal muscle, adult	Hs.689619
	1410	212372_at,213067_at|4628	2.39895e-05	up	2.82866	chr17p13	MYH10	myosin, heavy chain 10, non-muscle	Hs.16355
	1411	211926_s_at|4627	0.00355741	up	2.16212	chr22q13.1	MYH9	myosin, heavy chain 9, non-muscle	Hs.474751///Hs.713174///Hs.735360
	1412	209742_s_at|4633	0.000581694	up	3.98066	chr12q24.11	MYL2	myosin, light chain 2, regulatory, cardiac, slow	Hs.75535
	1413	201058_s_at,244149_at|10398	0.000326961	up	3.26443	chr20q11.23	MYL9	myosin, light chain 9, regulatory	Hs.504687///Hs.667033
	1414	220319_s_at,223129_x_at,223130_s_at,227707_at,228097_at,228098_s_at|29116	4.99005e-05	down	2.04669	chr6p23-p22.3	MYLIP	myosin regulatory light chain interacting protein	Hs.484738///Hs.653717
	1415	205163_at|29895	0.0084334	up	2.50085	chr16p11.2	MYLPF	myosin light chain, phosphorylatable, fast skeletal muscle	Hs.50889
	1416	201976_s_at,216222_s_at,236718_at,244350_at,1554026_a_at|4651	0.00079611	up	3.12676	chr5p15.1-p14.3	MYO10	myosin X	Hs.481720///Hs.597126
	1417	212364_at,212365_at,215074_at|4430	1.13193e-06	up	5.34385	chr2q12-q34	MYO1B	myosin IB	Hs.439620///Hs.598289
	1418	203215_s_at,203216_s_at,210480_s_at|4646	0.00439793	down	2.04042	chr6q13	MYO6	myosin VI	Hs.149387///Hs.713223
	1419	207148_x_at,211476_at,213782_s_at|51778	0.000310456	up	2.08465	chr4q26-q27	MYOZ2	myozenin 2	Hs.732122
	1420	225760_at,238644_at,1569706_at|114803	5.22158e-10	down	3.32253	chr1p32.1	MYSM1	Myb-like, SWIRM and MPN domains 1	Hs.622875///Hs.744921
	1421	219378_at,1555450_a_at|79612	0.00131437	down	2.71378	chr13q14.11	NAA16	N(alpha)-acetyltransferase 16, NatA auxiliary subunit	Hs.512914
	1422	225888_at,227245_at,236816_at|80018	4.32751e-05	down	2.48287	chr12q24.13	NAA25	N(alpha)-acetyltransferase 25, NatB auxiliary subunit	Hs.530941
	1423	212803_at,216017_s_at|4665	2.23239e-05	up	2.00355	chr12q13.3	NAB2	NGFI-A binding protein 2 (EGR1 binding protein 2)	Hs.159223
	1424	229432_at|162417	3.65307e-12	up	2.13121	chr17q21.31	NAGS	N-acetylglutamate synthase	Hs.8876
	1425	204860_s_at,204861_s_at,238446_at|4671	0.0352264	down	2.25619	chr5q13.2	NAIP	NLR family, apoptosis inhibitory protein	Hs.606815///Hs.652859///Hs.654500///Hs.658700///Hs.667693///Hs.710305///Hs.737896///Hs.654588
	1426	228523_at|340719	8.42553e-07	up	3.06748	chr10q26.11	NANOS1	nanos homolog 1 (Drosophila)	Hs.591918
	1427	228073_at|140838	0.00991282	up	2.04429	chr20p11.1	NANP	N-acetylneuraminic acid phosphatase	Hs.143137///Hs.606268
	1428	223284_at|57106	0.0016095	up	2.28674	chr19q13.42	NAT14	N-acetyltransferase 14 (GCN5-related, putative)	Hs.31854///Hs.745066
	1429	221207_s_at,226439_s_at|26960	0.0286304	down	2.79381	chr13q13	NBEA	neurobeachin	Hs.491172///Hs.595694///Hs.666416
	1430	212443_at,1556017_at|23218	0.00280885	down	2.54417	chr3p21.31	NBEAL2	neurobeachin-like 2	Hs.437043///Hs.570590
	1431	201774_s_at|9918	0.0015702	up	2.93887	chr12p13.3	NCAPD2	non-SMC condensin I complex, subunit D2	Hs.5719
	1432	212949_at|23397	0.000710528	up	3.01699	chr2q11.2	NCAPH	non-SMC condensin I complex, subunit H	Hs.308045
	1433	209519_at,209520_s_at|4686	0.000129128	up	2.7206	chr9q34.1	NCBP1	nuclear cap binding protein subunit 1, 80kDa	Hs.595669///Hs.686479
	1434	201517_at,201521_s_at|22916	2.53772e-11	up	2.70346	chr3q29	NCBP2	nuclear cap binding protein subunit 2, 20kDa	Hs.591671
	1435	225657_at|152217	4.68793e-05	up	2.20886	chr3q29	NCBP2-AS2	NCBP2 antisense RNA 2 (head to head)	Hs.118820///Hs.613133
	1436	209949_at|4688	6.08964e-05	up	2.58202	chr1q25	NCF2	neutrophil cytosolic factor 2	Hs.587558
	1437	228799_at|101927597	7.1501e-06	up	2.13608		NCK1-AS1	NCK1 antisense RNA 1 (head to head)
	1438	205731_s_at,205732_s_at,212867_at,215605_at|10499	4.64379e-16	down	2.11652	chr8q13.3	NCOA2	nuclear receptor coactivator 2	Hs.446678///Hs.595378///Hs.596184///Hs.618025///Hs.727231
	1439	200632_s_at|10397	0.00125119	up	2.95617	chr8q24.3	NDRG1	N-myc downstream regulated 1	Hs.372914///Hs.613170
	1440	209159_s_at|65009	3.57124e-07	up	3.13462	chr16q21-q22.1	NDRG4	NDRG family member 4	Hs.322430///Hs.705934///Hs.729314
	1441	218484_at|56901	0.000382758	up	11.0218	chr12q13.3	NDUFA4L2	NADH dehydrogenase (ubiquinone) 1 alpha subcomplex, 4-like 2	Hs.658194///Hs.75069
	1442	201304_at,215850_s_at|4698	4.3945e-08	down	2.26846	chr7q31.33	NDUFA5	NADH dehydrogenase (ubiquinone) 1 alpha subcomplex, 5	Hs.608168///Hs.613673///Hs.651219
	1443	223112_s_at,228301_x_at|4716	0.000535305	up	2.1595	chr16p13.3	NDUFB10	NADH dehydrogenase (ubiquinone) 1 beta subcomplex, 10, 22kDa	Hs.513266
	1444	205054_at,215368_at|4703	0.0101512	up	3.08325	chr2q22	NEB	nebulin	Hs.588655
	1445	213012_at|4734	7.08779e-05	up	2.1874	chr15q	NEDD4	neural precursor cell expressed, developmentally down-regulated 4, E3 ubiquitin protein ligase	Hs.1565///Hs.611783
	1446	201840_at|4738	5.07569e-06	up	2.30751	chr14q12	NEDD8	neural precursor cell expressed, developmentally down-regulated 8	Hs.531064///Hs.571861///Hs.666696
	1447	221801_x_at,221805_at,221916_at|4747	0.000114738	up	5.30968	chr8p21	NEFL	neurofilament, light polypeptide	Hs.521461
	1448	205113_at,223902_at|4741	0.0123509	up	2.78214	chr8p21	NEFM	neurofilament, medium polypeptide	Hs.458657///Hs.730072
	1449	204641_at,211080_s_at|4751	1.48879e-07	up	3.32963	chr1q32.3	NEK2	NIMA-related kinase 2	Hs.153704
	1450	1557170_at,1557172_x_at|284086	0.00107801	down	3.01964	chr17q11.1	NEK8	NIMA-related kinase 8	Hs.448468///Hs.574403
	1451	218649_x_at,1557950_at,1558675_s_at,1569594_a_at|9147	5.38819e-07	down	2.34943	chr14q22	NEMF	nuclear export mediator factor	Hs.655964///Hs.667012///Hs.733503
	1452	218678_at,229346_at|10763	1.13724e-05	up	3.72444	chr1q23.1	NES	nestin	Hs.527971
	1453	218888_s_at,222774_s_at|81831	0.00041232	up	5.2552	chr16q11	NETO2	neuropilin (NRP) and tolloid (TLL)-like 2	Hs.645802///Hs.730937
	1454	208926_at|4758	0.000513421	up	2.91823	chr6p21.3	NEU1	sialidase 1 (lysosomal sialidase)	Hs.520037
	1455	224542_s_at,226991_at,228442_at,231801_at|4773	0.0301952	down	2.15519	chr20q13.2	NFATC2	nuclear factor of activated T-cells, cytoplasmic, calcineurin-dependent 2	Hs.744148
	1456	212808_at,212809_at,217526_at,217527_s_at,229235_at,238130_at|84901	0.0010215	down	2.2025	chr16p11.2	NFATC2IP	nuclear factor of activated T-cells, cytoplasmic, calcineurin-dependent 2 interacting protein	Hs.513470///Hs.598266///Hs.635529
	1457	200758_s_at,200759_x_at,214179_s_at|4779	1.23929e-21	up	2.31027	chr17q21.3	NFE2L1	nuclear factor, erythroid 2-like 1	Hs.514284///Hs.623028///Hs.666213///Hs.740157
	1458	224970_at,224975_at,224976_at,226806_s_at,229994_at,1557639_at,1558101_at|4774	5.53374e-05	down	2.57178	chr1p31.3-p31.2	NFIA	nuclear factor I/A	Hs.191911///Hs.678749///Hs.710546///Hs.744898
	1459	203574_at|4783	0.00164511	up	5.63045	chr9q22	NFIL3	nuclear factor, interleukin 3 regulated	Hs.599756///Hs.602328///Hs.79334
	1460	209973_at|4795	4.36164e-06	up	2.10559	chr6p21.3	NFKBIL1	nuclear factor of kappa light polypeptide gene enhancer in B-cells inhibitor-like 1	Hs.2764
	1461	202215_s_at,202216_x_at,211251_x_at,211797_s_at,238231_at,1559218_s_at|4802	6.7254e-07	up	2.06815	chr1p32	NFYC	nuclear transcription factor Y, gamma	Hs.626316///Hs.713051
	1462	227240_at,243556_at|25791	0.00141585	up	2.25355	chr2q37	NGEF	neuronal guanine nucleotide exchange factor	Hs.97316
	1463	205858_at|4804	6.59181e-10	up	3.09227	chr17q21-q22	NGFR	nerve growth factor receptor	Hs.415768///Hs.622362
	1464	217963_s_at|27018	0.00206587	up	3.30772	chrXq22.2	NGFRAP1	nerve growth factor receptor (TNFRSF16) associated protein 1	Hs.448588
	1465	202007_at,202008_s_at,1561082_at|4811	4.26171e-10	up	3.47883	chr1q43	NID1	nidogen 1	Hs.356624///Hs.598987///Hs.619437
	1466	204114_at|22795	2.55569e-05	up	7.45791	chr14q22.1	NID2	nidogen 2 (osteonidogen)	Hs.369840///Hs.657399
	1467	203045_at|4814	1.61137e-05	up	2.14651	chr9q22	NINJ1	ninjurin 1	Hs.494457
	1468	219594_at|4815	0.00225684	up	2.15137	chr12p13	NINJ2	ninjurin 2	Hs.656450
	1469	230188_at|348938	0.00145895	up	2.74851	chr5q33.3	NIPAL4	NIPA-like domain containing 4	Hs.4285
	1470	201708_s_at,201709_s_at|8508	3.56059e-06	up	2.41378	chr22q12.2	NIPSNAP1	nipsnap homolog 1 (C. elegans)	Hs.173878
	1471	232201_at|85409	0.000451199	up	2.14989	chr5p15.3	NKD2	naked cuticle homolog 2 (Drosophila)	Hs.240951
	1472	202379_s_at,202380_s_at,215338_s_at,215339_at,231235_at,1557736_at,1557737_s_at,1570342_at|4820	5.48053e-05	down	4.4306	chr3p22.1	NKTR	natural killer cell triggering receptor	Hs.529509///Hs.715111
	1473	206578_at|1482	0.000498878	up	2.10847	chr5q34	NKX2-5	NK2 homeobox 5	Hs.54473
	1474	224063_at,225942_at,225943_at,225944_at,228797_at,234762_x_at|57486	0.00737508	down	2.41885	chr5q12.3	NLN	neurolysin (metallopeptidase M3 family)	Hs.247460///Hs.611336
	1475	237461_at|199713	6.56274e-06	up	2.28278	chr19q13.42	NLRP7	NLR family, pyrin domain containing 7	Hs.351118
	1476	205204_at|4828	0.00230483	up	2.68758	chr15q22-qter	NMB	neuromedin B	Hs.386470
	1477	201577_at|4830	4.01444e-07	up	3.00753	chr17q21.3	NME1	NME/NM23 nucleoside diphosphate kinase 1	Hs.463456
	1478	212739_s_at|4833	1.66534e-06	up	2.98567	chr16p13.3	NME4	NME/NM23 nucleoside diphosphate kinase 4	Hs.9235
	1479	219553_at,227556_at|29922	0.00363989	up	3.10056	chr1q24	NME7	NME/NM23 family member 7	Hs.706952
	1480	203964_at|9111	0.000107091	up	2.29769	chr2q23	NMI	N-myc (and STAT) interactor	Hs.54483///Hs.605931
	1481	223018_at|28987	2.83508e-14	up	2.09601	chr16q22.3	NOB1	NIN1/RPN12 binding protein 1 homolog (S. cerevisiae)	Hs.271695
	1482	200057_s_at,208698_s_at,210470_x_at|4841	5.04258e-09	up	2.03354	chrXq13.1	NONO	non-POU domain containing, octamer-binding	Hs.533282///Hs.572371///Hs.650731
	1483	219773_at,236843_at|50507	3.7675e-10	up	5.03433	chr11q14.2-q21	NOX4	NADPH oxidase 4	Hs.371036///Hs.591995
	1484	200701_at|10577	0.000117843	up	2.19942	chr14q24.3	NPC2	Niemann-Pick disease, type C2	Hs.433222
	1485	205129_at|10360	9.36026e-05	up	3.14102	chr10q24.31	NPM3	nucleophosmin/nucleoplasmin 3	Hs.90691
	1486	225911_at,244747_at|255743	0.00114677	up	2.0984	chr4q24	NPNT	nephronectin	Hs.518921///Hs.612931///Hs.623485
	1487	228723_at|101241892	0.00210631	down	5.63617	chr15q24.1	NPTN-IT1	NPTN intronic transcript 1 (non-protein coding)	Hs.656678
	1488	213479_at|4885	1.30561e-05	up	3.64314	chr7q21.3-q22.1	NPTX2	neuronal pentraxin II	Hs.3281///Hs.603562
	1489	243110_x_at|283869	1.95143e-11	up	3.83496	chr16p13.3	NPW	neuropeptide W	Hs.233533
	1490	209750_at,225768_at|9975	6.58112e-05	down	2.71367	chr3p24.2	NR1D2	nuclear receptor subfamily 1, group D, member 2	Hs.37288
	1491	218215_s_at|7376	1.28996e-05	up	2.4892	chr19q13.3	NR1H2	nuclear receptor subfamily 1, group H, member 2	Hs.432976///Hs.718380
	1492	206038_s_at,225477_s_at|7182	6.4561e-05	down	2.51046	chr3p25	NR2C2	nuclear receptor subfamily 2, group C, member 2	Hs.555973///Hs.617839
	1493	232878_at|644192	0.00143169	down	2.21486	chr15q26.2	NR2F2-AS1	NR2F2 antisense RNA 1	Hs.58690///Hs.624530
	1494	205259_at|4306	0.00112695	down	3.10725	chr4q31.1	NR3C2	nuclear receptor subfamily 3, group C, member 2	Hs.163924///Hs.606257
	1495	221803_s_at,223650_s_at|29982	8.98343e-05	up	2.04661	chr10q21.3	NRBF2	nuclear receptor binding factor 2	Hs.449628///Hs.727033
	1496	201309_x_at,201310_s_at,230424_at,238411_x_at|9315	2.77473e-09	up	3.71083	chr5q22.1	NREP	neuronal regeneration related protein	Hs.36053///Hs.621459///Hs.738960///Hs.745061
	1497	206237_s_at,206343_s_at,208230_s_at,208231_at,208232_x_at,208241_at|3084	1.20257e-07	up	2.55362	chr8p12	NRG1	neuregulin 1	Hs.453951///Hs.691092
	1498	219557_s_at,222900_at|56675	1.43108e-10	up	2.71018	chr11p15.3	NRIP3	nuclear receptor interacting protein 3	Hs.523467///Hs.595942
	1499	210841_s_at,210842_at,211844_s_at,214632_at,219367_s_at,222877_at,223510_at,225566_at,228699_at,229225_at,1555468_at|8828	0.000390199	up	2.3541	chr2q33.3	NRP2	neuropilin 2	Hs.471200///Hs.607883///Hs.660596
	1500	217830_s_at,217831_s_at,220248_x_at,232519_at,232520_s_at,236951_at|55968	9.51734e-05	up	2.16915	chr20p13	NSFL1C	NSFL1 (p97) cofactor (p47)	Hs.12865///Hs.598664///Hs.622160
	1501	222128_at,230200_at,242239_at|221078	6.57149e-05	down	4.06523	chr10p12.31	NSUN6	NOP2/Sun domain family, member 6	Hs.396175///Hs.655091
	1502	209731_at|4913	5.16267e-07	up	2.16941	chr16p13.3	NTHL1	nth endonuclease III-like 1 (E. coli)	Hs.66196
	1503	223368_s_at,223369_at,224106_at|28989	3.80797e-08	up	2.75857	chr9q34.11	NTMT1	N-terminal Xaa-Pro-Lys N-methyltransferase 1	Hs.744027
	1504	204589_at|9891	0.00406717	up	2.43846	chr12q23.3	NUAK1	NUAK family, SNF1-like kinase, 1	Hs.524692///Hs.727337///Hs.743544
	1505	203675_at,229838_at|4925	0.00699714	down	2.46805	chr11p15.1	NUCB2	nucleobindin 2	Hs.654599
	1506	201173_x_at,210574_s_at,210575_at|10726	1.08606e-05	up	2.22045	chr1p35-p34	NUDC	nudC nuclear distribution protein	Hs.263812
	1507	225438_at,225439_at|84955	0.000990615	up	2.30356	chr8q23	NUDCD1	NudC domain containing 1	Hs.380291///Hs.594025
	1508	204766_s_at|4521	7.14418e-11	up	2.69786	chr7p22	NUDT1	nudix (nucleoside diphosphate linked moiety X)-type motif 1	Hs.534331
	1509	219855_at|55190	9.81144e-10	up	3.99162	chrXp11.22	NUDT11	nudix (nucleoside diphosphate linked moiety X)-type motif 11	Hs.200016
	1510	214136_at|25961	9.48586e-05	down	2.35613	chr10q22.1	NUDT13	nudix (nucleoside diphosphate linked moiety X)-type motif 13	Hs.533657
	1511	231910_at,231914_at|256281	0.000502766	up	2.8359	chr14q32.33	NUDT14	nudix (nucleoside diphosphate linked moiety X)-type motif 14	Hs.526432
	1512	206550_s_at|9631	5.0353e-09	up	3.17337	chr5p13.1	NUP155	nucleoporin 155kDa	Hs.547696///Hs.633161
	1513	202188_at,241758_at|9688	2.12677e-08	up	2.01682	chr16q13	NUP93	nucleoporin 93kDa	Hs.276878///Hs.713261///Hs.745427
	1514	204435_at,223984_s_at,225047_at,241425_at|9818	1.489e-10	down	2.25028	chr13q12.13	NUPL1	nucleoporin like 1	Hs.507537///Hs.566317///Hs.744399
	1515	209230_s_at|26471	0.0336746	up	2.3756	chr16p11.2	NUPR1	nuclear protein, transcriptional regulator, 1	Hs.513463
	1516	218039_at,219978_s_at|51203	0.00410826	up	2.17096	chr15q15.1	NUSAP1	nucleolar and spindle associated protein 1	Hs.603916///Hs.615092
	1517	202869_at,205552_s_at|4938	0.0141143	up	2.90257	chr12q24.2	OAS1	2'-5'-oligoadenylate synthetase 1, 40/46kDa	Hs.524760
	1518	204972_at,206553_at,228607_at|4939	7.32446e-11	up	2.99641	chr12q24.2	OAS2	2'-5'-oligoadenylate synthetase 2, 69/71kDa	Hs.414332///Hs.620043
	1519	218400_at,232666_at|4940	2.40047e-05	up	3.02399	chr12q24.2	OAS3	2'-5'-oligoadenylate synthetase 3, 100kDa	Hs.528634///Hs.744211
	1520	205660_at,210797_s_at|8638	7.90786e-07	up	4.60005	chr12q24.2	OASL	2'-5'-oligoadenylate synthetase-like	Hs.118633
	1521	201364_s_at,201365_at|4947	1.82856e-06	up	2.22867	chr15q22.31	OAZ2	ornithine decarboxylase antizyme 2	Hs.597677///Hs.634675///Hs.744924
	1522	225314_at|132299	1.95712e-06	up	2.13697	chr4p11	OCIAD2	OCIA domain containing 2	Hs.95835
	1523	200790_at|4953	3.71359e-10	up	2.69632	chr2p25	ODC1	ornithine decarboxylase 1	Hs.467701///Hs.678417
	1524	210415_s_at,225617_at|4957	3.80452e-05	up	2.27128	chr9q34.11	ODF2	outer dense fiber of sperm tails 2	Hs.129055
	1525	219277_s_at|55753	0.000195445	up	2.14242	chr10q11.23	OGDHL	oxoglutarate dehydrogenase-like	Hs.17860
	1526	219582_at,226810_at,238469_at|79627	4.04185e-06	down	2.91359	chr6q13	OGFRL1	opioid growth factor receptor-like 1	Hs.648434///Hs.648829///Hs.656091///Hs.690826///Hs.734751///Hs.734875///Hs.737050
	1527	213599_at|11339	0.000950386	up	2.54176	chr15q15.1	OIP5	Opa interacting protein 5	Hs.661645///Hs.733222
	1528	212768_s_at|10562	1.76441e-06	up	2.53185	chr13q14.3	OLFM4	olfactomedin 4	Hs.508113///Hs.714531
	1529	213125_at|25903	0.000311367	up	3.30691	chr1q23.3	OLFML2B	olfactomedin-like 2B	Hs.507515///Hs.664007
	1530	218162_at|56944	0.00313409	up	2.07559	chr1p13.2	OLFML3	olfactomedin-like 3	Hs.9315
	1531	210004_at|4973	4.22609e-10	up	2.92515	chr12p13.2-p12.3	OLR1	oxidized low density lipoprotein (lectin-like) receptor 1	Hs.412484
	1532	228676_at,243531_at|220064	1.48219e-07	up	2.67048	chr11q13.3	ORAOV1	oral cancer overexpressed 1	Hs.605404///Hs.629573///Hs.667996///Hs.712208
	1533	205085_at|4998	0.000680456	up	2.99815	chr1p32	ORC1	origin recognition complex, subunit 1	Hs.17908
	1534	210028_s_at|23595	2.04705e-06	up	2.00229	chr6q14.3-q16.1	ORC3	origin recognition complex, subunit 3	Hs.410228///Hs.603122///Hs.735758
	1535	204957_at,211212_s_at,211213_at|5001	0.000608216	up	2.11344	chr7q22.1	ORC5	origin recognition complex, subunit 5	Hs.432948
	1536	218556_at|29095	0.00781812	up	2.02914	chr12q13.2	ORMDL2	ORMDL sphingolipid biosynthesis regulator 2	Hs.534450///Hs.669543///Hs.734057
	1537	204024_at,214161_at,41553_at,1554414_a_at|734	2.41621e-11	up	2.16131	chr8q21	OSGIN2	oxidative stress induced growth inhibitor family member 2	Hs.436445///Hs.606423
	1538	214637_at,230170_at|5008	3.7463e-12	up	2.78012	chr22q12.2	OSM	oncostatin M	Hs.248156
	1539	205729_at,226621_at,1554008_at|9180	1.04093e-14	up	2.84608	chr5p13.1	OSMR	oncostatin M receptor	Hs.120658///Hs.658389
	1540	224637_at|100128731	9.30051e-13	up	2.76607	chr2p23.3	OST4	oligosaccharyltransferase 4 homolog (S. cerevisiae)	Hs.502948
	1541	223001_at|58505	0.00112955	up	2.24738	chr4q25	OSTC	oligosaccharyltransferase complex subunit (non-catalytic)	Hs.445803///Hs.632383
	1542	204088_at|5025	6.32396e-09	up	2.4328	chr12q24.32	P2RX4	purinergic receptor P2X, ligand-gated ion channel, 4	Hs.321709
	1543	206637_at|9934	0.025057	down	3.00855	chr3q24-q25.1	P2RY14	purinergic receptor P2Y, G-protein coupled, 14	Hs.2465///Hs.678103
	1544	207543_s_at,243335_at|5033	1.50506e-09	up	4.89665	chr10q21.3-q23.1	P4HA1	prolyl 4-hydroxylase, alpha polypeptide I	Hs.500047
	1545	226670_s_at,231838_at,233104_at|80336	0.00745926	down	2.60143		PABPC1L	poly(A) binding protein, cytoplasmic 1-like	Hs.641481
	1546	220962_s_at,223739_at|29943	0.00425324	down	4.82814	chr1p36.13	PADI1	peptidyl arginine deiminase, type I	Hs.412941
	1547	203228_at|5050	0.000401293	up	2.34412	chr19q13.1	PAFAH1B3	platelet-activating factor acetylhydrolase 1b, catalytic subunit 3 (29kDa)	Hs.466831
	1548	201013_s_at,201014_s_at,214664_at|10606	0.000162178	up	2.06915	chr4q12	PAICS	phosphoribosylaminoimidazole carboxylase, phosphoribosylaminoimidazole succinocarboxamide synthetase	Hs.518774
	1549	205962_at,208875_s_at,208876_s_at,208877_at,208878_s_at,1559052_s_at|5062	0.000467652	up	2.05757	chr3q29	PAK2	p21 protein (Cdc42/Rac)-activated kinase 2	Hs.518530///Hs.613790///Hs.618519///Hs.620793
	1550	225563_at|255967	0.00119923	down	2.51415	chr13q12.2	PAN3	PAN3 poly(A) specific ribonuclease subunit	Hs.645015///Hs.701302///Hs.714549
	1551	204715_at,227107_at,235295_at,236372_at|24145	6.32889e-10	up	2.08748	chr11q21	PANX1	pannexin 1	Hs.591976
	1552	225761_at,238706_at,1556277_a_at|167153	0.00158794	down	2.67248	chr5q14.1	PAPD4	PAP associated domain containing 4	Hs.418198///Hs.607229
	1553	212858_at|124222	2.91289e-14	up	2.36871	chr16p13.3	PAQR4	progestin and adipoQ receptor family member IV	Hs.351474
	1554	223220_s_at,227807_at|83666	0.00152242	up	2.08503	chr3q21	PARP9	poly (ADP-ribose) polymerase family, member 9	Hs.518200///Hs.600223///Hs.634988
	1555	204629_at,216253_s_at,216254_at,37965_at,37966_at,229822_at|29780	0.00383027	up	2.2921	chr22q13.2-q13.33	PARVB	parvin, beta	Hs.475074///Hs.626439
	1556	230753_at|197135	0.0326083	down	2.18347	chr15q21.1	PATL2	protein associated with topoisomerase II homolog 2 (yeast)	Hs.11594
	1557	218515_at,221158_at,1555125_at|94104	4.3814e-06	down	2.09191	chr21q21.3	PAXBP1	PAX3 and PAX7 binding protein 1	Hs.644004///Hs.719479
	1558	219148_at|55872	0.0262136	up	2.51642	chr8p21.2	PBK	PDZ binding kinase	Hs.104741///Hs.668270
	1559	203557_s_at|5092	0.0132171	up	2.15185	chr10q22	PCBD1	pterin-4 alpha-carbinolamine dehydratase/dimerization cofactor of hepatocyte nuclear factor 1 alpha	Hs.3192
	1560	212694_s_at,1557502_at|5096	0.00201767	up	2.24064	chr3q21-q22	PCCB	propionyl CoA carboxylase, beta polypeptide	Hs.63788///Hs.736024
	1561	205656_at,227289_at,228863_at|27253	2.64708e-06	up	2.35865	chr13q21.1	PCDH17	protocadherin 17	Hs.106511///Hs.713971///Hs.716117///Hs.732145
	1562	208504_x_at|56125	7.36332e-09	up	2.7337	chr5q31	PCDHB11	protocadherin beta 11	Hs.283084///Hs.639562
	1563	221450_x_at,232415_at|56123	5.01864e-05	up	2.15185	chr5q31	PCDHB13	protocadherin beta 13	Hs.283803
	1564	231726_at|56122	0.000535587	up	2.25373	chr5q31	PCDHB14	protocadherin beta 14	Hs.658497
	1565	221410_x_at,244183_x_at|56132	2.43347e-06	up	2.02234	chr5q31	PCDHB3	protocadherin beta 3	Hs.674730///Hs.708778
	1566	223629_at|26167	3.75438e-06	up	2.37505	chr5q31	PCDHB5	protocadherin beta 5	Hs.119693///Hs.709069
	1567	221317_x_at,239443_at|56130	4.07625e-11	up	2.46521	chr5q31	PCDHB6	protocadherin beta 6	Hs.283085///Hs.607057
	1568	227858_at|399909	3.87183e-07	up	2.07703	chr11q13.1	PCNXL3	pecanex-like 3 (Drosophila)	Hs.380801
	1569	202465_at|5118	0.00115961	up	2.06663	chr7q22	PCOLCE	procollagen C-endopeptidase enhancer	Hs.202097
	1570	219295_s_at|26577	0.000279646	up	2.13347	chr3q21-q24	PCOLCE2	procollagen C-endopeptidase enhancer 2	Hs.598034///Hs.732918///Hs.8944
	1571	218952_at|27344	8.34446e-09	up	2.50471	chrXp11.23	PCSK1N	proprotein convertase subtilisin/kexin type 1 inhibitor	Hs.522640
	1572	227759_at|255738	1.05207e-06	up	2.46176	chr1p32.3	PCSK9	proprotein convertase subtilisin/kexin type 9	Hs.18844
	1573	202290_at,217624_at|11333	0.00202151	up	3.11388	chr7q22.1	PDAP1	PDGFA associated protein 1	Hs.632296
	1574	220049_s_at,224399_at|80380	6.69394e-09	up	2.07813	chr9p24.2	PDCD1LG2	programmed cell death 1 ligand 2	Hs.532279
	1575	224467_s_at|84306	7.35961e-13	up	2.71937	chr19q13.11	PDCD2L	programmed cell death 2-like	Hs.515344
	1576	219275_at,227751_at|9141	1.1927e-06	up	2.56069	chr19q13.11	PDCD5	programmed cell death 5	Hs.443831///Hs.609345///Hs.613550///Hs.684085
	1577	230182_at,231809_x_at|10081	0.00146481	down	2.3394	chr15q22.31	PDCD7	programmed cell death 7	Hs.458596
	1578	205463_s_at,216867_s_at|5154	6.11189e-06	up	5.87247	chr7p22	PDGFA	platelet-derived growth factor alpha polypeptide	Hs.535898///Hs.714993
	1579	218718_at,222719_s_at|56034	0.0218141	up	3.01997	chr4q32	PDGFC	platelet derived growth factor C	Hs.566038///Hs.570855///Hs.600482
	1580	202273_at|5159	0.00107343	up	2.53831	chr5q33.1	PDGFRB	platelet-derived growth factor receptor, beta polypeptide	Hs.509067
	1581	205226_at|5157	0.0142774	up	2.52044	chr8p22-p21.3	PDGFRL	platelet-derived growth factor receptor-like	Hs.458573
	1582	208658_at,211048_s_at|9601	2.60431e-09	up	2.77462	chr7q35	PDIA4	protein disulfide isomerase family A, member 4	Hs.593793///Hs.93659
	1583	207668_x_at,208638_at,208639_x_at,216640_s_at|10130	1.46393e-06	up	2.29728	chr2p25.1	PDIA6	protein disulfide isomerase family A, member 6	Hs.212102///Hs.580464///Hs.739130///Hs.739169///Hs.739363
	1584	202590_s_at,213724_s_at|5164	0.000804669	up	2.16935	chr17q21.33	PDK2	pyruvate dehydrogenase kinase, isozyme 2	Hs.256667
	1585	205960_at,225207_at,1562321_at|5166	0.00102366	down	2.16917	chr7q21.3	PDK4	pyruvate dehydrogenase kinase, isozyme 4	Hs.8364
	1586	211564_s_at,214174_s_at,214175_x_at,218690_at,218691_s_at|8572	0.011601	up	2.0784	chr5q31.1	PDLIM4	PDZ and LIM domain 4	Hs.424312
	1587	203369_x_at,203370_s_at,214121_x_at,214122_at,214266_s_at,1569149_at,1569150_x_at|9260	1.22805e-08	up	2.50545	chr5q35.3	PDLIM7	PDZ and LIM domain 7 (enigma)	Hs.533040
	1588	204879_at,208233_at,221898_at,226658_at|10630	9.32145e-12	up	6.58228	chr1p36.21	PDPN	podoplanin	Hs.468675
	1589	221142_s_at,223619_x_at|55825	0.000123258	down	2.33223	chr2q35	PECR	peroxisomal trans-2-enoyl-CoA reductase	Hs.281680
	1590	217923_at|553115	1.41864e-07	up	2.17953	chr1p34	PEF1	penta-EF-hand domain containing 1	Hs.470417
	1591	212092_at,212094_at|23089	9.69668e-05	up	2.30356	chr7q21	PEG10	paternally expressed 10	Hs.147492
	1592	235431_s_at|246330	0.000616252	up	2.08092	chr11q13.2	PELI3	pellino E3 ubiquitin protein ligase family member 3	Hs.656875
	1593	218472_s_at,221076_at,1553140_at|53918	0.000743616	up	2.63348	chr5q11.2	PELO	pelota homolog (Drosophila)	Hs.644352
	1594	207621_s_at|10400	0.00502485	up	2.1112	chr17p11.2	PEMT	phosphatidylethanolamine N-methyltransferase	Hs.714193
	1595	205251_at,208518_s_at|8864	0.00239016	down	2.85489	chr2q37.3	PER2	period circadian clock 2	Hs.58756///Hs.745503
	1596	221045_s_at,1555130_at,1555131_a_at,1569701_at|8863	2.35442e-05	down	2.1905	chr1p36.23	PER3	period circadian clock 3	Hs.162200///Hs.739280
	1597	202212_at,236434_at|23481	5.81781e-05	up	2.16236	chr22q12.1	PES1	pescadillo ribosomal biogenesis factor 1	Hs.517543
	1598	203244_at,215481_s_at|5830	1.60201e-05	up	2.60734	chr12p13.31	PEX5	peroxisomal biogenesis factor 5	Hs.567327
	1599	218336_at|5202	8.96572e-22	up	3.06737	chr1q23.3	PFDN2	prefoldin subunit 2	Hs.492516
	1600	210976_s_at|5213	3.39887e-05	up	2.68426	chr12q13.3	PFKM	phosphofructokinase, muscle	Hs.75160
	1601	201037_at,240202_x_at|5214	0.00427369	up	2.55257	chr10p15.3-p15.2	PFKP	phosphofructokinase, platelet	Hs.26010
	1602	204992_s_at|5217	0.00327597	up	5.02033	chr3q25.1	PFN2	profilin 2	Hs.91747
	1603	1553837_at,1555943_at|192111	1.3049e-07	up	2.59979	chr12q24.33	PGAM5	phosphoglycerate mutase family member 5	Hs.102558
	1604	209652_s_at,215179_x_at|5228	0.000607666	down	2.79509	chr14q24.3	PGF	placental growth factor	Hs.252820///Hs.738487
	1605	200737_at,200738_s_at,217356_s_at,217383_at,227068_at,1558365_at|5230	0.00123602	up	2.68703	chrXq13.3	PGK1	phosphoglycerate kinase 1	Hs.567505///Hs.744944///Hs.78771
	1606	218410_s_at,222622_at|283871	1.3616e-06	up	2.12125	chr16p13.3	PGP	phosphoglycolate phosphatase	Hs.442634///Hs.732205
	1607	201120_s_at,201121_s_at|10857	0.00289392	up	2.56996	chrXq22-q24	PGRMC1	progesterone receptor membrane component 1	Hs.701723///Hs.90061
	1608	200658_s_at,200659_s_at|5245	0.00853105	up	2.29731	chr17q21	PHB	prohibitin	Hs.514303
	1609	225005_at|148479	1.74399e-05	up	2.0065	chr1p36.31	PHF13	PHD finger protein 13	Hs.516079///Hs.701206
	1610	212542_s_at,213074_at,244811_at,1557362_at,1557363_a_at|55023	1.74672e-07	down	2.03181	chr6q14	PHIP	pleckstrin homology domain interacting protein	Hs.511817///Hs.737814///Hs.606356
	1611	218634_at|23612	0.000846817	up	2.54146	chr1q31	PHLDA3	pleckstrin homology-like domain, family A, member 3	Hs.268557
	1612	225688_s_at,238419_at,1554778_at,1554779_s_at,1557578_at|90102	6.92385e-06	up	3.14239	chr3q13.2	PHLDB2	pleckstrin homology-like domain, family B, member 2	Hs.603252///Hs.708546///Hs.726782///Hs.732215
	1613	226519_s_at,226783_at,232488_at,235669_at|85007	0.00258948	down	2.29235	chr5q35.3	PHYKPL	5-phosphohydroxy-L-lysine phospho-lyase	Hs.248746
	1614	207938_at,229947_at|51050	9.50321e-05	up	2.90793	chr8q21.11	PI15	peptidase inhibitor 15	Hs.98558
	1615	217862_at,217863_at,217864_s_at|8554	7.25628e-07	down	2.48318	chr15q	PIAS1	protein inhibitor of activated STAT, 1	Hs.162458
	1616	227403_at,1552291_at,1563111_a_at|54965	3.30041e-13	up	3.01832	chr3q29	PIGX	phosphatidylinositol glycan anchor biosynthesis, class X	Hs.223296///Hs.608993
	1617	204484_at|5287	0.000779604	down	2.84055	chr1q32	PIK3C2B	phosphatidylinositol-4-phosphate 3-kinase, catalytic subunit type 2 beta	Hs.497487
	1618	219788_at,222218_s_at|29992	0.000162482	up	2.34403	chr7q22.1	PILRA	paired immunoglobin-like type 2 receptor alpha	Hs.444407
	1619	218942_at|79837	0.00130345	up	2.13347	chr12q13.3	PIP4K2C	phosphatidylinositol-5-phosphate 4-kinase, type II, gamma	Hs.745011
	1620	221605_s_at|51268	9.76893e-08	up	2.12455	chr17q11.2	PIPOX	pipecolic acid oxidase	Hs.462585///Hs.735798
	1621	208502_s_at,209587_at|5307	0.00713367	down	2.41981	chr5q31.1	PITX1	paired-like homeodomain 1	Hs.84136
	1622	218667_at|64219	0.0215907	up	2.22089	chrXq13.1	PJA1	praja ring finger 1, E3 ubiquitin protein ligase	Hs.522679
	1623	201251_at,213700_s_at|5315	0.000220805	up	3.02025	chr15q22	PKM	pyruvate kinase, muscle	Hs.534770///Hs.610382///Hs.637588///Hs.737591
	1624	204267_x_at|9088	1.18358e-06	up	2.0148	chr16p13.3	PKMYT1	protein kinase, membrane associated tyrosine/threonine 1	Hs.732385///Hs.734466
	1625	205724_at,221854_at|5317	0.00525167	up	2.67024	chr1q32	PKP1	plakophilin 1	Hs.497350
	1626	206214_at|7941	0.0328084	up	2.39552	chr6p21.2-p12	PLA2G7	phospholipase A2, group VII (platelet-activating factor acetylhydrolase, plasma)	Hs.584823
	1627	219702_at|10761	1.08274e-09	up	2.14009	chrXq26	PLAC1	placenta-specific 1	Hs.496811
	1628	219014_at|51316	0.000789092	down	6.26409	chr4q21.22	PLAC8	placenta-specific 8	Hs.546392///Hs.653720
	1629	207002_s_at,207943_x_at,209318_x_at|5325	1.6149e-07	down	4.47801	chr6q24-q25	PLAGL1	pleiomorphic adenoma gene-like 1	Hs.743225
	1630	201860_s_at|5327	4.26466e-06	up	7.3486	chr8p12	PLAT	plasminogen activator, tissue	Hs.491582
	1631	205479_s_at,211668_s_at|5328	7.93081e-12	up	15.7629	chr10q22.2	PLAU	plasminogen activator, urokinase	Hs.77274
	1632	210845_s_at,211924_s_at,214866_at|5329	6.62422e-06	up	7.54528	chr19q13	PLAUR	plasminogen activator, urokinase receptor	Hs.466871
	1633	201050_at|23646	1.751e-14	up	2.83781	chr19q13.2	PLD3	phospholipase D family, member 3	Hs.257008
	1634	201373_at,216971_s_at|5339	0.000643664	up	2.07018	chr8q24	PLEC	plectin	Hs.434248
	1635	218644_at|26499	4.43902e-06	up	4.53549	chr14q23.3	PLEK2	pleckstrin 2	Hs.170473
	1636	230441_at,236255_at|153478	1.35028e-10	up	2.77282	chr5p15.33	PLEKHG4B	pleckstrin homology domain containing, family G (with RhoGef domain) member 4B	Hs.535800
	1637	227148_at,239568_at,243650_at|130271	0.000222095	down	2.2014	chr2p21	PLEKHH2	pleckstrin homology domain containing, family H (with MyTH4 domain) member 2	Hs.164162///Hs.605655///Hs.619243
	1638	202240_at|5347	0.000670227	up	4.3577	chr16p12.2	PLK1	polo-like kinase 1	Hs.592049
	1639	200827_at|5351	4.8527e-05	up	3.20161	chr1p36.22	PLOD1	procollagen-lysine, 2-oxoglutarate 5-dioxygenase 1	Hs.75093
	1640	202619_s_at,202620_s_at|5352	0.00136834	up	3.29919	chr3q24	PLOD2	procollagen-lysine, 2-oxoglutarate 5-dioxygenase 2	Hs.477866
	1641	202185_at|8985	5.47532e-05	up	2.92422	chr7q22	PLOD3	procollagen-lysine, 2-oxoglutarate 5-dioxygenase 3	Hs.153357///Hs.630415
	1642	202430_s_at,202446_s_at,244315_at|5359	0.00655292	up	2.22561	chr3q23	PLSCR1	phospholipid scramblase 1	Hs.130759///Hs.595419
	1643	202075_s_at|5360	0.00196699	up	2.62012	chr20q13.12	PLTP	phospholipid transfer protein	Hs.439312///Hs.735495
	1644	217875_s_at,222449_at,222450_at|56937	0.00014851	up	4.68304	chr20q13.31-q13.33	PMEPA1	prostate transmembrane protein, androgen induced 1	Hs.517155///Hs.611389///Hs.622471
	1645	210139_s_at,1565637_at,1565638_at,1565639_a_at|5376	0.000232856	up	2.24472	chr17p12	PMP22	peripheral myelin protein 22	Hs.372031///Hs.619083///Hs.658306
	1646	212176_at,212177_at,212179_at,225507_at,226412_at,230375_at|25957	0.000592048	down	4.38789	chr6q16.3	PNISR	PNN-interacting serine/arginine-rich protein	Hs.520287///Hs.602226///Hs.644863///Hs.710131
	1647	1558846_at|119548	0.000485011	up	2.27745	chr10q25.3	PNLIPRP3	pancreatic lipase-related protein 3	Hs.276724
	1648	218824_at|55228	0.000125665	up	2.67531	chr19q13.32	PNMAL1	paraneoplastic Ma antigen family-like 1	Hs.8395
	1649	203622_s_at,211697_x_at,242905_at|56902	2.12629e-08	up	2.70243	chr2p14	PNO1	partner of NOB1 homolog (S. cerevisiae)	Hs.262858///Hs.655359
	1650	201695_s_at|4860	0.00982791	up	2.04268	chr14q13.1	PNP	purine nucleoside phosphorylase	Hs.75514
	1651	225291_at|87178	3.71286e-05	up	2.71591	chr2p15	PNPT1	polyribonucleotide nucleotidyltransferase 1	Hs.388733///Hs.639774///Hs.673273
	1652	201115_at|5425	0.00016966	up	2.56984	chr7p13	POLD2	polymerase (DNA directed), delta 2, accessory subunit	Hs.306791
	1653	217806_s_at,222425_s_at|26073	0.000420091	up	2.20739	chr17q11.2	POLDIP2	polymerase (DNA-directed), delta interacting protein 2	Hs.241543
	1654	225844_at,1553587_a_at,1565329_at|56655	0.0022266	up	2.29896	chr2p12	POLE4	polymerase (DNA-directed), epsilon 4, accessory subunit	Hs.469060
	1655	203664_s_at,214144_at|5433	6.75528e-05	up	2.25524	chr2q21	POLR2D	polymerase (RNA) II (DNA directed) polypeptide D	Hs.715348///Hs.742327
	1656	209511_at,232643_at|5435	0.00031718	up	2.57999	chr22q13.1	POLR2F	polymerase (RNA) II (DNA directed) polypeptide F	Hs.436578///Hs.735742///Hs.737154
	1657	212955_s_at|5438	7.16339e-06	up	2.00244	chr19q12	POLR2I	polymerase (RNA) II (DNA directed) polypeptide I, 14.5kDa	Hs.47062
	1658	202586_at,211730_s_at|5441	0.00191993	up	2.2029	chr11p15	POLR2L	polymerase (RNA) II (DNA directed) polypeptide L, 7.6kDa	Hs.441072
	1659	208361_s_at|661	0.000348644	up	2.02928	chr8q21	POLR3D	polymerase (RNA) III (DNA directed) polypeptide D, 44kDa	Hs.148342///Hs.262907///Hs.694963
	1660	218866_s_at,222766_at|51728	4.43854e-07	up	2.78593	chr16p13.3	POLR3K	polymerase (RNA) III (DNA directed) polypeptide K, 12.3 kDa	Hs.632223
	1661	217944_at,233638_s_at,233639_at|55624	8.70816e-11	up	2.25088	chr1p34.1	POMGNT1	protein O-linked mannose N-acetylglucosaminyltransferase 1 (beta 1,2-)	Hs.525134
	1662	201876_at,210830_s_at,242700_at|5445	3.19536e-05	up	2.0403	chr7q21.3	PON2	paraoxonase 2	Hs.458973///Hs.735870///Hs.744912
	1663	213695_at|5446	0.000103329	up	2.22456	chr7q21.3	PON3	paraoxonase 3	Hs.440967
	1664	209482_at|10248	8.57277e-05	up	2.31134	chr7q22	POP7	processing of precursor 7, ribonuclease P/MRP subunit (S. cerevisiae)	Hs.416994
	1665	219926_at|64208	5.30433e-12	up	4.59119	chr6q21	POPDC3	popeye domain containing 3	Hs.458336
	1666	210809_s_at,214981_at,1555777_at,1555778_a_at|10631	0.000410753	up	36.4121	chr13q13.3	POSTN	periostin, osteoblast specific factor	Hs.136348///Hs.712786///Hs.721018
	1667	233772_at|100689074	6.8851e-13	up	2.23215	chr7p14.1	POU6F2-AS2	POU6F2 antisense RNA 2	Hs.675876
	1668	214858_at|100130449	0.0245223	down	3.64808	chr2q37.3	PP14571	uncharacterized LOC100130449	Hs.655753
	1669	236044_at|196051	1.12816e-12	up	4.82493	chr10q26.12	PPAPDC1A	phosphatidic acid phosphatase type 2 domain containing 1A	Hs.40479
	1670	214146_s_at|5473	0.000770752	up	2.41382	chr4q12-q13	PPBP	pro-platelet basic protein (chemokine (C-X-C motif) ligand 7)	Hs.2164
	1671	202065_s_at,202066_at,210235_s_at,210236_at|8500	5.97219e-10	up	2.80148	chr11q13.3	PPFIA1	protein tyrosine phosphatase, receptor type, f polypeptide (PTPRF), interacting protein (liprin), alpha 1	Hs.530749
	1672	200967_at,200968_s_at|5479	4.72624e-17	up	2.50637	chr15q21-q22	PPIB	peptidylprolyl isomerase B (cyclophilin B)	Hs.434937
	1673	204517_at,204518_s_at|5480	0.0213806	up	2.24021	chr5q23.2	PPIC	peptidylprolyl isomerase C (cyclophilin C)	Hs.110364
	1674	201489_at,201490_s_at|10105	6.4623e-06	up	4.14273	chr10q22-q23	PPIF	peptidylprolyl isomerase F	Hs.381072///Hs.593100
	1675	203253_s_at|23262	6.25222e-12	down	2.65525	chr5q21.1	PPIP5K2	diphosphoinositol pentakisphosphate kinase 2	Hs.135492///Hs.212046///Hs.561470///Hs.630465
	1676	203407_at|5493	0.00126313	down	2.40565	chr16p13.3	PPL	periplakin	Hs.192233
	1677	200913_at|5496	2.62217e-06	up	2.38025	chr2p23.3	PPM1G	protein phosphatase, Mg2+/Mn2+ dependent, 1G	Hs.643951
	1678	226773_at,235061_at,240050_s_at,242752_at,244011_at|152926	0.0420415	down	2.55201	chr4q22.1	PPM1K	protein phosphatase, Mg2+/Mn2+ dependent, 1K	Hs.43744///Hs.587249///Hs.627473///Hs.707053///Hs.709966
	1679	200846_s_at|5499	0.0015515	up	2.01831	chr11q13	PPP1CA	protein phosphatase 1, catalytic subunit, alpha isozyme	Hs.183994///Hs.733154
	1680	201957_at,201958_s_at,1555444_a_at,1557553_at|4660	0.0022669	down	2.90648	chr1q32.1	PPP1R12B	protein phosphatase 1, regulatory subunit 12B	Hs.444403///Hs.707749
	1681	227006_at|94274	0.000416874	up	2.2255	chr19q13.1	PPP1R14A	protein phosphatase 1, regulatory (inhibitor) subunit 14A	Hs.631569
	1682	212680_x_at|26472	0.00022894	up	2.11097	chr11q13	PPP1R14B	protein phosphatase 1, regulatory (inhibitor) subunit 14B	Hs.523760
	1683	226907_at|81706	0.000128601	up	4.21163	chr6q24.3-q25.3	PPP1R14C	protein phosphatase 1, regulatory (inhibitor) subunit 14C	Hs.486798///Hs.595038///Hs.715251
	1684	222662_at,1552669_at,1552670_a_at|79660	0.000634897	up	2.06044	chr8p23.1	PPP1R3B	protein phosphatase 1, regulatory subunit 3B	Hs.458513///Hs.743934
	1685	227409_at,227412_at,229001_at|90673	0.0186536	down	2.04121	chr14q11.2	PPP1R3E	protein phosphatase 1, regulatory subunit 3E	Hs.601513///Hs.672733
	1686	200695_at|5518	0.00230964	up	2.31509	chr19q13.41	PPP2R1A	protein phosphatase 2, regulatory subunit A, alpha	Hs.467192///Hs.612960
	1687	204506_at,204507_s_at|5534	2.07834e-12	up	2.06078	chr2p15	PPP3R1	protein phosphatase 3, regulatory subunit B, alpha	Hs.280604///Hs.697568
	1688	208932_at|5531	0.000230488	up	2.13058	chr16p11.2	PPP4C	protein phosphatase 4, catalytic subunit	Hs.534338
	1689	220672_at,220673_s_at,233002_at|57718	6.80068e-08	up	2.12546	chr14q32.2	PPP4R4	protein phosphatase 4, regulatory subunit 4	Hs.259599///Hs.641810
	1690	201979_s_at,215705_at|5536	8.37585e-07	up	2.24574	chr19q13.3	PPP5C	protein phosphatase 5, catalytic subunit	Hs.601993///Hs.654604///Hs.735375
	1691	203456_at|11230	1.88088e-06	up	2.53427	chrXp11.23	PRAF2	PRA1 domain family, member 2	Hs.29595///Hs.632807
	1692	204086_at|23532	1.93953e-09	up	4.22243	chr22q11.22	PRAME	preferentially expressed antigen in melanoma	Hs.30743
	1693	218009_s_at|9055	0.00046616	up	2.79294	chr15q26.1	PRC1	protein regulator of cytokinesis 1	Hs.366401///Hs.641727
	1694	208938_at|5546	7.65002e-07	up	2.99205	chr1q21.1	PRCC	papillary renal cell carcinoma (translocation-associated)	Hs.516948///Hs.609662///Hs.678281
	1695	223032_x_at,224232_s_at|27166	5.92584e-07	up	2.05097	chr5q35.3	PRELID1	PRELI domain containing 1	Hs.744904
	1696	217349_s_at|4007	0.00356155	up	2.31555	chrXp11.23	PRICKLE3	prickle homolog 3 (Drosophila)	Hs.732712
	1697	205053_at|5557	0.000560364	up	2.45989	chr12q13	PRIM1	primase, DNA, polypeptide 1 (49kDa)	Hs.534339
	1698	213010_at|112464	1.18521e-08	up	3.2279	chr11p15.4	PRKCDBP	protein kinase C, delta binding protein	Hs.434044
	1699	200707_at,214080_x_at|5589	7.35772e-05	up	2.19243	chr19p13.2	PRKCSH	protein kinase C substrate 80K-H	Hs.610830
	1700	206445_s_at,1565016_at|3276	3.37703e-07	up	2.94319	chr19q13.3	PRMT1	protein arginine methyltransferase 1	Hs.20521
	1701	217786_at,1564520_s_at,1564521_x_at|10419	0.00105255	up	2.77686	chr14q11.2	PRMT5	protein arginine methyltransferase 5	Hs.367854
	1702	223797_at|114224	3.78562e-06	down	8.01886		PRO2852	uncharacterized protein PRO2852	Hs.268963
	1703	203650_at|10544	4.45513e-11	up	4.92388	chr20q11.2	PROCR	protein C receptor, endothelial	Hs.647450
	1704	232629_at|60675	1.66885e-07	up	2.16153	chr3p13	PROK2	prokineticin 2	Hs.528665
	1705	218040_at,230270_at|55119	0.00336655	down	5.45716	chr1p13.3	PRPF38B	pre-mRNA processing factor 38B	Hs.342307///Hs.600802
	1706	209161_at,209162_s_at|9128	0.000142416	up	2.15511	chr9q31-q33	PRPF4	pre-mRNA processing factor 4	Hs.374973///Hs.744014
	1707	226966_at|25766	3.88315e-11	up	2.18759	chr12q	PRPF40B	PRP40 pre-mRNA processing factor 40 homolog B (S. cerevisiae)	Hs.608293///Hs.674361///Hs.706827
	1708	208447_s_at,209440_at|5631	0.000214465	up	2.1346	chrXq22.3	PRPS1	phosphoribosyl pyrophosphate synthetase 1	Hs.56
	1709	219392_x_at,228273_at,232215_x_at|55771	0.000351315	down	2.99631	chr17q22	PRR11	proline rich 11	Hs.631750
	1710	220014_at,1554867_a_at|51334	2.88617e-09	up	2.7468	chr5q23.1	PRR16	proline rich 16	Hs.157461///Hs.605607///Hs.606394///Hs.681707///Hs.728377
	1711	204795_at|80742	8.88349e-10	up	2.03928	chr6p21.33	PRR3	proline rich 3	Hs.118354
	1712	219742_at|80758	1.32817e-19	up	2.45833	chr5q35.3	PRR7	proline rich 7 (synaptic)	Hs.534492
	1713	237732_at|574414	8.6419e-08	up	5.05311	chr1q21.3	PRR9	proline rich 9	Hs.135098
	1714	205991_s_at,226695_at,238852_at|5396	0.00860432	up	2.18497	chr1q24	PRRX1	paired related homeobox 1	Hs.283416///Hs.714934///Hs.735134
	1715	219729_at|51450	0.0019477	up	2.38052	chr9q34.1	PRRX2	paired related homeobox 2	Hs.660115
	1716	220051_at|10942	0.000848686	up	3.58591	chr16p13.3	PRSS21	protease, serine, 21 (testisin)	Hs.72026
	1717	232074_at|83886	0.00231375	down	4.36277	chr16p13.3	PRSS27	protease, serine 27	Hs.332878
	1718	222803_at|56952	0.000137723	up	2.21219	chr10p12.1	PRTFDC1	phosphoribosyl transferase domain containing 1	Hs.405619///Hs.604693
	1719	220892_s_at,223062_s_at|29968	0.000415245	up	2.59882	chr9q21.2	PSAT1	phosphoserine aminotransferase 1	Hs.494261///Hs.592595
	1720	203354_s_at,203355_s_at,218613_at|23362	0.0275813	down	2.13267	chr8p21.3	PSD3	pleckstrin and Sec7 domain containing 3	Hs.434255///Hs.600917
	1721	218302_at|55851	0.0167894	up	2.26837	chr19q13.12	PSENEN	presenilin enhancer gamma secretase subunit	Hs.534465
	1722	201676_x_at,210759_s_at,211746_x_at|5682	8.69932e-07	up	2.258	chr11p15.1	PSMA1	proteasome (prosome, macropain) subunit, alpha type, 1	Hs.102798
	1723	200039_s_at,201404_x_at,231323_at,238425_at|5690	3.39952e-06	up	3.2529	chr1p34.2	PSMB2	proteasome (prosome, macropain) subunit, beta type, 2	Hs.471441///Hs.641226
	1724	201400_at|5691	9.08678e-07	up	2.17427	chr17q12	PSMB3	proteasome (prosome, macropain) subunit, beta type, 3	Hs.82793
	1725	208799_at|5693	0.000134327	up	3.82527	chr14q11.2	PSMB5	proteasome (prosome, macropain) subunit, beta type, 5	Hs.422990
	1726	208827_at|5694	0.00110417	up	2.45267	chr17p13	PSMB6	proteasome (prosome, macropain) subunit, beta type, 6	Hs.77060
	1727	201267_s_at|5702	0.00212798	up	3.38836	chr11p11.2	PSMC3	proteasome (prosome, macropain) 26S subunit, ATPase, 3	Hs.250758
	1728	201252_at|5704	2.69559e-05	up	2.776	chr19q13.11-q13.13	PSMC4	proteasome (prosome, macropain) 26S subunit, ATPase, 4	Hs.211594
	1729	201198_s_at,201199_s_at|5707	0.00227131	up	2.00583	chr2q37.1	PSMD1	proteasome (prosome, macropain) 26S subunit, non-ATPase, 1	Hs.3887///Hs.731859
	1730	219485_s_at,1554577_a_at|5716	0.00203623	up	2.15467	chrXq22.3	PSMD10	proteasome (prosome, macropain) 26S subunit, non-ATPase, 10	Hs.522752///Hs.657084
	1731	208776_at,208777_s_at|5717	9.29043e-06	up	2.59742	chr17q11.2	PSMD11	proteasome (prosome, macropain) 26S subunit, non-ATPase, 11	Hs.443379///Hs.595258
	1732	212296_at|10213	0.000450894	up	2.27793	chr2q24.2	PSMD14	proteasome (prosome, macropain) 26S subunit, non-ATPase, 14	Hs.740477
	1733	200830_at|5708	8.45492e-05	up	2.6866	chr3q27.1	PSMD2	proteasome (prosome, macropain) 26S subunit, non-ATPase, 2	Hs.518464///Hs.623484///Hs.654941///Hs.673369///Hs.693192
	1734	201388_at|5709	0.000145859	up	2.48358	chr17q21.1	PSMD3	proteasome (prosome, macropain) 26S subunit, non-ATPase, 3	Hs.12970
	1735	232284_at,232527_at|100507062	7.11962e-08	down	7.96723	chr3p14	PSMD6-AS2	PSMD6 antisense RNA 2	Hs.152536///Hs.593613
	1736	200820_at|5714	0.000543991	up	3.04558	chr19q13.2	PSMD8	proteasome (prosome, macropain) 26S subunit, non-ATPase, 8	Hs.78466
	1737	200987_x_at,200988_s_at,209852_x_at,209853_s_at|10197	0.000547557	up	2.62884	chr17q21	PSME3	proteasome (prosome, macropain) activator subunit 3 (PA28 gamma; Ki)	Hs.152978///Hs.579301///Hs.656967
	1738	203405_at|8624	0.00637156	up	2.02679	chr21q22.3	PSMG1	proteasome (prosome, macropain) assembly chaperone 1	Hs.473838
	1739	223363_at|84262	0.00115011	up	2.06671	chr7p22.3	PSMG3	proteasome (prosome, macropain) assembly chaperone 3	Hs.446311
	1740	201896_s_at|84722	0.0131369	up	2.18342	chr1p13.3	PSRC1	proline/serine-rich coiled-coil 1	Hs.405925
	1741	211663_x_at,211748_x_at,212187_x_at|5730	0.0393364	down	4.24522	chr9q34.2-q34.3	PTGDS	prostaglandin D2 synthase 21kDa (brain)	Hs.446429
	1742	224937_at,224950_at|5738	0.000101599	up	3.69582	chr1p13.1	PTGFRN	prostaglandin F2 receptor inhibitor	Hs.418093///Hs.710711
	1743	208131_s_at,210702_s_at,211892_s_at|5740	0.00471275	up	2.19041	chr20q13.13	PTGIS	prostaglandin I2 (prostacyclin) synthase	Hs.302085///Hs.599986
	1744	204748_at,1554997_a_at|5743	0.0136782	up	4.00743	chr1q25.2-q25.3	PTGS2	prostaglandin-endoperoxide synthase 2 (prostaglandin G/H synthase and cyclooxygenase)	Hs.196384
	1745	206300_s_at,210355_at,211756_at|5744	8.95327e-06	up	8.02561	chr12p12.1-p11.2	PTHLH	parathyroid hormone-like hormone	Hs.591159///Hs.607264
	1746	206482_at,1553114_a_at|5753	0.0109682	down	2.40504	chr20q13.3	PTK6	protein tyrosine kinase 6	Hs.51133
	1747	207011_s_at,1555324_at|5754	1.78869e-05	up	4.4838	chr6p21.1-p12.2	PTK7	protein tyrosine kinase 7	Hs.90572
	1748	218044_x_at,218045_x_at|5763	2.82525e-07	up	4.55534	chr12p13	PTMS	parathymosin	Hs.504613
	1749	200730_s_at,200731_s_at,200732_s_at,200733_s_at,240329_at|7803	0.0194012	up	2.59332	chr6q12	PTP4A1	protein tyrosine phosphatase type IVA, member 1	Hs.227777///Hs.593184///Hs.607235///Hs.706610
	1750	206574_s_at,209695_at,214223_at|11156	5.75184e-05	up	2.47543	chr8q24.3	PTP4A3	protein tyrosine phosphatase type IVA, member 3	Hs.744870
	1751	219654_at,1554376_s_at|9200	6.64747e-07	up	2.53562	chr10p14-p13	PTPLA	protein tyrosine phosphatase-like (proline instead of catalytic arginine), member A	Hs.114062
	1752	202006_at,216884_at,216915_s_at|5782	0.000165977	up	2.09445	chr7q11.23	PTPN12	protein tyrosine phosphatase, non-receptor type 12	Hs.61812///Hs.708621
	1753	204201_s_at,243792_x_at|5783	0.00176864	down	3.00656	chr4q21.3	PTPN13	protein tyrosine phosphatase, non-receptor type 13 (APO-1/CD95 (Fas)-associated phosphatase)	Hs.436142
	1754	204944_at,227126_at,244574_at,1569323_at|5793	0.000214865	up	2.10397	chr3p21-p14	PTPRG	protein tyrosine phosphatase, receptor type, G	Hs.594755///Hs.595541///Hs.605814
	1755	208789_at,208790_s_at,1557938_s_at|284119	3.57682e-15	up	2.98199	chr17q21.2	PTRF	polymerase I and transcript release factor	Hs.437191///Hs.690015
	1756	228014_at,1569430_at|138428	9.40657e-06	up	2.10604	chr9q34.11	PTRH1	peptidyl-tRNA hydrolase 1 homolog (S. cerevisiae)	Hs.653265///Hs.739175
	1757	203554_x_at|9232	0.0018449	up	2.40521	chr5q35.1	PTTG1	pituitary tumor-transforming 1	Hs.350966
	1758	206157_at|5806	8.32243e-07	up	4.0246	chr3q25	PTX3	pentraxin 3, long	Hs.591286///Hs.667287
	1759	209899_s_at|22827	1.40119e-05	up	3.22658	chr8q24.3	PUF60	poly-U binding splicing factor 60KDa	Hs.521924
	1760	218984_at|54517	4.69149e-06	up	2.07216	chr7q22.3	PUS7	pseudouridylate synthase 7 (putative)	Hs.520619///Hs.604162
	1761	226587_at,226591_at|100506965	0.000157865	down	6.93267		PWAR6	Prader Willi/Angelman region RNA 6	Hs.592473
	1762	212012_at,212013_at|7837	1.17383e-13	up	7.26693	chr2p25	PXDN	peroxidasin homolog (Drosophila)	Hs.332197///Hs.598193///Hs.708927
	1763	219076_s_at|5827	0.00161985	up	2.6575	chr12q24.33	PXMP2	peroxisomal membrane protein 2, 22kDa	Hs.430299
	1764	213878_at,219802_at,231173_at|79912	3.20271e-09	down	2.43648	chr12p12.1	PYROXD1	pyridine nucleotide-disulphide oxidoreductase domain 1	Hs.709545
	1765	203933_at,214999_s_at,228613_at|9727	0.0112021	down	2.03387	chr16p13.3	RAB11FIP3	RAB11 family interacting protein 3 (class II)	Hs.531642///Hs.600562///Hs.733422
	1766	217762_s_at,217763_s_at,217764_s_at|11031	4.16792e-05	up	2.90991	chr18p11.3	RAB31	RAB31, member RAS oncogene family	Hs.744887
	1767	204214_s_at,228161_at|10981	1.46255e-05	up	3.98185	chr6q24.3	RAB32	RAB32, member RAS oncogene family	Hs.287714
	1768	201140_s_at,201156_s_at|5878	0.00278801	up	3.05056	chr17q21.2	RAB5C	RAB5C, member RAS oncogene family	Hs.650382///Hs.718963
	1769	230266_at,1553982_a_at|338382	0.00203559	up	2.27908	chr1q32	RAB7B	RAB7B, member RAS oncogene family	Hs.534612
	1770	208819_at|4218	0.000837084	up	2.3699	chr19p13.1	RAB8A	RAB8A, member RAS oncogene family	Hs.642874
	1771	203136_at|10567	0.000835446	up	2.25603	chr19q13.2	RABAC1	Rab acceptor 1 (prenylated)	Hs.11417
	1772	203020_at,213982_s_at,215342_s_at,232702_at,1554725_at|9910	5.20797e-05	down	2.80355	chr1q24	RABGAP1L	RAB GTPase activating protein 1-like	Hs.585378///Hs.599132///Hs.602728///Hs.733106///Hs.739017///Hs.740956///Hs.743088///Hs.744937
	1773	206103_at|5881	4.64424e-09	up	2.5647	chr17q25.3	RAC3	ras-related C3 botulinum toxin substrate 3 (rho family, small GTP binding protein Rac3)	Hs.45002
	1774	201039_s_at,201046_s_at|5886	1.36396e-05	up	2.06272	chr19p13.2	RAD23A	RAD23 homolog A (S. cerevisiae)	Hs.643267
	1775	205023_at,205024_s_at|5888	1.26094e-05	up	2.49932	chr15q15.1	RAD51	RAD51 recombinase	Hs.607865///Hs.631709
	1776	204146_at|10635	0.000361592	up	2.0426	chr12p13.2-p13.1	RAD51AP1	RAD51 associated protein 1	Hs.730696
	1777	242518_at,1560081_at|100505648	0.0045465	down	2.10269	chr15q15.1	RAD51-AS1	RAD51 antisense RNA 1 (head to head)	Hs.586876
	1778	206066_s_at,209849_s_at|5889	1.05921e-05	up	2.19659	chr17q22	RAD51C	RAD51 paralog C	Hs.412587
	1779	202052_s_at|26064	0.00358476	up	2.79167	chr5p13.3-p13.2	RAI14	retinoic acid induced 14	Hs.431400///Hs.610799///Hs.610855
	1780	225499_at,231826_at,232500_at,234314_at,239660_at|57186	0.00435264	down	2.31969	chr20p11.22	RALGAPA2	Ral GTPase activating protein, alpha subunit 2 (catalytic)	Hs.472285///Hs.605564///Hs.680791///Hs.714195
	1781	200749_at,200750_s_at|5901	1.23906e-05	up	2.1758	chr12q24.3	RAN	RAN, member RAS oncogene family	Hs.10842///Hs.609092
	1782	202482_x_at,202483_s_at,221915_s_at|5902	4.97316e-07	up	4.37104	chr22q11.21	RANBP1	RAN binding protein 1	Hs.24763
	1783	212125_at,212127_at,1553535_a_at|5905	0.000477802	up	2.69136	chr22q13	RANGAP1	Ran GTPase activating protein 1	Hs.183800///Hs.734461
	1784	219112_at,230078_at,239438_at,1555247_a_at|51735	0.0118795	down	2.86734	chr5q31.1	RAPGEF6	Rap guanine nucleotide exchange factor (GEF) 6	Hs.483329
	1785	218657_at|51195	0.000436785	down	3.10074	chr17q21.1	RAPGEFL1	Rap guanine nucleotide exchange factor (GEF)-like 1	Hs.632254///Hs.745500
	1786	206636_at,226392_at,230669_at|5922	0.00459321	down	3.00845	chr3q22-q23	RASA2	RAS p21 protein activator 2	Hs.601431///Hs.603855///Hs.655941///Hs.98445
	1787	235144_at,243862_at,1553185_at,1553186_x_at,1553986_at|158158	0.00139109	down	2.76583	chr9q21.32	RASEF	RAS and EF-hand domain containing	Hs.129136
	1788	229147_at,233463_at,235638_at|166824	0.00139445	down	2.40916	chr4q13.3	RASSF6	Ras association (RalGDS/AF-6) domain family member 6	Hs.529677///Hs.601647///Hs.603193
	1789	207754_at,225946_at,235996_at,241735_at|11228	5.58816e-06	up	2.10642	chr12p12.3	RASSF8	Ras association (RalGDS/AF-6) domain family (N-terminal) member 8	Hs.602579///Hs.666241///Hs.696433
	1790	220680_at,231851_at|55225	0.0448613	down	2.08461	chr1p31.3	RAVER2	ribonucleoprotein, PTB-binding 2	Hs.591443///Hs.613704
	1791	212331_at,212332_at|5934	0.00547739	down	2.11165	chr16q12.2	RBL2	retinoblastoma-like 2	Hs.513609///Hs.601070///Hs.611879
	1792	238763_at|282996	0.0154495	down	2.06462	chr10q25.2	RBM20	RNA binding motif protein 20	Hs.116630///Hs.742330
	1793	212027_at,212028_at,212030_at,212031_at,212033_at,236613_at,1557081_at|58517	0.0012977	down	2.03071	chr14q24.3	RBM25	RNA binding motif protein 25	Hs.531106///Hs.598430///Hs.602636///Hs.607781
	1794	215751_at,218422_s_at,220509_at,222626_at,226316_at,227355_at,229433_at|64062	0.000765142	down	2.60934	chr13q31.1	RBM26	RNA binding motif protein 26	Hs.732265///Hs.736000///Hs.558528///Hs.596629///Hs.600049
	1795	219754_at,232860_x_at|55285	0.00113045	down	2.93888	chrXq22.3	RBM41	RNA binding motif protein 41	Hs.139053///Hs.605845
	1796	205740_s_at|79171	5.64915e-07	up	2.31168	chr19q13.12	RBM42	RNA binding motif protein 42	Hs.5086
	1797	201394_s_at,201395_at,209936_at,230742_at|10181	8.76525e-05	down	2.88754	chr3p21.3	RBM5	RNA binding motif protein 5	Hs.439480///Hs.609825///Hs.639235///Hs.735496
	1798	201967_at,228030_at,1556672_a_at|10180	0.0222529	down	2.37466	chr3p21.3	RBM6	RNA binding motif protein 6	Hs.696735///Hs.720606
	1799	206767_at,235570_at,237860_at,238447_at,241789_at,242137_at,1560322_at|27303	0.00395887	down	2.00619	chr3p24-p23	RBMS3	RNA binding motif, single stranded interacting protein 3	Hs.221436///Hs.594906///Hs.621040///Hs.705969///Hs.745473
	1800	203423_at,239782_at|5947	0.00098997	up	8.59634	chr3q23	RBP1	retinol binding protein 1, cellular	Hs.529571///Hs.721405
	1801	208370_s_at,215253_s_at,215254_at|1827	6.58238e-06	up	2.78684	chr21q22.12	RCAN1	regulator of calcineurin 1	Hs.282326///Hs.737849
	1802	219864_s_at,226272_at,229064_s_at|11123	0.00797533	down	2.04903	chr1p35.3-p33	RCAN3	RCAN family member 3	Hs.594262///Hs.656799///Hs.741880
	1803	206499_s_at,215747_s_at|1104	0.000567513	up	2.52498	chr1p36.1	RCC1	regulator of chromosome condensation 1	Hs.469723
	1804	201063_at|5954	0.00404354	up	2.01043	chr11p13	RCN1	reticulocalbin 1, EF-hand calcium binding domain	Hs.97887
	1805	219102_at,61734_at|57333	1.97026e-15	up	4.34984	chr19q13.33	RCN3	reticulocalbin 3, EF-hand calcium binding domain	Hs.567550///Hs.637072
	1806	201783_s_at,209878_s_at|5970	0.00011503	up	2.10992	chr11q13	RELA	v-rel avian reticuloendotheliosis viral oncogene homolog A	Hs.502875///Hs.700948
	1807	1053_at,203696_s_at|5982	1.19381e-05	up	2.21051	chr7q11.23	RFC2	replication factor C (activator 1) 2, 40kDa	Hs.647062
	1808	204023_at|5984	0.0001838	up	3.37167	chr3q27	RFC4	replication factor C (activator 1) 4, 37kDa	Hs.671735///Hs.732098
	1809	203209_at,203210_s_at,213734_at|5985	0.00175273	up	2.15673	chr12q24.23	RFC5	replication factor C (activator 1) 5, 36.5kDa	Hs.731908///Hs.740837
	1810	218564_at|55159	0.000362891	up	2.15614	chr16q23.1	RFWD3	ring finger and WD repeat domain 3	Hs.567525
	1811	210138_at,1569303_s_at|8601	6.69002e-12	up	2.82196	chr8q11.23	RGS20	regulator of G-protein signaling 20	Hs.368733///Hs.745346
	1812	203823_at,220300_at|5998	5.80534e-05	up	2.83704	chr9q32	RGS3	regulator of G-protein signaling 3	Hs.494875///Hs.693972///Hs.745529
	1813	204337_at,204338_s_at,204339_s_at|5999	9.20377e-06	up	5.38974	chr1q23.3	RGS4	regulator of G-protein signaling 4	Hs.386726///Hs.595206///Hs.714067
	1814	222995_s_at,232053_x_at|57414	0.00693348	up	2.54278	chr7q11.23	RHBDD2	rhomboid domain containing 2	Hs.488827
	1815	219554_at|51458	5.25636e-07	down	5.63533	chr15q25	RHCG	Rh family, C glycoprotein	Hs.459284
	1816	212099_at,226417_at,1553962_s_at,1553963_at,1553965_x_at|388	0.0141053	up	2.99712	chr2p24	RHOB	ras homolog family member B	Hs.502876
	1817	212651_at|9886	0.0109701	up	2.21235	chr10q21.2	RHOBTB1	Rho-related BTB domain containing 1	Hs.624978///Hs.733423///Hs.737374
	1818	200885_at,235742_at|389	0.00742891	up	3.08107	chr1p13.1	RHOC	ras homolog family member C	Hs.502659///Hs.658289
	1819	209544_at,209545_s_at|8767	1.30678e-06	up	3.08685	chr8q21	RIPK2	receptor-interacting serine-threonine kinase 2	Hs.103755
	1820	226456_at|116028	0.00342551	up	2.46975	chr16p13.13	RMI2	RecQ mediated genome instability 2	Hs.347524///Hs.733558
	1821	201785_at,217093_at|6035	0.000352013	up	4.22006	chr14q11.2	RNASE1	ribonuclease, RNase A family, 1 (pancreatic)	Hs.623499///Hs.78224
	1822	233488_at,234699_at,234700_s_at|84659	0.00243795	up	2.88738	chr14q11.2	RNASE7	ribonuclease, RNase A family, 7	Hs.525206
	1823	203022_at|10535	0.000171964	up	4.74598	chr19p13.2	RNASEH2A	ribonuclease H2, subunit A	Hs.532851
	1824	210056_at|27289	1.20231e-08	up	2.07973	chr12q12	RND1	Rho family GTPase 1	Hs.124940
	1825	219021_at|55298	8.98708e-05	up	2.26539	chr11q13.4	RNF121	ring finger protein 121	Hs.368554
	1826	207735_at,235199_at|54941	0.00085697	down	3.84797	chr18q12.1	RNF125	ring finger protein 125, E3 ubiquitin protein ligase	Hs.633703
	1827	213038_at,36564_at|127544	6.90537e-06	up	5.14567	chr1p35.1	RNF19B	ring finger protein 19B	Hs.591504
	1828	224338_s_at,224947_at|79102	0.000356686	up	2.195	chr11q23	RNF26	ring finger protein 26	Hs.524084///Hs.727631///Hs.744159
	1829	218286_s_at,224394_at,224395_s_at,224439_x_at|9616	0.00112898	up	2.15079	chr3q22-q24	RNF7	ring finger protein 7	Hs.134623///Hs.597614///Hs.644754
	1830	205578_at|4920	7.97638e-05	up	3.07344	chr9q22	ROR2	receptor tyrosine kinase-like orphan receptor 2	Hs.735041///Hs.98255
	1831	209507_at|6119	3.4293e-06	up	2.37997	chr7p22	RPA3	replication protein A3, 14kDa	Hs.487540///Hs.738841
	1832	207283_at|56969	1.17294e-07	down	2.75433	chr2p16.2	RPL23AP32	ribosomal protein L23a pseudogene 32	Hs.657366
	1833	210115_at|116832	3.16485e-12	up	7.30424	chr3q27	RPL39L	ribosomal protein L39-like	Hs.647900
	1834	201011_at|6184	1.89685e-05	up	3.21851	chr3q21.3	RPN1	ribophorin I	Hs.518244
	1835	219143_s_at,223415_at|54913	0.000243536	up	2.42688	chr15q24.2	RPP25	ribonuclease P/MRP 25kDa subunit	Hs.594650///Hs.617076///Hs.8562
	1836	1566079_at|647190	0.000356742	down	5.65834	chr6p12.1	RPS16P5	ribosomal protein S16 pseudogene 5	Hs.520189
	1837	201909_at|6192	0.00123469	down	2.13837	chrYp11.3	RPS4Y1	ribosomal protein S4, Y-linked 1	Hs.282376
	1838	204633_s_at,204635_at,1554319_at|9252	1.09973e-06	down	2.50887	chr14q31-q32.1	RPS6KA5	ribosomal protein S6 kinase, 90kDa, polypeptide 5	Hs.510225///Hs.733807
	1839	218909_at|26750	0.000811049	up	2.26253	chr1q41	RPS6KC1	ribosomal protein S6 kinase, 52kDa, polypeptide 1	Hs.591416///Hs.593959///Hs.623871
	1840	212647_at|6237	1.45509e-07	up	2.64138	chr19q13.33	RRAS	related RAS viral (r-ras) oncogene homolog	Hs.515536
	1841	208456_s_at,212589_at,212590_at|22800	1.11094e-07	up	2.35523	chr11p15.2	RRAS2	related RAS viral (r-ras) oncogene homolog 2	Hs.502004
	1842	201890_at,209773_s_at|6241	0.00877736	up	2.50784	chr2p25-p24	RRM2	ribonucleotide reductase M2	Hs.226390
	1843	225788_at,235223_at|88745	7.37637e-05	up	2.16742	chr6p21.1	RRP36	ribosomal RNA processing 36 homolog (S. cerevisiae)	Hs.309231///Hs.733744
	1844	204133_at|9136	1.53819e-06	up	2.45411	chr3p21.2	RRP9	ribosomal RNA processing 9, small subunit (SSU) processome component, homolog (yeast)	Hs.153768
	1845	213797_at,242625_at|91543	0.000208268	up	5.97667	chr2p25.2	RSAD2	radical S-adenosyl methionine domain containing 2	Hs.17518
	1846	219507_at,235354_s_at,1555501_s_at|51319	8.95389e-16	up	3.20017	chr3q25.32	RSRC1	arginine/serine-rich coiled-coil 1	Hs.591283
	1847	225150_s_at,225151_at|6242	4.6225e-08	up	2.73045	chr2p13.1	RTKN	rhotekin	Hs.192854
	1848	228550_at|65078	1.60462e-05	up	2.31198	chr22q11.21	RTN4R	reticulon 4 receptor	Hs.30868
	1849	219684_at|64108	0.00514711	up	2.8754	chr3q27.3	RTP4	receptor (chemosensory) transporter protein 4	Hs.43388///Hs.734988
	1850	219957_at,233191_at,233192_s_at,235345_at,238550_at,1554133_at,1569630_a_at|55680	4.96388e-05	down	2.38801	chr10q21.3	RUFY2	RUN and FYVE domain containing 2	Hs.653144
	1851	203724_s_at,210251_s_at,213430_at,213437_at,213939_s_at,227802_at,229334_at|22902	3.23131e-07	down	3.07159	chr4q13.3	RUFY3	RUN and FYVE domain containing 3	Hs.596505///Hs.596820///Hs.739750///Hs.740904
	1852	230256_at,1552862_at|284618	0.00102666	down	3.26402	chr1q22	RUSC1-AS1	RUSC1 antisense RNA 1	Hs.732744///Hs.650801
	1853	201614_s_at|8607	0.000646182	up	4.04644	chr3q21	RUVBL1	RuvB-like AAA ATPase 1	Hs.272822///Hs.619487///Hs.710868
	1854	201459_at,1559945_at,1559946_s_at|10856	0.00129187	up	2.09195	chr19q13.3	RUVBL2	RuvB-like AAA ATPase 2	Hs.515846
	1855	205485_at|6261	2.17439e-05	up	4.78998	chr19q13.1	RYR1	ryanodine receptor 1 (skeletal)	Hs.466664
	1856	232170_at,232220_at|338324	2.15426e-06	up	3.17938	chr1q21.3	S100A7A	S100 calcium binding protein A7A	Hs.442337
	1857	221417_x_at,230464_at,233743_x_at|53637	7.2341e-05	up	2.13288	chr19p13.2	S1PR5	sphingosine-1-phosphate receptor 5	Hs.501561
	1858	202797_at|22908	5.51686e-06	down	2.65349	chr3p21.3	SACM1L	SAC1 suppressor of actin mutations 1-like (yeast)	Hs.156509///Hs.713970
	1859	217946_s_at,241185_at,1555618_s_at|10055	0.00176601	up	2.50163	chr19q13.32	SAE1	SUMO1 activating enzyme subunit 1	Hs.515500///Hs.620309
	1860	201747_s_at,201748_s_at,213635_s_at|6294	9.51056e-05	up	2.0794	chr19p13.3-p13.2	SAFB	scaffold attachment factor B	Hs.23978///Hs.728802
	1861	229661_at|57167	1.53461e-07	up	2.00996	chr20q13.2	SALL4	spalt-like transcription factor 4	Hs.517113
	1862	204502_at,234987_at,235529_x_at,235964_x_at,1559882_at,1559883_s_at|25939	0.00175502	down	2.10802	chr20pter-q12	SAMHD1	SAM domain and HD domain 1	Hs.580681
	1863	204898_at,204899_s_at,204900_x_at,213963_s_at|8819	0.00343865	up	2.14055	chr4q34.1	SAP30	Sin3A-associated protein, 30kDa	Hs.591715
	1864	200847_s_at|51669	0.000214424	down	2.05378	chr8p12	SARAF	store-operated calcium entry-associated regulatory factor	Hs.521487
	1865	200051_at,231998_at|9092	0.00098234	up	2.21987	chr11q13.1	SART1	squamous cell carcinoma antigen recognized by T cells	Hs.502883///Hs.618087
	1866	213236_at,41644_at,226022_at|23328	0.00117878	down	3.01916	chr6q24.3	SASH1	SAM and SH3 domain containing 1	Hs.193133///Hs.608017
	1867	203408_s_at,241365_at,244267_at|6304	0.00105951	down	3.91776	chr3p23	SATB1	SATB homeobox 1	Hs.517717///Hs.593276///Hs.629483///Hs.630427///Hs.733074
	1868	206989_s_at,209376_x_at,213850_s_at,225336_at,232597_x_at,235579_at,1570507_at|9169	7.8941e-05	down	2.00173	chr12q12	SCAF11	SR-related CTD-associated factor 11	Hs.210367///Hs.733337
	1869	222310_at,222311_s_at,226082_s_at,233753_at,243759_at|57466	4.86106e-05	down	2.29586	chr21q22.1	SCAF4	SR-related CTD-associated factor 4	Hs.17255
	1870	201771_at|10067	2.25189e-05	up	2.20592	chr1q21	SCAMP3	secretory carrier membrane protein 3	Hs.200600
	1871	201825_s_at,201826_s_at|51097	0.0360246	up	2.01252	chr1q44	SCCPDH	saccharopine dehydrogenase (putative)	Hs.498397///Hs.601016
	1872	200831_s_at,200832_s_at,211162_x_at,211708_s_at|6319	0.0115763	up	2.49491	chr10q24.31	SCD	stearoyl-CoA desaturase (delta-9-desaturase)	Hs.558396///Hs.734527
	1873	206884_s_at,232056_at,1554920_at,1554921_a_at|8796	4.76659e-05	down	6.97393	chr13q22	SCEL	sciellin	Hs.534699///Hs.591224
	1874	204035_at|7857	0.000139185	up	2.07501	chr2q35-q36	SCG2	secretogranin II	Hs.516726///Hs.707360
	1875	203889_at|6447	5.51233e-06	up	4.91173	chr15q13-q14	SCG5	secretogranin V (7B2 protein)	Hs.156540
	1876	222272_x_at,1552365_at,1552367_a_at|85477	0.00722953	down	5.06282	chr7p21.3	SCIN	scinderin	Hs.655515
	1877	223221_at|6341	0.00236091	up	2.18254	chr17p13.1	SCO1	SCO1 cytochrome c oxidase assembly protein	Hs.14511
	1878	201462_at|9805	0.00247601	up	2.14841	chr7p14.3-p14.1	SCRN1	secernin 1	Hs.520740///Hs.619940
	1879	212154_at,212157_at,212158_at|6383	7.82993e-06	up	5.22844	chr8q22-q23	SDC2	syndecan 2	Hs.1501///Hs.595421///Hs.611517///Hs.739202
	1880	203090_at|6388	0.00119097	up	2.0763	chr17q11.2	SDF2	stromal cell-derived factor 2	Hs.514036
	1881	1553077_at|121214	0.000287428	up	3.00964	chr12q13.3	SDR9C7	short chain dehydrogenase/reductase family 9C, member 7	Hs.380178
	1882	205695_at,1555539_at|10993	1.87152e-05	up	2.32483	chr12q24.13	SDS	serine dehydratase	Hs.439023
	1883	228274_at|113675	0.000671042	up	2.82398	chr12q24.13	SDSL	serine dehydratase-like	Hs.337594
	1884	217667_at|729799	0.00581283	down	2.71758	chr11p11.2	SEC14L1P1	SEC14-like 1 pseudogene 1	Hs.368920
	1885	209889_at|25956	0.0129251	down	2.18739	chr10q24.31	SEC31B	SEC31 homolog B (S. cerevisiae)	Hs.18889
	1886	217716_s_at,222385_x_at|29927	0.00207052	up	2.35929	chr3q21.3	SEC61A1	Sec61 alpha 1 subunit (S. cerevisiae)	Hs.518236///Hs.745144
	1887	203484_at|23480	0.000260334	up	2.80174	chr7p11.2	SEC61G	Sec61 gamma subunit	Hs.488282
	1888	218265_at,224250_s_at|79048	5.38826e-06	down	2.37011	chr9q22.2	SECISBP2	SECIS binding protein 2	Hs.59804///Hs.623632///Hs.687936
	1889	212450_at,212451_at|9728	1.37368e-05	down	2.49541	chr15q21.1	SECISBP2L	SECIS binding protein 2-like	Hs.9997
	1890	206211_at|6401	2.41226e-05	up	3.85896	chr1q22-q25	SELE	selectin E	Hs.82848
	1891	226051_at|140606	3.40831e-07	up	2.82371	chr22q12.2	SELM	selenoprotein M	Hs.55940
	1892	217811_at,225561_at|51714	1.63676e-07	up	3.12474	chr3q25.1	SELT	selenoprotein T	Hs.369052///Hs.527469///Hs.595376///Hs.610777
	1893	203788_s_at,203789_s_at|10512	0.0170231	up	5.82843	chr7q21-q31	SEMA3C	sema domain, immunoglobulin domain (Ig), short basic domain, secreted, (semaphorin) 3C	Hs.269109///Hs.617058///Hs.690390
	1894	218122_s_at,222523_at,228380_at|59343	3.34714e-05	up	3.4828	chr3q27.2	SENP2	SUMO1/sentrin/SMT3 specific peptidase 2	Hs.401388///Hs.707383
	1895	201427_s_at,229620_at|6414	2.1887e-07	down	2.85218	chr5q31	SEPP1	selenoprotein P, plasma, 1	Hs.275775///Hs.610520///Hs.626354///Hs.745017
	1896	202833_s_at,211428_at,211429_s_at,230318_at|5265	6.63294e-07	up	4.49366	chr14q32.1	SERPINA1	serpin peptidase inhibitor, clade A (alpha-1 antiproteinase, antitrypsin), member 1	Hs.525557
	1897	212268_at,213572_s_at,228726_at,239213_at|1992	0.0311953	down	2.07586	chr6p25	SERPINB1	serpin peptidase inhibitor, clade B (ovalbumin), member 1	Hs.381167
	1898	204614_at|5055	0.00802729	down	3.75928	chr18q21.3	SERPINB2	serpin peptidase inhibitor, clade B (ovalbumin), member 2	Hs.594481
	1899	202627_s_at,202628_s_at,1568765_at|5054	4.71303e-11	up	16.3737	chr7q22.1	SERPINE1	serpin peptidase inhibitor, clade E (nexin, plasminogen activator inhibitor type 1), member 1	Hs.414795///Hs.741440
	1900	212190_at,227487_s_at|5270	0.000120694	up	2.47052	chr2q36.1	SERPINE2	serpin peptidase inhibitor, clade E (nexin, plasminogen activator inhibitor type 1), member 2	Hs.38449///Hs.708453///Hs.727245
	1901	207714_s_at|871	9.00168e-32	up	12.0882	chr11q13.5	SERPINH1	serpin peptidase inhibitor, clade H (heat shock protein 47), member 1, (collagen binding protein 1)	Hs.596449///Hs.628639
	1902	219382_at|29946	0.00429708	up	3.6293	chr19q13.2	SERTAD3	SERTA domain containing 3	Hs.515412
	1903	218346_s_at|27244	0.000916312	down	2.19176	chr6q21	SESN1	sestrin 1	Hs.591336///Hs.600713
	1904	205933_at,227478_at|26040	0.000624402	down	2.61686	chr18q21.1	SETBP1	SET binding protein 1	Hs.435458///Hs.713863///Hs.713953
	1905	218720_x_at,223458_at,233337_s_at,238404_x_at,238406_x_at|26470	7.95974e-05	up	2.34587	chr16p11.2	SEZ6L2	seizure related 6 homolog (mouse)-like 2	Hs.6314
	1906	223416_at,1561923_a_at|51639	0.000872637	up	2.2599	chr2p23	SF3B6	splicing factor 3b, subunit 6, 14kDa	Hs.177861
	1907	223121_s_at,223122_s_at|6423	0.0181502	up	7.16773	chr4q31.3	SFRP2	secreted frizzled-related protein 2	Hs.481022
	1908	204051_s_at,204052_s_at|6424	1.07523e-14	up	8.08343	chr7p14.1	SFRP4	secreted frizzled-related protein 4	Hs.608988///Hs.658169///Hs.710782
	1909	205120_s_at,205121_at,226112_at,228584_at|6443	5.50955e-10	up	3.25958	chr4q12	SGCB	sarcoglycan, beta (43kDa dystrophin-associated glycoprotein)	Hs.438953///Hs.619287///Hs.694498
	1910	204688_at|8910	1.44525e-07	up	3.17635	chr7q21.3	SGCE	sarcoglycan, epsilon	Hs.371199
	1911	207302_at|6445	3.28824e-08	up	2.04521	chr13q12	SGCG	sarcoglycan, gamma (35kDa dystrophin-associated glycoprotein)	Hs.37167
	1912	244547_at,1553292_s_at|124923	0.00561678	down	2.10182	chr17q11.2	SGK494	uncharacterized serine/threonine-protein kinase SgK494	Hs.729077
	1913	212319_at,217538_at,36129_at|9905	3.39752e-10	down	2.75353	chr17p13.3	SGSM2	small G protein signaling modulator 2	Hs.513861///Hs.641345///Hs.739300
	1914	225354_s_at|83699	0.0149502	down	3.56193	chr6q14.1	SH3BGRL2	SH3 domain binding glutamate-rich protein like 2	Hs.302772///Hs.606947///Hs.728634///Hs.743659
	1915	227591_at|100505696	0.00257309	down	2.75059	chr3p25.1	SH3BP5-AS1	SH3BP5 antisense RNA 1	Hs.745026
	1916	231823_s_at,1562910_at|285590	0.00344229	up	3.09326	chr5q35.1	SH3PXD2B	SH3 and PX domains 2B	Hs.285666///Hs.629010///Hs.734561
	1917	228892_at,235768_at,238827_at,243582_at|153769	0.000447143	down	2.38337	chr5q32	SH3RF2	SH3 domain containing ring finger 2	Hs.443728
	1918	202276_at|7979	1.5977e-06	up	2.58229	chr7q21.3	SHFM1	split hand/foot malformation (ectrodactyly) type 1	Hs.489201///Hs.734935
	1919	230493_at|387914	1.61185e-05	up	5.91586	chr13q12.13	SHISA2	shisa family member 2	Hs.433791///Hs.619232
	1920	226674_at|149345	0.00116195	up	2.04102	chr1q32.1	SHISA4	shisa family member 4	Hs.632471
	1921	214095_at,214096_s_at,214437_s_at|6472	0.00165823	up	2.3293	chr12q12-q14	SHMT2	serine hydroxymethyltransferase 2 (mitochondrial)	Hs.741179
	1922	208443_x_at,210134_x_at,210135_s_at|6474	3.56801e-06	up	2.5616	chr3q25.32	SHOX2	short stature homeobox 2	Hs.55967
	1923	226366_at|257218	0.000352252	down	2.44123	chr6q24.3	SHPRH	SNF2 histone linker PHD RING helicase, E3 ubiquitin protein ligase	Hs.631178///Hs.693012///Hs.723297
	1924	209339_at|6478	0.000219416	up	2.07961	chr3q25	SIAH2	siah E3 ubiquitin protein ligase 2	Hs.477959///Hs.618517///Hs.629064///Hs.692394
	1925	219734_at|54847	1.12068e-05	down	4.82866	chr3q13.2	SIDT1	SID1 transmembrane family, member 1	Hs.591291
	1926	201692_at,214484_s_at|10280	0.000678878	up	2.33898	chr9p13.3	SIGMAR1	sigma non-opioid intracellular receptor 1	Hs.522087
	1927	206558_at,208157_at,1557900_at|6493	0.000305285	down	2.04135	chr21q22.13	SIM2	single-minded family bHLH transcription factor 2	Hs.146186///Hs.611514///Hs.618325
	1928	202895_s_at,202896_s_at,202897_at|140885	4.10905e-08	up	2.73603	chr20p13	SIRPA	signal-regulatory protein alpha	Hs.581021///Hs.743876
	1929	203489_at,210792_x_at,222030_at|10572	0.000127433	up	2.28568	chr14q32.33	SIVA1	SIVA1, apoptosis-inducing factor	Hs.112058
	1930	217661_x_at,229009_at|147912	0.000401333	up	2.13425	chr19q13.32	SIX5	SIX homeobox 5	Hs.43314
	1931	217640_x_at|220134	0.00477696	up	2.44114	chr18q21.1	SKA1	spindle and kinetochore associated complex subunit 1	Hs.134726
	1932	225684_at,225686_at|348235	0.00232174	up	2.14968	chr17q22	SKA2	spindle and kinetochore associated complex subunit 2	Hs.463607///Hs.619211
	1933	203625_x_at,203626_s_at,210567_s_at|6502	1.19204e-09	up	2.20738	chr5p13	SKP2	S-phase kinase-associated protein 2, E3 ubiquitin protein ligase	Hs.23348///Hs.658694
	1934	204928_s_at|8273	0.000236913	up	2.0175	chrXq28	SLC10A3	solute carrier family 10, member 3	Hs.522826
	1935	219874_at|84561	0.00105969	up	3.01488	chr3q21.2	SLC12A8	solute carrier family 12, member 8	Hs.658514
	1936	205316_at,205317_s_at,240159_at|6565	0.00984755	down	3.76864	chr3q13.33	SLC15A2	solute carrier family 15 (oligopeptide transporter), member 2	Hs.518089
	1937	202234_s_at,202235_at,202236_s_at,209900_s_at,1557918_s_at|6566	2.11521e-05	up	8.10581	chr1p12	SLC16A1	solute carrier family 16 (monocarboxylate transporter), member 1	Hs.713862///Hs.75231
	1938	207038_at,230748_at|9120	0.00072259	down	3.23403	chr17q24.2	SLC16A6	solute carrier family 16, member 6	Hs.42645///Hs.463838///Hs.604780///Hs.605976
	1939	207057_at,210807_s_at,230003_at,241866_at,241925_x_at|9194	9.82036e-07	down	2.87828	chr12q13	SLC16A7	solute carrier family 16 (monocarboxylate transporter), member 7	Hs.589104///Hs.88156
	1940	226301_at|116843	0.00106444	down	2.70689	chr6q22.3-q23.3	SLC18B1	solute carrier family 18, subfamily B, member 1	Hs.347144///Hs.706683
	1941	206396_at,213664_at|6505	0.00282356	down	2.09623	chr9p24	SLC1A1	solute carrier family 1 (neuronal/epithelial high affinity glutamate transporter, system Xag), member 1	Hs.444915///Hs.662818
	1942	209610_s_at,209611_s_at,212810_s_at,212811_x_at,244377_at|6509	1.40835e-07	up	2.27984	chr2p15-p13	SLC1A4	solute carrier family 1 (glutamate/neutral amino acid transporter), member 4	Hs.654352
	1943	202744_at|6575	0.0104491	up	2.37805	chr8p11.21	SLC20A2	solute carrier family 20 (phosphate transporter), member 2	Hs.653173
	1944	205421_at,242578_x_at|6581	0.000574374	down	6.19602	chr6q25.3	SLC22A3	solute carrier family 22 (organic cation transporter), member 3	Hs.567337///Hs.606278///Hs.742534
	1945	210010_s_at|6576	0.00104263	up	2.53037	chr22q11.21	SLC25A1	solute carrier family 25 (mitochondrial carrier; citrate transporter), member 1	Hs.111024
	1946	207088_s_at,209003_at|8402	0.00307901	up	2.01045	chr17p13.3	SLC25A11	solute carrier family 25 (mitochondrial carrier; oxoglutarate carrier), member 11	Hs.184877
	1947	220182_at,226010_at|79085	0.000207682	down	2.06874	chr19p13.3	SLC25A23	solute carrier family 25 (mitochondrial carrier; phosphate carrier), member 23	Hs.356231///Hs.620764///Hs.732434
	1948	223649_s_at|51629	5.7607e-05	up	2.17828	chr17q12	SLC25A39	solute carrier family 25, member 39	Hs.744880
	1949	236436_at,1563498_s_at|283130	0.0271636	down	2.33973	chr11q13.1	SLC25A45	solute carrier family 25, member 45	Hs.661604///Hs.708973///Hs.738628
	1950	205097_at,224959_at,224963_at|1836	0.00773537	down	3.23929	chr5q31-q34	SLC26A2	solute carrier family 26 (anion exchanger), member 2	Hs.302738///Hs.618625///Hs.711782
	1951	219932_at|28965	0.0112214	down	3.12338	chr5q23.3	SLC27A6	solute carrier family 27 (fatty acid transporter), member 6	Hs.49765///Hs.599526///Hs.733430
	1952	201801_s_at,201802_at|2030	2.87387e-06	up	3.12524	chr6p21.1	SLC29A1	solute carrier family 29 (equilibrative nucleoside transporter), member 1	Hs.25450
	1953	201249_at,201250_s_at|6513	0.000358343	up	5.91876	chr1p34.2	SLC2A1	solute carrier family 2 (facilitated glucose transporter), member 1	Hs.473721
	1954	207439_s_at,207440_at,209326_at|7355	0.000837864	up	2.14092	chrXp11.23-p11.22	SLC35A2	solute carrier family 35 (UDP-galactose transporter), member A2	Hs.21899
	1955	206770_s_at,209865_at,226894_at|23443	0.0337705	down	2.10879	chr1p21	SLC35A3	solute carrier family 35 (UDP-N-acetylglucosamine (UDP-GlcNAc) transporter), member A3	Hs.448979///Hs.598077///Hs.603153///Hs.617357
	1956	202433_at|10237	0.00291647	up	2.03122	chr17q21.33	SLC35B1	solute carrier family 35, member B1	Hs.154073///Hs.603394///Hs.640351///Hs.706555
	1957	220796_x_at,222263_at,79005_at,227518_at,229410_at,235035_at|79939	0.00113483	down	2.40552	chr19p13.11	SLC35E1	solute carrier family 35, member E1	Hs.620596///Hs.624587
	1958	229065_at,231520_at|148641	9.89561e-07	up	2.07815	chr1q42.2	SLC35F3	solute carrier family 35, member F3	Hs.158748
	1959	238638_at|219855	0.0224712	up	2.07473	chr11q24.2	SLC37A2	solute carrier family 37 (glucose-6-phosphate transporter), member 2	Hs.352661
	1960	234973_at|92745	0.00135101	up	2.21169	chrXp11.23	SLC38A5	solute carrier family 38, member 5	Hs.195155
	1961	212110_at,1555433_at,1555434_a_at|23516	1.84746e-06	up	4.41473	chr8p21.3	SLC39A14	solute carrier family 39 (zinc transporter), member 14	Hs.491232///Hs.594244///Hs.611826
	1962	219215_s_at|55630	0.000249929	up	3.48973	chr8q24.3	SLC39A4	solute carrier family 39 (zinc transporter), member 4	Hs.521934
	1963	202088_at,202089_s_at,1555460_a_at,1556551_s_at|25800	0.000152228	up	2.027	chr18q12.2	SLC39A6	solute carrier family 39 (zinc transporter), member 6	Hs.744368///Hs.79136
	1964	202667_s_at|7922	0.023722	up	2.08339	chr6p21.3	SLC39A7	solute carrier family 39 (zinc transporter), member 7	Hs.631995
	1965	200924_s_at|6520	3.57683e-05	up	2.93588	chr11q13	SLC3A2	solute carrier family 3 (amino acid transporter heavy chain), member 2	Hs.502769
	1966	223044_at,233123_at|30061	0.000349069	down	2.14145	chr2q32	SLC40A1	solute carrier family 40 (iron-regulated transporter), member 1	Hs.643005///Hs.708414///Hs.718111
	1967	219125_s_at|55974	4.89145e-06	up	2.81809	chr1q22	SLC50A1	solute carrier family 50 (sugar efflux transporter), member 1	Hs.292154
	1968	218151_x_at,222155_s_at|79581	2.11283e-06	up	2.44227	chr8q24.3	SLC52A2	solute carrier family 52 (riboflavin transporter), member 2	Hs.6459
	1969	206376_at,232263_at,239352_at,240419_at|55117	5.83286e-08	up	2.8393	chr12q21.3	SLC6A15	solute carrier family 6 (neutral amino acid transporter), member 15	Hs.44424
	1970	219820_at,1569940_at|28968	0.0159088	down	3.35294	chr19q13.33	SLC6A16	solute carrier family 6, member 16	Hs.130949///Hs.597776
	1971	207528_s_at,209921_at,217678_at|23657	2.38748e-06	up	2.00086	chr4q28-q32	SLC7A11	solute carrier family 7 (anionic amino acid transporter light chain, xc- system), member 11	Hs.390594///Hs.706054
	1972	201195_s_at|8140	0.0333346	up	2.86011	chr16q24.3	SLC7A5	solute carrier family 7 (amino acid transporter light chain, L system), member 5	Hs.513797
	1973	202752_x_at,216092_s_at,216603_at,216604_s_at,217248_s_at|23428	1.80968e-06	up	3.08502	chr14q11.2	SLC7A8	solute carrier family 7 (amino acid transporter light chain, L system), member 8	Hs.596643///Hs.722598///Hs.735363
	1974	212947_at|23315	0.000255584	down	2.75264	chr20q13.13	SLC9A8	solute carrier family 9, subfamily A (NHE8, cation proton antiporter 8), member 8	Hs.444202
	1975	206354_at|28234	0.00349551	up	2.60867	chr12p12	SLCO1B3	solute carrier organic anion transporter family, member 1B3	Hs.504966
	1976	226725_at,230383_x_at,238430_x_at,243999_at,1553055_a_at,1557078_at|162394	0.00567571	down	2.12918	chr17q12	SLFN5	schlafen family member 5	Hs.14691///Hs.585792///Hs.605086///Hs.622344///Hs.709347
	1977	221434_s_at|81892	0.000297111	up	2.36616	chr14q24.3	SLIRP	SRA stem-loop interacting RNA binding protein	Hs.655105
	1978	206874_s_at,206875_s_at|9748	0.0192724	down	2.13979	chr10q24.33	SLK	STE20-like kinase	Hs.591922///Hs.593146///Hs.731686
	1979	206273_at|10650	0.000662651	up	2.02049	chr18p11.21	SLMO1	slowmo homolog 1 (Drosophila)	Hs.514718
	1980	205374_at|6588	0.00584468	up	3.56316	chr11q22.3	SLN	sarcolipin	Hs.334629
	1981	217828_at|79811	1.38567e-08	down	2.72249	chr15q22.1	SLTM	SAFB-like, transcription modulator	Hs.512932
	1982	206320_s_at,227719_at|4093	0.00178095	down	2.49265	chr13q12-q14	SMAD9	SMAD family member 9	Hs.123119///Hs.586812
	1983	201663_s_at,201664_at,215623_x_at|10051	0.00334868	up	2.152	chr3q26.1	SMC4	structural maintenance of chromosomes 4	Hs.58992
	1984	212926_at,212927_at,237725_x_at|23137	2.75521e-05	down	2.30765	chr9q21.12	SMC5	structural maintenance of chromosomes 5	Hs.534189///Hs.711704
	1985	225404_at,238640_at|113444	1.22787e-05	up	2.05164	chr1p34.3	SMIM12	small integral membrane protein 12	Hs.27160///Hs.661594
	1986	227124_at,235707_at,1564651_at|221710	0.000124023	up	2.22262	chr6p24.2	SMIM13	small integral membrane protein 13	Hs.656600
	1987	222336_at,224989_at,224990_at,227052_at,243634_at|201895	1.23668e-05	down	2.55469	chr4p14	SMIM14	small integral membrane protein 14	Hs.205952///Hs.576320///Hs.593699///Hs.633407///Hs.745290
	1988	223276_at|85027	1.37178e-05	up	2.74551	chr5q33.1	SMIM3	small integral membrane protein 3	Hs.29444///Hs.597409///Hs.623614
	1989	219772_s_at|23676	0.00516517	up	2.63957	chrXp22.1	SMPX	small muscle protein, X-linked	Hs.86492
	1990	202043_s_at|6611	3.13397e-06	up	3.54419	chrXp22.1	SMS	spermine synthase	Hs.634016///Hs.662446///Hs.724874///Hs.745307
	1991	207390_s_at,209427_at,1556030_at|6525	2.07476e-07	up	3.09841	chr22q12.2	SMTN	smoothelin	Hs.149098///Hs.738578
	1992	218788_s_at|64754	2.67219e-05	up	3.56785	chr1q44	SMYD3	SET and MYND domain containing 3	Hs.567571///Hs.677453
	1993	219480_at|6615	0.000122464	up	2.27202	chr20q13.2	SNAI1	snail family zinc finger 1	Hs.48029
	1994	213139_at|6591	0.0030273	up	3.36934	chr8q11	SNAI2	snail family zinc finger 2	Hs.360174
	1995	218327_s_at,222597_at,239084_at|9342	0.000374645	up	2.2535	chr22q11.21	SNAP29	synaptosomal-associated protein, 29kDa	Hs.108002///Hs.595327///Hs.701035
	1996	204104_at|6618	0.000630648	up	2.2137	chr19p13	SNAPC2	small nuclear RNA activating complex, polypeptide 2, 45kDa	Hs.631860
	1997	223066_at|23557	0.000367194	up	2.5905	chr1q21.3	SNAPIN	SNAP-associated protein	Hs.32018
[truncated: 391 more rows]

## Sheet:  S10B File
		Reddy et al., 2018 Molecular prognosticators in clinically and pathologically distinct cohorts of oral cavity, laryngopharyngeal and oropharyngeal cancers- A Meta-Analysis approach
		S10B File: List of Gene Ontology categories from TOPPFUN enrichment analysis for Oropharyngeal cohort
	GO: Molecular Function
	S.NO	Category	ID	Name	p-value	q-value Bonferroni	q-value FDR B&H	q-value FDR B&Y	Hit Count in Query List*	Hit Count in Genome	Percentage*	Hit in Query List
	1	GO: Molecular Function	GO:0030023	extracellular matrix constituent conferring elasticity	3.193e-06	0.007817	0.0005584	0.004679	6	6	100	COL4A1,EMILIN2,FBN1,FBN2,EMILIN1,MFAP5
	2	GO: Molecular Function	GO:0001730	2'-5'-oligoadenylate synthetase activity	0.0002279	0.5579	0.01993	0.167	4	4	100	OASL,OAS1,OAS2,OAS3
	3	GO: Molecular Function	GO:0048407	platelet-derived growth factor binding	7.183e-07	0.001758	0.0001353	0.001134	9	12	75	PDGFA,PDGFRB,COL1A1,COL1A2,COL3A1,COL4A1,COL5A1,COL6A1,PDAP1
	4	GO: Molecular Function	GO:0097493	structural molecule activity conferring elasticity	6.253e-05	0.1531	0.007654	0.06415	6	8	75	COL4A1,EMILIN2,FBN1,FBN2,EMILIN1,MFAP5
	5	GO: Molecular Function	GO:0004579	dolichyl-diphosphooligosaccharide-protein glycotransferase activity	0.0001687	0.4129	0.01623	0.136	6	9	66.6667	OSTC,DAD1,DDOST,RPN1,STT3A,TUSC3
	6	GO: Molecular Function	GO:0045236	CXCR chemokine receptor binding	3.979e-07	0.0009739	8.854e-05	0.000742	11	17	64.7059	CXCL9,PPBP,CXCL6,CXCL11,CXCL5,CXCL12,CXCL1,CXCL2,CXCL3,CXCL8,CXCL10
	7	GO: Molecular Function	GO:0050431	transforming growth factor beta binding	8.124e-05	0.1989	0.00947	0.07936	9	18	50	CD109,ACVR1,HYAL2,ENG,TGFB3,TGFBR3,THBS1,AGRN,LTBP1
	8	GO: Molecular Function	GO:0001968	fibronectin binding	2.323e-07	0.0005687	6.15e-05	0.0005154	16	33	48.4848	MFAP2,MMP2,MMP13,LRRC15,COMP,CTSK,CTSL,FSTL3,FBLN1,SFRP2,THBS1,THBS4,TNC,IGFBP3,ITGA3,ITGB1
	9	GO: Molecular Function	GO:0008009	chemokine activity	1.706e-07	0.0004177	5.967e-05	0.0005001	20	48	41.6667	CXCL9,CXCL16,PPBP,CCL2,CCL4,CCL7,CCL8,CCL11,CCL13,CCL18,CCL24,CXCL6,CXCL11,CXCL5,CXCL12,CXCL1,CXCL2,CXCL3,CXCL8,CXCL10
	10	GO: Molecular Function	GO:0042379	chemokine receptor binding	2.641e-08	6.465e-05	1.078e-05	9.031e-05	24	60	40	CXCL9,CNIH4,CCRL2,CXCL16,PPBP,CCL2,CCL4,CCL7,CCL8,CCL11,CCL13,CCL18,CCL24,CXCL6,CXCL11,CXCL5,CXCL12,CREB3,STAT1,CXCL1,CXCL2,CXCL3,CXCL8,CXCL10
	11	GO: Molecular Function	GO:0005201	extracellular matrix structural constituent	3.076e-10	7.531e-07	3.765e-07	3.156e-06	31	78	39.7436	MUC4,BGN,CHI3L1,COL1A1,COL1A2,COL3A1,COL4A1,COL4A2,COL4A6,COL5A1,COL5A2,COL8A2,COL11A1,COL12A1,COL15A1,COMP,COL5A3,VCAN,LAMA1,EMILIN2,FBLN1,FBLN2,FBN1,FBN2,TINAGL1,EMILIN1,PXDN,TFPI2,LAMB1,LAMC1,MFAP5
	12	GO: Molecular Function	GO:0005518	collagen binding	3.945e-09	9.657e-06	3.219e-06	2.698e-05	28	72	38.8889	MMP13,LRRC15,NID1,SERPINH1,PCOLCE,PDGFA,ADGRG1,COMP,ABI3BP,COL5A3,PPIB,CSPG4,CTSK,CTSL,ASPN,DCN,COCH,PCOLCE2,ANTXR1,NID2,FN1,SPARC,P3H1,TGFBI,THBS1,THBS4,ITGA3,ITGB1
	13	GO: Molecular Function	GO:0050840	extracellular matrix binding	7.014e-07	0.001717	0.0001353	0.001134	21	56	37.5	LRRC15,BGN,NID1,ADGRG1,COL11A1,OLFML2B,DCN,LYPD5,ECM1,FBLN2,SPARC,SPP1,TINAGL1,TGFBI,THBS1,THBS4,AGRN,ITGA6,ITGA3,ITGB1,LGALS1
	14	GO: Molecular Function	GO:0043236	laminin binding	0.0001724	0.422	0.01623	0.136	12	32	37.5	LRRC15,NID1,LYPD5,ECM1,TINAGL1,THBS1,THBS4,AGRN,ITGA6,ITGA3,ITGB1,LGALS1
	15	GO: Molecular Function	GO:0008307	structural constituent of muscle	3.811e-05	0.0933	0.004911	0.04115	15	41	36.5854	ACTN2,SORBS2,TCAP,MYL2,NEB,CAPN3,MYLPF,PLEC,ANKRD2,MYL9,SMTN,TPM1,TPM2,TPM4,CSRP3
	16	GO: Molecular Function	GO:0043394	proteoglycan binding	0.0004535	1	0.03581	0.3001	12	35	34.2857	NID1,COL5A1,COMP,COL5A3,CTSK,CTSL,GPC6,GREM1,GPC4,FST,THBS1,AGRN
	17	GO: Molecular Function	GO:0043531	ADP binding	0.0001627	0.3983	0.01623	0.136	14	41	34.1463	ACTA1,MSH2,RUVBL1,MYH9,MYH10,MYO6,PGK1,PKM,PPP5C,PRPS1,RUVBL2,GLUD1,GLUD2,TAP1
	18	GO: Molecular Function	GO:0016504	peptidase activator activity	0.0002878	0.7045	0.02429	0.2036	14	43	32.5581	MAL,MMP14,APP,CAV1,PCOLCE,CTSC,PCOLCE2,PSME3,PSMD14,FBLN1,SFRP2,FN1,BEX3,ADRM1
	19	GO: Molecular Function	GO:0030545	receptor regulator activity	0.0006065	1	0.04639	0.3888	15	51	29.4118	ACTN2,ADH7,AGT,CDK5,LYPD1,PCSK9,SRA1,GREM1,NCOA2,SFRP2,DKK1,AGRN,NRG1,WNT2,PXDN
	20	GO: Molecular Function	GO:0005178	integrin binding	8.261e-06	0.02022	0.001264	0.01059	32	121	26.4463	ACTN1,ACTN2,MFGE8,MMP14,ADAM23,CCN4,COL3A1,COL5A1,EGFL6,NPNT,EGFR,FAP,FBLN1,FBN1,GPNMB,SFRP2,FN1,SYK,ESM1,TGFBI,THBS1,THBS4,THY1,TIMP2,NRG1,ICAM1,ITGA6,ITGA3,ITGA5,ITGB1,ITGB5,LAMB1
	21	GO: Molecular Function	GO:0019838	growth factor binding	6.618e-06	0.0162	0.00108	0.009051	36	142	25.3521	CD109,ACVR1,HYAL2,NRP2,CCN4,NGFR,FIBP,OSMR,PDGFA,PDGFRB,COL1A1,COL1A2,COL3A1,COL4A1,COL5A1,COL6A1,HTRA1,EGFR,ENG,FGFR3,TRIM16,ESM1,TGFB3,TGFBR3,THBS1,AGRN,PDAP1,IGFBP3,IGFBP4,NKD2,ITGA6,ITGB4,PXDN,HTRA3,LIFR,LTBP1
	22	GO: Molecular Function	GO:0005125	cytokine activity	2.528e-08	6.189e-05	1.078e-05	9.031e-05	56	222	25.2252	FAM3D,MIF,CXCL9,TNFSF10,TNFSF9,BMP1,BMP2,IL33,TNFSF18,CXCL16,FAM3B,TNFRSF11B,OSM,CD70,IL32,CRLF1,PPBP,CSF2,IL20,GREM1,CCL2,CCL4,CCL7,CCL8,CCL11,CCL13,CCL18,CCL24,CXCL6,CXCL11,CXCL5,CXCL12,SPP1,IL24,GPI,CXCL1,CXCL2,CXCL3,TGFB1,TGFB3,TIMP1,IL36G,NRG1,TNFSF4,WNT2,IL1B,IL6,IL7,CXCL8,IL11,IL18,INHBA,INHBB,CXCL10,SCG2,LIF
	23	GO: Molecular Function	GO:0005539	glycosaminoglycan binding	2.512e-07	0.000615	6.15e-05	0.0005154	53	219	24.2009	AAMP,MDK,MMP7,APLP2,APOE,APP,HYAL2,LAYN,BGN,NRP2,CCN4,PDCD5,TREM2,PCOLCE,ADGRG1,PGF,SERPINE2,LIPG,COL5A1,COMP,ABI3BP,COL5A3,VCAN,DCN,CRISPLD2,SOST,EPYC,PCOLCE2,ENG,CCL2,CCL7,CCL8,CCL13,GPNMB,CXCL6,CXCL11,FMOD,FN1,POSTN,MAMDC2,RNASE7,TGFBR3,THBS1,THBS2,THBS4,TNFAIP6,AGRN,HDGF,JCHAIN,CXCL10,LAMC2,CEMIP,LTF
	24	GO: Molecular Function	GO:0008201	heparin binding	9.301e-06	0.02277	0.001339	0.01122	40	167	23.9521	AAMP,MDK,MMP7,APLP2,APOE,APP,NRP2,CCN4,PDCD5,PCOLCE,ADGRG1,PGF,SERPINE2,LIPG,COL5A1,COMP,ABI3BP,COL5A3,CRISPLD2,SOST,EPYC,PCOLCE2,CCL2,CCL7,CCL8,CCL13,GPNMB,CXCL6,CXCL11,FMOD,FN1,POSTN,TGFBR3,THBS1,THBS2,THBS4,HDGF,CXCL10,LAMC2,LTF
	25	GO: Molecular Function	GO:0005126	cytokine receptor binding	2.184e-07	0.0005347	6.15e-05	0.0005154	65	289	22.4913	MIF,CXCL9,ANGPT2,CNIH4,TNFSF10,TNFSF9,FADD,BID,BMP1,BMP2,NGFR,TNFSF18,NUCB2,CCRL2,CXCL16,OSM,CD70,CRLF1,EDARADD,BAMBI,PPBP,CSF2,IL20,ECM1,GREM1,ENG,CCL2,CCL4,CCL7,CCL8,CCL11,CCL13,CCL18,CCL24,CXCL6,CXCL11,CXCL5,CXCL12,CREB3,SIVA1,BEX3,TIMM50,STAT1,CXCL1,CXCL2,CXCL3,TGFB1,TGFB3,TGFBR3,IL36G,TNFSF4,VEGFC,IL1B,IL1RAP,IL6,IL7,CXCL8,IL11,INHBA,INHBB,CXCL10,ITGA5,PXDN,LIF,LIFR
	26	GO: Molecular Function	GO:0008083	growth factor activity	0.0002239	0.5481	0.01993	0.167	36	166	21.6867	MDK,AGT,BMP1,BMP2,ENDOU,ARTN,OSM,PDGFA,PGF,PPBP,CSF2,HDGFL3,FGF19,TYMP,CD320,CLEC11A,CXCL12,DKK1,PDGFC,GPI,CXCL1,CXCL2,TGFA,TGFB1,TGFB3,THBS4,TIMP1,HDGF,NRG1,VEGFC,IL6,IL7,IL11,INHBA,INHBB,LIF
	27	GO: Molecular Function	GO:0061134	peptidase regulator activity	0.0004085	1	0.03333	0.2794	44	222	19.8198	MAL,CD109,AGT,MMP14,APLP2,APP,NAIP,BST2,WFDC1,CAV1,SERPINH1,SERPINE1,SERPINB2,PCOLCE,PTTG1,CTSC,SERPINA1,SERPINE2,A2ML1,COL6A3,COL7A1,CST1,CST2,WFDC12,CARD18,PI15,SERPINB1,PCOLCE2,PSME3,PSMD14,FBLN1,SFRP2,FN1,BEX3,SPINT2,SPOCK1,PCSK1N,SPINK6,SPINK5,ADRM1,TIMP1,TIMP2,TIMP3,TFPI2
	28	GO: Molecular Function	GO:0044877	protein-containing complex binding	2.322e-12	5.685e-09	5.685e-09	4.764e-08	284	1626	17.4662	KIF18A,CHAF1B,ABCF1,ABL2,SKA2,ACTN1,ACTN2,ACVR1,MYSM1,MEIS1,CDC45,MET,MFAP2,MFGE8,ADRA2A,AP2B1,MIF,MMP3,MMP13,MMP14,TSHZ3,UVSSA,MYO1B,MSH2,APOE,ATAD2,CASK,MSR1,MB21D2,UBE2T,ANKRA2,PSMG1,TP63,MARK4,UHRF1,ATM,GRHL3,LRRC15,MYC,MYH9,MYH10,URI1,ATRX,MYO6,ADAM23,MYO10,FADD,BAX,NEFM,CCN4,KAT2B,POLR3D,NFATC2,NFIA,NID1,NME1,NME4,NONO,NOTCH1,YBX1,PRC1,SERPINH1,ASH2L,CCNB1,ORC1,CCNT2,CD3G,ATP6V0D1,EXO1,CDK1…
	29	GO: Molecular Function	GO:0003682	chromatin binding	0.0001357	0.3322	0.01444	0.121	89	513	17.3489	CHAF1B,MEIS1,CDC45,TSHZ3,ATAD2,UBE2T,TP63,UHRF1,GRHL3,URI1,ATRX,KAT2B,POLR3D,NFATC2,NFIA,NONO,NOTCH1,YBX1,ASH2L,ORC1,CCNT2,EXO1,CDK1,CDC6,PHF13,CDK9,MTA2,CEBPB,CENPF,RCC1,CKS2,GRHL1,DNTTIP1,KLHDC3,NKX2-5,HDGFL3,TRIM66,ANKRD2,NCAPD2,DNMT3B,RAD51,RAN,RBL2,RELA,NUPR1,EGFR,EP300,COQ7,EZH1,PLAC8,SAFB,SATB1,ATXN7,PRMT5,H2AFY2,ZNHIT1,CREB3,FOXC2,NCOA2,FOXO1,FOSL2,SHMT2,SNAI2,CDCA5,KDM1A,SOX15,KDM4C,ASH1…
	30	GO: Molecular Function	GO:0005198	structural molecule activity	1.006e-05	0.02464	0.001369	0.01147	130	762	17.0604	MAL,ACTA1,ACTN2,SLC25A11,SORBS2,LAMTOR2,MRPL42,MRPL13,TCAP,LAMTOR4,MRPL15,MRPS34,MUC4,SLC25A45,MYL2,NEB,BGN,NEFM,NEFL,CAPN3,MPZL1,CAV1,CAV2,ODF2,CLDN1,CD3G,KRT75,PRR9,MAGI1,CARD10,CHI3L1,PKP1,MYLPF,PLEC,SLC25A23,COL1A1,COL1A2,COL3A1,COL4A1,COL4A2,COL4A6,COL5A1,COL5A2,COL8A2,COL11A1,COL12A1,COL15A1,COMP,MRPL55,COL5A3,PPL,NUP155,VCAN,NUP93,LAMA1,KLHL3,VILL,ANKRD2,TLN2,DLG4,MRPL24,MRPL2,MRPL4,MRPS7,…
	31	GO: Molecular Function	GO:0005102	signaling receptor binding	1.394e-08	3.412e-05	8.53e-06	7.148e-05	262	1601	16.3648	ABL2,ACTN1,ACTN2,MDK,FAM3D,TENM2,FZD1,ADH7,MFGE8,ADRA2A,AGT,MIF,CXCL9,MMP13,MMP14,MED30,ANGPT2,ANXA5,APOE,APP,PIAS1,CASK,STC2,CNIH4,OASL,MUC4,HYAL2,TNFSF10,TNFSF9,ADAM23,RIPK2,FADD,BDKRB2,BID,NEDD4,CCN4,BMP1,BMP2,FOXL2,APLN,BUD31,NGFR,ENDOU,NMB,IL33,NOTCH1,TNFSF18,ROR2,CAPN3,NUCB2,CCRL2,CXCL16,FAM3B,ARTN,CAV1,CAV2,TNFRSF11B,CCNB1,OSM,CD3G,P2RX4,SERPINE1,CD58,CD70,CDC42,CDK5,IL32,CEBPB,CRLF1,PDGFA…
	32	GO: Molecular Function	GO:0042802	identical protein binding	0.000124	0.3036	0.0138	0.1156	205	1359	15.0846	CLPP,ABAT,BCL11A,ACTN1,ACTN2,ACVR1,TENM2,FZD1,ADH7,ADRA2A,NR3C2,C1QTNF6,ANXA9,ALDOA,ALOX5AP,ANXA4,APLP2,MSH2,BCAS1,APOE,APP,STC2,TP63,UHRF1,MVD,MYH9,RIPK2,FADD,BAX,BCAT1,BCHE,GIMAP7,BANF1,DRG1,BMP2,NEFL,BNIP3,GBP5,BST2,NGFR,C1QB,C1S,NME1,NONO,CAV1,ODC1,CAV2,PRC1,CLDN1,P2RX4,PAFAH1B3,PAK2,CDA,MAP3K13,PCBD1,CDC42,LRRFIP1,CDSN,CEBPB,PDGFA,CENPF,PDK2,CTSC,E2F7,PFKM,TRIP13,PGF,SERPINA1,MSANTD3,TRA2A,D…
	GO: Biological Process
	S.NO	Category	ID	Name	p-value	q-value Bonferroni	q-value FDR B&H	q-value FDR B&Y	Hit Count in Query List*	Hit Count in Genome	Percentage*	Hit in Query List
	1	GO: Biological Process	GO:0046084	adenine biosynthetic process	0.0002325	1	0.005869	0.05704	4	4	100	APRT,PAICS,HPRT1,PRTFDC1
	2	GO: Biological Process	GO:0046083	adenine metabolic process	0.0002325	1	0.005869	0.05704	4	4	100	APRT,PAICS,HPRT1,PRTFDC1
	3	GO: Biological Process	GO:0060279	positive regulation of ovulation	0.0002325	1	0.005869	0.05704	4	4	100	PLAT,PLAU,INHBA,INHBB
	4	GO: Biological Process	GO:0030951	establishment or maintenance of microtubule cytoskeleton polarity	0.001954	1	0.02799	0.272	3	3	100	CKAP5,KIF2C,LMNA
	5	GO: Biological Process	GO:0043932	ossification involved in bone remodeling	0.001954	1	0.02799	0.272	3	3	100	CTHRC1,TGFB1,TGFB3
	6	GO: Biological Process	GO:0006168	adenine salvage	0.001954	1	0.02799	0.272	3	3	100	APRT,HPRT1,PRTFDC1
	7	GO: Biological Process	GO:0046061	dATP catabolic process	0.001954	1	0.02799	0.272	3	3	100	ADA,NUDT1,SAMHD1
	8	GO: Biological Process	GO:0003347	epicardial cell to mesenchymal cell transition	0.001954	1	0.02799	0.272	3	3	100	GJA1,TGFBR3,VANGL2
	9	GO: Biological Process	GO:0035583	sequestering of TGFbeta in extracellular matrix	0.001954	1	0.02799	0.272	3	3	100	FBN1,FBN2,LTBP1
	10	GO: Biological Process	GO:1901003	negative regulation of fermentation	0.001954	1	0.02799	0.272	3	3	100	CAVIN3,TP53,TIGAR
	11	GO: Biological Process	GO:0006177	GMP biosynthetic process	0.0009135	1	0.01597	0.1552	4	5	80	GMPS,HPRT1,IMPDH1,PRTFDC1
	12	GO: Biological Process	GO:0006113	fermentation	0.0009135	1	0.01597	0.1552	4	5	80	CAVIN3,TP53,TIGAR,LDHA
	13	GO: Biological Process	GO:0060278	regulation of ovulation	0.0009135	1	0.01597	0.1552	4	5	80	PLAT,PLAU,INHBA,INHBB
	14	GO: Biological Process	GO:0006166	purine ribonucleoside salvage	0.0009135	1	0.01597	0.1552	4	5	80	ADK,APRT,HPRT1,PRTFDC1
	15	GO: Biological Process	GO:0031581	hemidesmosome assembly	1.274e-05	0.119	0.0005289	0.00514	8	12	66.6667	PLEC,COL17A1,ITGA6,ITGB4,LAMA3,LAMB3,LAMC1,LAMC2
	16	GO: Biological Process	GO:0014012	peripheral nervous system axon regeneration	0.0001733	1	0.004746	0.04613	6	9	66.6667	MMP2,NEFL,CALU,CHST3,CERS2,TNC
	17	GO: Biological Process	GO:0001957	intramembranous ossification	0.002471	1	0.03307	0.3214	4	6	66.6667	MMP2,MN1,COL1A1,CTSK
	18	GO: Biological Process	GO:0019087	transformation of host cell by virus	0.002471	1	0.03307	0.3214	4	6	66.6667	HYAL2,MYC,FBLN1,TYMS
	19	GO: Biological Process	GO:0036072	direct ossification	0.002471	1	0.03307	0.3214	4	6	66.6667	MMP2,MN1,COL1A1,CTSK
	20	GO: Biological Process	GO:0043096	purine nucleobase salvage	0.002471	1	0.03307	0.3214	4	6	66.6667	ADA,APRT,HPRT1,PRTFDC1
	21	GO: Biological Process	GO:0046100	hypoxanthine metabolic process	0.002471	1	0.03307	0.3214	4	6	66.6667	ADA,PRPS1,HPRT1,PRTFDC1
	22	GO: Biological Process	GO:0030388	fructose 1,6-bisphosphate metabolic process	0.0009806	1	0.01671	0.1625	5	8	62.5	ALDOA,ALDOC,PFKM,PFKP,TIGAR
	23	GO: Biological Process	GO:0032261	purine nucleotide salvage	0.0009806	1	0.01671	0.1625	5	8	62.5	ADA,ADK,APRT,HPRT1,PRTFDC1
	24	GO: Biological Process	GO:0033129	positive regulation of histone phosphorylation	0.0003893	1	0.008536	0.08297	6	10	60	ATM,CCNB1,CDK9,RPS6KA5,SLK,IL1B
	25	GO: Biological Process	GO:0009113	purine nucleobase biosynthetic process	0.000155	1	0.004284	0.04164	7	12	58.3333	ADA,APRT,GMPS,PRPS1,PAICS,HPRT1,PRTFDC1
	26	GO: Biological Process	GO:0035878	nail development	0.00199	1	0.02836	0.2757	5	9	55.5556	FZD6,MSX2,HOXC13,ITGA6,ITGB4
	27	GO: Biological Process	GO:0030574	collagen catabolic process	1.009e-15	9.425e-12	2.356e-12	2.29e-11	35	67	52.2388	MMP1,MMP2,MMP3,MMP7,MMP10,MMP11,MMP12,MMP13,MMP14,COL1A1,COL1A2,COL3A1,COL4A1,COL4A2,COL4A6,COL5A1,COL5A2,COL6A1,COL6A2,COL6A3,COL7A1,COL8A1,COL8A2,COL10A1,COL11A1,COL12A1,COL15A1,ADAMTS2,COL5A3,CTSK,CTSL,FAP,COL18A1,PHYKPL,ITGB1
	28	GO: Biological Process	GO:0090026	positive regulation of monocyte chemotaxis	0.0002129	1	0.005569	0.05413	8	16	50	TNFSF18,SERPINE1,CCL2,CCL13,CXCL12,CREB3,CXCL10,PLA2G7
	29	GO: Biological Process	GO:0032928	regulation of superoxide anion generation	0.0002129	1	0.005569	0.05413	8	16	50	AGT,PON3,EGFR,AATF,SYK,CXCL2,TGFB1,IL18
	30	GO: Biological Process	GO:0060707	trophoblast giant cell differentiation	0.0002129	1	0.005569	0.05413	8	16	50	MDFI,SOCS3,E2F7,SENP2,ERF,SNAI1,GJB5,LIF
	31	GO: Biological Process	GO:0010759	positive regulation of macrophage chemotaxis	0.0005406	1	0.01103	0.1072	7	14	50	C3AR1,C5AR1,TNFSF18,TRPV4,CCL2,CCL13,THBS1
	32	GO: Biological Process	GO:0003198	epithelial to mesenchymal transition involved in endocardial cushion formation	0.0005406	1	0.01103	0.1072	7	14	50	MSX2,NOTCH1,SNAI2,SNAI1,TGFB1,TGFB3,HEY1
	33	GO: Biological Process	GO:0003334	keratinocyte development	0.001385	1	0.02174	0.2113	6	12	50	CDC42,FOSL2,EXPH5,TFAP2A,TFAP2C,KDF1
	34	GO: Biological Process	GO:0048245	eosinophil chemotaxis	0.001385	1	0.02174	0.2113	6	12	50	CCL7,CCL11,CCL13,CCL24,HRH1,SCG2
	35	GO: Biological Process	GO:0051988	regulation of attachment of spindle microtubules to kinetochore	0.001385	1	0.02174	0.2113	6	12	50	KNSTRN,NEK2,CCNB1,CDC42,ECT2,SPAG5
	36	GO: Biological Process	GO:0035404	histone-serine phosphorylation	0.00359	1	0.04407	0.4283	5	10	50	CCNB1,AURKB,RPS6KA5,AURKA,HMGA2
	37	GO: Biological Process	GO:0042249	establishment of planar polarity of embryonic epithelium	0.0001433	1	0.004021	0.03908	9	19	47.3684	FZD1,GRHL3,CTHRC1,PTK7,DVL3,FOXF2,SFRP2,FZD2,VANGL2
	38	GO: Biological Process	GO:0043174	nucleoside salvage	0.0003601	1	0.008086	0.07859	8	17	47.0588	ADK,APRT,CDA,TYMP,TK1,HPRT1,UPP1,PRTFDC1
	39	GO: Biological Process	GO:1901070	guanosine-containing compound biosynthetic process	0.0003601	1	0.008086	0.07859	8	17	47.0588	GMPS,NME1,NME4,PNP,NME7,HPRT1,IMPDH1,PRTFDC1
	40	GO: Biological Process	GO:0090177	establishment of planar polarity involved in neural tube closure	0.0003601	1	0.008086	0.07859	8	17	47.0588	FZD1,GRHL3,CTHRC1,PTK7,DVL3,SFRP2,FZD2,VANGL2
	41	GO: Biological Process	GO:0055003	cardiac myofibril assembly	0.0003601	1	0.008086	0.07859	8	17	47.0588	ACTC1,TCAP,MYH10,MYL2,PDGFRB,NKX2-5,CAVIN4,CSRP3
	42	GO: Biological Process	GO:0090179	planar cell polarity pathway involved in neural tube closure	0.0009097	1	0.01597	0.1552	7	15	46.6667	FZD1,GRHL3,PTK7,DVL3,SFRP2,FZD2,VANGL2
	43	GO: Biological Process	GO:0030199	collagen fibril organization	1.916e-08	0.000179	2.266e-06	2.202e-05	20	43	46.5116	MMP11,PLOD3,SERPINH1,P4HA1,COL1A1,COL1A2,COL3A1,COL5A1,COL5A2,COL11A1,COL12A1,ADAMTS2,COL5A3,GREM1,FOXC2,SFRP2,FMOD,P3H1,LOX,LOXL2
	44	GO: Biological Process	GO:0055015	ventricular cardiac muscle cell development	0.002314	1	0.03174	0.3085	6	13	46.1538	MYH10,CCNB1,CDK1,NKX2-5,FHL2,LMNA
	45	GO: Biological Process	GO:0010663	positive regulation of striated muscle cell apoptotic process	0.002314	1	0.03174	0.3085	6	13	46.1538	AGT,BNIP3,EIF5A,TP53,IGFBP3,TIGAR
	46	GO: Biological Process	GO:0010666	positive regulation of cardiac muscle cell apoptotic process	0.002314	1	0.03174	0.3085	6	13	46.1538	AGT,BNIP3,EIF5A,TP53,IGFBP3,TIGAR
	47	GO: Biological Process	GO:0001886	endothelial cell morphogenesis	0.002314	1	0.03174	0.3085	6	13	46.1538	MET,PLOD3,CLIC4,STC1,COL18A1,ID1
	48	GO: Biological Process	GO:0006007	glucose catabolic process	1.672e-06	0.01561	9.98e-05	0.00097	15	33	45.4545	ALDOA,ALDOC,PFKM,PFKP,PGK1,PKM,ENO1,ENO2,GPI,TP53,TPI1,HK3,TIGAR,LDHA,LRP5
	49	GO: Biological Process	GO:0035987	endodermal cell differentiation	4.988e-08	0.0004659	4.905e-06	4.767e-05	20	45	44.4444	MMP2,MMP14,COL4A2,COL5A1,COL5A2,COL6A1,COL7A1,COL8A1,COL11A1,COL12A1,FN1,DKK1,GATA6,INHBA,ITGA5,ITGB5,LAMA3,LAMB1,LAMB3,HMGA2
	50	GO: Biological Process	GO:0060317	cardiac epithelial to mesenchymal transition	2.46e-05	0.2298	0.0008906	0.008656	12	27	44.4444	MSX2,BMP2,NOTCH1,EFNA1,SNAI2,SNAI1,TGFB1,TGFB3,TGFBR3,HEY1,HAS2,WNT2
	51	GO: Biological Process	GO:0046112	nucleobase biosynthetic process	0.0005807	1	0.01155	0.1123	8	18	44.4444	ADA,APRT,GMPS,PRPS1,PAICS,HPRT1,UMPS,PRTFDC1
	52	GO: Biological Process	GO:0003272	endocardial cushion formation	0.0005807	1	0.01155	0.1123	8	18	44.4444	MSX2,NOTCH1,ENG,SNAI2,SNAI1,TGFB1,TGFB3,HEY1
	53	GO: Biological Process	GO:0071711	basement membrane organization	0.0005807	1	0.01155	0.1123	8	18	44.4444	MMP11,NID1,PLOD3,COL4A1,NID2,SPINT2,TFAP2A,PHLDB2
	54	GO: Biological Process	GO:0090178	regulation of establishment of planar polarity involved in neural tube closure	0.001452	1	0.02245	0.2182	7	16	43.75	FZD1,GRHL3,PTK7,DVL3,SFRP2,FZD2,VANGL2
	55	GO: Biological Process	GO:0042554	superoxide anion generation	3.839e-05	0.3586	0.001304	0.01267	12	28	42.8571	AGT,NCF2,DUOX1,PON3,NOX4,CYBB,EGFR,AATF,SYK,CXCL2,TGFB1,IL18
	56	GO: Biological Process	GO:0061436	establishment of skin barrier	0.000365	1	0.008157	0.07928	9	21	42.8571	TP63,GRHL3,CLDN1,GRHL1,ABCA12,GAK,KDF1,KRT1,KRT16
	57	GO: Biological Process	GO:0043518	negative regulation of DNA damage response, signal transduction by p53 class mediator	0.003644	1	0.0445	0.4325	6	14	42.8571	MIF,PSMD10,SENP2,SNAI2,SNAI1,KDM1A
	58	GO: Biological Process	GO:0043248	proteasome assembly	0.003644	1	0.0445	0.4325	6	14	42.8571	PSMG1,PSMD8,PSMD10,PSMD11,ADRM1,SEM1
	59	GO: Biological Process	GO:0007076	mitotic chromosome condensation	0.003644	1	0.0445	0.4325	6	14	42.8571	PHF13,NCAPD2,SMC4,NUSAP1,CDCA5,NCAPH
	60	GO: Biological Process	GO:0043173	nucleotide salvage	0.003644	1	0.0445	0.4325	6	14	42.8571	ADA,ADK,APRT,HPRT1,UPP1,PRTFDC1
	61	GO: Biological Process	GO:0032963	collagen metabolic process	1.097e-17	1.024e-13	3.414e-14	3.319e-13	52	122	42.623	ADORA2B,MMP1,MMP2,MMP3,MMP7,MMP10,MMP11,MMP12,MMP13,MMP14,SERPINH1,PDGFRB,COL1A1,COL1A2,COL3A1,COL4A1,COL4A2,COL4A6,COL5A1,COL5A2,COL6A1,COL6A2,COL6A3,COL7A1,COL8A1,COL8A2,COL10A1,COL11A1,COL12A1,COL15A1,ADAMTS2,COL5A3,CTSK,CTSL,P3H2,ENG,EP300,FAP,CCL2,FGFR3,CCL13,P3H1,TGFB1,TGFB3,TGFBR3,COL18A1,PHYKPL,ID1,IL6,IL18,ITGB1,LTBP1
	62	GO: Biological Process	GO:0006735	NADH regeneration	9.343e-05	0.8727	0.002852	0.02772	11	26	42.3077	ALDOA,ALDOC,PFKM,PFKP,PGK1,PKM,ENO1,ENO2,GPI,TPI1,HK3
	63	GO: Biological Process	GO:0061621	canonical glycolysis	9.343e-05	0.8727	0.002852	0.02772	11	26	42.3077	ALDOA,ALDOC,PFKM,PFKP,PGK1,PKM,ENO1,ENO2,GPI,TPI1,HK3
	64	GO: Biological Process	GO:0061718	glucose catabolic process to pyruvate	9.343e-05	0.8727	0.002852	0.02772	11	26	42.3077	ALDOA,ALDOC,PFKM,PFKP,PGK1,PKM,ENO1,ENO2,GPI,TPI1,HK3
	65	GO: Biological Process	GO:1904385	cellular response to angiotensin	0.0008988	1	0.01593	0.1548	8	19	42.1053	ACTN2,AGT,CA2,CAV1,CDC6,HSF1,IRS1,AGTRAP
	66	GO: Biological Process	GO:0046697	decidualization	0.0002273	1	0.005801	0.05639	10	24	41.6667	STC2,BSG,DEDD,CTSV,CYP27B1,PTGIS,PTGS2,SPP1,STC1,LIF
	67	GO: Biological Process	GO:0051797	regulation of hair follicle development	0.002216	1	0.03085	0.2998	7	17	41.1765	MYSM1,MSX2,NGFR,CDH3,GAL,FST,INHBA
	68	GO: Biological Process	GO:0006144	purine nucleobase metabolic process	0.0005527	1	0.01115	0.1084	9	22	40.9091	ADA,APRT,GMPS,PRPS1,PAICS,KDM1A,HPRT1,IL1B,PRTFDC1
	69	GO: Biological Process	GO:0090025	regulation of monocyte chemotaxis	0.0005527	1	0.01115	0.1084	9	22	40.9091	TNFSF18,SERPINE1,GREM1,CCL2,CCL13,CXCL12,CREB3,CXCL10,PLA2G7
	70	GO: Biological Process	GO:0033561	regulation of water loss via skin	0.0003386	1	0.007829	0.07609	10	25	40	TP63,GRHL3,CLDN1,GRHL1,ABCA12,SCD,GAK,KDF1,KRT1,KRT16
	71	GO: Biological Process	GO:0003203	endocardial cushion morphogenesis	0.0003386	1	0.007829	0.07609	10	25	40	MDM4,MSX2,BMP2,NOTCH1,ENG,SNAI2,SNAI1,TGFB1,TGFB3,HEY1
	72	GO: Biological Process	GO:1990776	response to angiotensin	0.001343	1	0.02129	0.207	8	20	40	ACTN2,AGT,CA2,CAV1,CDC6,HSF1,IRS1,AGTRAP
	73	GO: Biological Process	GO:0044851	hair cycle phase	0.003256	1	0.0411	0.3994	7	18	38.8889	MSX2,NOTCH1,CDH3,CTSV,PTGS2,GAL,SPINK5
	74	GO: Biological Process	GO:0071276	cellular response to cadmium ion	0.003256	1	0.0411	0.3994	7	18	38.8889	MT1E,MT1F,MT1G,MT1H,MT1X,PPP5C,HMOX1
	75	GO: Biological Process	GO:0090023	positive regulation of neutrophil chemotaxis	0.0004918	1	0.01037	0.1008	10	26	38.4615	C3AR1,C5AR1,EDNRA,CXCL1,CXCL2,CXCL3,THBS4,IL1B,CXCL8,CAMK1D
	76	GO: Biological Process	GO:0002063	chondrocyte development	0.0004918	1	0.01037	0.1008	10	26	38.4615	MSX2,SERPINH1,EIF2AK3,COL11A1,CHST11,IMPAD1,SFRP2,SHOX2,SULF2,SULF1
	77	GO: Biological Process	GO:1901739	regulation of myoblast fusion	0.001944	1	0.02799	0.272	8	21	38.0952	CXCL9,MYF6,NFATC2,FLOT1,EHD2,CXCL12,IL36G,CXCL10
	78	GO: Biological Process	GO:0061620	glycolytic process through glucose-6-phosphate	0.0002978	1	0.00706	0.06862	11	29	37.931	ALDOA,ALDOC,PFKM,PFKP,PGK1,PKM,ENO1,ENO2,GPI,TPI1,HK3
	79	GO: Biological Process	GO:0045616	regulation of keratinocyte differentiation	0.0002978	1	0.00706	0.06862	11	29	37.931	CD109,AQP3,MSX2,TP63,NOTCH1,GRHL1,IL20,CYP27B1,H2AFY2,TRIM16,HOXA7
	80	GO: Biological Process	GO:0001706	endoderm formation	7.59e-07	0.00709	5.064e-05	0.0004922	21	56	37.5	MMP2,MMP14,COL4A2,COL5A1,COL5A2,COL6A1,COL7A1,COL8A1,COL11A1,COL12A1,FN1,DKK1,GATA6,INHBA,ITGA5,ITGB5,LAMA3,LAMB1,LAMB3,LHX1,HMGA2
	81	GO: Biological Process	GO:0036296	response to increased oxygen levels	0.001164	1	0.01903	0.1849	9	24	37.5	BNIP3,CAV1,CDK4,CDKN1A,PDGFRB,PLAU,COL1A1,DNMT3B,FOXO1
	82	GO: Biological Process	GO:0055093	response to hyperoxia	0.001164	1	0.01903	0.1849	9	24	37.5	BNIP3,CAV1,CDK4,CDKN1A,PDGFRB,PLAU,COL1A1,DNMT3B,FOXO1
	83	GO: Biological Process	GO:0006734	NADH metabolic process	1.752e-05	0.1636	0.0006707	0.006518	16	43	37.2093	ALDOA,ALDOC,PFKM,PFKP,PGK1,PKM,ENO1,ENO2,GPD1L,SLC37A2,GPI,TP53,TPI1,HK3,TIGAR,LDHA
	84	GO: Biological Process	GO:0006270	DNA replication initiation	0.0001094	1	0.003224	0.03133	13	35	37.1429	MCM2,MCM3,MCM4,MCM7,CDC45,ORC1,ORC5,CDC6,CDK2,PRIM1,MCM10,GINS2,CDT1
	85	GO: Biological Process	GO:0010573	vascular endothelial growth factor production	0.0001094	1	0.003224	0.03133	13	35	37.1429	ADORA2B,C3AR1,C5AR1,ADGRG1,EIF2AK3,PTGS2,CCL2,CCL13,SULF2,SULF1,TGFB1,IL1B,IL6
	86	GO: Biological Process	GO:0060343	trabecula formation	0.0006983	1	0.01323	0.1286	10	27	37.037	MMP2,MSX2,COL1A1,SLC40A1,NKX2-5,GREM1,FBN2,FHL2,TGFBR3,HEY1
	87	GO: Biological Process	GO:0000083	regulation of transcription involved in G1/S transition of mitotic cell cycle	0.0006983	1	0.01323	0.1286	10	27	37.037	CDC45,CCNA1,ORC1,CDK1,CDC6,E2F7,FBXO5,RRM2,TYMS,CDT1
	88	GO: Biological Process	GO:0022617	extracellular matrix disassembly	4.967e-10	4.64e-06	9.667e-08	9.396e-07	34	92	36.9565	MELTF,MMP1,MMP2,MMP3,MMP7,MMP10,MMP11,MMP12,MMP13,MMP14,BMP1,BSG,NID1,CTSK,CTSL,CTSV,HTRA1,DCN,FLOT1,ENG,FAP,FBN1,FBN2,FN1,FSCN1,SPP1,TGFB1,SH3PXD2B,TIMP1,TIMP2,LAMA3,LAMB3,LAMC1,LAMC2
	89	GO: Biological Process	GO:0061615	glycolytic process through fructose-6-phosphate	0.0004199	1	0.009075	0.0882	11	30	36.6667	ALDOA,ALDOC,PFKM,PFKP,PGK1,PKM,ENO1,ENO2,GPI,TPI1,HK3
	90	GO: Biological Process	GO:0010574	regulation of vascular endothelial growth factor production	0.000253	1	0.006301	0.06125	12	33	36.3636	ADORA2B,C3AR1,C5AR1,EIF2AK3,PTGS2,CCL2,CCL13,SULF2,SULF1,TGFB1,IL1B,IL6
	91	GO: Biological Process	GO:0030206	chondroitin sulfate biosynthetic process	0.001628	1	0.02465	0.2396	9	25	36	BGN,CHST3,CHST11,VCAN,CSPG4,DCN,CHPF,CHSY3,CHST7
	92	GO: Biological Process	GO:0030728	ovulation	0.0009713	1	0.01662	0.1615	10	28	35.7143	AGT,PLAT,PLAU,PTGS2,EDN2,HPGD,IL1B,INHBA,INHBB,ALMS1
	93	GO: Biological Process	GO:0071622	regulation of granulocyte chemotaxis	3.384e-05	0.3161	0.001189	0.01156	16	45	35.5556	MPP1,C3AR1,C5AR1,TNFSF18,EDNRA,TRPV4,CCL2,CCL13,CXCL1,CXCL2,CXCL3,THBS1,THBS4,IL1B,CXCL8,CAMK1D
	94	GO: Biological Process	GO:0090022	regulation of neutrophil chemotaxis	0.0005813	1	0.01155	0.1123	11	31	35.4839	MPP1,C3AR1,C5AR1,EDNRA,CXCL1,CXCL2,CXCL3,THBS4,IL1B,CXCL8,CAMK1D
	95	GO: Biological Process	GO:0016572	histone phosphorylation	0.0002099	1	0.005569	0.05413	13	37	35.1351	ATM,CCNB1,CDK1,CDK2,AURKB,CDK9,RPS6KA5,CHEK1,SLK,HASPIN,AURKA,IL1B,HMGA2
	96	GO: Biological Process	GO:0031145	anaphase-promoting complex-dependent catabolic process	1.06e-07	0.0009901	9.52e-06	9.253e-05	27	77	35.0649	CDC26,CCNB1,CDK1,CDC20,AURKB,PTTG1,PLK1,PSMA1,PSMB2,PSMB3,PSMB5,PSMB6,PSMC3,PSMC4,PSMD1,PSMD2,PSMD3,PSMD8,PSMD10,PSMD11,PSME3,PSMD14,SKP2,AURKA,UBE2S,UBE2C,MAD2L1
	97	GO: Biological Process	GO:0002690	positive regulation of leukocyte chemotaxis	2.419e-08	0.000226	2.658e-06	2.584e-05	30	86	34.8837	CXCL9,C3AR1,C5AR1,TNFSF18,SERPINE1,PPBP,EDN2,EDNRA,TRPV4,CCL2,CCL4,CCL7,CCL13,CXCL6,CXCL11,CXCL5,CXCL12,CREB3,CXCL1,CXCL2,CXCL3,THBS1,THBS4,VEGFC,IL1B,IL6,CXCL8,CXCL10,PLA2G7,CAMK1D
	98	GO: Biological Process	GO:0035455	response to interferon-alpha	0.003767	1	0.04576	0.4447	8	23	34.7826	MYC,AXL,BST2,OAS1,PLSCR1,IFITM3,IFIT2,IFIT3
	99	GO: Biological Process	GO:0010575	positive regulation of vascular endothelial growth factor production	0.00223	1	0.03095	0.3008	9	26	34.6154	ADORA2B,C3AR1,C5AR1,EIF2AK3,PTGS2,SULF2,SULF1,TGFB1,IL1B
	100	GO: Biological Process	GO:0071624	positive regulation of granulocyte chemotaxis	0.001326	1	0.0211	0.2051	10	29	34.4828	C3AR1,C5AR1,EDNRA,CXCL1,CXCL2,CXCL3,THBS4,IL1B,CXCL8,CAMK1D
	101	GO: Biological Process	GO:0090200	positive regulation of release of cytochrome c from mitochondria	0.001326	1	0.0211	0.2051	10	29	34.4828	TNFSF10,BAX,BID,BNIP3,PDCD5,PLAUR,PPIF,APOPT1,MLLT11,TP53
	102	GO: Biological Process	GO:0046134	pyrimidine nucleoside biosynthetic process	0.0007913	1	0.01461	0.142	11	32	34.375	DHFR2,NME1,NME4,CDA,NME7,CTPS1,TYMP,TK1,TYMS,UMPS,UPP1
	103	GO: Biological Process	GO:0003197	endocardial cushion development	0.0002845	1	0.006831	0.0664	13	38	34.2105	ACVR1,MDM4,MSX2,NEDD4,BMP2,NOTCH1,ENG,SNAI2,SNAI1,TGFB1,TGFB3,THBS1,HEY1
	104	GO: Biological Process	GO:0019320	hexose catabolic process	3.045e-05	0.2845	0.001086	0.01055	18	54	33.3333	ALDOA,ALDOC,PFKM,PFKP,PGK1,PKM,ENO1,ENO2,FUT1,FUT6,FUT8,GPI,TP53,TPI1,HK3,TIGAR,LDHA,LRP5
	105	GO: Biological Process	GO:0033280	response to vitamin D	0.0003806	1	0.008424	0.08188	13	39	33.3333	FZD1,AQP3,STC2,CYP27B1,PTGS2,SNAI2,SPP1,STC1,TGFB1,TNC,IL1B,CXCL10,ITGB1
	106	GO: Biological Process	GO:0060706	cell differentiation involved in embryonic placenta development	0.001779	1	0.02625	0.2551	10	30	33.3333	MDFI,SOCS3,E2F7,SENP2,ERF,SPINT2,SNAI1,STK3,GJB5,LIF
	107	GO: Biological Process	GO:1902230	negative regulation of intrinsic apoptotic signaling pathway in response to DNA damage	0.002995	1	0.03875	0.3766	9	27	33.3333	MIF,CLU,BCL2L12,CXCL12,SFRP2,ELL3,SNAI2,SNAI1,KDM1A
	108	GO: Biological Process	GO:0042730	fibrinolysis	0.002995	1	0.03875	0.3766	9	27	33.3333	SERPINE1,SERPINB2,PLAT,PLAU,PLAUR,FAP,THBD,THBS1,KRT1
	109	GO: Biological Process	GO:1904667	negative regulation of ubiquitin protein ligase activity	2.022e-06	0.01889	0.000118	0.001147	24	73	32.8767	CDC26,CCNB1,CDK1,CDC20,CDK2,PSMA1,PSMB2,PSMB3,PSMB5,PSMB6,PSMC3,PSMC4,PSMD1,PSMD2,PSMD3,PSMD8,PSMD10,PSMD11,FBXO5,PSME3,PSMD14,MAD2L2,UBE2C,MAD2L1
	110	GO: Biological Process	GO:0048146	positive regulation of fibroblast proliferation	5.463e-06	0.05103	0.00027	0.002624	22	67	32.8358	AGT,MIF,MYC,SPHK1,NGFR,CCNA2,CCNB1,SERPINE1,CDC6,CDK4,CDK6,CDKN1A,PDGFA,PDGFRB,EGFR,FBLN1,FN1,FOSL2,PDGFC,TGFB1,TGIF1,WNT2
	111	GO: Biological Process	GO:0030198	extracellular matrix organization	1.362e-25	1.272e-21	8.372e-22	8.138e-21	116	354	32.7684	ABL2,MFAP2,MELTF,AGT,MMP1,MMP2,MMP3,MMP7,MMP10,MMP11,MMP12,MMP13,MMP14,MPV17,APLP2,APP,BGN,BMP1,BSG,NID1,NOTCH1,PLOD3,SERPINH1,TNFRSF11B,P4HA1,SERPINE1,PDGFA,COL1A1,COL1A2,COL3A1,COL4A1,COL4A2,COL4A6,COL5A1,COL5A2,COL6A1,COL6A2,COL6A3,COL7A1,COL8A1,COL8A2,COL10A1,COL11A1,COL12A1,COMP,ABI3BP,ADAMTS2,OLFML2B,COL5A3,EGFL6,VCAN,CTSK,CTSL,CTSV,HTRA1,LAMA1,DCN,NPNT,CRISPLD2,GREM1,FLOT1,ENG,FAP,FBLN1,FB…
	112	GO: Biological Process	GO:0043062	extracellular structure organization	1.793e-25	1.674e-21	8.372e-22	8.138e-21	116	355	32.6761	ABL2,MFAP2,MELTF,AGT,MMP1,MMP2,MMP3,MMP7,MMP10,MMP11,MMP12,MMP13,MMP14,MPV17,APLP2,APP,BGN,BMP1,BSG,NID1,NOTCH1,PLOD3,SERPINH1,TNFRSF11B,P4HA1,SERPINE1,PDGFA,COL1A1,COL1A2,COL3A1,COL4A1,COL4A2,COL4A6,COL5A1,COL5A2,COL6A1,COL6A2,COL6A3,COL7A1,COL8A1,COL8A2,COL10A1,COL11A1,COL12A1,COMP,ABI3BP,ADAMTS2,OLFML2B,COL5A3,EGFL6,VCAN,CTSK,CTSL,CTSV,HTRA1,LAMA1,DCN,NPNT,CRISPLD2,GREM1,FLOT1,ENG,FAP,FBLN1,FB…
	113	GO: Biological Process	GO:0009112	nucleobase metabolic process	0.0005029	1	0.01051	0.1022	13	40	32.5	ADA,APRT,GMPS,CDA,PRPS1,TYMP,PAICS,KDM1A,TYMS,HPRT1,UMPS,IL1B,PRTFDC1
	114	GO: Biological Process	GO:0030049	muscle filament sliding	0.0005029	1	0.01051	0.1022	13	40	32.5	ACTA1,ACTC1,ACTN2,TCAP,MYL2,NEB,DBN1,TNNC1,TNNI1,TNNT1,TPM1,TPM2,TPM4
	115	GO: Biological Process	GO:0034405	response to fluid shear stress	0.0008382	1	0.01529	0.1486	12	37	32.4324	MMP13,CA2,P2RX4,PDGFRB,PLAU,PTGS2,KLF2,SPP1,GJA1,TGFB1,TGFB3,HAS2
	116	GO: Biological Process	GO:0007080	mitotic metaphase plate congression	0.0008382	1	0.01529	0.1486	12	37	32.4324	KIF18A,CCNB1,VPS4B,KIF14,CDCA8,CEP55,CDCA5,PSRC1,KIF2C,KIFC1,KIF22,CHMP1B
	117	GO: Biological Process	GO:0045682	regulation of epidermis development	7.174e-06	0.06701	0.0003334	0.00324	22	68	32.3529	CD109,MYSM1,AQP3,MSX2,TP63,NAB2,NGFR,NOTCH1,CDH3,GRHL1,IL20,CYP27B1,GAL,H2AFY2,FST,SFRP4,TRIM16,TFAP2C,HEY1,HOXA7,INHBA,KDF1
	118	GO: Biological Process	GO:0000722	telomere maintenance via recombination	0.001401	1	0.02192	0.213	11	34	32.3529	POLD2,PRIM1,RAD51,RAD51C,RFC2,RFC4,RFC5,RPA3,FEN1,SMC5,TEP1
	119	GO: Biological Process	GO:0002931	response to ischemia	0.001401	1	0.02192	0.213	11	34	32.3529	PER2,CAV1,RCAN1,PPIF,EIF4EBP1,FN1,CPEB4,TP53,UCHL1,PANX1,TIGAR
	120	GO: Biological Process	GO:0007492	endoderm development	2.928e-07	0.002735	2.188e-05	0.0002126	29	90	32.2222	MMP2,MMP14,ANGPT2,NOTCH1,COL4A2,COL5A1,COL5A2,COL6A1,COL7A1,COL8A1,COL11A1,COL12A1,NKX2-5,PTHLH,EXT1,BPTF,FN1,DKK1,GATA6,TGFB1,INHBA,ITGA5,ITGB5,LAMA3,LAMB1,LAMB3,LAMC1,LHX1,HMGA2
	121	GO: Biological Process	GO:0008334	histone mRNA metabolic process	0.003954	1	0.04723	0.459	9	28	32.1429	ATM,NCBP1,EXOSC4,TUT7,NCBP2,SNRPB,SNRPD3,SNRPF,TENT2
	122	GO: Biological Process	GO:0072132	mesenchyme morphogenesis	0.0002385	1	0.005988	0.0582	15	47	31.9149	ACTA1,ACTA2,ACTC1,MDM4,MSX2,MYC,BMP2,NOTCH1,ENG,FOXC2,SNAI2,SNAI1,TGFB1,TGFB3,HEY1
	123	GO: Biological Process	GO:0033275	actin-myosin filament sliding	0.000657	1	0.01276	0.124	13	41	31.7073	ACTA1,ACTC1,ACTN2,TCAP,MYL2,NEB,DBN1,TNNC1,TNNI1,TNNT1,TPM1,TPM2,TPM4
	124	GO: Biological Process	GO:0060415	muscle tissue morphogenesis	7.385e-06	0.06899	0.0003413	0.003317	23	73	31.5068	ACTC1,FZD1,TCAP,MYF6,MYL2,BMP2,NOTCH1,COL3A1,COL11A1,NKX2-5,FOXC2,SHOX2,XIRP2,FZD2,TGFBR3,HEY1,TNNC1,TNNI1,TPM1,NRG1,WNT2,VANGL2,LY6E
	125	GO: Biological Process	GO:0051306	mitotic sister chromatid separation	0.0001132	1	0.003304	0.03212	17	54	31.4815	MAD1L1,CDC26,ATM,BUB1,CCNB1,CDC6,PTTG1,CENPF,PLK1,MAD2L1BP,PPP2R1A,DLGAP5,MAD2L2,DIS3L2,SMC5,UBE2C,MAD2L1
	126	GO: Biological Process	GO:0001893	maternal placenta development	0.001826	1	0.02669	0.2595	11	35	31.4286	STC2,BSG,DEDD,CTSV,CYP27B1,PTGIS,PTGS2,SPP1,STC1,TMED2,LIF
	127	GO: Biological Process	GO:0002053	positive regulation of mesenchymal cell proliferation	0.001826	1	0.02669	0.2595	11	35	31.4286	TP63,MYC,PDGFA,PRRX1,PRRX2,SHOX2,GAS1,STAT1,WNT2,IRS1,LRP5
	128	GO: Biological Process	GO:0045684	positive regulation of epidermis development	0.003057	1	0.03938	0.3828	10	32	31.25	MSX2,NOTCH1,IL20,CYP27B1,GAL,H2AFY2,FST,SFRP4,TRIM16,KDF1
	129	GO: Biological Process	GO:1902624	positive regulation of neutrophil migration	0.003057	1	0.03938	0.3828	10	32	31.25	C3AR1,C5AR1,EDNRA,CXCL1,CXCL2,CXCL3,THBS4,IL1B,CXCL8,CAMK1D
	130	GO: Biological Process	GO:2001238	positive regulation of extrinsic apoptotic signaling pathway	5.379e-05	0.5025	0.001745	0.01696	19	61	31.1475	MAL,AGT,HYAL2,TNFSF10,FADD,BAX,BID,CAV1,PAK2,G0S2,PPP1CA,PPP2R1A,TNFRSF12A,STK3,THBS1,TIMP3,INHBA,ITM2C,LTBR
	131	GO: Biological Process	GO:0031100	animal organ regeneration	1.041e-06	0.009721	6.704e-05	0.0006516	28	90	31.1111	MKI67,ANGPT2,C5AR1,NOTCH1,SOCS3,CAV1,CCNA2,CDK1,CDK2,CDK4,CDKN1A,CEBPB,PGF,PKM,PRPS1,EZH1,PRMT5,CCL2,CXCL6,CXCL12,LPIN1,SULF2,TGFB1,TGFBR3,HMOX1,TYMS,LIF,LIFR
	132	GO: Biological Process	GO:0031577	spindle checkpoint	0.0005118	1	0.0106	0.103	14	45	31.1111	MAD1L1,ATM,BUB1,CCNB1,AURKB,CENPF,PLK1,MAD2L1BP,HASPIN,NDRG1,MAD2L2,AURKA,HSF1,MAD2L1
	133	GO: Biological Process	GO:0051310	metaphase plate congression	0.0005118	1	0.0106	0.103	14	45	31.1111	KIF18A,MAD1L1,CCNB1,CENPF,VPS4B,KIF14,CDCA8,CEP55,CDCA5,PSRC1,KIF2C,KIFC1,KIF22,CHMP1B
	134	GO: Biological Process	GO:0072528	pyrimidine-containing compound biosynthetic process	0.0008489	1	0.0154	0.1496	13	42	30.9524	DHFR2,NME1,NME4,CDA,NME7,CTPS1,PRPS1,TYMP,CMPK2,TK1,TYMS,UMPS,UPP1
	135	GO: Biological Process	GO:0048644	muscle organ morphogenesis	4.553e-06	0.04253	0.0002311	0.002246	25	81	30.8642	ACTC1,FZD1,TCAP,MYF6,MYL2,BMP2,NOTCH1,COL3A1,COL11A1,NKX2-5,FOXC2,SHOX2,XIRP2,FZD2,TCF15,TGFBR3,HEY1,TNNC1,TNNI1,TPM1,NRG1,WNT2,VANGL2,LIF,LY6E
	136	GO: Biological Process	GO:1902622	regulation of neutrophil migration	0.001411	1	0.02196	0.2135	12	39	30.7692	MPP1,C3AR1,C5AR1,EDNRA,OLFM4,CXCL1,CXCL2,CXCL3,THBS4,IL1B,CXCL8,CAMK1D
	137	GO: Biological Process	GO:1904666	regulation of ubiquitin protein ligase activity	3.559e-06	0.03324	0.0001878	0.001825	26	85	30.5882	CDC26,CCNB1,CDK1,CDC20,CDK2,PLK1,PSMA1,PSMB2,PSMB3,PSMB5,PSMB6,PSMC3,PSMC4,PSMD1,PSMD2,PSMD3,PSMD8,PSMD10,PSMD11,FBXO5,PSME3,PSMD14,MAD2L2,UBE2S,UBE2C,MAD2L1
	138	GO: Biological Process	GO:0070125	mitochondrial translational elongation	3.559e-06	0.03324	0.0001878	0.001825	26	85	30.5882	MRPS28,MRPL42,MRPL13,GADD45GIP1,MRPL15,MRPS34,MRPL55,MRPL24,MRPL2,MRPL4,MRPS7,MRPS12,MRPL37,MRPS17,MRPL17,MRPS23,MRPL21,MRPL58,MRPL14,MRPS9,MRPL38,MRPL36,MRPL11,MRPL44,MRPL47,MRPL52
	139	GO: Biological Process	GO:0048730	epidermis morphogenesis	0.00235	1	0.03209	0.3119	11	36	30.5556	TP63,NGFR,NOTCH1,PLOD3,CDC42,CTSV,FST,SNAI1,KLK14,TFAP2A,TGM3
	140	GO: Biological Process	GO:0032964	collagen biosynthetic process	0.0006559	1	0.01276	0.124	14	46	30.4348	ADORA2B,SERPINH1,PDGFRB,COL1A1,COL5A1,ENG,EP300,CCL2,CCL13,TGFB1,TGFB3,IL6,IL18,LTBP1
	141	GO: Biological Process	GO:0010712	regulation of collagen metabolic process	0.0006559	1	0.01276	0.124	14	46	30.4348	ADORA2B,PDGFRB,ENG,EP300,FAP,CCL2,FGFR3,CCL13,TGFB1,TGFB3,IL6,IL18,ITGB1,LTBP1
	142	GO: Biological Process	GO:0010332	response to gamma radiation	0.0001864	1	0.005061	0.04919	17	56	30.3571	TP63,ATM,MYC,BAX,PNP,SOCS3,CAV1,NOX4,RAD51,CCL2,CCL7,KDM1A,TP53,XRCC2,IL1B,CXCL10,TIGAR
	143	GO: Biological Process	GO:0006415	translational termination	8.137e-07	0.007601	5.353e-05	0.0005203	30	99	30.303	MRPS28,MRPL42,MRPL13,GADD45GIP1,MRPL15,MRPS34,MRPL55,MRPL24,MRPL2,MRPL4,MRPS7,EIF5A,RIDA,MRPS12,MRPL37,MRPS17,TRMT112,MRPL17,MRPS23,MRPL21,MRPL58,EIF5A2,MRPL14,MRPS9,MRPL38,MRPL36,MRPL11,MRPL44,MRPL47,MRPL52
	144	GO: Biological Process	GO:0006370	7-methylguanosine mRNA capping	0.003925	1	0.04706	0.4574	10	33	30.303	NCBP1,POLR2D,POLR2F,POLR2I,POLR2L,NCBP2,CMTR2,GTF2F1,GTF2H3,GTF2H4
	145	GO: Biological Process	GO:0034698	response to gonadotropin	0.003925	1	0.04706	0.4574	10	33	30.303	NOTCH1,CCNA2,CTSV,FOXM1,GATA6,TGFBR3,ICAM1,INHBA,ITGA3,ITGB1
	146	GO: Biological Process	GO:0001937	negative regulation of endothelial cell proliferation	0.003925	1	0.04706	0.4574	10	33	30.303	APOE,CAV1,CAV2,ENG,SPARC,STAT1,GJA1,SULF1,THBS1,SCG2
	147	GO: Biological Process	GO:0002687	positive regulation of leukocyte migration	2.079e-08	0.0001942	2.375e-06	2.309e-05	39	129	30.2326	CXCL9,FADD,TNFRSF18,BDKRB1,C3AR1,C5AR1,TNFSF18,SERPINE1,PPBP,EDN2,EDNRA,TRPV4,CCL2,CCL4,CCL7,CCL8,CCL13,CCL24,CXCL6,CXCL11,CXCL5,CXCL12,CREB3,SELE,CXCL1,CXCL2,CXCL3,THBS1,THBS4,TP53,TNFSF4,VEGFC,ICAM1,IL1B,IL6,CXCL8,CXCL10,PLA2G7,CAMK1D
	148	GO: Biological Process	GO:0070126	mitochondrial translational termination	4.528e-06	0.0423	0.0002311	0.002246	26	86	30.2326	MRPS28,MRPL42,MRPL13,GADD45GIP1,MRPL15,MRPS34,MRPL55,MRPL24,MRPL2,MRPL4,MRPS7,MRPS12,MRPL37,MRPS17,MRPL17,MRPS23,MRPL21,MRPL58,MRPL14,MRPS9,MRPL38,MRPL36,MRPL11,MRPL44,MRPL47,MRPL52
	149	GO: Biological Process	GO:0000070	mitotic sister chromatid segregation	9.978e-09	9.32e-05	1.277e-06	1.241e-05	41	136	30.1471	KIF18A,MAD1L1,KNSTRN,CDC26,ATM,ATRX,NEK2,BUB1,PRC1,CCNB1,CDC6,AURKB,PHF13,PTTG1,CENPF,PLK1,VPS4B,MAD2L1BP,PPP2R1A,DLGAP5,NCAPD2,KIF14,SMC4,CDCA8,CEP55,HASPIN,NUSAP1,MAD2L2,SPAG5,CDCA5,DIS3L2,SMC5,PSRC1,KIF2C,UBE2C,NCAPH,KIF4A,KIFC1,KIF22,CHMP1B,MAD2L1
	150	GO: Biological Process	GO:0043616	keratinocyte proliferation	0.0018	1	0.02648	0.2573	12	40	30	CD109,CASK,TP63,CDH3,CTSV,FST,FERMT1,SNAI2,TWIST2,HAS2,IRF6,KDF1
	151	GO: Biological Process	GO:0002688	regulation of leukocyte chemotaxis	4.927e-07	0.004602	3.54e-05	0.0003441	32	107	29.9065	CXCL9,MPP1,C3AR1,C5AR1,TNFSF18,SERPINE1,PPBP,EDN2,EDNRA,TRPV4,GREM1,CCL2,CCL4,CCL7,CCL13,CXCL6,CXCL11,CXCL5,CXCL12,CREB3,CXCL1,CXCL2,CXCL3,THBS1,THBS4,VEGFC,IL1B,IL6,CXCL8,CXCL10,PLA2G7,CAMK1D
	152	GO: Biological Process	GO:0061045	negative regulation of wound healing	0.0001111	1	0.00326	0.03169	19	64	29.6875	ABAT,CD109,ANXA5,APOE,CASK,WFDC1,SERPINE1,SERPINB2,PDGFA,SERPINE2,PLAT,PLAU,PLAUR,FAP,GJA1,THBD,THBS1,KRT1,PHLDB2
	153	GO: Biological Process	GO:1904668	positive regulation of ubiquitin protein ligase activity	1.521e-05	0.1421	0.0005971	0.005804	24	81	29.6296	CDC26,CCNB1,CDK1,CDC20,PLK1,PSMA1,PSMB2,PSMB3,PSMB5,PSMB6,PSMC3,PSMC4,PSMD1,PSMD2,PSMD3,PSMD8,PSMD10,PSMD11,FBXO5,PSME3,PSMD14,UBE2S,UBE2C,MAD2L1
	154	GO: Biological Process	GO:0051444	negative regulation of ubiquitin-protein transferase activity	1.521e-05	0.1421	0.0005971	0.005804	24	81	29.6296	CDC26,CCNB1,CDK1,CDC20,CDK2,PSMA1,PSMB2,PSMB3,PSMB5,PSMB6,PSMC3,PSMC4,PSMD1,PSMD2,PSMD3,PSMD8,PSMD10,PSMD11,FBXO5,PSME3,PSMD14,MAD2L2,UBE2C,MAD2L1
	155	GO: Biological Process	GO:0007088	regulation of mitotic nuclear division	5.908e-09	5.518e-05	8.759e-07	8.513e-06	44	149	29.5302	MET,MAD1L1,CDC26,CDK13,ATM,ATRX,NEK2,BUB1,CAV2,CCNB1,PKMYT1,CDC6,CDC25C,CDC42,PTTG1,CENPF,PDGFRB,RCC1,CHEK1,ANLN,PLK1,VPS4B,MAD2L1BP,DLGAP5,FBXO5,PHIP,RANBP1,NUSAP1,CCDC8,PRMT5,FGFR3,MAD2L2,CDCA5,SMC5,AURKA,UBE2C,TGFA,TGFB1,TUBG1,YWHAH,IL1B,CHMP1B,LRP5,MAD2L1
	156	GO: Biological Process	GO:0042590	antigen processing and presentation of exogenous peptide antigen via MHC class I	8.554e-05	0.7991	0.002655	0.0258	20	68	29.4118	NCF2,CYBB,PSMA1,PSMB2,PSMB3,PSMB5,PSMB6,PSMC3,PSMC4,PSMD1,PSMD2,PSMD3,PSMD8,PSMD10,PSMD11,PSME3,PSMD14,FCER1G,ITGB5,LNPEP
	157	GO: Biological Process	GO:0001736	establishment of planar polarity	1.096e-07	0.001024	9.662e-06	9.391e-05	37	126	29.3651	ABL2,FZD1,FZD6,AP2B1,TP63,GRHL3,ROR2,CDC42,AP2M1,AP2S1,CTHRC1,PSMA1,PSMB2,PSMB3,PSMB5,PSMB6,PSMC3,PSMC4,PSMD1,PSMD2,PSMD3,PSMD8,PSMD10,PSMD11,PTK7,DVL3,GPC6,PSME3,PSMD14,DACT1,GPC4,FOXF2,SFRP2,FUZ,FZD2,ALMS1,VANGL2
	158	GO: Biological Process	GO:0030593	neutrophil chemotaxis	5.579e-06	0.05211	0.0002728	0.002652	27	92	29.3478	MPP1,C3AR1,C5AR1,TREM1,PPBP,CSF3R,EDN2,EDNRA,FCER1G,CCL2,CCL4,CCL7,VAV3,CCL8,CCL11,CCL13,CCL18,CCL24,SPP1,SYK,CXCL1,CXCL2,CXCL3,THBS4,IL1B,CXCL8,CAMK1D
	159	GO: Biological Process	GO:0007566	embryo implantation	0.0002977	1	0.00706	0.06862	17	58	29.3103	MMP2,STC2,BSG,SERPINE2,PLAU,PTGIS,PTGS2,FBLN1,FKBP4,SPP1,STC1,TEAD4,TIMP1,IL1B,ITGB4,LAMB1,LIF
	160	GO: Biological Process	GO:0060071	Wnt signaling pathway, planar cell polarity pathway	6.022e-07	0.005625	4.136e-05	0.000402	33	113	29.2035	ABL2,FZD1,FZD6,AP2B1,GRHL3,ROR2,CDC42,AP2M1,AP2S1,CTHRC1,PSMA1,PSMB2,PSMB3,PSMB5,PSMB6,PSMC3,PSMC4,PSMD1,PSMD2,PSMD3,PSMD8,PSMD10,PSMD11,PTK7,DVL3,GPC6,PSME3,PSMD14,DACT1,GPC4,SFRP2,FZD2,VANGL2
	161	GO: Biological Process	GO:0045604	regulation of epidermal cell differentiation	0.001049	1	0.01753	0.1703	14	48	29.1667	CD109,AQP3,MSX2,TP63,NOTCH1,GRHL1,IL20,CYP27B1,H2AFY2,SFRP4,TRIM16,HEY1,HOXA7,KDF1
	162	GO: Biological Process	GO:0007164	establishment of tissue polarity	1.371e-07	0.001281	1.165e-05	0.0001132	37	127	29.1339	ABL2,FZD1,FZD6,AP2B1,TP63,GRHL3,ROR2,CDC42,AP2M1,AP2S1,CTHRC1,PSMA1,PSMB2,PSMB3,PSMB5,PSMB6,PSMC3,PSMC4,PSMD1,PSMD2,PSMD3,PSMD8,PSMD10,PSMD11,PTK7,DVL3,GPC6,PSME3,PSMD14,DACT1,GPC4,FOXF2,SFRP2,FUZ,FZD2,ALMS1,VANGL2
	163	GO: Biological Process	GO:0071621	granulocyte chemotaxis	9.75e-07	0.009107	6.369e-05	0.000619	32	110	29.0909	MPP1,C3AR1,C5AR1,TNFSF18,TREM1,PPBP,CSF3R,EDN2,EDNRA,TRPV4,FCER1G,CCL2,CCL4,CCL7,VAV3,CCL8,CCL11,CCL13,CCL18,CCL24,SPP1,SYK,CXCL1,CXCL2,CXCL3,THBS1,THBS4,HRH1,IL1B,CXCL8,SCG2,CAMK1D
	164	GO: Biological Process	GO:0006977	DNA damage response, signal transduction by p53 class mediator resulting in cell cycle arrest	0.000228	1	0.005804	0.05641	18	62	29.0323	MDM4,ATM,CRADD,BAX,CCNB1,CDK1,CDC25C,CDK2,CDKN1A,E2F7,PLAGL1,RBL2,EP300,SOX4,AURKA,TFDP1,TP53,PRMT1
	165	GO: Biological Process	GO:0030512	negative regulation of transforming growth factor beta receptor signaling pathway	0.0001071	1	0.003186	0.03097	20	69	28.9855	CD109,CAV1,CAV2,BAMBI,CHST11,ZNF451,HTRA1,ASPN,ENG,FBN1,FBN2,PEG10,TGFB1,TGFB1I1,TGFB3,TGFBR3,TP53,PMEPA1,HTRA3,LTBP1
	166	GO: Biological Process	GO:1903845	negative regulation of cellular response to transforming growth factor beta stimulus	0.0001071	1	0.003186	0.03097	20	69	28.9855	CD109,CAV1,CAV2,BAMBI,CHST11,ZNF451,HTRA1,ASPN,ENG,FBN1,FBN2,PEG10,TGFB1,TGFB1I1,TGFB3,TGFBR3,TP53,PMEPA1,HTRA3,LTBP1
	167	GO: Biological Process	GO:0090175	regulation of establishment of planar polarity	7.516e-07	0.007021	5.051e-05	0.0004909	33	114	28.9474	ABL2,FZD1,FZD6,AP2B1,GRHL3,ROR2,CDC42,AP2M1,AP2S1,CTHRC1,PSMA1,PSMB2,PSMB3,PSMB5,PSMB6,PSMC3,PSMC4,PSMD1,PSMD2,PSMD3,PSMD8,PSMD10,PSMD11,PTK7,DVL3,GPC6,PSME3,PSMD14,DACT1,GPC4,SFRP2,FZD2,VANGL2
	168	GO: Biological Process	GO:0009452	7-methylguanosine RNA capping	0.003762	1	0.04575	0.4447	11	38	28.9474	NCBP1,POLR2D,POLR2F,POLR2I,POLR2L,TRMT112,NCBP2,CMTR2,GTF2F1,GTF2H3,GTF2H4
	169	GO: Biological Process	GO:0033048	negative regulation of mitotic sister chromatid segregation	0.003762	1	0.04575	0.4447	11	38	28.9474	MAD1L1,ATM,ATRX,BUB1,CCNB1,PTTG1,CENPF,PLK1,MAD2L1BP,MAD2L2,MAD2L1
	170	GO: Biological Process	GO:0036260	RNA capping	0.003762	1	0.04575	0.4447	11	38	28.9474	NCBP1,POLR2D,POLR2F,POLR2I,POLR2L,TRMT112,NCBP2,CMTR2,GTF2F1,GTF2H3,GTF2H4
	171	GO: Biological Process	GO:0051352	negative regulation of ligase activity	2.387e-05	0.223	0.0008813	0.008565	24	83	28.9157	CDC26,CCNB1,CDK1,CDC20,CDK2,PSMA1,PSMB2,PSMB3,PSMB5,PSMB6,PSMC3,PSMC4,PSMD1,PSMD2,PSMD3,PSMD8,PSMD10,PSMD11,FBXO5,PSME3,PSMD14,MAD2L2,UBE2C,MAD2L1
	172	GO: Biological Process	GO:0090288	negative regulation of cellular response to growth factor stimulus	8.164e-08	0.0007626	7.551e-06	7.339e-05	39	135	28.8889	CD109,FZD1,AGT,CASK,NEDD4,NGFR,NOTCH1,CAV1,CAV2,BAMBI,CHST11,ZNF451,HTRA1,ASPN,DCN,CHRDL1,SOST,GREM1,ENG,FSTL3,FBN1,FBN2,SFRP2,FUZ,DKK1,PEG10,SULF2,SULF1,SHISA2,TGFB1,TGFB1I1,TGFB3,TGFBR3,THBS1,TP53,PMEPA1,HTRA3,ADAMTS12,LTBP1
	173	GO: Biological Process	GO:0010965	regulation of mitotic sister chromatid separation	0.000799	1	0.01472	0.1431	15	52	28.8462	MAD1L1,CDC26,ATM,BUB1,CCNB1,CDC6,PTTG1,CENPF,PLK1,MAD2L1BP,DLGAP5,MAD2L2,SMC5,UBE2C,MAD2L1
	174	GO: Biological Process	GO:0060688	regulation of morphogenesis of a branching structure	0.0003724	1	0.008262	0.0803	17	59	28.8136	MET,AGT,PDGFA,PGF,GREM1,LRRK2,ETV4,ETV5,SHOX2,SNAI2,SULF1,TGFB1,HOXB7,HOXD13,WNT2,IL1B,LHX1
	175	GO: Biological Process	GO:0031571	mitotic G1 DNA damage checkpoint	8.207e-05	0.7666	0.002572	0.025	21	73	28.7671	MDM4,TP63,ATM,CRADD,BAX,BCAT1,CCNB1,CDK1,CDC25C,CDK2,CDKN1A,E2F7,PLAGL1,RBL2,RFWD3,EP300,SOX4,AURKA,TFDP1,TP53,PRMT1
	176	GO: Biological Process	GO:0044819	mitotic G1/S transition checkpoint	8.207e-05	0.7666	0.002572	0.025	21	73	28.7671	MDM4,TP63,ATM,CRADD,BAX,BCAT1,CCNB1,CDK1,CDC25C,CDK2,CDKN1A,E2F7,PLAGL1,RBL2,RFWD3,EP300,SOX4,AURKA,TFDP1,TP53,PRMT1
	177	GO: Biological Process	GO:0072431	signal transduction involved in mitotic G1 DNA damage checkpoint	0.0002841	1	0.006831	0.0664	18	63	28.5714	MDM4,ATM,CRADD,BAX,CCNB1,CDK1,CDC25C,CDK2,CDKN1A,E2F7,PLAGL1,RBL2,EP300,SOX4,AURKA,TFDP1,TP53,PRMT1
	178	GO: Biological Process	GO:0090280	positive regulation of calcium ion import	0.0002841	1	0.006831	0.0664	18	63	28.5714	CXCL9,CASK,BAX,BDKRB1,CAPN3,SERPINE1,PDGFRB,GSTO1,EDNRA,CCL2,CXCL11,CXCL12,SRI,STC1,GPR39,THY1,CXCL10,CEMIP
	179	GO: Biological Process	GO:1902400	intracellular signal transduction involved in G1 DNA damage checkpoint	0.0002841	1	0.006831	0.0664	18	63	28.5714	MDM4,ATM,CRADD,BAX,CCNB1,CDK1,CDC25C,CDK2,CDKN1A,E2F7,PLAGL1,RBL2,EP300,SOX4,AURKA,TFDP1,TP53,PRMT1
	180	GO: Biological Process	GO:0030071	regulation of mitotic metaphase/anaphase transition	0.00131	1	0.02098	0.2039	14	49	28.5714	MAD1L1,CDC26,ATM,BUB1,CCNB1,CDC6,CENPF,PLK1,MAD2L1BP,DLGAP5,MAD2L2,SMC5,UBE2C,MAD2L1
	181	GO: Biological Process	GO:0030204	chondroitin sulfate metabolic process	0.002842	1	0.03739	0.3635	12	42	28.5714	BGN,CHST3,CHST11,VCAN,CSPG4,DCN,IMPAD1,CHPF,CHSY3,MAMDC2,HEXB,CHST7
	182	GO: Biological Process	GO:0050921	positive regulation of chemotaxis	2.634e-07	0.00246	2e-05	0.0001944	37	130	28.4615	MET,CXCL9,C3AR1,C5AR1,TNFSF18,ARTN,SERPINE1,PDGFRB,PPBP,EDN2,EDNRA,TRPV4,CCL2,CCL4,CCL7,CCL13,CXCL6,CXCL11,CXCL5,CXCL12,CREB3,FN1,SNAI2,CXCL1,CXCL2,CXCL3,TGFB1,THBS1,THBS4,VEGFC,IL1B,IL6,CXCL8,CXCL10,SCG2,PLA2G7,CAMK1D
	183	GO: Biological Process	GO:0044783	G1 DNA damage checkpoint	0.0001019	0.9515	0.003059	0.02974	21	74	28.3784	MDM4,TP63,ATM,CRADD,BAX,BCAT1,CCNB1,CDK1,CDC25C,CDK2,CDKN1A,E2F7,PLAGL1,RBL2,RFWD3,EP300,SOX4,AURKA,TFDP1,TP53,PRMT1
	184	GO: Biological Process	GO:0072395	signal transduction involved in cell cycle checkpoint	0.0002166	1	0.005611	0.05454	19	67	28.3582	MDM4,ATM,CRADD,BAX,CCNB1,CDK1,CDC25C,CDK2,CDKN1A,E2F7,PLAGL1,RBL2,EP300,SOX4,SOX11,AURKA,TFDP1,TP53,PRMT1
	185	GO: Biological Process	GO:0050819	negative regulation of coagulation	0.0009933	1	0.01684	0.1637	15	53	28.3019	ABAT,ANXA5,APOE,SERPINE1,SERPINB2,PDGFA,SERPINE2,PLAT,PLAU,PLAUR,FAP,PROCR,THBD,THBS1,KRT1
	186	GO: Biological Process	GO:0061383	trabecula morphogenesis	0.002147	1	0.03007	0.2923	13	46	28.2609	MMP2,MSX2,NOTCH1,COL1A1,SLC40A1,NKX2-5,GREM1,FBN2,FGFR3,FHL2,TGFBR3,HEY1,NRG1
	187	GO: Biological Process	GO:0090199	regulation of release of cytochrome c from mitochondria	0.002147	1	0.03007	0.2923	13	46	28.2609	TNFSF10,BAX,BID,BNIP3,PDCD5,PLAUR,PSMD10,PPIF,APOPT1,PRELID1,MLLT11,TP53,LMNA
	188	GO: Biological Process	GO:0002479	antigen processing and presentation of exogenous peptide antigen via MHC class I, TAP-dependent	0.0003518	1	0.008015	0.0779	18	64	28.125	NCF2,CYBB,PSMA1,PSMB2,PSMB3,PSMB5,PSMB6,PSMC3,PSMC4,PSMD1,PSMD2,PSMD3,PSMD8,PSMD10,PSMD11,PSME3,PSMD14,ITGB5
	189	GO: Biological Process	GO:1902402	signal transduction involved in mitotic DNA damage checkpoint	0.0003518	1	0.008015	0.0779	18	64	28.125	MDM4,ATM,CRADD,BAX,CCNB1,CDK1,CDC25C,CDK2,CDKN1A,E2F7,PLAGL1,RBL2,EP300,SOX4,AURKA,TFDP1,TP53,PRMT1
	190	GO: Biological Process	GO:0072413	signal transduction involved in mitotic cell cycle checkpoint	0.0003518	1	0.008015	0.0779	18	64	28.125	MDM4,ATM,CRADD,BAX,CCNB1,CDK1,CDC25C,CDK2,CDKN1A,E2F7,PLAGL1,RBL2,EP300,SOX4,AURKA,TFDP1,TP53,PRMT1
	191	GO: Biological Process	GO:0046365	monosaccharide catabolic process	0.0003518	1	0.008015	0.0779	18	64	28.125	ALDOA,ALDOC,PFKM,PFKP,PGK1,PKM,ENO1,ENO2,FUT1,FUT6,FUT8,GPI,TP53,TPI1,HK3,TIGAR,LDHA,LRP5
	192	GO: Biological Process	GO:1902403	signal transduction involved in mitotic DNA integrity checkpoint	0.0003518	1	0.008015	0.0779	18	64	28.125	MDM4,ATM,CRADD,BAX,CCNB1,CDK1,CDC25C,CDK2,CDKN1A,E2F7,PLAGL1,RBL2,EP300,SOX4,AURKA,TFDP1,TP53,PRMT1
	193	GO: Biological Process	GO:0045840	positive regulation of mitotic nuclear division	0.001622	1	0.0246	0.2391	14	50	28	MET,PDGFRB,DLGAP5,PHIP,RANBP1,NUSAP1,CDCA5,SMC5,AURKA,UBE2C,TGFA,TGFB1,IL1B,LRP5
	194	GO: Biological Process	GO:1902099	regulation of metaphase/anaphase transition of cell cycle	0.001622	1	0.0246	0.2391	14	50	28	MAD1L1,CDC26,ATM,BUB1,CCNB1,CDC6,CENPF,PLK1,MAD2L1BP,DLGAP5,MAD2L2,SMC5,UBE2C,MAD2L1
	195	GO: Biological Process	GO:0060135	maternal process involved in female pregnancy	0.0002675	1	0.006506	0.06324	19	68	27.9412	MMP7,AKR1B1,ANGPT2,STC2,BSG,DEDD,CTSV,CYP27B1,PTGIS,PTGS2,DSG2,CCL2,SPP1,STC1,TMED2,APOL2,ITGA3,ITGB1,LIF
	196	GO: Biological Process	GO:0045669	positive regulation of osteoblast differentiation	0.0002675	1	0.006506	0.06324	19	68	27.9412	ACVR1,MSX2,TP63,BMP2,CEBPB,PDLIM7,CTHRC1,DLX5,NPNT,FBN2,SFRP2,CD276,SOX11,GJA1,HEY1,IL6,FAM20C,LMNA,LTF
	197	GO: Biological Process	GO:0010464	regulation of mesenchymal cell proliferation	0.003522	1	0.04341	0.4219	12	43	27.907	TP63,MYC,PDGFA,PRRX1,PRRX2,SHOX2,GAS1,STAT1,WNT2,IRS1,LMNA,LRP5
	198	GO: Biological Process	GO:0051784	negative regulation of nuclear division	0.0005711	1	0.01145	0.1113	17	61	27.8689	MAD1L1,MSH2,ATM,ATRX,BUB1,CCNB1,OSM,PTTG1,CENPF,CHEK1,PLK1,MAD2L1BP,FBXO5,FGFR3,MAD2L2,LIF,MAD2L1
	199	GO: Biological Process	GO:0001836	release of cytochrome c from mitochondria	0.0005711	1	0.01145	0.1113	17	61	27.8689	TNFSF10,BAX,BID,BNIP3,PDCD5,CLU,PLAUR,PSMD10,FIS1,PPIF,APOPT1,TIMM50,IFI6,PRELID1,MLLT11,TP53,LMNA
	200	GO: Biological Process	GO:0030330	DNA damage response, signal transduction by p53 class mediator	5.942e-06	0.0555	0.0002876	0.002795	30	108	27.7778	MDM4,MIF,TP63,ATM,ATRX,CRADD,MYO6,BAX,CCNB1,USP10,CDK1,CDC25C,CDK2,CDKN1A,E2F7,PLAGL1,PSMD10,RBL2,SENP2,EP300,NDRG1,FOXM1,SNAI2,SNAI1,KDM1A,SOX4,AURKA,TFDP1,TP53,PRMT1
	201	GO: Biological Process	GO:0010812	negative regulation of cell-substrate adhesion	0.001226	1	0.01985	0.1929	15	54	27.7778	MELTF,MMP14,ANGPT2,CASK,NOTCH1,SERPINE1,COL1A1,FBLN1,POSTN,SPOCK1,THBS1,CORO1C,HOXA7,LGALS1,PHLDB2
	202	GO: Biological Process	GO:0098773	skin epidermis development	1.249e-05	0.1167	0.0005234	0.005087	28	101	27.7228	AARS,CD109,MYSM1,FZD6,MSX2,TP63,NGFR,NOTCH1,CDC42,CDH3,PDGFA,EDARADD,CTSV,PTGS2,RELA,GAL,EGFR,FST,FUZ,DKK1,SNAI1,SPINK5,TFAP2C,TGM3,HOXC13,INHBA,KDF1,VANGL2
	203	GO: Biological Process	GO:0071230	cellular response to amino acid stimulus	0.0004331	1	0.009278	0.09018	18	65	27.6923	MMP2,MMP3,LAMTOR2,LAMTOR4,CEBPB,COL1A1,COL1A2,COL3A1,COL4A1,COL4A6,COL5A2,COL6A1,DNMT3B,EGFR,CPEB4,SESN1,PDGFC,HSF1
	204	GO: Biological Process	GO:0051783	regulation of nuclear division	8.825e-09	8.243e-05	1.195e-06	1.161e-05	49	177	27.6836	MET,MAD1L1,MSH2,MSX2,CDC26,CDK13,ATM,ATRX,NEK2,BUB1,CAV2,CCNB1,PKMYT1,OSM,CDC6,CDC20,CDC25C,CDC42,PTTG1,CENPF,PDGFRB,RCC1,CHEK1,ANLN,PLK1,VPS4B,MAD2L1BP,DLGAP5,FBXO5,PHIP,RANBP1,NUSAP1,CCDC8,PRMT5,FGFR3,MAD2L2,CDCA5,SMC5,AURKA,UBE2C,TGFA,TGFB1,TUBG1,YWHAH,IL1B,CHMP1B,LIF,LRP5,MAD2L1
	205	GO: Biological Process	GO:0001738	morphogenesis of a polarized epithelium	2.88e-07	0.002691	2.17e-05	0.0002109	39	141	27.6596	ABL2,FZD1,FZD6,AP2B1,TP63,GRHL3,ROR2,CDC42,AP2M1,AP2S1,CTHRC1,PSMA1,PSMB2,PSMB3,LAMA1,PSMB5,PSMB6,PSMC3,PSMC4,PSMD1,PSMD2,PSMD3,PSMD8,PSMD10,PSMD11,PTK7,DVL3,GPC6,PSME3,PSMD14,DACT1,GPC4,FOXF2,SFRP2,FUZ,FZD2,TCF15,ALMS1,VANGL2
	206	GO: Biological Process	GO:0051983	regulation of chromosome segregation	5.553e-05	0.5187	0.001789	0.01738	24	87	27.5862	MAD1L1,KNSTRN,CDC26,ATM,ATRX,NEK2,BUB1,CCNB1,CDC6,CDC42,AURKB,PTTG1,CENPF,PLK1,MAD2L1BP,DLGAP5,ECT2,MAD2L2,SPAG5,CDCA5,SMC5,KIF2C,UBE2C,MAD2L1
	207	GO: Biological Process	GO:0001974	blood vessel remodeling	0.0009267	1	0.01609	0.1564	16	58	27.5862	AGT,ANGPT2,AXL,BAX,BGN,FOXC2,FLNA,SEMA3C,GJA1,TGFB1,TGFBR3,TGM2,HOXA3,IL18,CSRP3,LIF
	208	GO: Biological Process	GO:0033047	regulation of mitotic sister chromatid segregation	0.0009267	1	0.01609	0.1564	16	58	27.5862	MAD1L1,CDC26,ATM,ATRX,BUB1,CCNB1,CDC6,PTTG1,CENPF,PLK1,MAD2L1BP,DLGAP5,MAD2L2,SMC5,UBE2C,MAD2L1
	209	GO: Biological Process	GO:0070098	chemokine-mediated signaling pathway	0.0001174	1	0.003411	0.03315	22	80	27.5	CXCL9,CCRL2,TREM2,PPBP,CCL2,CCL4,CCL7,CCL8,CCL11,CCL13,CCL18,CCL24,CXCL6,CXCL11,CXCL5,CXCL12,CCR10,CXCL1,CXCL2,CXCL3,CXCL8,CXCL10
	210	GO: Biological Process	GO:1900047	negative regulation of hemostasis	0.001995	1	0.02836	0.2757	14	51	27.451	ABAT,ANXA5,APOE,SERPINE1,SERPINB2,PDGFA,SERPINE2,PLAT,PLAU,PLAUR,FAP,THBD,THBS1,KRT1
	211	GO: Biological Process	GO:0030195	negative regulation of blood coagulation	0.001995	1	0.02836	0.2757	14	51	27.451	ABAT,ANXA5,APOE,SERPINE1,SERPINB2,PDGFA,SERPINE2,PLAT,PLAU,PLAUR,FAP,THBD,THBS1,KRT1
	212	GO: Biological Process	GO:0007091	metaphase/anaphase transition of mitotic cell cycle	0.001995	1	0.02836	0.2757	14	51	27.451	MAD1L1,CDC26,ATM,BUB1,CCNB1,CDC6,CENPF,PLK1,MAD2L1BP,DLGAP5,MAD2L2,SMC5,UBE2C,MAD2L1
	213	GO: Biological Process	GO:0090101	negative regulation of transmembrane receptor protein serine/threonine kinase signaling pathway	8.874e-06	0.0829	0.0003985	0.003874	30	110	27.2727	CD109,ACVR1,FZD1,NOTCH1,CAV1,CAV2,BAMBI,CHST11,ZNF451,HTRA1,ASPN,CHRDL1,SOST,GREM1,ENG,FSTL3,FBN1,FBN2,FST,SFRP2,DKK1,PEG10,TGFB1,TGFB1I1,TGFB3,TGFBR3,TP53,PMEPA1,HTRA3,LTBP1
	214	GO: Biological Process	GO:0022404	molting cycle process	2.448e-05	0.2287	0.0008899	0.00865	27	99	27.2727	AARS,CD109,MYSM1,FZD6,MSX2,TP63,NGFR,NOTCH1,CDC42,CDH3,PDGFA,EDARADD,CTSV,PTGS2,RELA,GAL,EGFR,FST,FUZ,DKK1,SNAI1,SPINK5,TFAP2C,TGM3,HOXC13,INHBA,VANGL2
	215	GO: Biological Process	GO:0022405	hair cycle process	2.448e-05	0.2287	0.0008899	0.00865	27	99	27.2727	AARS,CD109,MYSM1,FZD6,MSX2,TP63,NGFR,NOTCH1,CDC42,CDH3,PDGFA,EDARADD,CTSV,PTGS2,RELA,GAL,EGFR,FST,FUZ,DKK1,SNAI1,SPINK5,TFAP2C,TGM3,HOXC13,INHBA,VANGL2
	216	GO: Biological Process	GO:0001942	hair follicle development	2.448e-05	0.2287	0.0008899	0.00865	27	99	27.2727	AARS,CD109,MYSM1,FZD6,MSX2,TP63,NGFR,NOTCH1,CDC42,CDH3,PDGFA,EDARADD,CTSV,PTGS2,RELA,GAL,EGFR,FST,FUZ,DKK1,SNAI1,SPINK5,TFAP2C,TGM3,HOXC13,INHBA,VANGL2
	217	GO: Biological Process	GO:0072422	signal transduction involved in DNA damage checkpoint	0.00053	1	0.01088	0.1058	18	66	27.2727	MDM4,ATM,CRADD,BAX,CCNB1,CDK1,CDC25C,CDK2,CDKN1A,E2F7,PLAGL1,RBL2,EP300,SOX4,AURKA,TFDP1,TP53,PRMT1
	218	GO: Biological Process	GO:0006521	regulation of cellular amino acid metabolic process	0.00053	1	0.01088	0.1058	18	66	27.2727	OAZ2,ODC1,COMT,PSMA1,PSMB2,PSMB3,PSMB5,PSMB6,PSMC3,PSMC4,PSMD1,PSMD2,PSMD3,PSMD8,PSMD10,PSMD11,PSME3,PSMD14
	219	GO: Biological Process	GO:0072401	signal transduction involved in DNA integrity checkpoint	0.00053	1	0.01088	0.1058	18	66	27.2727	MDM4,ATM,CRADD,BAX,CCNB1,CDK1,CDC25C,CDK2,CDKN1A,E2F7,PLAGL1,RBL2,EP300,SOX4,AURKA,TFDP1,TP53,PRMT1
	220	GO: Biological Process	GO:0043462	regulation of ATPase activity	0.00053	1	0.01088	0.1058	18	66	27.2727	UHRF1,ATP1B3,PFN2,PLSCR1,CNN3,DBN1,PPIF,AHSA1,SLN,DNAJB11,TNNC1,AGRN,TPM1,TPM2,GABARAPL2,HSPA2,AHSA2P,LTF
	221	GO: Biological Process	GO:0060350	endochondral bone morphogenesis	0.001503	1	0.02317	0.2252	15	55	27.2727	MMP13,MMP14,NAB2,SERPINH1,COL1A1,COL10A1,COMP,PTHLH,IMPAD1,DLX5,FGFR3,SHOX2,STC1,THBS1,HOXD11
	222	GO: Biological Process	GO:1990266	neutrophil migration	1.863e-05	0.1741	0.0007104	0.006905	28	103	27.1845	MPP1,C3AR1,C5AR1,TREM1,PPBP,CSF3R,EDN2,EDNRA,FCER1G,CCL2,CCL4,CCL7,VAV3,CCL8,CCL11,CCL13,CCL18,CCL24,OLFM4,SPP1,SYK,CXCL1,CXCL2,CXCL3,THBS4,IL1B,CXCL8,CAMK1D
	223	GO: Biological Process	GO:1901068	guanosine-containing compound metabolic process	0.003244	1	0.0411	0.3994	13	48	27.0833	MPP1,CASK,GMPS,NME1,NME4,PNP,NME7,DLG4,LRRK2,MOCS3,HPRT1,IMPDH1,PRTFDC1
	224	GO: Biological Process	GO:0019674	NAD metabolic process	0.0008547	1	0.01544	0.1501	17	63	26.9841	ALDOA,ALDOC,PNP,PFKM,PFKP,PGK1,PKM,ENO1,ENO2,GPD1L,SLC37A2,GPI,TP53,TPI1,HK3,TIGAR,LDHA
	225	GO: Biological Process	GO:0055008	cardiac muscle tissue morphogenesis	0.0008547	1	0.01544	0.1501	17	63	26.9841	ACTC1,TCAP,MYL2,BMP2,NOTCH1,COL11A1,NKX2-5,FOXC2,XIRP2,TGFBR3,HEY1,TNNC1,TNNI1,TPM1,NRG1,WNT2,LY6E
	226	GO: Biological Process	GO:0033627	cell adhesion mediated by integrin	0.002435	1	0.03287	0.3195	14	52	26.9231	ADA,SERPINE1,PLAU,RAC3,NPNT,EFNA1,FOXC2,SFRP2,SNAI2,SYK,ICAM1,ITGA6,ITGA5,ITGB1
	227	GO: Biological Process	GO:0044784	metaphase/anaphase transition of cell cycle	0.002435	1	0.03287	0.3195	14	52	26.9231	MAD1L1,CDC26,ATM,BUB1,CCNB1,CDC6,CENPF,PLK1,MAD2L1BP,DLGAP5,MAD2L2,SMC5,UBE2C,MAD2L1
	228	GO: Biological Process	GO:0061077	chaperone-mediated protein folding	0.002435	1	0.03287	0.3195	14	52	26.9231	FKBP6,PDCD5,CLU,PPIB,PDIA4,FKBP4,CCT2,FKBPL,FKBP7,HSPH1,P3H1,TTC9,FKBP9,FKBP10
	229	GO: Biological Process	GO:0097530	granulocyte migration	4.755e-06	0.04441	0.0002388	0.002321	33	123	26.8293	MPP1,C3AR1,C5AR1,TNFSF18,TREM1,PPBP,CSF3R,EDN2,EDNRA,TRPV4,FCER1G,CCL2,CCL4,CCL7,VAV3,CCL8,CCL11,CCL13,CCL18,CCL24,OLFM4,SPP1,SYK,CXCL1,CXCL2,CXCL3,THBS1,THBS4,HRH1,IL1B,CXCL8,SCG2,CAMK1D
	230	GO: Biological Process	GO:0045600	positive regulation of fat cell differentiation	0.00183	1	0.02671	0.2596	15	56	26.7857	BMP2,KLF5,CEBPB,NOCT,PTGS2,CCDC3,DACT1,SFRP2,SNAI2,SULT1E1,STK3,SH3PXD2B,MEDAG,ZBTB16,LRP5
	231	GO: Biological Process	GO:0002685	regulation of leukocyte migration	5.937e-08	0.0005546	5.717e-06	5.557e-05	47	176	26.7045	ADA,CXCL9,MPP1,FADD,TNFRSF18,BDKRB1,C3AR1,C5AR1,IL33,TNFSF18,SERPINE1,PPBP,ECM1,EDN2,EDNRA,TRPV4,GREM1,CCL2,CCL4,CCL7,CCL8,CCL13,CCL24,CXCL6,CXCL11,CXCL5,CXCL12,CREB3,SELE,OLFM4,CXCL1,CXCL2,CXCL3,THBS1,THBS4,TP53,HMOX1,TNFSF4,HOXA7,VEGFC,ICAM1,IL1B,IL6,CXCL8,CXCL10,PLA2G7,CAMK1D
	232	GO: Biological Process	GO:0090090	negative regulation of canonical Wnt signaling pathway	1.622e-07	0.001515	1.353e-05	0.0001315	44	165	26.6667	FZD1,FZD6,APOE,RGS20,BMP2,NOTCH1,LIMD1,ROR2,CAV1,CTHRC1,WWTR1,NKX2-5,PSMA1,KREMEN2,PSMB2,PSMB3,PSMB5,PSMB6,PSMC3,PSMC4,PSMD1,PSMD2,PSMD3,PSMD8,PSMD10,PSMD11,SOST,DVL3,PSME3,GREM1,PSMD14,DACT1,MAD2L2,FOXO1,SFRP2,SFRP4,FUZ,SIAH2,DKK1,SNAI2,DKK3,STK3,IGFBP4,NKD2
	233	GO: Biological Process	GO:0051782	negative regulation of cell division	0.0003682	1	0.008209	0.07979	20	75	26.6667	MAD1L1,MSH2,ATM,MYC,ATRX,BUB1,CCNB1,OSM,AURKB,PTTG1,CENPF,E2F7,CHEK1,PLK1,MAD2L1BP,FBXO5,FGFR3,MAD2L2,LIF,MAD2L1
	234	GO: Biological Process	GO:0051155	positive regulation of striated muscle cell differentiation	0.001377	1	0.02172	0.2111	16	60	26.6667	CXCL9,MMP14,MYF6,CCN4,NFATC2,GREM1,FLOT1,EP300,EHD2,CXCL12,SHOX2,EPC1,HOPX,TGFB1,NRG1,CSRP3
	235	GO: Biological Process	GO:0018208	peptidyl-proline modification	0.001037	1	0.01738	0.169	17	64	26.5625	FKBP6,NTMT1,NKTR,P4HA1,PPIB,PPIC,EGLN3,PPIF,P3H2,FKBP4,P3H3,FKBPL,FKBP7,P3H1,TTC9,FKBP9,FKBP10
	236	GO: Biological Process	GO:0045839	negative regulation of mitotic nuclear division	0.003943	1	0.04722	0.459	13	49	26.5306	MAD1L1,ATM,ATRX,BUB1,CCNB1,PTTG1,CENPF,CHEK1,PLK1,MAD2L1BP,FGFR3,MAD2L2,MAD2L1
	237	GO: Biological Process	GO:0032092	positive regulation of protein binding	0.0002106	1	0.005569	0.05413	22	83	26.506	ABL2,TRIB3,BMP2,TNFSF18,CAV1,CDK5,CTHRC1,BAMBI,EIF2AK3,GNL3L,RAN,FLOT1,CRBN,EP300,LRRK2,DACT1,MAPRE1,MAPRE3,STK3,AGRN,HSF1,HSP90AB1
	238	GO: Biological Process	GO:0001837	epithelial to mesenchymal transition	1.2e-05	0.1121	0.0005118	0.004974	31	117	26.4957	MSX2,BMP2,NOTCH1,BAMBI,COL1A1,WWTR1,PPP3R1,EFNA1,GREM1,MAD2L2,FOXF2,FLNA,SFRP2,FUZ,ELL3,SNAI2,SNAI1,GJA1,LOXL3,TGFB1,TGFB1I1,TGFB3,TGFBR3,HEY1,HAS2,WNT2,VANGL2,HMGA2,ALX1,LOXL2,PHLDB2
	239	GO: Biological Process	GO:0051289	protein homotetramerization	0.0005891	1	0.01166	0.1133	19	72	26.3889	ACTN2,ALDOA,ALDOC,TP63,GBP5,TRPA1,CDA,PCBD1,PFKM,PFKP,DCTPP1,NAXE,SAMHD1,PEX5,SHMT2,ACOT13,CBR4,TK1,HPRT1
	240	GO: Biological Process	GO:0042770	signal transduction in response to DNA damage	1.096e-05	0.1024	0.0004719	0.004587	32	122	26.2295	MDM4,MIF,TP63,ATM,ATRX,CRADD,MYO6,BAX,BID,CCNB1,USP10,CDK1,CDC25C,CDK2,CDKN1A,E2F7,PLAGL1,PSMD10,RBL2,SENP2,EP300,NDRG1,MAD2L2,FOXM1,SNAI2,SNAI1,KDM1A,SOX4,AURKA,TFDP1,TP53,PRMT1
	241	GO: Biological Process	GO:0030239	myofibril assembly	0.001663	1	0.02498	0.2428	16	61	26.2295	ACTA1,ACTC1,ACTN2,LMOD2,TCAP,MYH10,MYL2,NEB,CAPN3,PDGFRB,NKX2-5,EP300,TPM1,CAVIN4,ITGB1,CSRP3
	242	GO: Biological Process	GO:0002548	monocyte chemotaxis	0.001663	1	0.02498	0.2428	16	61	26.2295	TNFSF18,SERPINE1,GREM1,CCL2,CCL4,CCL7,CCL8,CCL11,CCL13,CCL18,CCL24,CXCL12,CREB3,IL6,CXCL10,PLA2G7
	243	GO: Biological Process	GO:0051443	positive regulation of ubiquitin-protein transferase activity	5.243e-05	0.4897	0.001714	0.01666	27	103	26.2136	TRIB3,CDC26,CCNB1,DCUN1D1,CDK1,CDC20,PLK1,PSMA1,PSMB2,PSMB3,PSMB5,PSMB6,PSMC3,PSMC4,PSMD1,PSMD2,PSMD3,PSMD8,PSMD10,PSMD11,FBXO5,PSME3,PSMD14,DCUN1D5,UBE2S,UBE2C,MAD2L1
	244	GO: Biological Process	GO:2000060	positive regulation of ubiquitin-dependent protein catabolic process	0.000145	1	0.004043	0.0393	24	92	26.087	CDC26,CCNB1,CDK1,CDC20,CLU,PLK1,PSMA1,PSMB2,PSMB3,PSMB5,PSMB6,PSMC3,PSMC4,PSMD1,PSMD2,PSMD3,PSMD8,PSMD10,PSMD11,FBXO5,PSME3,PSMD14,UBE2C,MAD2L1
	245	GO: Biological Process	GO:0042733	embryonic digit morphogenesis	0.0009409	1	0.01628	0.1582	18	69	26.087	FZD6,MSX2,BAX,NOTCH1,ROR2,CHST11,IMPAD1,WDPCP,SFRP2,FUZ,GAS1,GJA1,GNA12,LMBR1,HOXD11,HOXD13,ZBTB16,LRP5
	246	GO: Biological Process	GO:0051153	regulation of striated muscle cell differentiation	8.304e-05	0.7757	0.002586	0.02513	26	100	26	NLN,CXCL9,MMP14,MYF6,CCN4,BMP2,NFATC2,NOTCH1,YBX1,NKX2-5,ANKRD2,GREM1,FLOT1,EP300,EHD2,CXCL12,SHOX2,DKK1,EPC1,G6PD,HOPX,TGFB1,IL36G,NRG1,CXCL10,CSRP3
	247	GO: Biological Process	GO:0048144	fibroblast proliferation	6.288e-05	0.5873	0.001998	0.01942	27	104	25.9615	AGT,MIF,MYC,BAX,SPHK1,NGFR,CCNA2,CCNB1,SERPINE1,CDC6,CDK4,CDK6,CDKN1A,PDGFA,PDGFRB,NUPR1,EDNRA,EGFR,FBLN1,FN1,FOSL2,FTH1,PDGFC,TGFB1,TGIF1,TP53,WNT2
	248	GO: Biological Process	GO:0060337	type I interferon signaling pathway	0.000403	1	0.008775	0.08529	21	81	25.9259	OASL,MX1,FADD,BST2,OAS1,OAS2,OAS3,SAMHD1,RSAD2,ISG15,IFITM3,IFI6,STAT1,USP18,HSP90AB1,IFI27,IFI35,IFIT2,IFIT1,IFIT3,IRF6
	249	GO: Biological Process	GO:0000082	G1/S transition of mitotic cell cycle	9.842e-10	9.194e-06	1.758e-07	1.708e-06	64	247	25.9109	MCM2,MCM3,MCM4,MCM7,ACVR1,MDM4,CDC45,PIAS1,TP63,ATM,CRADD,BAX,BCAT1,BID,CCNA1,CCNB1,PKMYT1,ORC1,ORC5,CDK1,CDC6,CDC25A,CDC25C,HACD1,CDK2,CDK4,CDK6,CDKN1A,CDKN3,E2F7,RCC1,PLAGL1,IQGAP3,PRIM1,FBXO5,KIF14,RANBP1,RBL2,RFWD3,EGFR,EIF4EBP1,HASPIN,SENP2,PSME3,RPA3,EP300,MCM10,RRM2,DACT1,SKP2,PDPN,CDCA5,SOX4,AURKA,TCF19,TFDP1,TP53,ORC3,ECD,TYMS,PRMT1,INHBA,ITGB1,CDT1
	250	GO: Biological Process	GO:0071158	positive regulation of cell cycle arrest	0.0003042	1	0.007194	0.06992	22	85	25.8824	MDM4,ATM,CRADD,BAX,CCNB1,CDK1,CDC25C,CDK2,CDKN1A,E2F7,PLAGL1,RBL2,EP300,FAP,SOX4,GATA6,AURKA,TFDP1,TGFB1,TP53,PRMT1,HMGA2
	251	GO: Biological Process	GO:0030326	embryonic limb morphogenesis	3.312e-06	0.03093	0.0001788	0.001738	37	143	25.8741	FZD6,MMP13,MSX2,TP63,BAX,NOTCH1,ROR2,PITX1,PRRX1,TBX4,CHST11,IMPAD1,DLX5,WDPCP,GREM1,EN1,FBN2,PRRX2,SFRP2,FUZ,SHOX2,DKK1,GAS1,GJA1,GNA12,LMBR1,TFAP2A,HOXA10,HOXC10,HOXD10,HOXD11,HOXD13,ZBTB16,ACD,SALL4,ALX1,LRP5
	252	GO: Biological Process	GO:0035113	embryonic appendage morphogenesis	3.312e-06	0.03093	0.0001788	0.001738	37	143	25.8741	FZD6,MMP13,MSX2,TP63,BAX,NOTCH1,ROR2,PITX1,PRRX1,TBX4,CHST11,IMPAD1,DLX5,WDPCP,GREM1,EN1,FBN2,PRRX2,SFRP2,FUZ,SHOX2,DKK1,GAS1,GJA1,GNA12,LMBR1,TFAP2A,HOXA10,HOXC10,HOXD10,HOXD11,HOXD13,ZBTB16,ACD,SALL4,ALX1,LRP5
	253	GO: Biological Process	GO:0010830	regulation of myotube differentiation	0.002664	1	0.03535	0.3436	15	58	25.8621	NLN,CXCL9,MMP14,MYF6,NFATC2,NOTCH1,NKX2-5,ANKRD2,FLOT1,EHD2,CXCL12,SHOX2,IL36G,CXCL10,CSRP3
	254	GO: Biological Process	GO:2000573	positive regulation of DNA biosynthetic process	0.001998	1	0.02836	0.2757	16	62	25.8065	MAPKAPK5,ATM,MYC,NEK2,C3AR1,AURKB,PDGFRB,NOX4,RFC2,RFC4,RFC5,GREM1,CCT4,CCT2,CCT5,ACD
	255	GO: Biological Process	GO:0071347	cellular response to interleukin-1	0.0001313	1	0.003762	0.03657	25	97	25.7732	HYAL2,BYSL,SERPINE1,CEBPB,RPS6KA5,CHI3L1,PPP4C,PTGIS,RELA,KLF2,CCL2,CCL4,CCL7,CCL8,CCL11,CCL13,CCL18,CCL24,FN1,HAS2,ICAM1,IKBKB,IL6,CXCL8,ADAMTS12
	256	GO: Biological Process	GO:0031099	regeneration	4.5e-08	0.0004204	4.52e-06	4.394e-05	52	202	25.7426	MIF,MKI67,MMP2,ANGPT2,APOE,MYF6,NEFL,NINJ1,NINJ2,C5AR1,NOTCH1,CALU,CAPN3,SOCS3,CAV1,CCNA2,CCNB1,CDK1,CDK2,CDK4,CDKN1A,CEBPB,NREP,PGF,PKM,PLAU,CHST3,CERS2,PRRX1,PRPS1,PTPN12,EZH1,PRMT5,CCL2,CXCL6,CXCL12,POSTN,SOX15,GAP43,SPP1,HOPX,LPIN1,GJA1,SULF2,TGFB1,TGFBR3,TIMP3,HMOX1,TYMS,TNC,LIF,LIFR
	257	GO: Biological Process	GO:0048145	regulation of fibroblast proliferation	9.932e-05	0.9277	0.003012	0.02928	26	101	25.7426	AGT,MIF,MYC,BAX,SPHK1,NGFR,CCNA2,CCNB1,SERPINE1,CDC6,CDK4,CDK6,CDKN1A,PDGFA,PDGFRB,NUPR1,EGFR,FBLN1,FN1,FOSL2,FTH1,PDGFC,TGFB1,TGIF1,TP53,WNT2
	258	GO: Biological Process	GO:0010717	regulation of epithelial to mesenchymal transition	0.001128	1	0.01861	0.1809	18	70	25.7143	BMP2,NOTCH1,BAMBI,COL1A1,WWTR1,EFNA1,GREM1,MAD2L2,SFRP2,FUZ,ELL3,SNAI1,TGFB1,TGFB1I1,TGFB3,TGFBR3,ALX1,PHLDB2
	259	GO: Biological Process	GO:0055013	cardiac muscle cell development	0.0008487	1	0.0154	0.1496	19	74	25.6757	ACTC1,ACTN2,MET,AGT,SORBS2,TCAP,MYH10,MYL2,CCN4,CCNB1,CDK1,PDGFRB,NKX2-5,FHL2,SGCB,G6PD,CAVIN4,CSRP3,LMNA
	260	GO: Biological Process	GO:0055006	cardiac cell development	0.0006392	1	0.01252	0.1217	20	78	25.641	ACTC1,ACTN2,MET,AGT,SORBS2,TCAP,MYH10,MYL2,CCN4,NOTCH1,CCNB1,CDK1,PDGFRB,NKX2-5,FHL2,SGCB,G6PD,CAVIN4,CSRP3,LMNA
	261	GO: Biological Process	GO:0071357	cellular response to type I interferon	0.0004818	1	0.01021	0.09919	21	82	25.6098	OASL,MX1,FADD,BST2,OAS1,OAS2,OAS3,SAMHD1,RSAD2,ISG15,IFITM3,IFI6,STAT1,USP18,HSP90AB1,IFI27,IFI35,IFIT2,IFIT1,IFIT3,IRF6
	262	GO: Biological Process	GO:0034340	response to type I interferon	0.0003635	1	0.008141	0.07913	22	86	25.5814	OASL,MX1,FADD,BST2,OAS1,OAS2,OAS3,SAMHD1,RSAD2,ISG15,IFITM3,SHMT2,IFI6,STAT1,USP18,HSP90AB1,IFI27,IFI35,IFIT2,IFIT1,IFIT3,IRF6
	263	GO: Biological Process	GO:0031397	negative regulation of protein ubiquitination	1.078e-05	0.1007	0.0004661	0.00453	34	133	25.5639	CDC26,PELI3,PER2,CAV1,CCNB1,CDK1,CDC20,CDK2,CDK5,GNL3L,ISG15,PSMA1,PSMB2,PSMB3,PSMB5,PSMB6,PSMC3,PSMC4,PSMD1,PSMD2,PSMD3,PSMD8,PSMD10,PSMD11,FBXO5,SENP2,PSME3,PSMD14,MAD2L2,SOX4,UBE2C,UFL1,GBP6,MAD2L1
	264	GO: Biological Process	GO:0042531	positive regulation of tyrosine phosphorylation of STAT protein	0.002387	1	0.03241	0.315	16	63	25.3968	TNFRSF18,TNFSF18,SOCS3,OSM,CRLF1,CSF2,IL20,PTK6,FGFR3,IL24,TNFRSF1A,ARL2BP,HSF1,IL6,IL18,LIF
	265	GO: Biological Process	GO:0051304	chromosome separation	0.001345	1	0.0213	0.207	18	71	25.3521	MAD1L1,CDC26,ATM,BUB1,CCNB1,CDC6,PTTG1,CENPF,PLK1,MAD2L1BP,PPP2R1A,DLGAP5,NCAPD2,MAD2L2,DIS3L2,SMC5,UBE2C,MAD2L1
	266	GO: Biological Process	GO:0002576	platelet degranulation	0.0001064	0.9935	0.003184	0.03095	27	107	25.2336	ACTN1,ACTN2,ALDOA,APLP2,APP,SERPINE1,PDGFA,SERPINA1,CLU,PPBP,ECM1,F5,FCER1G,FLNA,SELENOP,FN1,CYB5R1,SPARC,SYK,TGFB1,TGFB3,THBS1,TIMP1,TIMP3,VEGFC,ISLR,LGALS3BP
	267	GO: Biological Process	GO:0001704	formation of primary germ layer	3.491e-05	0.3261	0.001221	0.01187	31	123	25.2033	ACVR1,MMP2,MMP14,COL4A2,COL5A1,COL5A2,COL6A1,COL7A1,COL8A1,COL11A1,COL12A1,EXT2,FOXC2,SFRP2,FN1,DKK1,SNAI1,GATA6,GPI,TXNRD1,INHBA,ITGA3,ITGA5,ITGB1,ITGB4,ITGB5,LAMA3,LAMB1,LAMB3,LHX1,HMGA2
	268	GO: Biological Process	GO:1903321	negative regulation of protein modification by small protein conjugation or removal	8.73e-06	0.08155	0.000394	0.003829	36	143	25.1748	CDC26,PELI3,PER2,CAPN3,CAV1,CCNB1,CDK1,CDC20,CDK2,CDK5,GNL3L,ISG15,PSMA1,PSMB2,PSMB3,PSMB5,PSMB6,PSMC3,PSMC4,PSMD1,PSMD2,PSMD3,PSMD8,PSMD10,PSMD11,FBXO5,SENP2,PSME3,PSMD14,HMG20B,MAD2L2,SOX4,UBE2C,UFL1,GBP6,MAD2L1
	269	GO: Biological Process	GO:0050729	positive regulation of inflammatory response	2.37e-05	0.2214	0.0008786	0.008539	33	132	25	ADORA2B,AGT,MIF,ALOX5AP,HYAL2,GBP5,IL33,TNFSF18,OSM,SERPINE1,OSMR,PTGS2,EDNRA,EGFR,TRPV4,FABP4,FCER1G,CCL2,CCL4,CCL7,CCL8,CCL11,CCL13,CCL18,CCL24,FFAR2,TGM2,TNFRSF1A,TNFSF4,IL1B,IL6,IL18,PLA2G7
	270	GO: Biological Process	GO:0071156	regulation of cell cycle arrest	0.0001259	1	0.00362	0.03518	27	108	25	MDM4,MIF,ATM,CRADD,BAX,CCNB1,CDK1,CDC25C,CDK2,CDK4,CDK5,CDK9,CDKN1A,E2F7,PLAGL1,RBL2,EP300,FAP,FOXM1,SOX4,GATA6,AURKA,TFDP1,TGFB1,TP53,PRMT1,HMGA2
	271	GO: Biological Process	GO:0060349	bone morphogenesis	0.0003868	1	0.008508	0.0827	23	92	25	MMP13,MMP14,MSX2,NAB2,SERPINH1,COL1A1,COL10A1,COMP,PTHLH,IMPAD1,DLX5,FGFR3,SFRP2,SHOX2,STC1,TFAP2A,TGFB1,TGFB3,THBS1,HAS2,HOXD11,LRP5,LTF
	272	GO: Biological Process	GO:0006096	glycolytic process	0.001201	1	0.01957	0.1902	19	76	25	MIF,ALDOA,ALDOC,MYC,PFKM,PFKP,PGK1,PKM,DDIT4,ENO1,ENO2,OGDHL,GPI,TP53,TPI1,HK3,ECD,TIGAR,LDHA
	273	GO: Biological Process	GO:0033045	regulation of sister chromatid segregation	0.002128	1	0.02989	0.2905	17	68	25	MAD1L1,CDC26,ATM,ATRX,BUB1,CCNB1,CDC6,PTTG1,CENPF,PLK1,MAD2L1BP,DLGAP5,MAD2L2,CDCA5,SMC5,UBE2C,MAD2L1
	274	GO: Biological Process	GO:0051303	establishment of chromosome localization	0.002837	1	0.03738	0.3633	16	64	25	KIF18A,MAD1L1,ATM,CCNB1,CENPF,VPS4B,DLGAP5,KIF14,CDCA8,CEP55,CDCA5,PSRC1,KIF2C,KIFC1,KIF22,CHMP1B
	275	GO: Biological Process	GO:0044843	cell cycle G1/S phase transition	5.433e-09	5.075e-05	8.185e-07	7.955e-06	64	257	24.9027	MCM2,MCM3,MCM4,MCM7,ACVR1,MDM4,CDC45,PIAS1,TP63,ATM,CRADD,BAX,BCAT1,BID,CCNA1,CCNB1,PKMYT1,ORC1,ORC5,CDK1,CDC6,CDC25A,CDC25C,HACD1,CDK2,CDK4,CDK6,CDKN1A,CDKN3,E2F7,RCC1,PLAGL1,IQGAP3,PRIM1,FBXO5,KIF14,RANBP1,RBL2,RFWD3,EGFR,EIF4EBP1,HASPIN,SENP2,PSME3,RPA3,EP300,MCM10,RRM2,DACT1,SKP2,PDPN,CDCA5,SOX4,AURKA,TCF19,TFDP1,TP53,ORC3,ECD,TYMS,PRMT1,INHBA,ITGB1,CDT1
	276	GO: Biological Process	GO:0051351	positive regulation of ligase activity	0.0001487	1	0.004121	0.04005	27	109	24.7706	TRIB3,CDC26,CCNB1,DCUN1D1,CDK1,CDC20,PLK1,PSMA1,PSMB2,PSMB3,PSMB5,PSMB6,PSMC3,PSMC4,PSMD1,PSMD2,PSMD3,PSMD8,PSMD10,PSMD11,FBXO5,PSME3,PSMD14,DCUN1D5,UBE2S,UBE2C,MAD2L1
	277	GO: Biological Process	GO:0017015	regulation of transforming growth factor beta receptor signaling pathway	0.0001967	1	0.005234	0.05087	26	105	24.7619	CD109,CAV1,CAV2,NREP,BAMBI,CHST11,ZNF451,HTRA1,ASPN,NPNT,ENG,FBN1,FBN2,DKK3,SOX11,PEG10,TGFB1,TGFB1I1,TGFB3,TGFBR3,THBS1,TP53,ITGA3,PMEPA1,HTRA3,LTBP1
	278	GO: Biological Process	GO:1903844	regulation of cellular response to transforming growth factor beta stimulus	0.0001967	1	0.005234	0.05087	26	105	24.7619	CD109,CAV1,CAV2,NREP,BAMBI,CHST11,ZNF451,HTRA1,ASPN,NPNT,ENG,FBN1,FBN2,DKK3,SOX11,PEG10,TGFB1,TGFB1I1,TGFB3,TGFBR3,THBS1,TP53,ITGA3,PMEPA1,HTRA3,LTBP1
	279	GO: Biological Process	GO:0044773	mitotic DNA damage checkpoint	0.0002603	1	0.006399	0.0622	25	101	24.7525	MDM4,MSH2,TP63,ATM,CRADD,BAX,BCAT1,CCNA2,CCNB1,CDK1,CDC25C,CDK2,CDKN1A,E2F7,PLAGL1,RBL2,RFWD3,EP300,SOX4,AURKA,TFDP1,LTO1,TP53,PRMT1,HMGA2
	280	GO: Biological Process	GO:0007044	cell-substrate junction assembly	0.0006057	1	0.01196	0.1163	22	89	24.7191	ACTN1,ACTN2,MMP14,PLEC,COL17A1,SLK,WDPCP,GREM1,FN1,FERMT2,THBS1,THY1,AJUBA,CORO1C,ITGA6,ITGA5,ITGB4,LAMA3,LAMB3,LAMC1,LAMC2,PHLDB2
	281	GO: Biological Process	GO:0006757	ATP generation from ADP	0.001419	1	0.02206	0.2144	19	77	24.6753	MIF,ALDOA,ALDOC,MYC,PFKM,PFKP,PGK1,PKM,DDIT4,ENO1,ENO2,OGDHL,GPI,TP53,TPI1,HK3,ECD,TIGAR,LDHA
	282	GO: Biological Process	GO:0006414	translational elongation	3.292e-05	0.3075	0.001165	0.01132	33	134	24.6269	AARS,MRPS28,MRPL42,MRPL13,GADD45GIP1,MRPL15,MRPS34,SECISBP2,MRPL55,MRPL24,MRPL2,MRPL4,MRPS7,EIF5A,MRPS12,MRPL37,MRPS17,MRPL17,MRPS23,DTD1,SELENOT,MRPL21,EEFSEC,MRPL58,EIF5A2,MRPL14,MRPS9,MRPL38,MRPL36,MRPL11,MRPL44,MRPL47,MRPL52
	283	GO: Biological Process	GO:0050000	chromosome localization	0.003356	1	0.04196	0.4078	16	65	24.6154	KIF18A,MAD1L1,ATM,CCNB1,CENPF,VPS4B,DLGAP5,KIF14,CDCA8,CEP55,CDCA5,PSRC1,KIF2C,KIFC1,KIF22,CHMP1B
	284	GO: Biological Process	GO:0035108	limb morphogenesis	4.23e-06	0.03951	0.0002171	0.00211	41	167	24.5509	FZD6,MMP13,MSX2,TP63,ATRX,BAX,NOTCH1,ROR2,PITX1,PRRX1,TBX4,CHST11,IMPAD1,DLX5,WDPCP,GREM1,EN1,FBN2,PRRX2,SEMA3C,SFRP2,FUZ,SHOX2,DKK1,SOX4,SOX11,GAS1,GJA1,GNA12,LMBR1,TFAP2A,HOXA10,HOXC10,HOXD10,HOXD11,HOXD13,ZBTB16,ACD,SALL4,ALX1,LRP5
	285	GO: Biological Process	GO:0035107	appendage morphogenesis	4.23e-06	0.03951	0.0002171	0.00211	41	167	24.5509	FZD6,MMP13,MSX2,TP63,ATRX,BAX,NOTCH1,ROR2,PITX1,PRRX1,TBX4,CHST11,IMPAD1,DLX5,WDPCP,GREM1,EN1,FBN2,PRRX2,SEMA3C,SFRP2,FUZ,SHOX2,DKK1,SOX4,SOX11,GAS1,GJA1,GNA12,LMBR1,TFAP2A,HOXA10,HOXC10,HOXD10,HOXD11,HOXD13,ZBTB16,ACD,SALL4,ALX1,LRP5
	286	GO: Biological Process	GO:0045740	positive regulation of DNA replication	0.0005377	1	0.01101	0.1071	23	94	24.4681	MET,MAPKAPK5,ATM,ATRX,NEK2,CDK1,CDC42,CDK2,AURKB,PDGFA,E2F7,CSF2,EGFR,GREM1,STOML2,CCT4,CCT2,CCT5,PDGFC,TGFB3,TNFAIP1,IL6,ACD
	287	GO: Biological Process	GO:1904894	positive regulation of STAT cascade	0.0009461	1	0.01628	0.1582	21	86	24.4186	AGT,AKR1B1,TNFRSF18,NOTCH1,TNFSF18,SOCS3,OSM,CRLF1,CSF2,IL20,PTK6,ADIPOR1,FGFR3,CXCL6,IL24,TNFRSF1A,ARL2BP,HSF1,IL6,IL18,LIF
	288	GO: Biological Process	GO:0046427	positive regulation of JAK-STAT cascade	0.0009461	1	0.01628	0.1582	21	86	24.4186	AGT,AKR1B1,TNFRSF18,NOTCH1,TNFSF18,SOCS3,OSM,CRLF1,CSF2,IL20,PTK6,ADIPOR1,FGFR3,CXCL6,IL24,TNFRSF1A,ARL2BP,HSF1,IL6,IL18,LIF
	289	GO: Biological Process	GO:0048736	appendage development	1.465e-06	0.01368	9.1e-05	0.0008845	46	189	24.3386	FZD6,MMP13,MSX2,TP63,ATRX,BAX,NOTCH1,ROR2,PITX1,PRRX1,TBX4,COMP,CHST11,IMPAD1,DLX5,WDPCP,GREM1,EN1,FBN2,PRRX2,SEMA3C,SFRP2,FUZ,SHOX2,DKK1,SOX4,SOX11,GAS1,GJA1,GNA12,LMBR1,TFAP2A,HOXA10,HOXC10,HOXC13,HOXD10,HOXD11,HOXD13,ZBTB16,ACD,ITGA6,ITGB4,KDF1,SALL4,ALX1,LRP5
	290	GO: Biological Process	GO:0060173	limb development	1.465e-06	0.01368	9.1e-05	0.0008845	46	189	24.3386	FZD6,MMP13,MSX2,TP63,ATRX,BAX,NOTCH1,ROR2,PITX1,PRRX1,TBX4,COMP,CHST11,IMPAD1,DLX5,WDPCP,GREM1,EN1,FBN2,PRRX2,SEMA3C,SFRP2,FUZ,SHOX2,DKK1,SOX4,SOX11,GAS1,GJA1,GNA12,LMBR1,TFAP2A,HOXA10,HOXC10,HOXC13,HOXD10,HOXD11,HOXD13,ZBTB16,ACD,ITGA6,ITGB4,KDF1,SALL4,ALX1,LRP5
	291	GO: Biological Process	GO:0061041	regulation of wound healing	4.529e-05	0.423	0.001517	0.01474	33	136	24.2647	ABAT,CD109,ADRA2A,TC2N,ANXA5,APOE,CASK,MYC,CAPN3,WFDC1,CAV1,SERPINE1,SERPINB2,PDGFA,SERPINE2,VKORC1,PLAT,PLAU,PLAUR,TNFRSF12A,FAP,FCER1G,FOXC2,PDPN,SOX15,HOPX,GJA1,SYK,THBD,THBS1,KRT1,STXBP5,PHLDB2
	292	GO: Biological Process	GO:0045778	positive regulation of ossification	0.0004761	1	0.01011	0.09823	24	99	24.2424	ACVR1,MSX2,TP63,BMP2,CEBPB,PDLIM7,CTHRC1,DLX5,NPNT,FBN2,FGFR3,SFRP2,CD276,SOX11,GJA1,TFAP2A,TGFB1,TGFB3,HEY1,IL6,ZBTB16,FAM20C,LMNA,LTF
	293	GO: Biological Process	GO:0051785	positive regulation of nuclear division	0.003949	1	0.04723	0.459	16	66	24.2424	MET,MSX2,PDGFRB,DLGAP5,FBXO5,PHIP,RANBP1,NUSAP1,CDCA5,SMC5,AURKA,UBE2C,TGFA,TGFB1,IL1B,LRP5
	294	GO: Biological Process	GO:0006165	nucleoside diphosphate phosphorylation	0.0006307	1	0.01238	0.1203	23	95	24.2105	MIF,ALDOA,ALDOC,MYC,NME1,NME4,PFKM,PFKP,PGK1,PKM,NME7,DDIT4,ENO1,ENO2,OGDHL,CMPK2,GPI,TP53,TPI1,HK3,ECD,TIGAR,LDHA
	295	GO: Biological Process	GO:0051438	regulation of ubiquitin-protein transferase activity	0.0001376	1	0.003875	0.03766	29	120	24.1667	TRIB3,CDC26,CCNB1,DCUN1D1,CDK1,CDC20,CDK2,PLK1,PSMA1,PSMB2,PSMB3,PSMB5,PSMB6,PSMC3,PSMC4,PSMD1,PSMD2,PSMD3,PSMD8,PSMD10,PSMD11,FBXO5,PSME3,PSMD14,MAD2L2,DCUN1D5,UBE2S,UBE2C,MAD2L1
	296	GO: Biological Process	GO:0032543	mitochondrial translation	0.0001376	1	0.003875	0.03766	29	120	24.1667	MRPS28,MRPL42,MRPL13,GADD45GIP1,MRPL15,MRPS34,MRPL55,MRPL24,DARS2,MRPL2,MRPL4,MRPS7,MRPS2,MRPS12,MRPL37,MRPS17,MRPL17,MRPS23,MRPL21,PTRH1,MRPL58,MRPL14,MRPS9,MRPL38,MRPL36,MRPL11,MRPL44,MRPL47,MRPL52
	297	GO: Biological Process	GO:0043588	skin development	9.938e-09	9.283e-05	1.277e-06	1.241e-05	67	278	24.1007	AARS,CD109,MYSM1,FZD6,AQP3,MSX2,TP63,GRHL3,SCEL,NGFR,NOTCH1,CLDN1,PRR9,CDC42,CDH3,CDSN,PDGFA,GRHL1,EDARADD,COL1A1,COL1A2,COL3A1,COL5A1,COL5A2,ADAMTS2,CLIC4,COL5A3,PPL,IL20,CTSV,ABCA12,CYP27B1,PTGS2,RELA,GAL,EGFR,EVPL,RYR1,SCD,H2AFY2,FST,FOSL2,FUZ,TRIM16,DKK1,SNAI1,GAK,EXPH5,SPRR2G,SPINK5,TCF15,TFAP2A,TFAP2C,TGM3,TCHH,CBX7,HOXA7,HOXC13,INHBA,ITGA6,IRF6,ITGA3,ITGB4,KDF1,KRT1,KRT16,VANGL2
	298	GO: Biological Process	GO:0042476	odontogenesis	9.217e-05	0.861	0.002842	0.02762	31	129	24.031	AQP3,MSX2,TP63,BAX,BMP2,BSG,NGFR,CA2,TNFRSF11B,HACD1,EDARADD,COL1A1,COL1A2,CSF3R,HTRA1,ASPN,EDNRA,FST,FOXO1,GAS1,WDR72,TFAP2A,TGFB1,TGFB3,TNC,ID3,INHBA,ITGA6,ITGB4,FAM20C,LAMB1
	299	GO: Biological Process	GO:0050679	positive regulation of epithelial cell proliferation	6.007e-06	0.05611	0.0002892	0.002811	42	175	24	MMP12,TP63,MYC,NRP2,BNC1,BMP2,C5AR1,NME1,NOTCH1,CAV1,CAV2,CDC42,CDH3,PGF,IQGAP3,HTRA1,DLX5,ECM1,EGFR,EGR3,CCL2,CCL11,FGFR3,CCL13,CCL24,CXCL12,SOX11,KDM5B,GAS1,MYDGF,TWIST2,TGFA,TGFB1,THBS4,HAS2,VEGFC,WNT2,ID1,IL6,SCG2,LAMB1,LAMC1
	300	GO: Biological Process	GO:0001938	positive regulation of endothelial cell proliferation	0.003469	1	0.0429	0.4169	17	71	23.9437	NRP2,BMP2,CAV1,CAV2,PGF,ECM1,EGR3,CCL2,CCL11,FGFR3,CCL13,CCL24,CXCL12,MYDGF,THBS4,WNT2,SCG2
	301	GO: Biological Process	GO:0055007	cardiac muscle cell differentiation	0.0002123	1	0.005569	0.05413	28	117	23.9316	ACTC1,ACTN2,ACVR1,MET,AGT,SORBS2,TCAP,MYH10,MYL2,CCN4,BMP2,CCNB1,CDK1,PDGFRB,NOX4,NKX2-5,GREM1,FHL2,SGCB,DKK1,G6PD,GATA6,TGFB1,NRG1,CAVIN4,ITGB1,CSRP3,LMNA
	302	GO: Biological Process	GO:0007179	transforming growth factor beta receptor signaling pathway	4.036e-06	0.0377	0.0002095	0.002036	44	184	23.913	CD109,ACVR1,USP9Y,NEDD8,BMP2,UBE2M,CAV1,CAV2,PDGFA,NREP,BAMBI,COL1A2,COL3A1,CHST11,ZNF451,HTRA1,ASPN,NPNT,ENG,FBN1,FBN2,CCL2,CCL13,FMOD,FUT8,DKK3,SOX11,PEG10,FERMT2,TGFB1,TGFB1I1,TGFB3,TGFBR3,THBS1,TP53,HPGD,ID1,ITGA3,ITGB1,PMEPA1,ITGB5,HTRA3,LTBP1,SMAD9
	303	GO: Biological Process	GO:2001235	positive regulation of apoptotic signaling pathway	2.711e-06	0.02533	0.0001535	0.001492	46	193	23.8342	MAL,AGT,TP63,HYAL2,MYC,CRADD,TNFSF10,FADD,BAX,TNFRSF10B,BID,BNIP3,BUB1,NGFR,CAV1,OSM,PDCD5,PAK2,CTSC,CLU,PLAUR,EIF2AK3,PLSCR1,G0S2,PPP1CA,PPP2R1A,PPP3R1,GSDME,FIS1,PDCD7,PPIF,TNFRSF12A,SIVA1,APOPT1,STK3,MLLT11,TFDP1,THBS1,TIMP3,TP53,YWHAE,YWHAH,INHBA,INHBB,ITM2C,LTBR
	304	GO: Biological Process	GO:0060348	bone development	2.711e-06	0.02533	0.0001535	0.001492	46	193	23.8342	MEIS1,MMP13,MMP14,MSX2,NAB2,BMP2,SERPINH1,PDGFA,VKORC1,COL1A1,COL10A1,COMP,PPIB,PTHLH,IMPAD1,RABGAP1L,DLX5,GREM1,EP300,LRRC17,SPNS2,RYR1,FGFR3,SFRP2,SHOX2,SPARC,STC1,SULF2,SULF1,P3H1,NBEAL2,PDGFC,TFAP2A,TGFB1,TGFB3,THBS1,SH3PXD2B,MIGA2,HAS2,TYROBP,HOXD11,FAM20C,GPR68,LRP5,LTF,SMAD9
	305	GO: Biological Process	GO:0045598	regulation of fat cell differentiation	0.0001872	1	0.005067	0.04925	29	122	23.7705	MMP11,MSX2,TRIB3,BMP2,KLF5,NUCB2,CEBPB,NOCT,WWTR1,PTGS2,CCDC3,TRPV4,DACT1,FOXO1,SFRP2,SNAI2,SULT1E1,STK3,LPIN1,CCDC85B,TGFB1,TGFB1I1,SH3PXD2B,MEDAG,DUSP10,IL6,ZBTB16,ALMS1,LRP5
	306	GO: Biological Process	GO:0001649	osteoblast differentiation	5.374e-07	0.00502	3.746e-05	0.0003641	53	223	23.7668	ACVR1,FZD1,MMP13,MSX2,TP63,BMP2,NOTCH1,LIMD1,CBFB,CDK6,CEBPB,PDLIM7,PHB,CTHRC1,NOCT,COL1A1,COL6A1,WWTR1,VCAN,PTHLH,DHX9,DLX5,NPNT,ALYREF,LRRC17,FBN2,GPNMB,FHL2,RRAS2,SFRP2,SHOX2,SNAI2,SNAI1,CD276,SOX11,SPP1,GJA1,TWIST2,UFL1,TGFBR3,HEY1,TPM4,CLEC5A,TNC,IBSP,ID1,ID3,IGFBP3,IL6,FAM20C,LMNA,LRP5,LTF
	307	GO: Biological Process	GO:0051302	regulation of cell division	1.222e-08	0.0001142	1.543e-06	1.5e-05	69	291	23.7113	MDK,MET,MAD1L1,MSH2,THOC5,MSX2,CDC26,CDK13,TP63,CENPV,ATM,MYC,ATRX,NEK2,BUB1,YBX1,CAV2,CCNB1,PKMYT1,OSM,CDC6,CDC20,CDC25C,CDC42,AURKB,PTTG1,PDGFA,CENPF,PDGFRB,E2F7,RCC1,CHEK1,PGF,ANLN,PLK1,VPS4B,PPBP,MAD2L1BP,DLGAP5,FBXO5,KIF14,PHIP,RANBP1,ECT2,NUSAP1,CCDC8,PRMT5,FGFR3,MAD2L2,ZBTB18,SFRP2,CDCA5,SMC5,AURKA,PDGFC,UBE2C,TGFA,TGFB1,TGFB3,THBS4,TUBG1,VEGFC,YWHAH,IL1B,KDF1,CHMP1B,LIF,LRP5,MAD2L1
	308	GO: Biological Process	GO:2001236	regulation of extrinsic apoptotic signaling pathway	1.07e-05	0.09993	0.0004661	0.00453	41	173	23.6994	MAL,ACVR1,AGT,HYAL2,TNFSF10,PELI3,FADD,BAX,TNFRSF10B,BID,CAV1,SERPINE1,PAK2,G0S2,PPP1CA,PPP2R1A,CSF2,PHIP,RELA,PSME3,TNFRSF12A,SFRP2,SIAH2,SNAI2,IFI6,GAS1,STK3,THBS1,TIMP3,NRG1,HMOX1,TNFSF4,ICAM1,IL1B,IL7,INHBA,ITGA6,SCG2,ITM2C,LMNA,LTBR
	309	GO: Biological Process	GO:0006029	proteoglycan metabolic process	0.00151	1	0.02323	0.2258	21	89	23.5955	BGN,BMP2,CHST3,COL11A1,CHST11,VCAN,CSPG4,DCN,IMPAD1,CHPF,CHSY3,EXT1,EXT2,EXTL3,SULF2,SULF1,MAMDC2,HEXB,CHST7,VANGL2,ADAMTS12
	310	GO: Biological Process	GO:0045667	regulation of osteoblast differentiation	0.0002175	1	0.005611	0.05454	29	123	23.5772	ACVR1,FZD1,MSX2,TP63,BMP2,NOTCH1,LIMD1,CDK6,CEBPB,PDLIM7,CTHRC1,NOCT,DLX5,NPNT,FBN2,SFRP2,SNAI2,CD276,SOX11,GJA1,TWIST2,HEY1,ID1,ID3,IL6,FAM20C,LMNA,LRP5,LTF
	311	GO: Biological Process	GO:0051340	regulation of ligase activity	0.0002175	1	0.005611	0.05454	29	123	23.5772	TRIB3,CDC26,CCNB1,DCUN1D1,CDK1,CDC20,CDK2,PLK1,PSMA1,PSMB2,PSMB3,PSMB5,PSMB6,PSMC3,PSMC4,PSMD1,PSMD2,PSMD3,PSMD8,PSMD10,PSMD11,FBXO5,PSME3,PSMD14,MAD2L2,DCUN1D5,UBE2S,UBE2C,MAD2L1
	312	GO: Biological Process	GO:0097529	myeloid leukocyte migration	1.241e-05	0.1159	0.0005221	0.005074	41	174	23.5632	MPP1,C3AR1,C5AR1,TNFSF18,SERPINE1,TREM1,PPBP,CSF3R,EDN2,EDNRA,TRPV4,GREM1,FCER1G,CCL2,CCL4,CCL7,VAV3,CCL8,CCL11,CCL13,CCL18,CCL24,CXCL12,CREB3,OLFM4,SPP1,SYK,CXCL1,CXCL2,CXCL3,THBS1,THBS4,HRH1,VEGFC,IL1B,IL6,CXCL8,CXCL10,SCG2,PLA2G7,CAMK1D
	313	GO: Biological Process	GO:2000027	regulation of animal organ morphogenesis	7.304e-08	0.0006822	6.891e-06	6.698e-05	63	268	23.5075	ABL2,FZD1,FZD6,MET,AP2B1,AGT,GRHL3,MYC,BAX,BMP2,NGFR,NOTCH1,ROR2,TNFRSF11B,CDC42,PDGFA,AP2M1,AP2S1,CTHRC1,PLAU,ASPN,PSMA1,PSMB2,PSMB3,PSMB5,PSMB6,PSMC3,PSMC4,PSMD1,PSMD2,PSMD3,PSMD8,PSMD10,PSMD11,PTK7,DVL3,GPC6,EDNRA,PSME3,GREM1,PSMD14,ETV4,ETV5,DACT1,GPC4,FOXC2,SFRP2,DKK1,SNAI2,FZD2,STAT1,SULF2,SULF1,TFAP2A,TGFB1,TGFB3,HOXB7,HOXD11,HOXD13,WNT2,VANGL2,LHX1,LIF
	314	GO: Biological Process	GO:0001525	angiogenesis	1.397e-12	1.305e-08	5.437e-10	5.284e-09	109	464	23.4914	AAMP,ACVR1,MEIS1,ADORA2B,MFGE8,AGT,MMP2,MMP14,ANGPT2,ANPEP,RHOB,MYH9,BAX,NRP2,SPHK1,KLF5,NGFR,C3AR1,C5AR1,NOTCH1,CAV1,SERPINE1,CDC42,PDGFA,PDGFRB,E2F7,ADGRG1,CHI3L1,PGF,PLAU,EIF2AK3,COL4A1,COL4A2,COL8A1,COL8A2,TBX4,COL15A1,CLIC4,PPP3R1,CSPG4,CYBB,DCN,PTGIS,PTGS2,TYMP,ECM1,EDNRA,EFNA1,EGR3,ANGPTL4,GREM1,CALCRL,ENG,ENPEP,EPHB4,RRAS,TNFRSF12A,FAP,CCL2,VAV3,CCL11,CCL13,CCL24,CXCL12,FOXC2,FLNA,SFRP2,F…
	315	GO: Biological Process	GO:2000134	negative regulation of G1/S transition of mitotic cell cycle	0.0009987	1	0.0169	0.1643	23	98	23.4694	MDM4,TP63,ATM,CRADD,BAX,BCAT1,CCNB1,CDK1,CDC25C,CDK2,CDKN1A,E2F7,PLAGL1,RBL2,RFWD3,HASPIN,EP300,DACT1,SOX4,AURKA,TFDP1,TP53,PRMT1
	316	GO: Biological Process	GO:0010811	positive regulation of cell-substrate adhesion	0.0005007	1	0.01051	0.1022	26	111	23.4234	NID1,NINJ1,CDC42,HACD1,CDK6,COL8A1,ABI3BP,EGFL6,DBN1,RAC3,NPNT,FBLN1,FBLN2,FLNA,FN1,CARMIL1,OLFM4,SPP1,EMILIN1,THBS1,HAS2,VEGFC,ITGA6,ITGA3,ITGA5,ITGB1
	317	GO: Biological Process	GO:0033238	regulation of cellular amine metabolic process	0.001323	1	0.0211	0.2051	22	94	23.4043	ABAT,APOC1,OAZ2,ODC1,COMT,PSMA1,PSMB2,PSMB3,PSMB5,PSMB6,PSMC3,PSMC4,PSMD1,PSMD2,PSMD3,PSMD8,PSMD10,PSMD11,PSME3,PSMD14,FABP3,HPRT1
	318	GO: Biological Process	GO:0002474	antigen processing and presentation of peptide antigen via MHC class I	0.001323	1	0.0211	0.2051	22	94	23.4043	NCF2,CYBB,PSMA1,PSMB2,PSMB3,PSMB5,PSMB6,PSMC3,PSMC4,PSMD1,PSMD2,PSMD3,PSMD8,PSMD10,PSMD11,TAPBPL,PSME3,PSMD14,FCER1G,TAP1,ITGB5,LNPEP
	319	GO: Biological Process	GO:0070555	response to interleukin-1	0.000252	1	0.006295	0.06118	29	124	23.3871	HYAL2,RIPK2,SPHK1,BYSL,SERPINE1,CEBPB,RPS6KA5,CHI3L1,PPP4C,PTGIS,RELA,KLF2,CCL2,CCL4,CCL7,CCL8,CCL11,CCL13,CCL18,CCL24,SELE,FN1,HAS2,ICAM1,YTHDC2,IKBKB,IL6,CXCL8,ADAMTS12
	320	GO: Biological Process	GO:0042509	regulation of tyrosine phosphorylation of STAT protein	0.003535	1	0.04351	0.4229	18	77	23.3766	TNFRSF18,TNFSF18,SOCS3,CAV1,OSM,CRLF1,PPP2R1A,CSF2,IL20,PTK6,FGFR3,IL24,TNFRSF1A,ARL2BP,HSF1,IL6,IL18,LIF
	321	GO: Biological Process	GO:0010810	regulation of cell-substrate adhesion	9.609e-06	0.08976	0.0004234	0.004115	43	184	23.3696	MELTF,MMP14,ANGPT2,CASK,NID1,NINJ1,NOTCH1,SERPINE1,CDC42,HACD1,CDK6,PLAU,COL1A1,COL8A1,ABI3BP,EGFL6,SLK,DBN1,RAC3,NPNT,WDPCP,GREM1,FBLN1,FBLN2,FLNA,FN1,CARMIL1,OLFM4,POSTN,SPOCK1,SPP1,EMILIN1,THBS1,HAS2,CORO1C,HOXA7,VEGFC,ITGA6,ITGA3,ITGA5,ITGB1,LGALS1,PHLDB2
	322	GO: Biological Process	GO:0044774	mitotic DNA integrity checkpoint	0.0006616	1	0.0128	0.1244	25	107	23.3645	MDM4,MSH2,TP63,ATM,CRADD,BAX,BCAT1,CCNA2,CCNB1,CDK1,CDC25C,CDK2,CDKN1A,E2F7,PLAGL1,RBL2,RFWD3,EP300,SOX4,AURKA,TFDP1,LTO1,TP53,PRMT1,HMGA2
	323	GO: Biological Process	GO:0002220	innate immune response activating cell surface receptor signaling pathway	0.0006616	1	0.0128	0.1244	25	107	23.3645	PAK2,RPS6KA5,PSMA1,PSMB2,PSMB3,PSMB5,PSMB6,PSMC3,PSMC4,PSMD1,PSMD2,PSMD3,PSMD8,PSMD10,PSMD11,RELA,PSME3,PSMD14,EP300,FCER1G,FCN1,SYK,FFAR2,CLEC7A,IKBKB
	324	GO: Biological Process	GO:0042303	molting cycle	0.0003325	1	0.007746	0.07529	28	120	23.3333	AARS,CD109,MYSM1,FZD6,MSX2,TP63,NGFR,NOTCH1,CDC42,CDH3,PDGFA,EDARADD,CTSV,PTGS2,RELA,GAL,EGFR,FST,FUZ,DKK1,SNAI1,SPINK5,TFAP2C,TGM3,HOXC13,INHBA,KRT16,VANGL2
	325	GO: Biological Process	GO:0042633	hair cycle	0.0003325	1	0.007746	0.07529	28	120	23.3333	AARS,CD109,MYSM1,FZD6,MSX2,TP63,NGFR,NOTCH1,CDC42,CDH3,PDGFA,EDARADD,CTSV,PTGS2,RELA,GAL,EGFR,FST,FUZ,DKK1,SNAI1,SPINK5,TFAP2C,TGM3,HOXC13,INHBA,KRT16,VANGL2
	326	GO: Biological Process	GO:0009612	response to mechanical stimulus	6.472e-07	0.006046	4.413e-05	0.0004289	55	236	23.3051	ACTA1,MEIS2,AGT,MMP2,MMP7,MMP13,MMP14,ANGPT2,TCAP,MYC,CRADD,FADD,TNFRSF10B,BDKRB1,BNIP3,TRPA1,CAV1,CCNB1,CHEK1,CHI3L1,SERPINE2,COL1A1,COL3A1,COL11A1,CNTNAP2,DCN,PTGS2,ANKRD2,SOST,ANO1,RELA,EDNRA,TRPV4,STRBP,ADGRV1,CCL2,CXCL12,POSTN,STAT1,GJA1,THBS1,TIMP3,TNFRSF1A,TNC,IL1B,IL6,IL13RA2,IL18,INHBB,CXCL10,ITGB1,CSRP3,FOSL1,LMNA,LTBR
	327	GO: Biological Process	GO:0001936	regulation of endothelial cell proliferation	0.0008747	1	0.01568	0.1524	24	103	23.301	APOE,NRP2,BMP2,CAV1,CAV2,PGF,ECM1,EGR3,ENG,CCL2,CCL11,FGFR3,CCL13,CCL24,CXCL12,SPARC,STAT1,GJA1,SULF1,MYDGF,THBS1,THBS4,WNT2,SCG2
	328	GO: Biological Process	GO:2000058	regulation of ubiquitin-dependent protein catabolic process	0.0008747	1	0.01568	0.1524	24	103	23.301	CDC26,CCNB1,CDK1,CDC20,CLU,PLK1,PSMA1,PSMB2,PSMB3,PSMB5,PSMB6,PSMC3,PSMC4,PSMD1,PSMD2,PSMD3,PSMD8,PSMD10,PSMD11,FBXO5,PSME3,PSMD14,UBE2C,MAD2L1
	329	GO: Biological Process	GO:0048704	embryonic skeletal system morphogenesis	0.0008747	1	0.01568	0.1524	24	103	23.301	MDFI,MMP14,PRRX1,COL11A1,CHST11,PRRX2,FOXC2,FUZ,SHOX2,SOX11,GAS1,TWIST2,TFAP2A,TGFB3,HOXA1,HOXA3,HOXA4,HOXA7,HOXB7,HOXC9,HOXD10,HOXD11,LHX1,ALX1
	330	GO: Biological Process	GO:0044772	mitotic cell cycle phase transition	1.071e-13	1e-09	5.557e-11	5.401e-10	123	529	23.2514	MCM2,MCM3,MCM4,MCM7,ACVR1,MDM4,RAB8A,CDC45,MAD1L1,APP,PIAS1,CDC26,TP63,ATM,TPRA1,CRADD,PPP1R12B,BAX,BCAT1,BID,NEK2,BUB1,CCNA1,ODF2,CCNA2,CCNB1,PKMYT1,ORC1,ORC5,CCNB2,CDK1,CDC6,CDC20,CDC25A,CDC25C,HACD1,CDK2,CDK4,CDK6,CDKN1A,CDKN3,CENPF,E2F7,RCC1,CHEK1,CKS1B,CKS2,ANLN,PLAGL1,PLK1,IQGAP3,VPS4B,MAD2L1BP,PPP2R1A,PRIM1,PSMA1,PSMB2,DLGAP5,PSMB3,PSMB5,PSMB6,CKAP5,PSMC3,PSMC4,PSMD1,PSMD2,PSMD3,PSMD8,PSMD…
	331	GO: Biological Process	GO:2000278	regulation of DNA biosynthetic process	0.001157	1	0.01903	0.1849	23	99	23.2323	MAPKAPK5,ATM,MYC,NEK2,C3AR1,AURKB,CDKN1A,PDGFA,PDGFRB,CHEK1,GNL3L,NOX4,RFC2,RFC4,RFC5,GREM1,CCT4,CCT2,CCT5,GJA1,TFDP1,TP53,ACD
	332	GO: Biological Process	GO:0007517	muscle organ development	9.961e-11	9.304e-07	2.449e-08	2.38e-07	94	405	23.2099	ACTA1,ACTC1,FZD1,MET,NLN,AEBP1,TCAP,MYC,MYF6,MYL2,NEB,SAP30,CCN4,BMP2,FOXL2,KLF5,NGFR,SGCE,NOTCH1,CAPN3,CAV1,CAV2,CCNB1,CCNT2,CDK1,CDK5,MSC,CENPF,CHKB,PITX1,MYLPF,PLAGL1,COL3A1,MED20,COL6A3,COL11A1,NKX2-5,DCN,ANKRD2,NR1D2,RCAN1,TSC22D3,NUPR1,EGR3,GREM1,FLOT1,EP300,COPRS,RYR1,HMG20B,FHL3,ZBTB18,FOXC2,SGCB,SGCG,SHOX2,SMTN,DKK1,XIRP2,FZD2,G6PD,SOX11,SOX15,SRI,GATA6,GJA1,TAGLN,TCF15,TEAD4,TGFB1,TGFBR…
	333	GO: Biological Process	GO:0043393	regulation of protein binding	7.417e-06	0.06928	0.0003413	0.003317	45	194	23.1959	ABL2,APLP2,APP,TRIB3,MYC,BAX,BMP2,TNFSF18,CAV1,PCBD1,CDC42,AURKB,CDK5,CTHRC1,BAMBI,PLK1,EIF2AK3,PLSCR1,GNL3L,PPP1CA,RAN,SENP2,FLOT1,CRBN,EP300,LRRK2,DACT1,MAPRE1,MAPRE3,DKK1,KDM1A,NES,HOPX,RUVBL2,STK3,AURKA,TGFBR3,AGRN,SNAPIN,NRG1,HSF1,HSP90AB1,ID1,IFIT2,IFIT1
	334	GO: Biological Process	GO:0051149	positive regulation of muscle cell differentiation	0.001531	1	0.02344	0.2279	22	95	23.1579	CXCL9,MMP14,TSHZ3,PIAS1,MYF6,CCN4,NFATC2,CDC42,EIF5A,GREM1,FLOT1,EP300,EHD2,CXCL12,SHOX2,EPC1,HOPX,TGFB1,NRG1,NR2C2,IGFBP3,CSRP3
	335	GO: Biological Process	GO:0030178	negative regulation of Wnt signaling pathway	4.958e-06	0.04631	0.0002476	0.002407	47	203	23.1527	MDFI,FZD1,FZD6,APOE,RGS20,BMP2,NOTCH1,LIMD1,ROR2,CAV1,CTHRC1,WWTR1,NKX2-5,PSMA1,KREMEN2,PSMB2,PSMB3,PSMB5,PSMB6,PSMC3,PSMC4,PSMD1,PSMD2,PSMD3,PSMD8,PSMD10,PSMD11,SOST,DVL3,PSME3,GREM1,PSMD14,DACT1,MAD2L2,FOXO1,SFRP2,SFRP4,FUZ,SIAH2,DKK1,SNAI2,DKK3,STK3,GRB10,SHISA2,IGFBP4,NKD2
	336	GO: Biological Process	GO:0014031	mesenchymal cell development	1.28e-05	0.1195	0.0005289	0.00514	43	186	23.1183	ACVR1,MSX2,NRP2,BMP2,NOTCH1,BAMBI,COL1A1,WWTR1,PPP3R1,CYP26A1,FGF19,EDNRA,EFNA1,EFNB1,GREM1,MAD2L2,FOXF2,FOXC2,FLNA,SEMA3C,SFRP2,FUZ,ELL3,SNAI2,SNAI1,SOX11,GJA1,LOXL3,TFAP2A,TGFB1,TGFB1I1,TGFB3,TGFBR3,HEY1,HAS2,NRG1,CORO1C,WNT2,VANGL2,HMGA2,ALX1,LOXL2,PHLDB2
	337	GO: Biological Process	GO:0000819	sister chromatid segregation	1.688e-06	0.01577	9.98e-05	0.00097	52	225	23.1111	KIF18A,SPC25,SKA2,MAD1L1,KNSTRN,CDC26,ATM,ATRX,NEK2,BUB1,PRC1,CCNB1,CDC6,CDC20,AURKB,PHF13,PTTG1,CENPF,PLK1,VPS4B,MAD2L1BP,PPP2R1A,DLGAP5,CKAP5,NCAPD2,KIF14,RAD51C,RANGAP1,SMC4,CDCA8,CEP55,HASPIN,NUSAP1,MAD2L2,SPAG5,MAPRE1,NUDC,CDCA5,DIS3L2,CENPN,SMC5,PSRC1,KIF2C,UBE2C,NCAPH,SKA1,CENPH,KIF4A,KIFC1,KIF22,CHMP1B,MAD2L1
	338	GO: Biological Process	GO:0071560	cellular response to transforming growth factor beta stimulus	1.481e-06	0.01383	9.1e-05	0.0008845	53	230	23.0435	CD109,ACVR1,USP9Y,HYAL2,NEDD8,BMP2,UBE2M,CAV1,CAV2,PDCD5,SERPINE1,PDGFA,NREP,BAMBI,COL1A1,COL1A2,COL3A1,COL4A2,NOX4,CHST11,ZNF451,HTRA1,ASPN,NPNT,ENG,FBN1,FBN2,CCL2,CCL13,FMOD,FN1,POSTN,FUT8,DKK3,SOX11,PEG10,FERMT2,TGFB1,TGFB1I1,TGFB3,TGFBR3,THBS1,TP53,HPGD,WNT2,ID1,ITGA3,ITGB1,PMEPA1,ITGB5,HTRA3,LTBP1,SMAD9
	339	GO: Biological Process	GO:0006090	pyruvate metabolic process	0.0006687	1	0.01288	0.1252	26	113	23.0088	MIF,ALDOA,ALDOC,MYC,BSG,PDK2,PDK4,PFKM,PFKP,PGK1,PKM,DDIT4,ENO1,ENO2,SLC16A1,OGDHL,GLO1,SDS,GPI,TP53,TPI1,HK3,ECD,TIGAR,LDHA,LDHC
	340	GO: Biological Process	GO:0030595	leukocyte chemotaxis	7.492e-06	0.06999	0.0003431	0.003334	46	200	23	CXCL9,MPP1,C3AR1,C5AR1,TNFSF18,CXCL16,SERPINE1,TREM1,PPBP,CSF3R,EDN2,EDNRA,TRPV4,GREM1,FCER1G,CCL2,CCL4,CCL7,VAV3,CCL8,CCL11,CCL13,CCL18,CCL24,CXCL6,CXCL11,CXCL5,CXCL12,CREB3,SPP1,SYK,FFAR2,CXCL1,CXCL2,CXCL3,THBS1,THBS4,HRH1,VEGFC,IL1B,IL6,CXCL8,CXCL10,SCG2,PLA2G7,CAMK1D
	341	GO: Biological Process	GO:0030510	regulation of BMP signaling pathway	0.002686	1	0.03559	0.3459	20	87	22.9885	FZD1,MSX2,NOTCH1,CAV1,HTRA1,CHRDL1,SOST,GREM1,ENG,FSTL3,FBN1,FOXD1,SFRP2,DKK1,SOX11,GATA6,SULF1,TGFBR3,ITGA3,HTRA3
	342	GO: Biological Process	GO:1901990	regulation of mitotic cell cycle phase transition	1.992e-08	0.000186	2.326e-06	2.26e-05	73	318	22.956	MDM4,CDC45,MAD1L1,APP,CDC26,TP63,ATM,TPRA1,CRADD,BAX,BCAT1,BID,BUB1,CCNA2,CCNB1,CDK1,CDC6,CDC20,CDC25C,HACD1,CDK2,CDK4,CDKN1A,CENPF,E2F7,CHEK1,ANLN,PLAGL1,PLK1,VPS4B,MAD2L1BP,PSMA1,PSMB2,DLGAP5,PSMB3,PSMB5,PSMB6,PSMC3,PSMC4,PSMD1,PSMD2,PSMD3,PSMD8,PSMD10,PSMD11,FBXO5,KIF14,RAD51C,RBL2,RFWD3,EGFR,HASPIN,SENP2,PSME3,PSMD14,EP300,DACT1,MAD2L2,PDPN,CDCA5,SOX4,SMC5,AURKA,UBE2C,TFDP1,TGFB1,LTO1,TP53,EC…
	343	GO: Biological Process	GO:0033273	response to vitamin	0.0008825	1	0.01573	0.1529	25	109	22.9358	ADA,FZD1,AQP3,STC2,BCHE,COL1A1,CYP27B1,PTGS2,DNMT3B,RBP1,RELA,PEMT,CCL2,POSTN,SNAI2,SPARC,SPP1,STC1,TGFB1,TIMP3,TYMS,TNC,IL1B,CXCL10,ITGB1
	344	GO: Biological Process	GO:0007569	cell aging	0.001767	1	0.02616	0.2542	22	96	22.9167	MIF,MAPKAPK5,TP63,ATM,CAV1,SERPINE1,CDK1,CDK6,CDKN1A,CHEK1,PNPT1,NOX4,ULK3,BCL2L12,NUAK1,ENG,FOXM1,SMC5,TP53,ICAM1,HMGA2,LMNA
	345	GO: Biological Process	GO:0050818	regulation of coagulation	0.001767	1	0.02616	0.2542	22	96	22.9167	ABAT,TC2N,ANXA5,APOE,CAV1,SERPINE1,SERPINB2,PDGFA,SERPINE2,VKORC1,PLAT,PLAU,PLAUR,FAP,FCER1G,PROCR,PDPN,SYK,THBD,THBS1,KRT1,STXBP5
	346	GO: Biological Process	GO:0051781	positive regulation of cell division	0.0001951	1	0.005231	0.05084	32	140	22.8571	MDK,MET,MSX2,CENPV,YBX1,OSM,CDC6,CDC42,AURKB,PDGFA,PDGFRB,PGF,PPBP,DLGAP5,FBXO5,KIF14,PHIP,RANBP1,ECT2,NUSAP1,CDCA5,SMC5,AURKA,PDGFC,UBE2C,TGFA,TGFB1,TGFB3,THBS4,VEGFC,IL1B,LRP5
	347	GO: Biological Process	GO:0002062	chondrocyte differentiation	0.001165	1	0.01903	0.1849	24	105	22.8571	MSX2,BMP2,SERPINH1,EIF2AK3,COL11A1,CHST11,PTHLH,IMPAD1,RELA,GREM1,FGFR3,SFRP2,SHOX2,SNAI2,SULF2,SULF1,TGFB1,TGFBI,HOXD11,SCIN,ZBTB16,ADAMTS12,HMGA2,LOXL2
	348	GO: Biological Process	GO:0030193	regulation of blood coagulation	0.002338	1	0.03197	0.3107	21	92	22.8261	ABAT,TC2N,ANXA5,APOE,CAV1,SERPINE1,SERPINB2,PDGFA,SERPINE2,VKORC1,PLAT,PLAU,PLAUR,FAP,FCER1G,PDPN,SYK,THBD,THBS1,KRT1,STXBP5
	349	GO: Biological Process	GO:1900046	regulation of hemostasis	0.002338	1	0.03197	0.3107	21	92	22.8261	ABAT,TC2N,ANXA5,APOE,CAV1,SERPINE1,SERPINB2,PDGFA,SERPINE2,VKORC1,PLAT,PLAU,PLAUR,FAP,FCER1G,PDPN,SYK,THBD,THBS1,KRT1,STXBP5
	350	GO: Biological Process	GO:0050900	leukocyte migration	1.026e-09	9.582e-06	1.775e-07	1.725e-06	88	386	22.7979	ADA,MIF,CXCL9,MMP1,MPP1,ANGPT2,ATP1B3,MYH9,FADD,TNFRSF18,BDKRB1,BSG,C3AR1,C5AR1,IL33,TNFSF18,CXCL16,ARTN,CAV1,OLR1,SERPINE1,TREM1,CD58,CDC42,COL1A1,COL1A2,PPBP,CSF3R,SIRPA,ECM1,EDN2,EDNRA,TRPV4,GREM1,SPNS2,FCER1G,CCL2,CCL4,CCL7,VAV3,CCL8,CCL11,CCL13,CCL18,CCL24,CXCL6,CXCL11,CXCL5,CXCL12,CREB3,SELE,FN1,PROCR,OLFM4,SLC3A2,SLC16A1,SPP1,SYK,FFAR2,CXCL1,CXCL2,CXCL3,SLC7A8,THBD,THBS1,THBS4,TP53,HMOX1,S…
	351	GO: Biological Process	GO:0048706	embryonic skeletal system development	0.0002566	1	0.006337	0.06159	31	136	22.7941	MDFI,MMP14,COL1A1,PRRX1,COL11A1,CHST11,MBTD1,EXT1,PRRX2,FOXC2,FUZ,SHOX2,SOX11,GAS1,SULF2,SULF1,TWIST2,TFAP2A,TGFB3,HOXA1,HOXA3,HOXA4,HOXA7,HOXB7,HOXB9,HOXC6,HOXC9,HOXD10,HOXD11,LHX1,ALX1
	352	GO: Biological Process	GO:1902807	negative regulation of cell cycle G1/S phase transition	0.001539	1	0.02349	0.2283	23	101	22.7723	MDM4,TP63,ATM,CRADD,BAX,BCAT1,CCNB1,CDK1,CDC25C,CDK2,CDKN1A,E2F7,PLAGL1,RBL2,RFWD3,HASPIN,EP300,DACT1,SOX4,AURKA,TFDP1,TP53,PRMT1
	353	GO: Biological Process	GO:0045995	regulation of embryonic development	0.0005094	1	0.0106	0.103	28	123	22.7642	FZD1,GRHL3,NOTCH1,CDK1,NOCT,COL5A1,COL5A2,LAMA1,PTK7,DVL3,WDPCP,SFRP2,FUZ,DKK1,SNAI1,FZD2,KDM1A,STK3,SULF1,GPR161,TGIF1,NR2C2,WNT2,LAMA2,LAMA3,VANGL2,LHX1,PHLDB2
	354	GO: Biological Process	GO:0071559	response to transforming growth factor beta	2.242e-06	0.02094	0.0001294	0.001258	53	233	22.7468	CD109,ACVR1,USP9Y,HYAL2,NEDD8,BMP2,UBE2M,CAV1,CAV2,PDCD5,SERPINE1,PDGFA,NREP,BAMBI,COL1A1,COL1A2,COL3A1,COL4A2,NOX4,CHST11,ZNF451,HTRA1,ASPN,NPNT,ENG,FBN1,FBN2,CCL2,CCL13,FMOD,FN1,POSTN,FUT8,DKK3,SOX11,PEG10,FERMT2,TGFB1,TGFB1I1,TGFB3,TGFBR3,THBS1,TP53,HPGD,WNT2,ID1,ITGA3,ITGB1,PMEPA1,ITGB5,HTRA3,LTBP1,SMAD9
	355	GO: Biological Process	GO:0060485	mesenchyme development	5.095e-07	0.00476	3.606e-05	0.0003505	60	264	22.7273	ACTA1,ACTA2,ACTC1,ACVR1,MDM4,TEAD2,MSX2,MYC,NRP2,NEDD4,BMP2,NOTCH1,PDGFRB,BAMBI,PLAUR,COL1A1,WWTR1,PPP3R1,NKX2-5,CYP26A1,PTK7,FGF19,EDNRA,EFNA1,EFNB1,GREM1,ENG,MAD2L2,FOXF2,FOXD1,FOXC2,FLNA,SEMA3C,SFRP2,FUZ,ELL3,SNAI2,SNAI1,SOX11,STAT1,GJA1,LOXL3,TCF15,TFAP2A,TGFB1,TGFB1I1,TGFB3,TGFBR3,THBS1,HEY1,HAS2,NRG1,CORO1C,WNT2,ZIC2,VANGL2,HMGA2,ALX1,LOXL2,PHLDB2
	356	GO: Biological Process	GO:0071241	cellular response to inorganic substance	3.824e-05	0.3572	0.001304	0.01267	40	176	22.7273	MMP3,ALOX5AP,ANXA5,MT1E,MT1F,MT1G,MT1H,MT1X,MT2A,ATRX,BNIP3,TRPA1,CAPN3,CCNA2,CCNB1,CDK2,EIF2AK3,SLC25A23,CLIC4,SLC40A1,PPP5C,SPAG16,RAD51,ECT2,PPIF,FSTL3,LRRK2,ADGRV1,FABP4,FOXO1,FN1,FUS,SYT1,GPR39,TFAP2A,THBS1,GUCY1B1,HMOX1,TNFSF4,TIGAR
	357	GO: Biological Process	GO:0046916	cellular transition metal ion homeostasis	0.003095	1	0.03965	0.3854	20	88	22.7273	MELTF,APLP2,APP,MT2A,MYC,SLC39A6,SLC40A1,HEPH,SCO1,SLC39A4,FTH1,FTL,SRI,SLC39A14,HMOX1,HMOX2,IREB2,ERFE,SLC39A7,LTF
	358	GO: Biological Process	GO:0048514	blood vessel morphogenesis	4.344e-13	4.058e-09	1.932e-10	1.878e-09	125	551	22.686	AAMP,ACVR1,MEIS1,ADORA2B,MFGE8,AGT,MMP2,MMP14,TEAD2,ANGPT2,ANPEP,APOE,RHOB,MYH9,BAX,NRP2,NEDD4,SPHK1,KLF5,NGFR,C3AR1,C5AR1,NOTCH1,CAV1,SERPINE1,CDC42,PDGFA,PDGFRB,E2F7,ADGRG1,CHI3L1,PGF,PLAU,EIF2AK3,COL3A1,COL4A1,COL4A2,COL8A1,COL8A2,PRRX1,TBX4,COL15A1,CLIC4,PPP3R1,CSPG4,NKX2-5,CYBB,LAMA1,DCN,PTGIS,PTGS2,GJC1,TYMP,ECM1,EDNRA,EFNA1,EGR3,ANGPTL4,GREM1,CALCRL,ENG,ENPEP,EPHB4,RRAS,TNFRSF12A,FAP,CCL2,…
	359	GO: Biological Process	GO:0035567	non-canonical Wnt signaling pathway	9.892e-05	0.924	0.00301	0.02925	36	159	22.6415	ABL2,FZD1,FZD6,AP2B1,GRHL3,ROR2,CDC42,AP2M1,AP2S1,CTHRC1,PPP3R1,PSMA1,PSMB2,PSMB3,PSMB5,PSMB6,PSMC3,PSMC4,PSMD1,PSMD2,PSMD3,PSMD8,PSMD10,PSMD11,PTK7,DVL3,GPC6,PSME3,PSMD14,DACT1,GPC4,SFRP2,SFRP4,FZD2,TNRC6B,VANGL2
	360	GO: Biological Process	GO:2000045	regulation of G1/S transition of mitotic cell cycle	0.0001954	1	0.005231	0.05084	33	146	22.6027	MDM4,CDC45,TP63,ATM,CRADD,BAX,BCAT1,BID,CCNB1,CDK1,CDC6,CDC25C,HACD1,CDK2,CDKN1A,E2F7,PLAGL1,KIF14,RBL2,RFWD3,EGFR,HASPIN,SENP2,PSME3,EP300,DACT1,PDPN,SOX4,AURKA,TFDP1,TP53,ECD,PRMT1
	361	GO: Biological Process	GO:0050731	positive regulation of peptidyl-tyrosine phosphorylation	4.381e-05	0.4092	0.001477	0.01436	40	177	22.5989	ADRA2A,AGT,MIF,RIPK2,TNFRSF18,TNFSF18,SOCS3,CAV2,OSM,TREM2,PAK2,CRLF1,CSF2,IL20,CSPG4,PTK6,EFNA1,GREM1,FGFR3,HSPH1,AFAP1L2,SYK,IL24,TGFA,TGFB1,THBS4,TNFRSF1A,AGRN,TP53,NRG1,ARL2BP,HSF1,VEGFC,ICAM1,IL6,IL11,IL18,ITGA5,ITGB1,LIF
	362	GO: Biological Process	GO:0045765	regulation of angiogenesis	2.244e-06	0.02096	0.0001294	0.001258	54	239	22.5941	ADORA2B,AGT,ANGPT2,RHOB,SPHK1,NGFR,C3AR1,C5AR1,NOTCH1,SERPINE1,CHI3L1,PGF,COL4A2,CYBB,DCN,PTGIS,PTGS2,ECM1,EFNA1,ANGPTL4,GREM1,ENG,RRAS,TNFRSF12A,CCL2,CCL11,CCL13,CCL24,FOXC2,SFRP2,HTATIP2,SPARC,GATA6,STAT1,SULF1,MYDGF,SPINK5,SASH1,THBS1,THBS2,THBS4,TNFRSF1A,HMOX1,VEGFC,PROK2,WARS,ID1,IL1B,IL6,CXCL8,CXCL10,ITGA5,KRT1,LIF
	363	GO: Biological Process	GO:0090263	positive regulation of canonical Wnt signaling pathway	0.0005845	1	0.01159	0.1127	28	124	22.5806	ROR2,CAV1,BAMBI,COL1A1,USP34,PSMA1,PSMB2,PSMB3,PSMB5,PSMB6,PSMC3,PSMC4,PSMD1,PSMD2,PSMD3,PSMD8,PSMD10,PSMD11,DLX5,PSME3,PSMD14,LRRK2,FGFR3,SFRP2,SFRP4,SOX4,SULF2,WNT2
	364	GO: Biological Process	GO:0045766	positive regulation of angiogenesis	0.0003871	1	0.008508	0.0827	30	133	22.5564	ANGPT2,RHOB,SPHK1,C3AR1,C5AR1,SERPINE1,CHI3L1,PGF,CYBB,PTGIS,PTGS2,ECM1,ANGPTL4,GREM1,ENG,RRAS,CCL11,CCL24,FOXC2,SFRP2,GATA6,MYDGF,SASH1,THBS1,TNFRSF1A,HMOX1,VEGFC,IL1B,CXCL8,ITGA5
	365	GO: Biological Process	GO:0046939	nucleotide phosphorylation	0.001767	1	0.02616	0.2542	23	102	22.549	MIF,ALDOA,ALDOC,MYC,NME1,NME4,PFKM,PFKP,PGK1,PKM,NME7,DDIT4,ENO1,ENO2,OGDHL,CMPK2,GPI,TP53,TPI1,HK3,ECD,TIGAR,LDHA
	366	GO: Biological Process	GO:0060828	regulation of canonical Wnt signaling pathway	1.96e-06	0.01831	0.0001152	0.001119	55	244	22.541	FZD1,FZD6,APOE,RGS20,BMP2,NOTCH1,LIMD1,ROR2,CAV1,CTHRC1,BAMBI,COL1A1,WWTR1,PPP1CA,NKX2-5,USP34,PSMA1,KREMEN2,PSMB2,PSMB3,PSMB5,PSMB6,PSMC3,PSMC4,PSMD1,PSMD2,PSMD3,PSMD8,PSMD10,PSMD11,DLX5,SOST,DVL3,PSME3,GREM1,PSMD14,LRRK2,DACT1,FGFR3,MAD2L2,FOXO1,SFRP2,SFRP4,FUZ,SIAH2,DKK1,SNAI2,DKK3,SOX4,STK3,SULF2,WNT2,IGFBP4,NKD2,LRP5
	367	GO: Biological Process	GO:0043624	cellular protein complex disassembly	8.643e-06	0.08073	0.0003919	0.003809	48	213	22.5352	KIF18A,ACTN2,MRPS28,MRPL42,MRPL13,LMOD2,GADD45GIP1,MRPL15,MRPS34,MYH9,VPS4B,MRPL55,MICAL2,HDGFL3,VILL,KIF14,MRPL24,MRPL2,MRPL4,MRPS7,EIF5A,TRPV4,RIDA,MRPS12,MRPL37,MRPS17,TRMT112,CARMIL1,MRPL17,SLN,MRPS23,NES,GAK,KIF2C,MRPL21,NRG1,PLEKHH2,MRPL58,EIF5A2,MRPL14,MRPS9,MRPL38,MRPL36,SCIN,MRPL11,MRPL44,MRPL47,MRPL52
	368	GO: Biological Process	GO:0072091	regulation of stem cell proliferation	0.001165	1	0.01903	0.1849	25	111	22.5225	TP63,MYC,NOTCH1,PDGFA,PRRX1,LRRK2,FBLN1,PRRX2,SHOX2,SNAI2,KDM1A,SOX11,GAS1,STAT1,CXCL2,TGFB1,TP53,VEGFC,WNT2,IRS1,KCTD11,KDF1,HMGA2,LMNA,LRP5
	369	GO: Biological Process	GO:0048705	skeletal system morphogenesis	3.845e-06	0.03592	0.0002007	0.00195	52	231	22.5108	MDFI,MMP2,MMP13,MMP14,MSX2,HYAL2,MYC,NAB2,BMP1,ROR2,SERPINH1,PDGFRB,COL1A1,COL10A1,PRRX1,COL11A1,TBX4,COMP,CHST11,PTHLH,IMPAD1,DLX5,GREM1,FBN2,FGFR3,PRRX2,FOXC2,SFRP2,FUZ,SHOX2,SOX11,GAS1,STC1,TCF15,TWIST2,TFAP2A,TGFB1,TGFB3,THBS1,HAS2,HOXA1,HOXA3,HOXA4,HOXA7,HOXB7,HOXC9,HOXD10,HOXD11,LHX1,ALX1,LRP5,LTF
	370	GO: Biological Process	GO:0048762	mesenchymal cell differentiation	1.697e-05	0.1586	0.0006525	0.006342	45	200	22.5	ACVR1,MSX2,NRP2,BMP2,NOTCH1,BAMBI,PLAUR,COL1A1,WWTR1,PPP3R1,CYP26A1,FGF19,EDNRA,EFNA1,EFNB1,GREM1,MAD2L2,FOXF2,FOXC2,FLNA,SEMA3C,SFRP2,FUZ,ELL3,SNAI2,SNAI1,SOX11,STAT1,GJA1,LOXL3,TFAP2A,TGFB1,TGFB1I1,TGFB3,TGFBR3,HEY1,HAS2,NRG1,CORO1C,WNT2,VANGL2,HMGA2,ALX1,LOXL2,PHLDB2
	371	GO: Biological Process	GO:0043200	response to amino acid	0.0005089	1	0.0106	0.103	29	129	22.4806	AARS,MMP2,MMP3,LAMTOR2,LAMTOR4,NAIP,BCHE,CEBPB,COL1A1,COL1A2,COL3A1,COL4A1,COL4A6,COL5A2,COL6A1,DNMT3B,RELA,EGFR,PEMT,CCL2,CPEB4,SESN1,PDGFC,UFL1,TIMP3,TYMS,HSF1,ICAM1,IL6
	372	GO: Biological Process	GO:0030216	keratinocyte differentiation	0.0003372	1	0.007829	0.07609	31	138	22.4638	CD109,AQP3,MSX2,TP63,SCEL,NOTCH1,PRR9,CDC42,CDH3,CDSN,GRHL1,CLIC4,PPL,IL20,ABCA12,CYP27B1,PTGS2,EVPL,H2AFY2,FOSL2,TRIM16,EXPH5,SPRR2G,TFAP2A,TFAP2C,TGM3,TCHH,HOXA7,IRF6,KDF1,KRT16
	373	GO: Biological Process	GO:0001568	blood vessel development	1.171e-14	1.094e-10	7.695e-12	7.479e-11	146	651	22.427	AAMP,ACTA2,ACVR1,MEIS1,ADORA2B,MFGE8,AP2B1,AGT,MMP2,MMP14,TEAD2,ANGPT2,ANPEP,APOE,RHOB,MYH9,MYH10,BAX,NRP2,NEDD4,SPHK1,KLF5,NGFR,C3AR1,C5AR1,NOTCH1,SOCS3,CAV1,SERPINE1,CDC42,PDGFA,PDGFRB,E2F7,ADGRG1,CHI3L1,PGF,PLAU,EIF2AK3,COL1A1,COL1A2,COL3A1,COL4A1,COL4A2,COL5A1,COL8A1,COL8A2,PRRX1,TBX4,COL15A1,CLIC4,PPP3R1,CSPG4,NKX2-5,CYBB,LAMA1,DCN,PTGIS,PTGS2,PTK7,DHCR7,GJC1,TYMP,ECM1,EDNRA,EFNA1,EGR3,ANGPT…
	374	GO: Biological Process	GO:0048864	stem cell development	2.91e-05	0.2718	0.001041	0.01012	43	192	22.3958	ACVR1,MSX2,NRP2,BMP2,NOTCH1,BAMBI,COL1A1,WWTR1,PPP3R1,CYP26A1,FGF19,EDNRA,EFNA1,EFNB1,GREM1,MAD2L2,FOXF2,FOXC2,FLNA,SEMA3C,SFRP2,FUZ,ELL3,SNAI2,SNAI1,SOX11,GJA1,LOXL3,TFAP2A,TGFB1,TGFB1I1,TGFB3,TGFBR3,HEY1,HAS2,NRG1,CORO1C,WNT2,VANGL2,HMGA2,ALX1,LOXL2,PHLDB2
	375	GO: Biological Process	GO:0031589	cell-substrate adhesion	7.674e-08	0.0007168	7.168e-06	6.967e-05	72	322	22.3602	ACTN1,ACTN2,MELTF,AGT,MMP14,ANGPT2,PPFIA1,CASK,MUC4,AXL,NID1,NINJ1,SGCE,NOTCH1,SERPINE1,CDC42,HACD1,CDK5,CDK6,PLAU,COL1A1,COL3A1,COL8A1,COL17A1,ABI3BP,COL5A3,EGFL6,EPDR1,SLK,SIRPA,DBN1,LYPD5,KIF14,RAC3,NPNT,WDPCP,EFNA1,GREM1,MSLN,TNFRSF12A,FBLN1,FBLN2,ANTXR1,NID2,FLNA,FN1,CARMIL1,OLFM4,POSTN,SPOCK1,SPP1,FERMT2,EMILIN1,THBS1,THY1,HAS2,AJUBA,CORO1C,HOXA7,VEGFC,ID1,ITGA6,ITGA3,ITGA5,ITGB1,ITGB4,ITGB…
	376	GO: Biological Process	GO:0044770	cell cycle phase transition	1.661e-12	1.551e-08	6.205e-10	6.03e-09	124	555	22.3423	MCM2,MCM3,MCM4,MCM7,ACVR1,MDM4,RAB8A,CDC45,MAD1L1,APP,PIAS1,CDC26,TP63,ATM,TPRA1,CRADD,PPP1R12B,BAX,BCAT1,BID,NEK2,BUB1,CCNA1,ODF2,CCNA2,CCNB1,PKMYT1,ORC1,ORC5,CCNB2,CDK1,CDC6,CDC20,CDC25A,CDC25C,HACD1,CDK2,CDK4,CDK6,CDKN1A,CDKN3,CENPF,E2F7,RCC1,CHEK1,CKS1B,CKS2,ANLN,PLAGL1,PLK1,IQGAP3,VPS4B,MAD2L1BP,PPP2R1A,PRIM1,PSMA1,PSMB2,DLGAP5,PSMB3,PSMB5,PSMB6,CKAP5,PSMC3,PSMC4,PSMD1,PSMD2,PSMD3,PSMD8,PSMD…
	377	GO: Biological Process	GO:1903036	positive regulation of response to wounding	3.809e-05	0.3558	0.001303	0.01267	42	188	22.3404	ADORA2B,ADRA2A,AGT,MIF,ALOX5AP,HYAL2,MYC,GBP5,IL33,TNFSF18,CAPN3,OSM,SERPINE1,OSMR,PTGS2,EDNRA,EGFR,TRPV4,FABP4,FCER1G,CCL2,CCL4,CCL7,CCL8,CCL11,CCL13,CCL18,CCL24,FOXC2,PDPN,SOX15,HOPX,FFAR2,TGM2,THBD,THBS1,TNFRSF1A,TNFSF4,IL1B,IL6,IL18,PLA2G7
	378	GO: Biological Process	GO:0051216	cartilage development	2.537e-05	0.237	0.000915	0.008893	44	197	22.335	MMP13,MSX2,HYAL2,BMP1,BMP2,ROR2,SERPINH1,CHI3L1,PITX1,EIF2AK3,COL1A1,COL10A1,PRRX1,COL11A1,COMP,CHST11,PTHLH,IMPAD1,RELA,GREM1,EP300,FGFR3,PRRX2,SFRP2,SHOX2,SNAI2,SNAI1,STC1,SULF2,SULF1,TGFB1,TGFBI,THBS1,TIMP1,HOXA3,TYMS,HOXD11,SCIN,ZBTB16,ADAMTS12,HMGA2,ALX1,LOXL2,SMAD9
	379	GO: Biological Process	GO:0003206	cardiac chamber morphogenesis	0.0008798	1	0.01571	0.1527	27	121	22.314	ACVR1,FZD1,MSX2,MYL2,NOTCH1,COL11A1,NKX2-5,DVL3,FHL2,FOXC2,SEMA3C,SFRP2,SHOX2,FZD2,SOX4,SOX11,GATA6,TGFBR3,HEY1,TNNC1,TNNI1,TP53,TPM1,NRG1,WNT2,VANGL2,LY6E
	380	GO: Biological Process	GO:0007051	spindle organization	0.0002555	1	0.00633	0.06153	33	148	22.2973	SPC25,CEP126,KNSTRN,NTMT1,MYBL2,MYH9,NEK2,PRC1,CCNB1,AURKB,RCC1,AUNIP,PLK1,VPS4B,PPP2R1A,CKAP5,CEP120,FBXO5,RAN,RANBP1,HAUS2,EML1,TACC3,FLNA,TUBB,SPAG5,TPX2,AURKA,PSRC1,TUBG1,KIF4A,KIFC1,CHMP1B
	381	GO: Biological Process	GO:0030335	positive regulation of cell migration	3.871e-10	3.616e-06	7.86e-08	7.64e-07	99	445	22.2472	AAMP,ACVR1,MET,ADRA2A,AGT,MIF,CXCL9,MMP1,MMP2,MMP3,MMP14,ABCC1,RHOB,CD274,LRRC15,MYC,FADD,TNFRSF18,BDKRB1,NRP2,BMP2,SPHK1,C3AR1,C5AR1,NOTCH1,TNFSF18,ROR2,CXCL16,SERPINE1,PDGFA,PDGFRB,PLAU,COL1A1,NOX4,PPBP,PTGS2,EDN2,EDNRA,EGFR,TRPV4,FBLN1,ATP8A1,CCL2,CCL4,CCL7,CCL8,CCL11,CCL13,CCL24,CXCL6,CXCL11,CXCL5,CXCL12,CREB3,FOXC2,SELE,RRAS2,SEMA3C,FN1,CARMIL1,RUFY3,PDPN,MAPRE1,POSTN,SNAI2,CCAR1,SNAI1,SPARC…
	382	GO: Biological Process	GO:0009132	nucleoside diphosphate metabolic process	0.0007643	1	0.01425	0.1385	28	126	22.2222	MIF,ALDOA,ALDOC,MPP1,CASK,MYC,NME1,NME4,PFKM,PFKP,PGK1,PKM,NME7,DDIT4,ENTPD4,DLG4,ENO1,ENO2,RRM2,OGDHL,CMPK2,GPI,TP53,TPI1,HK3,ECD,TIGAR,LDHA
	383	GO: Biological Process	GO:0060840	artery development	0.004069	1	0.04835	0.47	20	90	22.2222	AP2B1,APOE,MYH10,NOTCH1,PDGFRB,COL3A1,PRRX1,ENG,EPHB4,PRRX2,FOXC2,FUZ,SOX4,CNTRL,HEY1,HOXA1,HPGD,LOX,LOXL1,LTBP1
	384	GO: Biological Process	GO:0070301	cellular response to hydrogen peroxide	0.004069	1	0.04835	0.47	20	90	22.2222	MET,AKR1B1,RHOB,AXL,BNIP3,SPHK1,CDK1,PPP5C,RELA,ECT2,PPIF,EP300,LRRK2,KLF2,FOXO1,HSPH1,TP53,HK3,HSF1,IL6
	385	GO: Biological Process	GO:0070482	response to oxygen levels	5.784e-08	0.0005403	5.628e-06	5.47e-05	75	338	22.1893	ABAT,MDM4,ADA,MMP2,MMP13,MMP14,ANGPT2,STC2,ATM,BDKRB2,BMP2,BNIP3,NOTCH1,CA9,LIMD1,SOCS3,CAV1,CCNA2,CCNB1,CDK4,CDKN1A,PDGFA,PDGFRB,PGF,PKM,PLAT,PLAU,PLOD1,PLOD2,COL1A1,DDIT4,NOX4,CYBB,ALKBH5,PTGIS,PTGS2,DNMT3B,EGLN3,EDNRA,ANGPTL4,EIF4EBP1,CHCHD2,ENG,SLC29A1,EP300,RYR1,NDRG1,CCL2,ACAA2,TACC3,SDC2,CXCL12,FOXO1,FOSL2,POSTN,CPEB4,SOX4,GATA6,STC1,TGFB1,TGFB3,TGFBR3,THBS1,AJUBA,TP53,HMOX1,HMOX2,ICAM1,IL…
	386	GO: Biological Process	GO:0061448	connective tissue development	1.475e-06	0.01378	9.1e-05	0.0008845	59	266	22.1805	ACTA2,MMP13,MSX2,HYAL2,BMP1,BMP2,C3AR1,NOTCH1,ROR2,SERPINH1,DYRK1B,PDGFA,PDGFRB,CHI3L1,PITX1,EIF2AK3,COL1A1,COL5A1,COL10A1,PRRX1,COL11A1,COMP,SELENOM,CHST11,PTHLH,IMPAD1,RELA,GREM1,EP300,KIAA1109,FGFR3,FOXD1,PRRX2,FOXC2,SFRP2,SHOX2,SNAI2,SNAI1,STC1,SULF2,SULF1,ADRM1,TGFB1,TGFBI,THBS1,SH3PXD2B,TIMP1,HOXA3,TYMS,HOXD11,SCIN,ZBTB16,ADAMTS12,HMGA2,ALX1,LMNA,LOXL2,LRP5,SMAD9
	387	GO: Biological Process	GO:0001935	endothelial cell proliferation	0.001004	1	0.01696	0.1648	27	122	22.1311	MMP14,APOE,NRP2,BMP2,CAV1,CAV2,PGF,ECM1,EGR3,ENG,CCL2,CCL11,FGFR3,CCL13,CCL24,CXCL12,SPARC,STAT1,GJA1,SULF1,MYDGF,THBS1,THBS4,HMOX1,WNT2,SCG2,LOXL2
	388	GO: Biological Process	GO:2001237	negative regulation of extrinsic apoptotic signaling pathway	0.001522	1	0.02338	0.2272	25	113	22.1239	ACVR1,TNFSF10,PELI3,FADD,TNFRSF10B,SERPINE1,CSF2,PHIP,RELA,PSME3,SFRP2,SIAH2,SNAI2,IFI6,GAS1,THBS1,NRG1,HMOX1,TNFSF4,ICAM1,IL1B,IL7,ITGA6,SCG2,LMNA
	389	GO: Biological Process	GO:0007565	female pregnancy	1.461e-05	0.1365	0.0005857	0.005692	48	217	22.1198	ADRA2A,AGT,MMP2,MMP7,AKR1B1,ANGPT2,STC2,BSG,SPHK1,BYSL,ENDOU,DEDD,PGF,SERPINE2,PLAU,COMT,CTSV,CYP27B1,PTGIS,PTGS2,PTHLH,DSG2,EPYC,FBLN1,CCL2,FKBP4,SPP1,STC1,SULT1E1,TMED2,GNRH1,TEAD4,TGFB1,TGFB3,THBD,TIMP1,HPGD,UMPS,HSF1,APOL2,IL1B,ITGA3,ITGB1,ITGB4,LAMB1,FOSL1,LIF,LNPEP
	390	GO: Biological Process	GO:0001666	response to hypoxia	2.217e-07	0.002071	1.737e-05	0.0001689	69	312	22.1154	ABAT,MDM4,ADA,MMP2,MMP13,MMP14,ANGPT2,STC2,ATM,BDKRB2,BMP2,BNIP3,NOTCH1,CA9,LIMD1,SOCS3,CAV1,CCNA2,CCNB1,PDGFA,PGF,PKM,PLAT,PLAU,PLOD1,PLOD2,DDIT4,NOX4,CYBB,ALKBH5,PTGIS,PTGS2,DNMT3B,EGLN3,EDNRA,ANGPTL4,EIF4EBP1,CHCHD2,ENG,SLC29A1,EP300,RYR1,NDRG1,CCL2,ACAA2,TACC3,SDC2,CXCL12,FOSL2,POSTN,SOX4,GATA6,STC1,TGFB1,TGFB3,TGFBR3,THBS1,AJUBA,TP53,HMOX1,HMOX2,ICAM1,IL1B,IL18,AGTRAP,TIGAR,LDHA,LMNA,LOXL2
	391	GO: Biological Process	GO:0002223	stimulatory C-type lectin receptor signaling pathway	0.002311	1	0.03174	0.3085	23	104	22.1154	PAK2,RPS6KA5,PSMA1,PSMB2,PSMB3,PSMB5,PSMB6,PSMC3,PSMC4,PSMD1,PSMD2,PSMD3,PSMD8,PSMD10,PSMD11,RELA,PSME3,PSMD14,EP300,FCER1G,SYK,CLEC7A,IKBKB
	392	GO: Biological Process	GO:0034612	response to tumor necrosis factor	1.678e-06	0.01567	9.98e-05	0.00097	59	267	22.0974	HYAL2,PELI3,TNFRSF18,TNFRSF10B,TNFRSF17,SPHK1,NGFR,TNFSF18,CXCL16,TNFRSF11B,CD14,CD58,CD70,CHI3L1,EDARADD,COL1A1,PSMA1,PSMB2,PSMB3,PSMB5,PSMB6,PSMC3,PSMC4,PSMD1,PSMD2,PSMD3,PSMD8,PSMD10,PSMD11,PTGS2,NPNT,RELA,PSME3,PSMD14,EP300,KLF2,TNFRSF12A,CCL2,CCL4,CCL7,CCL8,CCL11,CCL13,CCL18,CCL24,SELE,POSTN,STAT1,SYK,TNFRSF1A,HAS2,TNFSF4,ICAM1,YTHDC2,IKBKB,IL6,CXCL8,ADAMTS12,LTBR
	393	GO: Biological Process	GO:0035051	cardiocyte differentiation	0.0003817	1	0.008429	0.08192	32	145	22.069	ACTC1,ACTN2,ACVR1,MET,AGT,SORBS2,TCAP,MYH10,MYL2,CCN4,BMP2,NOTCH1,CCNB1,CDK1,PDGFRB,NOX4,NKX2-5,ECE2,GREM1,FHL2,SGCB,DKK1,G6PD,GATA6,TGFB1,NRG1,CAVIN4,PROK2,ITGB1,CSRP3,VANGL2,LMNA
	394	GO: Biological Process	GO:0001503	ossification	4.955e-09	4.628e-05	7.587e-07	7.374e-06	89	404	22.0297	ACVR1,FZD1,MMP2,MMP13,MMP14,MN1,MSX2,TP63,NAB2,BMP1,BMP2,NOTCH1,LIMD1,CBFB,CDH11,CDK6,CEBPB,PDLIM7,PHB,CTHRC1,NOCT,EIF2AK3,COL1A1,COL5A2,COL6A1,COL10A1,COL11A1,WWTR1,MINPP1,RSAD2,VCAN,CTSK,ASPN,CYP27B1,PTGS2,PTHLH,DHX9,IMPAD1,CHRDL1,DLX5,NPNT,SOST,SLC26A2,ECM1,EGFR,ALYREF,GREM1,LRRC17,FSTL3,EXT1,EXT2,RYR1,FBN2,FGFR3,GPNMB,FHL2,FOXC2,RRAS2,SFRP2,SHOX2,SNAI2,SNAI1,CD276,SOX11,SPARC,SPP1,STC1,GJA1,P…
	395	GO: Biological Process	GO:1901991	negative regulation of mitotic cell cycle phase transition	0.00022	1	0.005645	0.05486	35	159	22.0126	MDM4,MAD1L1,TP63,ATM,TPRA1,CRADD,BAX,BCAT1,BUB1,CCNA2,CCNB1,CDK1,CDC25C,CDK2,CDKN1A,CENPF,E2F7,CHEK1,PLAGL1,PLK1,MAD2L1BP,RBL2,RFWD3,HASPIN,EP300,DACT1,MAD2L2,SOX4,AURKA,TFDP1,LTO1,TP53,PRMT1,HMGA2,MAD2L1
	396	GO: Biological Process	GO:0001944	vasculature development	3.186e-14	2.976e-10	1.751e-11	1.701e-10	149	677	22.0089	AAMP,ACTA2,ACVR1,MEIS1,ADORA2B,MFGE8,AP2B1,AGT,MMP2,MMP14,TEAD2,ANGPT2,ANPEP,APOE,RHOB,MYH9,MYH10,BAX,NRP2,NEDD4,SPHK1,KLF5,NGFR,C3AR1,C5AR1,NOTCH1,SOCS3,CAV1,SERPINE1,CDC42,PDGFA,PDGFRB,E2F7,ADGRG1,CHI3L1,PGF,PLAU,EIF2AK3,COL1A1,COL1A2,COL3A1,COL4A1,COL4A2,COL5A1,COL8A1,COL8A2,PRRX1,TBX4,COL15A1,CLIC4,PPP3R1,CSPG4,NKX2-5,CYBB,LAMA1,DCN,PTGIS,PTGS2,PTK7,DHCR7,GJC1,TYMP,ECM1,EDNRA,EFNA1,EGR3,ANGPT…
	397	GO: Biological Process	GO:0048565	digestive tract development	0.0003315	1	0.007746	0.07529	33	150	22	ADA,TP63,KLF5,NOTCH1,CCNB1,CDKN1A,PDGFA,COL3A1,PTK6,EGFR,CLMP,EP300,DACT1,FGFR3,FOXF2,SFRP2,SHOX2,SOX11,GATA6,PDGFC,TCF7,TGFB1,TGFB3,TK1,HLX,TYMS,HOXD13,CXCL8,ITGA6,C1GALT1,ITGB4,TIGAR,VANGL2
	398	GO: Biological Process	GO:0010952	positive regulation of peptidase activity	0.0001911	1	0.005158	0.05014	36	164	21.9512	MMP14,APP,MYC,CRADD,TNFSF10,FADD,BAX,TNFRSF10B,BID,FOXL2,NGFR,CAV1,PDCD5,PCOLCE,EIF2AK3,RNF7,EGLN3,FIS1,AKIRIN2,PCOLCE2,PSME3,PSMD14,FBLN1,ANTXR1,SFRP2,FN1,APOPT1,BEX3,PRELID1,STAT1,IL24,ADRM1,HIP1,KHDC1L,HSF1,IFI27
	399	GO: Biological Process	GO:1901987	regulation of cell cycle phase transition	1.254e-07	0.001172	1.092e-05	0.0001061	74	338	21.8935	MDM4,CDC45,MAD1L1,APP,CDC26,TP63,ATM,TPRA1,CRADD,BAX,BCAT1,BID,BUB1,CCNA2,CCNB1,CDK1,CDC6,CDC20,CDC25C,HACD1,CDK2,CDK4,CDKN1A,CENPF,E2F7,CHEK1,ANLN,PLAGL1,PLK1,VPS4B,MAD2L1BP,PSMA1,PSMB2,DLGAP5,PSMB3,PSMB5,PSMB6,PSMC3,PSMC4,PSMD1,PSMD2,PSMD3,PSMD8,PSMD10,PSMD11,FBXO5,KIF14,RAD51C,RBL2,RFWD3,EGFR,HASPIN,SENP2,PSME3,PSMD14,EP300,DACT1,MAD2L2,PDPN,CDCA5,SOX4,SOX11,SMC5,AURKA,UBE2C,TFDP1,TGFB1,LTO1,T…
	400	GO: Biological Process	GO:0007346	regulation of mitotic cell cycle	1.046e-10	9.775e-07	2.506e-08	2.436e-07	111	508	21.8504	MDM4,CDC45,MET,MAD1L1,MSH2,APP,CDC26,CDK13,TP63,ATM,MYC,TPRA1,ATRX,CRADD,BAX,BCAT1,BID,NEK2,SPHK1,BUB1,CAV2,CCNA2,CCNB1,PKMYT1,CDK1,CDC6,CDC20,CDC25C,CDC42,HACD1,CDK2,CDK4,CDK9,CDKN1A,PTTG1,CENPF,PDGFRB,E2F7,RCC1,CHEK1,ANLN,PLAGL1,PLK1,VPS4B,MAD2L1BP,PRCC,POLDIP2,PSMA1,PSMB2,DLGAP5,PSMB3,PSMB5,PSMB6,PSMC3,PSMC4,PSMD1,PSMD2,PSMD3,PSMD8,PSMD10,PSMD11,FBXO5,KIF14,PHIP,RAD51C,RANBP1,RBL2,SAE1,RFWD3,E…
	401	GO: Biological Process	GO:2000147	positive regulation of cell motility	9.294e-10	8.681e-06	1.702e-07	1.654e-06	100	458	21.8341	AAMP,ACVR1,MET,ADRA2A,AGT,MIF,CXCL9,MMP1,MMP2,MMP3,MMP14,ABCC1,RHOB,CFAP20,CD274,LRRC15,MYC,FADD,TNFRSF18,BDKRB1,NRP2,BMP2,SPHK1,C3AR1,C5AR1,NOTCH1,TNFSF18,ROR2,CXCL16,SERPINE1,PDGFA,PDGFRB,PLAU,COL1A1,NOX4,PPBP,PTGS2,EDN2,EDNRA,EGFR,TRPV4,FBLN1,ATP8A1,CCL2,CCL4,CCL7,CCL8,CCL11,CCL13,CCL24,CXCL6,CXCL11,CXCL5,CXCL12,CREB3,FOXC2,SELE,RRAS2,SEMA3C,FN1,CARMIL1,RUFY3,PDPN,MAPRE1,POSTN,SNAI2,CCAR1,SNAI…
	402	GO: Biological Process	GO:0001890	placenta development	0.0002168	1	0.005611	0.05454	36	165	21.8182	MDFI,ADA,MET,STC2,BSG,SOCS3,SERPINE1,DEDD,CEBPB,E2F7,CSF2,CTSV,HTRA1,CYP27B1,DCN,PTGIS,PTGS2,EGFR,SENP2,ERF,BPTF,SPINT2,SNAI1,PLAC1,SPP1,PEG10,STC1,STK3,GJB5,TMED2,HEY1,HSF1,HSP90AB1,WNT2,FOSL1,LIF
	403	GO: Biological Process	GO:0036293	response to decreased oxygen levels	3.192e-07	0.002982	2.348e-05	0.0002282	70	321	21.8069	ABAT,MDM4,ADA,MMP2,MMP13,MMP14,ANGPT2,STC2,ATM,BDKRB2,BMP2,BNIP3,NOTCH1,CA9,LIMD1,SOCS3,CAV1,CCNA2,CCNB1,PDGFA,PGF,PKM,PLAT,PLAU,PLOD1,PLOD2,DDIT4,NOX4,CYBB,ALKBH5,PTGIS,PTGS2,DNMT3B,EGLN3,EDNRA,ANGPTL4,EIF4EBP1,CHCHD2,ENG,SLC29A1,EP300,RYR1,NDRG1,CCL2,ACAA2,TACC3,SDC2,CXCL12,FOSL2,POSTN,CPEB4,SOX4,GATA6,STC1,TGFB1,TGFB3,TGFBR3,THBS1,AJUBA,TP53,HMOX1,HMOX2,ICAM1,IL1B,IL18,AGTRAP,TIGAR,LDHA,LMNA,L…
	404	GO: Biological Process	GO:0040017	positive regulation of locomotion	4.655e-10	4.348e-06	9.252e-08	8.992e-07	104	477	21.8029	AAMP,ACVR1,MET,ADRA2A,AGT,MIF,CXCL9,MMP1,MMP2,MMP3,MMP14,ABCC1,RHOB,CFAP20,CD274,LRRC15,MYC,FADD,TNFRSF18,BDKRB1,NRP2,BMP2,SPHK1,C3AR1,C5AR1,NOTCH1,TNFSF18,ROR2,CXCL16,ARTN,SERPINE1,PDGFA,PDGFRB,PLAU,COL1A1,NOX4,PPBP,PTGS2,EDN2,EDNRA,EGFR,TRPV4,FBLN1,ATP8A1,CCL2,CCL4,CCL7,CCL8,CCL11,CCL13,CCL24,CXCL6,CXCL11,CXCL5,TRIM38,CXCL12,CREB3,FOXC2,SELE,RRAS2,SEMA3C,FN1,CARMIL1,RUFY3,PDPN,MAPRE1,POSTN,SNAI…
	405	GO: Biological Process	GO:0009179	purine ribonucleoside diphosphate metabolic process	0.003463	1	0.0429	0.4169	22	101	21.7822	MIF,ALDOA,ALDOC,MPP1,CASK,MYC,PFKM,PFKP,PGK1,PKM,DDIT4,DLG4,ENO1,ENO2,OGDHL,GPI,TP53,TPI1,HK3,ECD,TIGAR,LDHA
	406	GO: Biological Process	GO:2000379	positive regulation of reactive oxygen species metabolic process	0.003463	1	0.0429	0.4169	22	101	21.7822	AGT,P2RX4,CDKN1A,PDGFRB,CLU,PLAU,NOX4,PTGS2,PTX3,EGFR,EIF5A,KLF2,CXCL2,TGFB1,THBS1,TP53,HRH1,HSP90AB1,ICAM1,IL1B,IL6,IL18
	407	GO: Biological Process	GO:0009135	purine nucleoside diphosphate metabolic process	0.003463	1	0.0429	0.4169	22	101	21.7822	MIF,ALDOA,ALDOC,MPP1,CASK,MYC,PFKM,PFKP,PGK1,PKM,DDIT4,DLG4,ENO1,ENO2,OGDHL,GPI,TP53,TPI1,HK3,ECD,TIGAR,LDHA
	408	GO: Biological Process	GO:0060993	kidney morphogenesis	0.003463	1	0.0429	0.4169	22	101	21.7822	AGT,TSHZ3,MYC,BMP2,CALB1,PDGFRB,PGF,WWTR1,KLHL3,NPNT,KIF26B,GREM1,LRRK2,FOXD1,SOX4,STAT1,TGFB1,HOXB7,HOXD11,VANGL2,LHX1,LIF
	409	GO: Biological Process	GO:0008544	epidermis development	1.608e-07	0.001502	1.353e-05	0.0001315	74	340	21.7647	AARS,CD109,MYSM1,FZD6,AQP3,MSX2,TP63,GRHL3,MYO6,NAB2,SCEL,BNC1,NGFR,NOTCH1,PLOD3,PRR9,CDC42,CDH3,CDSN,PDGFA,GRHL1,EDARADD,KLK5,PLOD1,COL7A1,COL17A1,CLIC4,PPL,IL20,CTSV,ABCA12,CYP27B1,PTGS2,PTHLH,RELA,WDPCP,ZNF750,GAL,EGFR,EMP1,EVPL,FABP5,SATB1,H2AFY2,FST,SFRP4,FOSL2,FUZ,TRIM16,DKK1,SNAI1,GAK,EXPH5,SPRR2G,GJB5,SPINK5,KLK14,TFAP2A,TFAP2C,TFDP1,TGM3,TCHH,HEY1,HOXA7,HOXC13,KRTDAP,INHBA,IRF6,KDF1,KRT1…
	410	GO: Biological Process	GO:0050673	epithelial cell proliferation	2.085e-08	0.0001948	2.375e-06	2.309e-05	85	391	21.7391	CD109,ADK,MKI67,MMP12,MMP14,APOE,CASK,TP63,MYC,BAX,NRP2,BNC1,BMP2,C5AR1,NME1,NOTCH1,WFDC1,CAV1,CAV2,CDC42,CDH3,CDK6,CEBPB,PGF,PLAU,IQGAP3,COL8A1,COL8A2,CTSV,HTRA1,EHF,DLX5,ECM1,EDNRA,EGFR,EGR3,ENG,RIDA,ETV4,FABP7,FAP,CCL2,CCL11,FGFR3,CCL13,CCL24,FST,CXCL12,SFRP2,FERMT1,SNAI2,SOX11,KDM5B,SPARC,GAS1,STAT1,GJA1,SULF2,SULF1,MYDGF,TCF19,TWIST2,TFAP2C,TGFA,TGFB1,TGFBR3,THBS1,THBS4,HEY1,HAS2,HMOX1,VEGFC…
	411	GO: Biological Process	GO:0009185	ribonucleoside diphosphate metabolic process	0.002991	1	0.03875	0.3766	23	106	21.6981	MIF,ALDOA,ALDOC,MPP1,CASK,MYC,PFKM,PFKP,PGK1,PKM,DDIT4,ENTPD4,DLG4,ENO1,ENO2,OGDHL,GPI,TP53,TPI1,HK3,ECD,TIGAR,LDHA
	412	GO: Biological Process	GO:0072331	signal transduction by p53 class mediator	4.705e-06	0.04395	0.0002376	0.002309	57	263	21.673	MDM4,MIF,MSH2,MAPKAPK5,TP63,ATM,ATRX,CRADD,MYO6,BAX,BDKRB2,CCNB1,USP10,EXO1,CDK1,CDC25C,CDK2,AURKB,CDK5,CDKN1A,MTA2,PDK2,E2F7,CHEK1,PLAGL1,DDIT4,RMI2,PSMD10,BCL2L12,NUAK1,ANKRD2,RBL2,RFC2,RFC4,RFC5,NUPR1,SENP2,GREM1,RPA3,EP300,NDRG1,PRMT5,FOXM1,ELL3,TPX2,SNAI2,SNAI1,ZMAT1,KDM1A,SOX4,AURKA,TAF12,TFDP1,SUPT16H,TP53,PHLDA3,PRMT1
	413	GO: Biological Process	GO:0010212	response to ionizing radiation	0.00037	1	0.008229	0.07999	34	157	21.6561	MSH2,RHOB,TP63,ATM,MYC,BAX,PNP,SOCS3,CAV1,CDKN1A,NOX4,DNMT3B,RAD51,RAD51C,ECT2,RFWD3,CCL2,CCL7,SFRP2,LZIC,RAD51AP1,SNAI2,KDM1A,THBD,DCLRE1C,SWI5,TP53,ICAM1,XRCC2,IL1B,CXCL10,ITGB1,TIGAR,HMGA2
	414	GO: Biological Process	GO:0071356	cellular response to tumor necrosis factor	1.057e-05	0.0987	0.0004634	0.004504	53	245	21.6327	HYAL2,PELI3,TNFRSF18,TNFRSF10B,TNFRSF17,SPHK1,NGFR,TNFSF18,TNFRSF11B,CD58,CD70,CHI3L1,EDARADD,COL1A1,PSMA1,PSMB2,PSMB3,PSMB5,PSMB6,PSMC3,PSMC4,PSMD1,PSMD2,PSMD3,PSMD8,PSMD10,PSMD11,NPNT,RELA,PSME3,PSMD14,KLF2,TNFRSF12A,CCL2,CCL4,CCL7,CCL8,CCL11,CCL13,CCL18,CCL24,POSTN,STAT1,SYK,TNFRSF1A,HAS2,TNFSF4,ICAM1,IKBKB,IL6,CXCL8,ADAMTS12,LTBR
	415	GO: Biological Process	GO:0050920	regulation of chemotaxis	7.097e-05	0.663	0.002247	0.02184	43	199	21.608	MET,CXCL9,MPP1,ANGPT2,C3AR1,C5AR1,NOTCH1,TNFSF18,ARTN,SERPINE1,PDGFRB,PPBP,EDN2,EDNRA,TRPV4,GREM1,CCL2,CCL4,CCL7,CCL13,CXCL6,CXCL11,CXCL5,CXCL12,CREB3,SEMA3C,FN1,SNAI2,CXCL1,CXCL2,CXCL3,TGFB1,THBS1,THBS4,AGRN,VEGFC,IL1B,IL6,CXCL8,CXCL10,SCG2,PLA2G7,CAMK1D
	416	GO: Biological Process	GO:1901342	regulation of vasculature development	5.316e-06	0.04966	0.0002641	0.002567	57	264	21.5909	ADORA2B,AGT,ANGPT2,RHOB,SPHK1,NGFR,C3AR1,C5AR1,NOTCH1,SERPINE1,PDGFA,CHI3L1,PGF,COL4A2,CYBB,DCN,PTGIS,PTGS2,ECM1,EFNA1,ANGPTL4,GREM1,ENG,EPHB4,RRAS,TNFRSF12A,CCL2,CCL11,CCL13,CCL24,FOXC2,SFRP2,HTATIP2,SPARC,GATA6,STAT1,SULF1,MYDGF,SPINK5,SASH1,THBS1,THBS2,THBS4,HEY1,TNFRSF1A,HMOX1,VEGFC,PROK2,WARS,ID1,IL1B,IL6,CXCL8,CXCL10,ITGA5,KRT1,LIF
	417	GO: Biological Process	GO:0072006	nephron development	0.0007288	1	0.01368	0.133	31	144	21.5278	ACTA2,AGT,MPV17,ANGPT2,MYC,BMP2,NID1,C3AR1,NOTCH1,CALB1,PDGFA,PDGFRB,PGF,WWTR1,KLHL3,NPNT,KIF26B,GREM1,ENPEP,FOXD1,FOXC2,STAT1,SULF2,SULF1,TGFB1,HOXB7,HOXD11,ITGA3,VANGL2,LHX1,LIF
	418	GO: Biological Process	GO:0051147	regulation of muscle cell differentiation	0.0002408	1	0.006031	0.05862	37	172	21.5116	NLN,CXCL9,MMP14,TSHZ3,PIAS1,MYF6,CCN4,BMP2,NFATC2,NOTCH1,YBX1,CAPN3,CCNT2,CDC42,CDK9,NKX2-5,ANKRD2,EIF5A,GREM1,FLOT1,EP300,EHD2,CXCL12,SHOX2,DKK1,EPC1,G6PD,HOPX,TGFB1,IL36G,NRG1,NR2C2,ID3,IGFBP3,IL18,CXCL10,CSRP3
	419	GO: Biological Process	GO:0051272	positive regulation of cellular component movement	1.896e-09	1.771e-05	3.22e-07	3.13e-06	101	470	21.4894	AAMP,ACVR1,MET,ADRA2A,AGT,MIF,CXCL9,MMP1,MMP2,MMP3,MMP14,ABCC1,RHOB,CFAP20,CD274,LRRC15,MYC,FADD,TNFRSF18,BDKRB1,NRP2,BMP2,SPHK1,C3AR1,C5AR1,NOTCH1,TNFSF18,ROR2,CXCL16,SERPINE1,PDGFA,PDGFRB,PLAU,CHST3,COL1A1,NOX4,PPBP,PTGS2,EDN2,EDNRA,EGFR,TRPV4,FBLN1,ATP8A1,CCL2,CCL4,CCL7,CCL8,CCL11,CCL13,CCL24,CXCL6,CXCL11,CXCL5,CXCL12,CREB3,FOXC2,SELE,RRAS2,SEMA3C,FN1,CARMIL1,RUFY3,PDPN,MAPRE1,POSTN,SNAI2,CCAR…
	420	GO: Biological Process	GO:1904018	positive regulation of vasculature development	0.0006308	1	0.01238	0.1203	32	149	21.4765	ANGPT2,RHOB,SPHK1,C3AR1,C5AR1,NOTCH1,SERPINE1,CHI3L1,PGF,CYBB,PTGIS,PTGS2,ECM1,ANGPTL4,GREM1,ENG,EPHB4,RRAS,CCL11,CCL24,FOXC2,SFRP2,GATA6,MYDGF,SASH1,THBS1,TNFRSF1A,HMOX1,VEGFC,IL1B,CXCL8,ITGA5
	421	GO: Biological Process	GO:0097191	extrinsic apoptotic signaling pathway	1.346e-05	0.1258	0.0005516	0.005361	53	247	21.4575	MAL,ACVR1,AGT,HYAL2,CRADD,TNFSF10,PELI3,FADD,BAX,TNFRSF18,TNFRSF10B,BID,IL33,CAV1,SERPINE1,PAK2,CD70,DEDD,G0S2,PPP1CA,PPP2R1A,CSF2,PHIP,RELA,PSME3,TNFRSF12A,FGFR3,SFRP2,SIVA1,SIAH2,BEX3,SNAI2,IFI6,GAS1,STK3,MLLT11,TGFB1,THBS1,TIMP3,TNFRSF1A,NRG1,HMOX1,TNFSF4,ICAM1,IL1B,IL7,IL18,INHBA,ITGA6,SCG2,ITM2C,LMNA,LTBR
	422	GO: Biological Process	GO:0008630	intrinsic apoptotic signaling pathway in response to DNA damage	0.002924	1	0.03815	0.3708	24	112	21.4286	MIF,MSH2,TP63,ATM,MYC,BAX,PNP,CDKN1A,CLU,PLSCR1,DDIT4,BCL2L12,NUPR1,EP300,CXCL12,SFRP2,ELL3,SNAI2,SNAI1,KDM1A,TNFRSF1A,TP53,PHLDA3,HMOX1
	423	GO: Biological Process	GO:0048738	cardiac muscle tissue development	5.226e-05	0.4881	0.001714	0.01666	46	215	21.3953	ACTC1,ACTN2,ACVR1,MET,AGT,SORBS2,TCAP,MYH10,MYL2,FADD,CCN4,BMP2,NOTCH1,CCNB1,CDK1,CDC42,PDGFRB,COL11A1,NOX4,NKX2-5,DSG2,GJC1,GREM1,FHL2,FOXC2,SGCB,SGCG,DKK1,XIRP2,G6PD,GATA6,GJA1,TGFB1,TGFBR3,HEY1,TNNC1,TNNI1,TPM1,NRG1,CAVIN4,WNT2,NDRG4,ITGB1,CSRP3,LMNA,LY6E
	424	GO: Biological Process	GO:0048729	tissue morphogenesis	2.599e-14	2.427e-10	1.517e-11	1.475e-10	163	762	21.3911	ABL2,ACTA1,ACTA2,ACTC1,ACVR1,MDM4,FZD1,FZD6,MET,AP2B1,AGT,MMP2,MMP12,MMP14,TEAD2,TCAP,RHOB,RHOC,MSX2,TP63,GRHL3,MYC,MYF6,MYL2,BAX,NRP2,BMP2,NGFR,NOTCH1,CA2,CA9,CALB1,PLOD3,ROR2,SOCS3,ARTN,CDC42,PDGFA,PGF,AP2M1,AP2S1,CTHRC1,COL3A1,COL4A1,COL5A1,COL11A1,TBX4,CLIC4,PPP1CA,PPP3R1,MICAL2,NKX2-5,CTSV,PSMA1,PSMB2,PSMB3,LAMA1,PSMB5,PSMB6,PSMC3,PSMC4,PSMD1,PSMD2,PSMD3,PSMD8,PSMD10,PSMD11,PTHLH,PTK7,KLHL3,…
	425	GO: Biological Process	GO:0009163	nucleoside biosynthetic process	0.001438	1	0.02228	0.2166	28	131	21.374	ADA,ADK,DHFR2,ALDOA,APRT,MYC,GMPS,NME1,NME4,PNP,CDA,PKM,NME7,CTPS1,PRPS1,SLC26A2,TYMP,STOML2,TGFB1,TK1,ACOT7,TYMS,HPRT1,UMPS,UPP1,IMPDH1,PRTFDC1,LDHC
	426	GO: Biological Process	GO:0002009	morphogenesis of an epithelium	1.4e-11	1.308e-07	4.197e-09	4.08e-08	130	609	21.3465	ABL2,ACVR1,FZD1,FZD6,MET,AP2B1,AGT,MMP2,MMP12,MMP14,TEAD2,TCAP,RHOB,RHOC,MSX2,TP63,GRHL3,MYC,BAX,BMP2,NGFR,NOTCH1,CA2,CA9,PLOD3,ROR2,SOCS3,CDC42,PDGFA,PGF,AP2M1,AP2S1,CTHRC1,COL4A1,COL5A1,TBX4,CLIC4,PPP1CA,PPP3R1,MICAL2,NKX2-5,CTSV,PSMA1,PSMB2,PSMB3,LAMA1,PSMB5,PSMB6,PSMC3,PSMC4,PSMD1,PSMD2,PSMD3,PSMD8,PSMD10,PSMD11,PTHLH,PTK7,KLHL3,NPNT,KIF26B,DVL3,GPC6,EDNRA,EGFR,PSME3,GREM1,PSMD14,ENG,COQ7,ETV…
	427	GO: Biological Process	GO:0051100	negative regulation of binding	0.0007119	1	0.01343	0.1306	32	150	21.3333	MDFI,MSX2,MYC,BAX,NEK2,PER2,BTAF1,CAV1,AURKB,PLSCR1,GNL3L,PPP1CA,SENP2,LRRK2,DACT1,MAD2L2,MAPRE1,DKK1,SLN,KDM1A,SOX11,NES,SRI,RUVBL2,AURKA,TWIST2,HEY1,HMOX1,ID1,IFIT2,IFIT1,HMGA2
	428	GO: Biological Process	GO:0001501	skeletal system development	3.367e-10	3.145e-06	6.989e-08	6.793e-07	113	530	21.3208	MDFI,MEIS1,AEBP1,MMP2,MMP13,MMP14,MSX2,TP63,HYAL2,MYC,NAB2,BMP1,BMP2,ROR2,SERPINH1,TNFRSF11B,CDH11,PDGFA,PDGFRB,CHI3L1,VKORC1,PITX1,EIF2AK3,COL1A1,COL1A2,COL3A1,COL5A2,COL10A1,PRRX1,COL11A1,COL12A1,TBX4,COMP,CHST11,PPIB,VCAN,MBTD1,PTHLH,IMPAD1,RABGAP1L,DLX5,RELA,GREM1,EN1,EP300,LRRC17,SPNS2,EXT1,RYR1,FBN1,FBN2,FGFR3,FST,PRRX2,FOXC2,SFRP2,FUZ,SHOX2,POSTN,SNAI2,SNAI1,SOX4,SOX11,SPARC,GAS1,STC1,SULF…
	429	GO: Biological Process	GO:0000086	G2/M transition of mitotic cell cycle	0.0001176	1	0.003411	0.03315	42	197	21.3198	RAB8A,APP,ATM,PPP1R12B,NEK2,ODF2,CCNA2,CCNB1,PKMYT1,CCNB2,CDK1,CDC25A,CDC25C,HACD1,CDK2,CDK4,CDKN1A,CENPF,CHEK1,PLK1,VPS4B,PPP2R1A,CKAP5,MELK,KIF14,RAD51C,HAUS2,FOXM1,TUBB,SKP2,MAPRE1,TPX2,NES,AURKA,CNTRL,LTO1,AJUBA,TUBG1,HSPA2,YWHAE,ALMS1,HMGA2
	430	GO: Biological Process	GO:0051928	positive regulation of calcium ion transport	0.002177	1	0.0304	0.2955	26	122	21.3115	CXCL9,CASK,BAX,BDKRB1,CAPN3,CAV1,P2RX4,SERPINE1,PDGFRB,GSTO1,EDNRA,CCL2,CCL4,CXCL11,CXCL12,CREB3,G6PD,SRI,STC1,CRACR2A,GPR39,THY1,LPAR3,HSPA2,CXCL10,CEMIP
	431	GO: Biological Process	GO:0007519	skeletal muscle tissue development	0.0001765	1	0.004821	0.04686	40	188	21.2766	ACTA1,MET,NLN,MYC,MYF6,SAP30,FOXL2,KLF5,NGFR,NOTCH1,CAPN3,CAV1,CAV2,CCNT2,CDK5,MSC,PITX1,MYLPF,PLAGL1,MED20,DCN,ANKRD2,NR1D2,RCAN1,TSC22D3,NUPR1,FLOT1,EP300,RYR1,HMG20B,ZBTB18,SHOX2,DKK1,SOX11,TGFB1,IGSF8,HLF,HLX,HOXD10,CSRP3
	432	GO: Biological Process	GO:0061138	morphogenesis of a branching epithelium	5.101e-05	0.4765	0.00169	0.01642	47	221	21.267	ACVR1,MET,AGT,MMP14,MSX2,TP63,MYC,BAX,BMP2,NOTCH1,SOCS3,PDGFA,PGF,COL4A1,CLIC4,PPP1CA,PPP3R1,CTSV,LAMA1,NPNT,EDNRA,GREM1,ENG,ETV4,ETV5,CCL11,CXCL12,FOXD1,FOXC2,SEMA3C,SFRP2,SPINT2,SNAI2,KDM5B,SULF1,TFAP2C,TGFB1,TGM2,HOXB7,HOXD11,HOXD13,TNC,WNT2,IL6,VANGL2,LHX1,LRP5
	433	GO: Biological Process	GO:0034605	cellular response to heat	0.003302	1	0.04153	0.4037	24	113	21.2389	MKI67,ATM,TRPA1,CDKN1A,POLR2D,BAG2,NUP155,NUP93,NUP58,DHX9,HSPB8,ANO1,TRPV4,RPA3,EP300,FKBP4,HSPH1,THBS1,HMOX1,HSF1,HSP90AB1,YWHAE,CXCL10,CLPB
	434	GO: Biological Process	GO:0032984	protein-containing complex disassembly	6.444e-06	0.0602	0.0003071	0.002985	59	278	21.223	KIF18A,ACTN2,FZD1,MRPS28,MRPL42,MRPL13,LMOD2,GADD45GIP1,MRPL15,MRPS34,MYH9,BNIP3,CAV1,DDIT4,VPS4B,MRPL55,PPP1CA,MICAL2,HDGFL3,VILL,KIF14,MRPL24,DVL3,MRPL2,MRPL4,MRPS7,EIF5A,TRPV4,RIDA,MRPS12,MRPL37,MRPS17,TRMT112,CARMIL1,MRPL17,SLN,MRPS23,FZD2,NES,GAK,HIST3H2A,KIF2C,MRPL21,SUPT16H,NRG1,PLEKHH2,MRPL58,EIF5A2,MRPL14,MRPS9,MRPL38,MRPL36,SCIN,MRPL11,MRPL44,MRPL47,CHMP1B,MRPL52,LRP5
	435	GO: Biological Process	GO:0060537	muscle tissue development	3.992e-08	0.0003729	4.098e-06	3.983e-05	88	415	21.2048	ACTA1,ACTC1,ACTN2,ACVR1,MET,NLN,AGT,TSHZ3,SORBS2,TCAP,TP63,MYC,MYF6,MYH10,MYL2,FADD,SAP30,CCN4,BMP2,FOXL2,KLF5,NGFR,NOTCH1,CAPN3,CAV1,CAV2,CCNB1,CCNT2,CDK1,CDC42,CDK5,MSC,CENPF,PDGFRB,PITX1,MYLPF,PLAGL1,COL3A1,MED20,COL11A1,NOX4,NKX2-5,DCN,ANKRD2,NR1D2,RCAN1,DSG2,TSC22D3,GJC1,NUPR1,GREM1,FLOT1,ENG,EP300,RYR1,HMG20B,FHL2,ZBTB18,FOXC2,SEMA3C,SGCB,SGCG,SHOX2,DKK1,XIRP2,G6PD,SOX11,SOX15,GATA6,GJA1,TG…
	436	GO: Biological Process	GO:0044706	multi-multicellular organism process	1.921e-05	0.1794	0.0007293	0.007089	53	250	21.2	ADRA2A,AGT,MMP2,MMP7,MMP13,AKR1B1,ANGPT2,STC2,BSG,SPHK1,BYSL,ENDOU,DEDD,PGF,SERPINE2,PLAU,COMT,CTSV,CYP27B1,PTGIS,PTGS2,PTHLH,DSG2,EPYC,EDNRA,FBLN1,CCL2,FKBP4,SPP1,STC1,SULT1E1,TMED2,GNRH1,KLK14,TEAD4,TGFB1,TGFB3,THBD,TIMP1,TK1,HEXB,HPGD,UMPS,HSF1,APOL2,IL1B,ITGA3,ITGB1,ITGB4,LAMB1,FOSL1,LIF,LNPEP
	437	GO: Biological Process	GO:0060326	cell chemotaxis	1.664e-05	0.1555	0.0006424	0.006244	54	255	21.1765	MET,CXCL9,MPP1,ABCC1,C3AR1,C5AR1,NOTCH1,TNFSF18,CXCL16,SERPINE1,TREM1,PDGFRB,PPBP,CSF3R,EDN2,EDNRA,EGR3,TRPV4,GREM1,ENG,FCER1G,CCL2,CCL4,CCL7,VAV3,CCL8,CCL11,CCL13,CCL18,CCL24,CXCL6,CXCL11,CXCL5,CXCL12,CREB3,SNAI2,SPP1,SYK,FFAR2,CXCL1,CXCL2,CXCL3,THBS1,THBS4,HOXB9,HRH1,VEGFC,IL1B,IL6,CXCL8,CXCL10,SCG2,PLA2G7,CAMK1D
	438	GO: Biological Process	GO:1901988	negative regulation of cell cycle phase transition	0.0003984	1	0.008696	0.08452	36	170	21.1765	MDM4,MAD1L1,TP63,ATM,TPRA1,CRADD,BAX,BCAT1,BUB1,CCNA2,CCNB1,CDK1,CDC25C,CDK2,CDKN1A,CENPF,E2F7,CHEK1,PLAGL1,PLK1,MAD2L1BP,RBL2,RFWD3,HASPIN,EP300,DACT1,MAD2L2,SOX4,SOX11,AURKA,TFDP1,LTO1,TP53,PRMT1,HMGA2,MAD2L1
	439	GO: Biological Process	GO:0090092	regulation of transmembrane receptor protein serine/threonine kinase signaling pathway	5.736e-05	0.5358	0.001835	0.01783	47	222	21.1712	CD109,ACVR1,FZD1,MSX2,BMP1,BMP2,NOTCH1,CAV1,CAV2,NREP,BAMBI,WWTR1,CHST11,ZNF451,HTRA1,ASPN,CHRDL1,NPNT,SOST,GREM1,ENG,FSTL3,DACT1,FBN1,FBN2,FST,FOXD1,SFRP2,DKK1,DKK3,SOX11,PEG10,GATA6,SULF1,TGFB1,TGFB1I1,TGFB3,TGFBR3,THBS1,TP53,ZIC2,INHBA,INHBB,ITGA3,PMEPA1,HTRA3,LTBP1
	440	GO: Biological Process	GO:0014706	striated muscle tissue development	8.945e-08	0.0008355	8.192e-06	7.962e-05	84	397	21.1587	ACTA1,ACTC1,ACTN2,ACVR1,MET,NLN,AGT,SORBS2,TCAP,MYC,MYF6,MYH10,MYL2,FADD,SAP30,CCN4,BMP2,FOXL2,KLF5,NGFR,NOTCH1,CAPN3,CAV1,CAV2,CCNB1,CCNT2,CDK1,CDC42,CDK5,MSC,CENPF,PDGFRB,PITX1,MYLPF,PLAGL1,MED20,COL11A1,NOX4,NKX2-5,DCN,ANKRD2,NR1D2,RCAN1,DSG2,TSC22D3,GJC1,NUPR1,GREM1,FLOT1,EP300,RYR1,HMG20B,FHL2,ZBTB18,FOXC2,SEMA3C,SGCB,SGCG,SHOX2,DKK1,XIRP2,G6PD,SOX11,SOX15,GATA6,GJA1,TGFB1,TGFBR3,HEY1,TNNC1,…
	441	GO: Biological Process	GO:1902806	regulation of cell cycle G1/S phase transition	0.0006933	1	0.01319	0.1282	33	156	21.1538	MDM4,CDC45,TP63,ATM,CRADD,BAX,BCAT1,BID,CCNB1,CDK1,CDC6,CDC25C,HACD1,CDK2,CDKN1A,E2F7,PLAGL1,KIF14,RBL2,RFWD3,EGFR,HASPIN,SENP2,PSME3,EP300,DACT1,PDPN,SOX4,AURKA,TFDP1,TP53,ECD,PRMT1
	442	GO: Biological Process	GO:0001763	morphogenesis of a branching structure	3.727e-05	0.3481	0.001285	0.01249	50	237	21.097	ACVR1,MET,AGT,MMP14,MSX2,TP63,MYC,BAX,BMP2,NOTCH1,SOCS3,PDGFA,PGF,COL4A1,CLIC4,PPP1CA,PPP3R1,CTSV,LAMA1,NPNT,EDNRA,GREM1,ENG,LRRK2,ETV4,ETV5,CCL11,CXCL12,FOXD1,FOXC2,SEMA3C,SFRP2,SHOX2,SPINT2,SNAI2,KDM5B,SULF1,TFAP2C,TGFB1,TGM2,HOXB7,HOXD11,HOXD13,TNC,WNT2,IL1B,IL6,VANGL2,LHX1,LRP5
	443	GO: Biological Process	GO:0051099	positive regulation of binding	0.0009022	1	0.01596	0.1551	32	152	21.0526	ABL2,TRIB3,MYC,BMP2,KAT2B,NME1,TNFSF18,CAV1,CDK5,CDK9,CTHRC1,BAMBI,PLAUR,EIF2AK3,GNL3L,RAN,FLOT1,ENO1,CRBN,EP300,LRRK2,DACT1,MAPRE1,MAPRE3,KDM1A,STK3,TGFB1,AGRN,HSF1,HSP90AB1,ACD,HMGA2
	444	GO: Biological Process	GO:1901659	glycosyl compound biosynthetic process	0.001826	1	0.02669	0.2595	28	133	21.0526	ADA,ADK,DHFR2,ALDOA,APRT,MYC,GMPS,NME1,NME4,PNP,CDA,PKM,NME7,CTPS1,PRPS1,SLC26A2,TYMP,STOML2,TGFB1,TK1,ACOT7,TYMS,HPRT1,UMPS,UPP1,IMPDH1,PRTFDC1,LDHC
	445	GO: Biological Process	GO:0032103	positive regulation of response to external stimulus	1.538e-06	0.01436	9.388e-05	0.0009125	69	328	21.0366	ADORA2B,MET,AGT,MIF,CXCL9,ALOX5AP,HYAL2,RIPK2,BNIP3,GBP5,C3AR1,C5AR1,IL33,TNFSF18,ARTN,OSM,SERPINE1,OSMR,PDGFRB,KLK5,PPBP,CYP27B1,DCN,PTGS2,EDN2,EDNRA,EGFR,TRPV4,PIP4K2C,FABP4,FCER1G,CCL2,CCL4,CCL7,CCL8,CCL11,CCL13,CCL18,CCL24,CXCL6,CXCL11,CXCL5,CXCL12,CREB3,FN1,DDX60,SNAI2,SASH1,FFAR2,CXCL1,CXCL2,CXCL3,TGFB1,TGM2,THBD,THBS1,THBS4,TNFRSF1A,HMOX1,TNFSF4,VEGFC,IL1B,IL6,CXCL8,IL18,CXCL10,SCG2,PLA2G7…
	446	GO: Biological Process	GO:0003007	heart morphogenesis	2.421e-05	0.2262	0.0008899	0.00865	53	252	21.0317	ACTC1,ACVR1,MDM4,FZD1,TEAD2,TCAP,MSX2,MYL2,NEDD4,BMP2,NOTCH1,COL5A1,COL11A1,MICAL2,NKX2-5,DVL3,EFNA1,ENG,EPHB4,RYR1,FHL2,FOXC2,FLNA,SEMA3C,SFRP2,SHOX2,DKK1,XIRP2,SNAI2,SNAI1,FZD2,GAA,SOX4,SOX11,GATA6,GJA1,TMED2,TFAP2A,TGFB1,TGFB3,TGFBR3,THBS1,HEY1,HAS2,TNNC1,TNNI1,TP53,TPM1,NRG1,WNT2,NDRG4,VANGL2,LY6E
	447	GO: Biological Process	GO:0016052	carbohydrate catabolic process	0.0007793	1	0.01444	0.1404	33	157	21.0191	AGL,MIF,ALDOA,ALDOC,MYC,PPP1R3E,IDNK,NEU1,PFKM,PFKP,PGK1,PKM,DDIT4,PPP1CA,PPP1R3B,ENO1,ENO2,OGDHL,FUT1,FUT6,FUT8,GAA,GPI,GYG1,TP53,TPI1,HEXB,HK3,ECD,HSD11B1,TIGAR,LDHA,LRP5
	448	GO: Biological Process	GO:1900182	positive regulation of protein localization to nucleus	0.001576	1	0.02401	0.2333	29	138	21.0145	HYAL2,SPHK1,CAV2,CDK1,BAMBI,PLK1,EIF2AK3,PPP3R1,PTGS2,ECT2,EGFR,GREM1,EP300,DACT1,FLNA,SFRP2,CCT4,CCT2,CCT5,SULF2,GLIS2,TGFB1,TGFB3,TNFRSF1A,HSP90AB1,IL1B,IL6,IL18,LIF
	449	GO: Biological Process	GO:0045862	positive regulation of proteolysis	2.517e-07	0.002351	1.943e-05	0.0001888	80	381	20.9974	MELTF,ADRA2A,MMP14,APOE,APP,PIAS1,RUVBL1,TRIB3,CDC26,MYC,ZFAND2A,MYH9,CRADD,TNFSF10,RNF19B,FADD,BAX,TNFRSF10B,BID,FOXL2,NGFR,IL33,CAPN3,CAV1,CCNB1,PDCD5,CDK1,CDC20,PCOLCE,CTSC,PHB,CLU,PLK1,EIF2AK3,RNF7,PSMA1,PSMB2,DLGAP5,PSMB3,PSMB5,PSMB6,PSMC3,PSMC4,PSMD1,PSMD2,PSMD3,PSMD8,PSMD10,PSMD11,RNF125,FBXO5,EGLN3,FIS1,AKIRIN2,PCOLCE2,PSME3,PSMD14,EP300,LRRK2,FBLN1,ANTXR1,SFRP2,FN1,FUZ,APOPT1,BEX3,PRELID…
	450	GO: Biological Process	GO:0007093	mitotic cell cycle checkpoint	0.0006733	1	0.01291	0.1255	34	162	20.9877	MDM4,MAD1L1,MSH2,TP63,ATM,CRADD,BAX,BCAT1,BUB1,CCNA2,CCNB1,CDK1,CDC25C,CDK2,CDKN1A,CENPF,E2F7,PLAGL1,PLK1,MAD2L1BP,PRCC,RBL2,RFWD3,EP300,MAD2L2,SOX4,AURKA,TFDP1,TGFB1,LTO1,TP53,PRMT1,HMGA2,MAD2L1
	451	GO: Biological Process	GO:0044839	cell cycle G2/M phase transition	0.0001445	1	0.004041	0.03928	43	205	20.9756	RAB8A,APP,ATM,PPP1R12B,NEK2,ODF2,CCNA2,CCNB1,PKMYT1,CCNB2,CDK1,CDC25A,CDC25C,HACD1,CDK2,CDK4,CDKN1A,CENPF,CHEK1,PLK1,VPS4B,PPP2R1A,CKAP5,MELK,KIF14,RAD51C,HAUS2,FOXM1,TUBB,SKP2,MAPRE1,TPX2,NES,AURKA,CNTRL,LTO1,AJUBA,TP53,TUBG1,HSPA2,YWHAE,ALMS1,HMGA2
	452	GO: Biological Process	GO:0003205	cardiac chamber development	0.0005027	1	0.01051	0.1022	36	172	20.9302	ACVR1,MDM4,FZD1,AP2B1,MSX2,MYH10,MYL2,NOTCH1,COL11A1,NKX2-5,PTK7,DVL3,FHL2,FOXC2,SEMA3C,SFRP2,FUZ,SHOX2,XIRP2,FZD2,SOX4,SOX11,GATA6,CNTRL,TGFBR3,HEY1,TNNC1,TNNI1,TP53,TPM1,NRG1,WNT2,SALL4,VANGL2,LTBP1,LY6E
	453	GO: Biological Process	GO:0008637	apoptotic mitochondrial changes	0.00238	1	0.03236	0.3145	27	129	20.9302	TP63,TNFSF10,BAX,BID,BNIP3,PNP,PDCD5,CLU,PLAUR,RNF7,PPP3R1,PSMD10,FIS1,PPIF,ACAA2,SIVA1,APOPT1,TIMM50,IFI6,PRELID1,MLLT11,TFDP1,TP53,IFIT2,YWHAE,YWHAH,LMNA
	454	GO: Biological Process	GO:0022612	gland morphogenesis	0.001013	1	0.01708	0.166	32	153	20.915	MET,MKI67,MMP2,MSX2,TP63,BAX,NOTCH1,CAV1,CDC42,CEBPB,PDGFA,PLAU,LAMA1,PTHLH,EGFR,ETV4,ETV5,CCL11,SEMA3C,SNAI2,KDM5B,SULF2,SULF1,TFAP2C,TGFA,TGFB1,TGFB3,TGM2,HOXD13,TNC,IL6,LRP5
	455	GO: Biological Process	GO:2000377	regulation of reactive oxygen species metabolic process	0.0004344	1	0.009285	0.09025	37	177	20.904	AGT,MMP3,MPV17,BNIP3,NGFR,CAV1,P2RX4,CDKN1A,PDGFRB,CLU,PLAU,PON3,NOX4,PTGIS,PTGS2,PTX3,EGFR,EIF5A,AATF,COQ7,KLF2,FOXM1,FOXO1,G6PD,SYK,CXCL2,TFAP2A,TGFB1,THBS1,TP53,HRH1,HSP90AB1,ICAM1,IL1B,IL6,IL18,TIGAR
	456	GO: Biological Process	GO:0006261	DNA-dependent DNA replication	0.002051	1	0.02899	0.2818	28	134	20.8955	MCM2,MCM3,MCM4,MCM7,CDC45,ATRX,TONSL,ORC1,ORC5,CDC6,CDK2,CDK9,E2F7,POLD2,PRIM1,RAD51,RFC2,RFC4,RFC5,ALYREF,SENP2,MCM10,FEN1,STOML2,RNASEH2A,GINS2,GINS3,CDT1
	457	GO: Biological Process	GO:0030334	regulation of cell migration	8.794e-13	8.214e-09	3.734e-10	3.629e-09	155	742	20.8895	AAMP,ACVR1,ADA,MYSM1,MET,ADRA2A,AGT,MIF,CXCL9,MMP1,MMP2,MMP3,MMP10,MMP14,MPP1,ABCC1,ANGPT2,APOE,RHOB,CD274,HYAL2,LRRC15,MYC,FADD,TNFRSF18,BDKRB1,NRP2,BMP2,BST2,SPHK1,C3AR1,C5AR1,IL33,NOTCH1,TNFSF18,ROR2,CXCL16,SERPINE1,CDK5,MTA2,PDGFA,PDGFRB,ADGRG1,PFN2,SINHCAF,SERPINE2,PLAU,COL1A1,COL3A1,CERS2,NOX4,CLIC4,PPBP,SLK,LAMA1,DCN,PTGS2,PTPRG,KIF14,ECM1,WDPCP,EDN2,EDNRA,EFNA1,EGFR,TRPV4,GREM1,ENG,RRAS,F…
	458	GO: Biological Process	GO:0090068	positive regulation of cell cycle process	2.631e-05	0.2457	0.0009451	0.009186	54	259	20.8494	MDM4,CDC45,MET,APP,MSX2,TP63,CENPV,ATM,ATRX,CRADD,BAX,CCNB1,ORC1,CDK1,CDC6,CDC25C,CDC42,CDK2,CDK4,AURKB,CDKN1A,PDGFRB,E2F7,PLAGL1,VPS4B,DLGAP5,CEP120,FBXO5,KIF14,PHIP,RAD51C,RANBP1,RBL2,ECT2,EP300,NUSAP1,FAP,NDRG1,CDCA5,SOX4,SOX15,GATA6,SMC5,AURKA,UBE2C,TFDP1,TGFA,TGFB1,TP53,PRMT1,IL1B,HMGA2,LRP5,MAD2L1
	459	GO: Biological Process	GO:0050730	regulation of peptidyl-tyrosine phosphorylation	5.247e-05	0.4902	0.001714	0.01666	50	240	20.8333	ADRA2A,AGT,MIF,APLP2,APP,HYAL2,RIPK2,TNFRSF18,TNFSF18,SOCS3,CAV1,CAV2,OSM,TREM2,PAK2,CRLF1,PDGFA,PDGFRB,PPP2R1A,CSF2,IL20,CSPG4,PTK6,EFNA1,EGFR,GREM1,FGFR3,SFRP2,HSPH1,AFAP1L2,SYK,PDGFC,IL24,TGFA,TGFB1,THBS4,TNFRSF1A,AGRN,TP53,NRG1,ARL2BP,HSF1,VEGFC,ICAM1,IL6,IL11,IL18,ITGA5,ITGB1,LIF
	460	GO: Biological Process	GO:0010948	negative regulation of cell cycle process	5.247e-05	0.4902	0.001714	0.01666	50	240	20.8333	MDM4,MIF,MAD1L1,MSH2,THOC5,TP63,ATM,TPRA1,ATRX,CRADD,BAX,BCAT1,BUB1,CCNA2,CCNB1,OSM,CDK1,CDC25C,CDK2,CDK4,AURKB,CDK9,CDKN1A,PTTG1,CENPF,E2F7,CHEK1,PLAGL1,PLK1,MAD2L1BP,FBXO5,RBL2,RFWD3,HASPIN,EP300,DACT1,FGFR3,MAD2L2,ZNHIT1,SOX4,SOX11,AURKA,TFDP1,LTO1,TP53,PRMT1,KIFC1,LIF,HMGA2,MAD2L1
	461	GO: Biological Process	GO:0022411	cellular component disassembly	2.163e-11	2.021e-07	5.943e-09	5.776e-08	138	663	20.8145	KIF18A,CHAF1B,ACTN2,FZD1,MELTF,MMP1,MMP2,MMP3,MMP7,MMP10,MMP11,MMP12,MMP13,MMP14,MRPS28,MRPL42,ANXA5,MRPL13,LMOD2,GADD45GIP1,RUVBL1,MRPL15,MRPS34,MYH9,BAX,BANF1,NEFM,BMP1,BNIP3,FOXL2,BSG,NID1,NTHL1,CAV1,CCNB1,CCNB2,TREM1,CDK1,PFKP,LSM4,PLK1,PLOD2,CHST3,DDIT4,LMCD1,VPS4B,MRPL55,PPP1CA,NUP155,MICAL2,NUP93,CTSK,CTSL,CTSV,HTRA1,VPS13C,NUP58,DCN,HDGFL3,VILL,KIF14,MRPL24,DVL3,FIS1,ZNF593,RFWD3,MRPL2,MR…
	462	GO: Biological Process	GO:0060538	skeletal muscle organ development	0.0002713	1	0.006582	0.06397	41	198	20.7071	ACTA1,MET,NLN,MYC,MYF6,SAP30,FOXL2,KLF5,NGFR,NOTCH1,CAPN3,CAV1,CAV2,CCNT2,CDK5,MSC,PITX1,MYLPF,PLAGL1,MED20,DCN,ANKRD2,NR1D2,RCAN1,TSC22D3,NUPR1,FLOT1,EP300,RYR1,HMG20B,ZBTB18,SHOX2,DKK1,SOX11,TGFB1,IGSF8,MNX1,HLF,HLX,HOXD10,CSRP3
	463	GO: Biological Process	GO:0090287	regulation of cellular response to growth factor stimulus	3.8e-05	0.3549	0.001303	0.01267	53	256	20.7031	CD109,FZD1,AGT,CASK,MSX2,NEDD4,NGFR,NOTCH1,CAV1,CAV2,NREP,BAMBI,CHST11,ZNF451,HTRA1,ASPN,DCN,CHRDL1,NPNT,SOST,GREM1,ENG,FSTL3,FBN1,FBN2,FOXD1,SFRP2,FUZ,DKK1,DKK3,SOX11,PEG10,GATA6,SULF2,SULF1,GRB10,SHISA2,TGFB1,TGFB1I1,TGFB3,TGFBR3,THBS1,PTP4A3,TP53,VEGFC,IL1B,ITGA3,ITGA5,PMEPA1,FAM20C,HTRA3,ADAMTS12,LTBP1
	464	GO: Biological Process	GO:0033209	tumor necrosis factor-mediated signaling pathway	0.001271	1	0.02043	0.1986	32	155	20.6452	PELI3,TNFRSF18,TNFRSF10B,TNFRSF17,SPHK1,NGFR,TNFSF18,TNFRSF11B,CD70,EDARADD,PSMA1,PSMB2,PSMB3,PSMB5,PSMB6,PSMC3,PSMC4,PSMD1,PSMD2,PSMD3,PSMD8,PSMD10,PSMD11,PSME3,PSMD14,TNFRSF12A,STAT1,SYK,TNFRSF1A,TNFSF4,IKBKB,LTBR
	465	GO: Biological Process	GO:1903047	mitotic cell cycle process	5.113e-15	4.776e-11	3.98e-12	3.868e-11	192	931	20.623	KIF18A,SPC25,MCM2,MCM3,MCM4,SKA2,MCM7,ACVR1,MDM4,RAB8A,CDC45,MET,KLHL13,MAD1L1,CEP126,KNSTRN,MSH2,APP,PIAS1,RUVBL1,CDC26,CDK13,TP63,MARK4,CENPV,ATM,MYBL2,TPRA1,MYH10,ATRX,CRADD,PPP1R12B,BAX,BCAT1,BANF1,BID,NEK2,BUB1,CCNA1,CAV2,ODF2,PRC1,CCNA2,CCNB1,PKMYT1,ORC1,ORC5,CCNB2,CDK1,CDC6,CDC20,CDC25A,CDC25C,CDC42,HACD1,CDK2,CDK4,AURKB,CDK6,PHF13,CDKN1A,CDKN3,PTTG1,CENPF,PDGFRB,E2F7,RCC1,CHEK1,CKS1B,CKS2…
	466	GO: Biological Process	GO:1903364	positive regulation of cellular protein catabolic process	0.0003508	1	0.008015	0.0779	40	194	20.6186	APOE,PIAS1,TRIB3,CDC26,ZFAND2A,RNF19B,IL33,CAV1,CCNB1,CDK1,CDC20,CTSC,CLU,PLK1,PSMA1,PSMB2,DLGAP5,PSMB3,PSMB5,PSMB6,PSMC3,PSMC4,PSMD1,PSMD2,PSMD3,PSMD8,PSMD10,PSMD11,RNF125,FBXO5,PCSK9,PSME3,PSMD14,LRRK2,DACT1,SMC5,AURKA,UBE2C,NKD2,MAD2L1
[truncated: 405 more rows]

## Sheet: S10C File
	Reddy et al., 2018 Molecular prognosticators in clinically and pathologically distinct cohorts of oral cavity, laryngopharyngeal and oropharyngeal cancers- A Meta-Analysis approach
[truncated: 188 more rows]
