# Supplementary material for: Molecular prognosticators in clinically and pathologically distinct cohorts of head and neck squamous cell carcinoma—A meta-analysis approach
Source: PLoS One. 2019 Jul 16;14(7):e0218989. doi: 10.1371/journal.pone.0218989 (PMC6634788; doi:10.1371/journal.pone.0218989)
Supplement: S11 File — List of genes altered (gene expression) in >10% of the TCGA Oropharynx HPV specific cohort (A). List of genes altered (gene expression) in >10% of the TCGA Oropharynx HPV positive specific cohort (B). List of genes altered (gene expression) in >10% of the TCGA HPV negative specific cohort (C). List of genes altered (gene expression) only in HPV positive specific cohort (D). (XLSX) [file pone.0218989.s013.xlsx]

## Sheet: S11A File
	Reddy et al., 2018 Molecular prognosticators in clinically and pathologically distinct cohorts of oral cavity, laryngopharyngeal and oropharyngeal cancers- A Meta-Analysis approach
	S11A File: List of genes altered (gene expression) in >10% of the TCGA Oropharynx HPV specific cohort
	S.No	Gene Symbol	Number of Samples Altered	Percentage of Samples Altered
	1	DVL3	18	0.56
	2	ECT2	16	0.5
	3	FYTTD1	15	0.47
	4	GMPS	15	0.47
	5	HLTF	14	0.44
	6	DNAJB11	14	0.44
	7	DCUN1D1	14	0.44
	8	DNAJC19	13	0.41
	9	FAM131A	12	0.38
	10	EZH1	12	0.38
	11	EDARADD	11	0.34
	12	CYC1	11	0.34
	13	INTS6L	11	0.34
	14	DEDD	11	0.34
	15	ENY2	11	0.34
	16	FADD	11	0.34
	17	GAK	11	0.34
	18	HAT1	11	0.34
	19	HOXC6	10	0.31
	20	DCLRE1C	10	0.31
	21	DHFR2	10	0.31
	22	ECE2	10	0.31
	23	EDEM2	10	0.31
	24	EIF4G1	10	0.31
	25	EPC1	9	0.28
	26	EPHX2	9	0.28
	27	FAM3B	9	0.28
	28	FUZ	9	0.28
	29	FXR1	9	0.28
	30	GKAP1	9	0.28
	31	GPALPP1	9	0.28
	32	GRAMD1C	8	0.25
	33	GSAP	8	0.25
	34	RIDA	8	0.25
	35	HSPA2	8	0.25
	36	CXXC5	8	0.25
	37	CYP4X1	8	0.25
	38	DLGAP5	8	0.25
	39	DRAM1	8	0.25
	40	DTL	8	0.25
	41	DYRK1B	8	0.25
	42	ENO2	8	0.25
	43	FAM189A2	7	0.22
	44	SINHCAF	7	0.22
	45	PIMREG	7	0.22
	46	FBLN2	7	0.22
	47	FEN1	7	0.22
	48	FKBP6	7	0.22
	49	FOXM1	7	0.22
	50	FZD6	7	0.22
	51	GOLGA2P5	7	0.22
	52	GPR161	7	0.22
	53	HLF	7	0.22
	54	HSF1	7	0.22
	55	IFT22	7	0.22
	56	CYP2E1	7	0.22
	57	DSG2	7	0.22
	58	DUSP10	7	0.22
	59	EEFSEC	7	0.22
	60	EIF2AK3	7	0.22
	61	ERAL1	7	0.22
	62	ETV5	7	0.22
	63	EXO1	7	0.22
	64	EXT1	7	0.22
	65	FAM13B	7	0.22
	66	FAM161B	7	0.22
	67	FAM185A	7	0.22
	68	FGD6	7	0.22
	69	FKBP4	7	0.22
	70	FKBP9	7	0.22
	71	FLNA	7	0.22
	72	FNBP4	7	0.22
	73	FOXD1	7	0.22
	74	FTL	6	0.19
	75	GAS1	6	0.19
	76	GGT5	6	0.19
	77	GINS3	6	0.19
	78	GNPNAT1	6	0.19
	79	GPR39	6	0.19
	80	ADGRG2	6	0.19
	81	GRINA	6	0.19
	82	GTF2H4	6	0.19
	83	H1FX	6	0.19
	84	ICAM1	6	0.19
	85	IGF2BP3	6	0.19
	86	CYP3A5	6	0.19
	87	CYSRT1	6	0.19
	88	DAD1	6	0.19
	89	DARS2	6	0.19
	90	DCUN1D5	6	0.19
	91	DENND1A	6	0.19
	92	DENND4B	6	0.19
	93	DEPDC1	6	0.19
	94	GSDME	6	0.19
	95	DHCR7	6	0.19
	96	DHX9	6	0.19
	97	DIP2A	6	0.19
	98	DLG4	6	0.19
	99	DMTF1	6	0.19
	100	DNAJC14	6	0.19
	101	DNMT3B	6	0.19
	102	DOLK	6	0.19
	103	DPF2	6	0.19
	104	DTD1	6	0.19
	105	DYNC1I1	6	0.19
	106	ECD	6	0.19
	107	ECHDC2	6	0.19
	108	EFHC1	6	0.19
	109	EGFR	6	0.19
	110	ELAVL1	6	0.19
	111	ERI3	6	0.19
	112	EXOSC5	6	0.19
	113	FAM107A	6	0.19
	114	FAM3D	6	0.19
	115	MINDY1	6	0.19
	116	MIGA2	6	0.19
	117	FBXO17	6	0.19
	118	FJX1	6	0.19
	119	FMO3	6	0.19
	120	FMOD	6	0.19
	121	FOXC2	6	0.19
	122	FUS	6	0.19
	123	FUT6	6	0.19
	124	FUT8	6	0.19
	125	GAA	6	0.19
	126	GABRP	6	0.19
	127	GALNT15	5	0.16
	128	GBP6	5	0.16
	129	GDAP2	5	0.16
	130	GFPT2	5	0.16
	131	GGT6	5	0.16
	132	GLO1	5	0.16
	133	GLRX2	5	0.16
	134	GLRX3	5	0.16
	135	BICRAL	5	0.16
	136	GLUD1	5	0.16
	137	GMNN	5	0.16
	138	GNA12	5	0.16
	139	GPNMB	5	0.16
	140	ADGRD2	5	0.16
	141	GSTM3	5	0.16
	142	GUCY1B1	5	0.16
	143	HDGFL3	5	0.16
	144	DNAAF5	5	0.16
	145	HIBADH	5	0.16
	146	HIP1	5	0.16
	147	HJURP	5	0.16
	148	HMGB3	5	0.16
	149	HNRNPF	5	0.16
	150	HOXC10	5	0.16
	151	HOXC9	5	0.16
	152	HPGD	5	0.16
	153	HPGDS	5	0.16
	154	HRH1	5	0.16
	155	HSP90AB1	5	0.16
	156	HTATIP2	5	0.16
	157	ID1	5	0.16
	158	IGFBP3	5	0.16
	159	CXORF21	5	0.16
	160	CYP4B1	5	0.16
	161	DAPP1	5	0.16
	162	DBN1	5	0.16
	163	DBT	5	0.16
	164	DCN	5	0.16
	165	DCTPP1	5	0.16
	166	DDA1	5	0.16
	167	DENND2D	5	0.16
	168	DENND4C	5	0.16
	169	DHRS7	5	0.16
	170	DIS3L2	5	0.16
	171	DKK3	5	0.16
	172	DNAH17	5	0.16
	173	DNAJB5	5	0.16
	174	DNTTIP1	5	0.16
	175	DOCK9	5	0.16
	176	DPP3	5	0.16
	177	DYRK3	5	0.16
	178	CRACR2A	5	0.16
	179	EGFL6	5	0.16
	180	EGLN3	5	0.16
	181	EGR3	5	0.16
	182	EHD2	5	0.16
	183	EHF	5	0.16
	184	EIF2S2	5	0.16
	185	EIF5A	5	0.16
	186	EIF5A2	5	0.16
	187	ELFN1	5	0.16
	188	EMG1	5	0.16
	189	EMILIN1	5	0.16
	190	EML1	5	0.16
	191	EML6	5	0.16
	192	EN1	5	0.16
	193	ENDOU	5	0.16
	194	ENO1	5	0.16
	195	EPHB4	5	0.16
	196	EPM2AIP1	5	0.16
	197	EPS8L1	5	0.16
	198	SELENOI	5	0.16
	199	ERF	5	0.16
	200	ETV7	5	0.16
	201	EVA1A	5	0.16
	202	EVPL	5	0.16
	203	EXT2	5	0.16
	204	FABP5	5	0.16
	205	RTL8A	5	0.16
	206	FAM214A	5	0.16
	207	FAM71E1	5	0.16
	208	FAM83B	5	0.16
	209	FAM92A	5	0.16
	210	FAR1	5	0.16
	211	FARSA	5	0.16
	212	FBLN1	5	0.16
	213	FBXO5	5	0.16
	214	FERMT2	5	0.16
	215	FILIP1L	5	0.16
	216	FKBP10	5	0.16
	217	FKBPL	5	0.16
	218	FN1	5	0.16
	219	FNBP1	5	0.16
	220	FNDC1	5	0.16
	221	FOXF2	5	0.16
	222	FSCN1	5	0.16
	223	FTX	5	0.16
	224	FUCA2	5	0.16
	225	FZD1	5	0.16
	226	FZD2	5	0.16
	227	G6PD	5	0.16
	228	GABARAPL2	5	0.16
	229	GALNT12	5	0.16
	230	GALNT18	5	0.16
	231	GALNT2	5	0.16
	232	GBP5	5	0.16
	233	GEMIN2	4	0.13
	234	GEMIN7	4	0.13
	235	GGNBP2	4	0.13
	236	GIMAP7	4	0.13
	237	GINS2	4	0.13
	238	GJA1	4	0.13
	239	GNE	4	0.13
	240	GNL3L	4	0.13
	241	GNLY	4	0.13
	242	GNRH1	4	0.13
	243	GPC4	4	0.13
	244	GPR68	4	0.13
	245	ADGRV1	4	0.13
	246	GRB10	4	0.13
	247	GSTO1	4	0.13
	248	GTF2F1	4	0.13
	249	GTF2H3	4	0.13
	250	HAUS2	4	0.13
	251	HCFC1R1	4	0.13
	252	HERC5	4	0.13
	253	HEY1	4	0.13
	254	HIST1H2BH	4	0.13
	255	HIST3H2A	4	0.13
	256	HLX	4	0.13
	257	HOXA1	4	0.13
	258	HOXA3	4	0.13
	259	HOXA4	4	0.13
	260	HOXB7	4	0.13
	261	HOXB9	4	0.13
	262	HOXD13	4	0.13
	263	HPRT1	4	0.13
	264	HSD17B6	4	0.13
	265	HSPB8	4	0.13
	266	ICMT	4	0.13
	267	MRPL58	4	0.13
	268	IFI44L	4	0.13
	269	CXCL9	4	0.13
	270	CYP27B1	4	0.13
	271	CYSTM1	4	0.13
	272	D2HGDH	4	0.13
	273	DACT1	4	0.13
	274	DDIT4	4	0.13
	275	DDOST	4	0.13
	276	DESI1	4	0.13
	277	DHRS2	4	0.13
	278	DLX5	4	0.13
	279	DMXL1	4	0.13
	280	DOCK8	4	0.13
	281	DRG1	4	0.13
	282	DUS4L	4	0.13
	283	DUSP9	4	0.13
	284	DYSF	4	0.13
	285	EBF1	4	0.13
	286	EBLN2	4	0.13
	287	ECM1	4	0.13
	288	EFNB1	4	0.13
	289	ELP5	4	0.13
	290	EMC10	4	0.13
	291	EMC8	4	0.13
	292	EMP1	4	0.13
	293	EMP3	4	0.13
	294	ENAH	4	0.13
	295	ENG	4	0.13
	296	ENTPD4	4	0.13
	297	EPDR1	4	0.13
	298	EPSTI1	4	0.13
	299	EPYC	4	0.13
	300	ESF1	4	0.13
	301	ESM1	4	0.13
	302	ETV4	4	0.13
	303	EVA1B	4	0.13
	304	EXTL3	4	0.13
	305	FAM107B	4	0.13
	306	FAM126B	4	0.13
	307	RTL8C	4	0.13
	308	TAFA5	4	0.13
	309	FAM20C	4	0.13
	310	FAM43A	4	0.13
	311	TENT5C	4	0.13
	312	FAM57A	4	0.13
	313	FAM83F	4	0.13
	314	FAP	4	0.13
	315	FAT1	4	0.13
	316	FBLIM1	4	0.13
	317	FBN1	4	0.13
	318	FBN2	4	0.13
	319	FBXW12	4	0.13
	320	FDCSP	4	0.13
	321	FGF19	4	0.13
	322	FHL3	4	0.13
	323	FIBP	4	0.13
	324	FIS1	4	0.13
	325	FKBP7	4	0.13
	326	FLOT1	4	0.13
	327	FMNL2	4	0.13
	328	FOLR3	4	0.13
	329	FOSL2	4	0.13
	330	FOXO1	4	0.13
	331	FSTL3	4	0.13
	332	FTH1	4	0.13
	333	FUT1	4	0.13
	334	FUT11	4	0.13
	335	GABRR1	4	0.13
	336	GDPD3	4	0.13
	337	GJC1	4	0.13
	338	GLCCI1	4	0.13
	339	GLIS2	4	0.13
	340	GLT8D2	4	0.13
	341	GMPPA	4	0.13
	342	GNB2	4	0.13
	343	GNB4	4	0.13
	344	GPR158	4	0.13
	345	GPR27	4	0.13
	346	ADGRG1	4	0.13
	347	GPRASP1	4	0.13
	348	GPX8	4	0.13
	349	GRHL3	4	0.13
	350	GSDMB	4	0.13
	351	HASPIN	4	0.13
	352	GXYLT2	4	0.13
	353	GYG1	4	0.13
	354	H2AFY2	4	0.13
	355	HAS2	4	0.13
	356	HDGF	4	0.13
	357	HEXB	4	0.13
	358	HIST1H1C	4	0.13
	359	HIST1H2BK	4	0.13
	360	HMG20B	4	0.13
	361	HMOX1	4	0.13
	362	NOTCH1	4	0.13
	363	HOPX	4	0.13
	364	HOXA10	4	0.13
	365	HOXA7	4	0.13
	366	HOXC13	4	0.13
	367	HOXD10	4	0.13
	368	HOXD11	4	0.13
	369	HS3ST3A1	4	0.13
	370	HSPH1	4	0.13
	371	HTRA1	4	0.13
	372	HTRA3	4	0.13
	373	HYAL2	4	0.13
	374	IBSP	4	0.13
	375	ID3	4	0.13
	376	IDNK	4	0.13
	377	IFI27L2	4	0.13
	378	IFI44	4	0.13
	379	CYB5R1	4	0.13
	380	CYB5R2	4	0.13
	381	CYBB	4	0.13
	382	CYP26A1	4	0.13
	383	DAPK1-IT1	4	0.13
	384	DCBLD1	4	0.13
	385	DCBLD2	4	0.13
	386	DDX3Y	4	0.13
	387	DDX60	4	0.13
	388	DHRSX	4	0.13
	389	DIAPH3	4	0.13
	390	DKFZP586I1420	4	0.13
	391	DKK1	4	0.13
	392	DMKN	4	0.13
	393	DNAJB14	4	0.13
	394	DRAP1	4	0.13
	395	DUOX1	4	0.13
	396	DUSP14	4	0.13
	397	E2F7	4	0.13
	398	EBLN3P	4	0.13
	399	EDN2	4	0.13
	400	EDNRA	4	0.13
	401	EFNA1	4	0.13
	402	EIF1AY	4	0.13
	403	EIF4EBP1	4	0.13
	404	ELL3	4	0.13
	* The genes were sorted based on the Highest percentage obtained from TCGA HNSCC

## Sheet: S11B File
	Reddy et al., 2018 Molecular prognosticators in clinically and pathologically distinct cohorts of oral cavity, laryngopharyngeal and oropharyngeal cancers- A Meta-Analysis approach
	S11B File: List of genes altered (gene expression) in >10% of the TCGA Oropharynx HPV positive specific cohort
	S.No	Gene Symbol	Number of Samples Altered	Percentage of Samples Altered
	1	HLTF	9	0.6
	2	EZH1	9	0.6
	3	EDARADD	8	0.53
	4	DVL3	7	0.47
	5	ECT2	7	0.47
	6	GMPS	7	0.47
	7	FYTTD1	6	0.4
	8	INTS6L	6	0.4
	9	HOXC6	6	0.4
	10	EPHX2	6	0.4
	11	FAM3B	6	0.4
	12	FUZ	6	0.4
	13	GKAP1	6	0.4
	14	DNAJB11	5	0.33
	15	DNAJC19	5	0.33
	16	DCLRE1C	5	0.33
	17	DHFR2	5	0.33
	18	EPC1	5	0.33
	19	GSAP	5	0.33
	20	HSPA2	5	0.33
	21	CYP4X1	5	0.33
	22	FAM189A2	5	0.33
	23	FEN1	5	0.33
	24	FKBP6	5	0.33
	25	HLF	5	0.33
	26	DCUN1D1	4	0.27
	27	FAM131A	4	0.27
	28	CYC1	4	0.27
	29	DEDD	4	0.27
	30	EDEM2	4	0.27
	31	EIF4G1	4	0.27
	32	GRAMD1C	4	0.27
	33	DTL	4	0.27
	34	DYRK1B	4	0.27
	35	GOLGA2P5	4	0.27
	36	CYP2E1	4	0.27
	37	EEFSEC	4	0.27
	38	FAM13B	4	0.27
	39	GINS3	4	0.27
	40	ADGRG2	4	0.27
	41	IGF2BP3	4	0.27
	42	GPALPP1	3	0.2
	43	CXXC5	3	0.2
	44	SINHCAF	3	0.2
	45	PIMREG	3	0.2
	46	GPR161	3	0.2
	47	IFT22	3	0.2
	48	EIF2AK3	3	0.2
	49	EXO1	3	0.2
	50	FAM161B	3	0.2
	51	FGD6	3	0.2
	52	GPR39	3	0.2
	53	H1FX	3	0.2
	54	ICAM1	3	0.2
	55	DIP2A	3	0.2
	56	DNAJC14	3	0.2
	57	ECHDC2	3	0.2
	58	EXOSC5	3	0.2
	59	FAM107A	3	0.2
	60	MIGA2	3	0.2
	61	GABRP	3	0.2
	62	GGT6	3	0.2
	63	GUCY1B1	3	0.2
	64	ID1	3	0.2
	65	ENY2	2	0.13
	66	GAK	2	0.13
	67	HAT1	2	0.13
	68	ECE2	2	0.13
	69	FXR1	2	0.13
	70	DLGAP5	2	0.13
	71	DRAM1	2	0.13
	72	ENO2	2	0.13
	73	FZD6	2	0.13
	74	DUSP10	2	0.13
	75	ETV5	2	0.13
	76	FAM185A	2	0.13
	77	FKBP4	2	0.13
	78	FNBP4	2	0.13
	79	FOXD1	2	0.13
	80	GAS1	2	0.13
	81	GNPNAT1	2	0.13
	82	DARS2	2	0.13
	83	DENND1A	2	0.13
	84	DENND4B	2	0.13
	85	DPF2	2	0.13
	86	EFHC1	2	0.13
	87	FAM3D	2	0.13
	88	FBXO17	2	0.13
	89	FJX1	2	0.13
	90	FMO3	2	0.13
	91	FUS	2	0.13
	92	FUT6	2	0.13
	93	GAA	2	0.13
	94	GBP6	2	0.13
	95	GDAP2	2	0.13
	96	BICRAL	2	0.13
	97	GMNN	2	0.13
	98	GPNMB	2	0.13
	99	HJURP	2	0.13
	100	HNRNPF	2	0.13
	101	HOXC9	2	0.13
	102	HPGD	2	0.13
	103	HPGDS	2	0.13
	104	HRH1	2	0.13
	105	CXORF21	2	0.13
	106	CYP4B1	2	0.13
	107	DBN1	2	0.13
	108	DENND2D	2	0.13
	109	DNTTIP1	2	0.13
	110	CRACR2A	2	0.13
	111	EGR3	2	0.13
	112	EHF	2	0.13
	113	EPM2AIP1	2	0.13
	114	EVPL	2	0.13
	115	FAM71E1	2	0.13
	116	FBXO5	2	0.13
	117	FKBPL	2	0.13
	118	FNBP1	2	0.13
	119	GALNT12	2	0.13
	120	GGNBP2	2	0.13
	121	GNE	2	0.13
	122	GNRH1	2	0.13
	123	ADGRV1	2	0.13
	124	HERC5	2	0.13
	125	HOXA3	2	0.13
	126	HOXA4	2	0.13
	127	HOXB7	2	0.13
	128	MRPL58	2	0.13
	* The genes were sorted based on the Highest percentage obtained from TCGA HNSCC

## Sheet: S11C File
	Reddy et al., 2018 Molecular prognosticators in clinically and pathologically distinct cohorts of oral cavity, laryngopharyngeal and oropharyngeal cancers- A Meta-Analysis approach
	S11C File: List of genes altered (gene expression) in >10% of the TCGA HPV negative specific cohort
	S.No	Gene Symbol	Number of Samples Altered	Percentage of Samples Altered
	1	DVL3	11	0.65
	2	FYTTD1	9	0.53
	3	ECT2	8	0.47
	4	GMPS	7	0.41
	5	DNAJB11	7	0.41
	6	DCUN1D1	7	0.41
	7	FAM131A	7	0.41
	8	FADD	7	0.41
	9	DNAJC19	6	0.35
	10	HLTF	5	0.29
	11	ENY2	5	0.29
	12	GAK	5	0.29
	13	HAT1	5	0.29
	14	RIDA	5	0.29
	15	ECE2	4	0.24
	16	FXR1	4	0.24
	17	FBLN2	4	0.24
	18	FOXM1	4	0.24
	19	HSF1	4	0.24
	20	DSG2	4	0.24
	21	FKBP9	4	0.24
	22	FLNA	4	0.24
	23	FTL	4	0.24
	24	CYC1	3	0.18
	25	DEDD	3	0.18
	26	GPALPP1	3	0.18
	27	DLGAP5	3	0.18
	28	DRAM1	3	0.18
	29	ENO2	3	0.18
	30	FZD6	3	0.18
	31	ERAL1	3	0.18
	32	EXT1	3	0.18
	33	GGT5	3	0.18
	34	GRINA	3	0.18
	35	GTF2H4	3	0.18
	36	GSDME	3	0.18
	37	DHCR7	3	0.18
	38	DNMT3B	3	0.18
	39	DYNC1I1	3	0.18
	40	FUT8	3	0.18
	41	GALNT15	3	0.18
	42	GLO1	3	0.18
	43	GNA12	3	0.18
	44	GSTM3	3	0.18
	45	IGFBP3	3	0.18
	46	EDEM2	2	0.12
	47	EIF4G1	2	0.12
	48	GRAMD1C	2	0.12
	49	CXXC5	2	0.12
	50	SINHCAF	2	0.12
	51	PIMREG	2	0.12
	52	GPR161	2	0.12
	53	IFT22	2	0.12
	54	DUSP10	2	0.12
	55	ETV5	2	0.12
	56	FAM185A	2	0.12
	57	FKBP4	2	0.12
	58	FNBP4	2	0.12
	59	FOXD1	2	0.12
	60	GAS1	2	0.12
	61	GNPNAT1	2	0.12
	62	CYP3A5	2	0.12
	63	CYSRT1	2	0.12
	64	DAD1	2	0.12
	65	DCUN1D5	2	0.12
	66	DEPDC1	2	0.12
	67	DHX9	2	0.12
	68	DLG4	2	0.12
	69	DMTF1	2	0.12
	70	DOLK	2	0.12
	71	DTD1	2	0.12
	72	ECD	2	0.12
	73	EGFR	2	0.12
	74	ELAVL1	2	0.12
	75	ERI3	2	0.12
	76	MINDY1	2	0.12
	77	FMOD	2	0.12
	78	FOXC2	2	0.12
	79	GFPT2	2	0.12
	80	GLRX2	2	0.12
	81	GLRX3	2	0.12
	82	GLUD1	2	0.12
	83	ADGRD2	2	0.12
	84	HDGFL3	2	0.12
	85	DNAAF5	2	0.12
	86	HIBADH	2	0.12
	87	HIP1	2	0.12
	88	HMGB3	2	0.12
	89	HOXC10	2	0.12
	90	HSP90AB1	2	0.12
	91	HTATIP2	2	0.12
	92	DCN	2	0.12
	93	DHRS7	2	0.12
	94	DKK3	2	0.12
	95	DNAJB5	2	0.12
	96	EGLN3	2	0.12
	97	EHD2	2	0.12
	98	EIF5A	2	0.12
	99	EIF5A2	2	0.12
	100	EMILIN1	2	0.12
	101	EML1	2	0.12
	102	EPHB4	2	0.12
	103	SELENOI	2	0.12
	104	EVA1A	2	0.12
	105	FABP5	2	0.12
	106	FAM83B	2	0.12
	107	FARSA	2	0.12
	108	FERMT2	2	0.12
	109	FILIP1L	2	0.12
	110	FKBP10	2	0.12
	111	FN1	2	0.12
	112	FNDC1	2	0.12
	113	FOXF2	2	0.12
	114	FSCN1	2	0.12
	115	FZD1	2	0.12
	116	FZD2	2	0.12
	117	G6PD	2	0.12
	118	GALNT2	2	0.12
	119	GBP5	2	0.12
	120	GEMIN2	2	0.12
	121	GJA1	2	0.12
	122	GPC4	2	0.12
	123	GPR68	2	0.12
	124	GRB10	2	0.12
	125	GSTO1	2	0.12
	126	GTF2F1	2	0.12
	127	HAUS2	2	0.12
	128	HEY1	2	0.12
	129	HIST1H2BH	2	0.12
	130	HLX	2	0.12
	131	HOXA1	2	0.12
	* The genes were sorted based on the Highest percentage obtained from TCGA HNSCC

## Sheet: S11D File
	Reddy et al., 2018 Molecular prognosticators in clinically and pathologically distinct cohorts of oral cavity, laryngopharyngeal and oropharyngeal cancers- A Meta-Analysis approach
	S11D File: List of genes altered (gene expression) only in HPV positive specific cohort
	S.NO	Gene Symbol	Number of Samples Altered in Oropharynx HPV positive	Percentage of Samples Altered in Oropharynx HPV positive	Number of Samples Altered in Oropharynx HPV negative	Percentage of Samples Altered in Oropharynx HPV negative
	1	EZH1	9	0.6	0	0
	2	EDARADD	8	0.53	0	0
	3	EPHX2	6	0.4	0	0
	4	FAM3B	6	0.4	0	0
	5	FUZ	6	0.4	0	0
	6	GKAP1	6	0.4	0	0
	7	CYP4X1	5	0.33	0	0
	8	FAM189A2	5	0.33	0	0
	9	FEN1	5	0.33	0	0
	10	FKBP6	5	0.33	0	0
	11	HLF	5	0.33	0	0
	12	ADGRG2	4	0.27	0	0
	13	CYP2E1	4	0.27	0	0
	14	EEFSEC	4	0.27	0	0
	15	FAM13B	4	0.27	0	0
	16	GINS3	4	0.27	0	0
	17	IGF2BP3	4	0.27	0	0
	18	DIP2A	3	0.2	0	0
	19	DNAJC14	3	0.2	0	0
	20	ECHDC2	3	0.2	0	0
	21	EXOSC5	3	0.2	0	0
	22	FAM107A	3	0.2	0	0
	23	GABRP	3	0.2	0	0
	24	GGT6	3	0.2	0	0
	25	GUCY1B1	3	0.2	0	0
	26	ID1	3	0.2	0	0
	27	MIGA2	3	0.2	0	0
	28	ADGRV1	2	0.13	0	0
	29	CRACR2A	2	0.13	0	0
	30	CXORF21	2	0.13	0	0
	31	CYP4B1	2	0.13	0	0
	32	DBN1	2	0.13	0	0
	33	DENND2D	2	0.13	0	0
	34	DNTTIP1	2	0.13	0	0
	35	EGR3	2	0.13	0	0
	36	EHF	2	0.13	0	0
	37	EPM2AIP1	2	0.13	0	0
	38	EVPL	2	0.13	0	0
	39	FAM71E1	2	0.13	0	0
	40	FBXO5	2	0.13	0	0
	41	FKBPL	2	0.13	0	0
	42	FNBP1	2	0.13	0	0
	43	GALNT12	2	0.13	0	0
	44	GGNBP2	2	0.13	0	0
	45	GNE	2	0.13	0	0
	46	GNRH1	2	0.13	0	0
	47	HERC5	2	0.13	0	0
	48	HOXA3	2	0.13	0	0
	49	HOXA4	2	0.13	0	0
	50	HOXB7	2	0.13	0	0
	51	MRPL58	2	0.13	0	0
