# Supplementary material for: Molecular prognosticators in clinically and pathologically distinct cohorts of head and neck squamous cell carcinoma—A meta-analysis approach
Source: PLoS One. 2019 Jul 16;14(7):e0218989. doi: 10.1371/journal.pone.0218989 (PMC6634788; doi:10.1371/journal.pone.0218989)
Supplement: S12 File — Kaplan-Meier analysis of individual genes for their survival in Oropharyngeal HPV positive TCGA patients (A). Kaplan-Meier analysis of individual genes for their survival in Oropharyngeal HPV negative TCGA patients (B). (XLSX) [file pone.0218989.s014.xlsx]

## Sheet: S12A File
		Reddy et al., 2018 Molecular prognosticators in clinically and pathologically distinct cohorts of oral cavity, laryngopharyngeal and oropharyngeal cancers- A Meta-Analysis approach
		S12A: Kaplan-Meier analysis of individual genes for their survival in Oropharyngeal HPV positive TCGA patients
				Overall Survival								Disease Free Survival
		S.No	Genes	Cases with Alteration(s) in Query Gene(s)			Cases without Alteration(s) in Query Gene(s)			Logrank Test P-Value		Cases with Alteration(s) in Query Gene(s)			Cases without Alteration(s) in Query Gene(s)			Logrank Test P-Value
				#total cases	#cases deceased	median months survival	#total cases	#cases deceased	median months survival			#total cases	#cases deceased	median months survival	#total cases	#cases deceased	median months survival
			Entire cohort
		1	HERC5	2	1	0.07	13	2	57.42	0.0108
		2	ECHDC2	3	2	16.06	12	1	57.42	0.0022244
		3	GGT6	3	2	16.06	12	1	57.42	0.0022244
		4	EEFSEC	4	2	16.06	11	1	57.42	0.0139
		5	FEN1	5	1	NA	10	1	57.42	0.0231
		6	FAM3B	6	2	NA	9	1	57.42	0.0783
		7	FUZ	6	2	NA	9	1	57.42	0.0549
		8	EZH1	9	0	NA	6	3	57.42	0.07		9	0	NA	4	2	15.87	0.0316
		9	ADGRV1									1	1	15.87	12	1	NA	0.0384
		10	GINS3									4	2	15.87	9	0	NA	0.0316
			Combination Markers
		1	ECHDC2, GGT6 and HERC5	5	2	NA	10	1	57.42	0.0231
		2	ADGRV1 and GINS3									4	2	15.87	9	0	NA	0.0316
			*RED font indicates that the markers are good prognosticators in patients with alteration for that particular markerin DFS and/or OS
			#BLACK font indicates that the markers are bad prognosticators in patients with alteration for that particular marker in DFS and/or OS

## Sheet: S12B File
				Reddy et al., 2018 Molecular prognosticators in clinically and pathologically distinct cohorts of oral cavity, laryngopharyngeal and oropharyngeal cancers- A Meta-Analysis approach
				S12B: Kaplan-Meier analysis of individual genes for their survival in Oropharyngeal HPV negative TCGA patients
						Overall Survival								Disease Free Survival
				S.No	Genes	Cases with Alteration(s) in Query Gene(s)			Cases without Alteration(s) in Query Gene(s)			Logrank Test P-Value		Cases with Alteration(s) in Query Gene(s)			Cases without Alteration(s) in Query Gene(s)			Logrank Test P-Value
						#total cases	#cases deceased	median months survival	#total cases	#cases deceased	median months survival			#total cases	#cases deceased	median months survival	#total cases	#cases deceased	median months survival
					Entire cohort
				1	GRB10	2	2	3.55	15	6	25.39	6.305e-06
				2	EMILIN1	2	2	3.55	15	6	25.93	0.0002163
				3	FNDC1	2	2	3.55	15	6	25.93	0.0002163
				4	FOXF2	2	2	3.55	15	6	25.93	0.0002163
				5	HLX	2	2	3.55	15	6	25.93	0.0002163
				6	GALNT15	3	3	13.83	14	5	25.39	0.0145
				7	DHCR7	3	2	12.19	14	6	25.39	0.0277
				8	DKK3	2	2	13.83	15	6	25.39	0.0307
				9	EVA1A	2	2	13.83	15	6	25.39	0.0307
				10	FERMT2	2	2	13.83	15	6	25.39	0.0307
				11	FN1	2	2	13.83	15	6	25.39	0.0307
				12	FZD1	2	2	13.83	15	6	25.39	0.0307
				13	FZD2	2	2	13.83	15	6	25.39	0.0307
				14	GPC4	2	2	13.83	15	6	25.39	0.0307
				15	FARSA	2	2	3.55	15	6	25.39	0.0311		1	1	6.93	12	5	30.16	0.0287
				16	GTF2F1									2	2	5.62	11	4	30.16	0.0107
				*RED font indicates that the markers are good prognosticators in patients with alteration for that particular markerin DFS and/or OS
				#BLACK font indicates that the markers are bad prognosticators in patients with alteration for that particular marker in DFS and/or OS
